# Supplementary material for: Full-Length Genome of an Ogataea polymorpha Strain CBS4732 ura3Δ Reveals Large Duplicated Segments in Subtelomeric Regions
Source: Front Microbiol. 2022 Apr 4;13:855666. doi: 10.3389/fmicb.2022.855666 (PMC9019687; doi:10.3389/fmicb.2022.855666)
Supplement: Supplementary file 1 [file Data_Sheet_1.ZIP › s1.txt]

#Please use Notepad++ to display these sequences.

#No.2 to 35 are the genomes of 34 species in the Ogataea or Candida genus
No.	Organism Scientific Name	Organism Qualifier	Assembly Accession
1	Ogataea polymorpha	HU11/CBS4732	CP073033-40
2	Ogataea polymorpha	NCYC495	GCF_001664045.1
3	Ogataea parapolymorpha	DL-1	GCF_000187245.1
4	Ogataea polymorpha	BY4329	GCA_000787595.2
5	Ogataea methanolica	JCM 10240	GCA_001600755.1
6	Ogataea henricii	NRRL YB-2194	GCA_003705115.1
7	Ogataea nitratoaversa	NRRL Y-48449	GCA_003705625.1
8	Ogataea trehaloabstinens	NRRL Y-27595	GCA_003706095.1
9	Ogataea ramenticola	NRRL YB-1985	GCA_003706105.2
10	Ogataea philodendri	NRRL Y-7210	GCA_003706115.2
11	Ogataea glucozyma	NRRL YB-2185	GCA_003706155.1
12	Ogataea kodamae	NRRL Y-17234	GCA_003706165.2
13	Ogataea minuta	NRRL Y-411	GCA_003706195.1
14	Ogataea methylovora	NRRL Y-17250	GCA_003706205.1
15	Ogataea naganishii	NRRL Y-7654	GCA_003706235.1
16	Ogataea nonfermentans	NRRL YB-2203	GCA_003706255.1
17	Ogataea populi-albae	NRRL Y-48632	GCA_003707375.2
18	Ogataea trehalophila	NRRL Y-6781	GCA_003707645.1
19	Ogataea pini	NRRL Y-11528	GCA_003707665.1
20	Ogataea pilisensis	NRRL Y-27598	GCA_003707685.1
21	Ogataea zsoltii	NRRL Y-27601	GCA_003709205.2
22	Candida boidinii	GF002	GCA_001442605.1
23	Candida succiphila	JCM 9445	GCA_001599255.1
24	Candida boidinii	JCM 9604	GCA_001599335.1
25	Candida arabinofermentans	NRRL YB-2248	GCA_001661425.1
26	Candida boidinii	Cb18	GCA_002007985.1
27	Candida boidinii	TOMC-Y13	GCA_002007995.1
28	Candida boidinii	NDK27A1	GCA_002008015.1
29	Candida boidinii	UNISS-Cb60	GCA_002008025.1
30	Candida boidinii	TOMC-Y47	GCA_002008065.1
31	Candida boidinii	DBVPG6799	GCA_002008075.1
32	Candida boidinii	DBVPG8035	GCA_002008085.1
33	Candida boidinii	DBVPG7578	GCA_002008095.1
34	Candida boidinii	Y01308	GCA_002864065.1
35	Candida boidinii	NRRL Y-2332	GCA_003243125.1

#5' ends of the NCYC495 genome (chr1-7), upstream of telomeric regions
NW_017264703	gccACGCCAGTATCCTTTTTTCCAAGCAATTGAGGAAGGTGTAATTAGCGGCCCTCGTCTGTTCTACTCTGGACCCGCCATCTCTCATCTCTCACACAGGCTGACATGGACACTTCAGAC
NW_017264704	NA
NW_017264702	gccACCCCGCGCCTgcttttctgttttttccaTCCCCTTCCCCCCCTCcaactttattttttcctcctttttAATTTTACTCCCTACTCCCTACTCACCTCACCTCTACACCCCTCACCC
NW_017264701	gccACCCACCACTCCTTCGGCCCCTCCCGCCTCCCCCTccctcctccttcttccCCCCTCGCCTgctttttctgtttttcccTCCCTTCCCCCCTCcaactttatttttttctcctttttAATTCTACTCCCTACTCCCTA
NW_017264700	gccACCCAACTTGGCTTCCTCCCTGCCCCCTGCACATCCCTACacggcttcttcttttctcgCCACCACAAACTAGTTGTCGCATTACCCGGACACatctatttttttgcttgtCTCTGCCTACCCCTACCTACTACTGCCTA
NW_017264698	gccACCACACTGGAACCGGAACCCTCCCTCCTTTCCCTGCCTGtcttttctgtttttcccTCCCCTTCCCTCCCTCcaactttattttttcctccttttt
NW_017264699	NA

#3' ends of the NCYC495 genome (chr1-7), downstream of telomeric regions
NW_017264703	NA
NW_017264704	NA
NW_017264702	GAAGGGGTGAGGGGTGTAGAGGAGAGGTGAGTAGGGAGTGGGGAGTAGAATTaaaaaggagaaaaaaataaagttgGAGGGGGGAAGGGGAgggaaaaacagaaaagcAGGCAGGGgggaagaagaggagggAGGGGAGCGGAGGGCCAAGAGTGtggtggcggggt
NW_017264701	GTCAGAGCAGATAAGAGAATATatacaaataaataataataaATTAATGTTAAGACAagagaagagaagaagaaagtAAAGTAGGAGCAGGTGGTGTAGGGATGCGGCAGGGAGGGGCAGGACGCGGTCGACAGTTGGTTTCAGGATGCGGTCTGAGGCTtgggt
NW_017264700	AGTATCGTATGTATCGTATGAATGaatctctttcttgaggaCCAGTTCTTAGGCCTGAGGGAACTTTCAGTAGAGAAAGGTATTGTGTTATCCTCGGATAGCTGATAGTGTTCCCAGAAATAGAGTTGCAGACCTTCCACTTCGACATCGCTCTCATTAGGTTtggt
NW_017264698	NA
NW_017264699	CACTTAACCAGGGAGAAGGATGGAGATGTaggt

#Additional sequences attached to the 3' ends of the NCYC495 genome may result from misassembly
NW_017264701	ggcgcGCCCCGCTGTCGAGCTGGCCGGGTTTGCCAGGCGTCCCTGAGTCCCGGCTGATTCTGTCGTGTGCTCCCGTCCGCCACCACAGCGCGCAACCCTCTGCGAGGCACTCTCTAATCCACTGGGTCGATTTAATACTTCGAGCACCCCTTCCCTGAGAGGAGAATAGTTTTTNATGTATNANTTCTTTATATAAGTAAAAGACCCCGCCCCCCCGGGCCGCCGCAAATGCATATTANTGCCATAAATAATTTCAATGCAAGCTCCCCCTTGAGGTGGCCAGGCGACATTACCGCCGCTCCTGCACGGCGACACGATGCACATGTATGGAGAGGCCGGGTAGTCTCAACAAGGCGACACGACCTGGGAATCGCATTCGGCGAACTCACCGAACCCGCTCCAGACAAACCCTCCTGGCTCGACGCGCCCGAGCCTGCCCCTCTCCGGCCCCCCCTACGAGTATGAGGACGCCCTCGCTCCGCGCTTCTGCCACACAGGAGTCTGCGAAGGGTTCCCAATAAGAGCCCTTACAAGATACCGCCCGACACTATACCCGGCAAACGCCATCCCGTAAGAAATCTCCACAGGGTTCAGCGCCGGCCCCAAGCCTCCCATACCGGGA
NW_017264700	ggctGGGTGTCATCCTCTCTCGCCGACCTGGCGGGATGCAGTCTTGGTCATACATGTTTCCCCCGTGATAGTGTGATCCGCTCACGGTTCCACACTACTTCACGAGTCGAGAATCTTAAAGCGTCAAGACTGCGCTGCCTAACGGATGCGCTAACTCACAGTCTGTGCGCTGCGCTGCCTGACCGCTTTCCTGACTGGCAACCTGTCGGGCCCGCTGCCTGCCTGCTTCCCACAACGGAAACCCCTCGCGGCCGCCCGGTCCGTCAACCAGTTCACCCGATCGCCTGGTGATCGCCGGGGCCGTGCACCTCTTCCCCTGATTGACACCTTATCAGGCGAATTCACCAAGCGTTCACGCGATCCAATGTCTGCCCTTGCCAAGCTTACCCCCCGTCCCAGCCCATCAACGAATTACCGAGGTAATTTACTAGCCGATCCGCCCCCCGGGAGACCACCGCCGGAGGCCCTAGGCCCCTCCGTCCCCCCGGCGCATCCGCCCCCATCGGCCCCCTGGGAACCAGATCCGCCCCCGGGCGACACCCCCCTGTCGACCACGTGTCCCTTTTGGCCCCA
NW_017264699	ggccATCTGGCGGGATCCTCTGAAGGCGACTTGCCGGAATGCCAGCTTGAGTGATTGTATTGTCTCATCGAAACAGCTTGGCGAAATCAAGCTCGGTAGCTGTCACCTCTGTGAAGTTGGTATCCGCTCGCCCCTCCACACTACATACGCGGCCGGGAGCGTTCAGTCGTAAAGGCCTGCGGCGGCCCTGCTGGGCTGAGCTGACTCAACAGTAGAAGGCGTTGGGACTAACGGCGCAGCTTATCCCTTTGCGAAACCCGGACTGTGACAGGCTGCCATACATGAATCGGGCGAACGCGAACCCCCTTGCGGGCCCCCCGGGGGCGCAGACCAGTTTCCCCAGGATGGAGCAGATCATGCGGCCAAATTAGGGCCAATCCCCCGGCTGATAGACGCTTACAGTAGGGGCAAGCACCCAGGCGGCCAAGGGGCACCCAGAAACTGCCTATAAAAAGAATACCCCCCCGAACATCCCCATCAGGGCAGAAAGGTCCGTCCAGACGGAAACCACTTGTGTCGCGCACATATGCTCAAACTTAA

5' ends of the DL-1 genome (chr1-7), upstream of telomeric regions
NC_027865(-)	NA
NC_027866(-)	NA
NC_027864		NA
NC_027863(-)	gccACCTGATCCTCAGACCGCATCCTGAAACCAACTGCCTCCTCTTCCCTCACCGCATCC
NC_027862(-)	NA
NC_027860(-)	gccACCAAGAGCCTCAGACCGCATCCTGAAACCAACTCTGCCGCTTCCTGCCGCTCCCTGCCGCAT       
NC_027861		NA

3' ends of the DL-1 genome (chr1-7), downstream of telomeric regions
NC_027865(-)	NA
NC_027866(-)	NA
NC_027864		NA
NC_027863(-)	NA
NC_027862(-)	NA
NC_027860(-)	NA
NC_027861		NA

#Additional sequences attached to the 5' ends of the HU-11 genome, present in PacBio subreads 
chr1	ACGCCAGTATCCTTTTTTCCAAGCAATTGAGGAAGGTGTAATTAGCGGCCCTCGTCTGTTCTACTCTGGACCCGCCATCTCTCATCTCTCACACAGGCTGACATGGACACTTCAGACCGAGCGGTGTTTCTGCATGTGCAGCAGCTTCCGACCATAACTGTGGCTGTCATATTGC
chr2	ACCGAACTTGGCTTCCTCCCTGCCCCCTGCACATCCCTACACGGCTTCTTCTTTTCTCGCCACCACAAACTAGTTGTCGCATTACCCGGACACATCTATTTTTTTGCTTGTCTCTACCACACCTACTACTACTGCCTACTGCCTGC
chr3	TGCTTTTCTGTTTTTCCATCCCCTTCCCCCCCTCCAACTTTATTTTTTCCTCCTTTTTAATTTTACTCCTACTCCCTACTCACCTCCTCTACACCCTCACCCCTTCAGCACTACATTCTCGTTAACATATAATACCTCCATAATACCTCCATTTACCTCTAAATACCCCTCTCACCTCTCACC
chr4	ACCCCAAGCCTCAAACCGCATCCAAAGAGCAGCTGCCTCCGCATCCCTACACCGCTTCCTGCCGCTTCCTTCTCCCATCTAATTATTCACCTTTATTAATCTACATATATAAAACTTAGCTAGTTTTAATCGGGTGCTGACTAGCTCCATTGATACTCTATATACTCCATTGCACCACCACCTTTTTGTATGGGCCCACA
chr5	ACCGAACTTGGCTTCCTCCCTGCCCCCTGCACATGCCTACACGGCTTCTTCTTTTCTCGCCACCACAAACTAGTTGTCGCATTACCCGGACACATCTATTTTTTTATTTCTCTCTGCCTACCCCTACCTACTACTGCCTACCCCTACTACTGCCACCACCTTGCCCCCTCTCCTGGTTTGTCCTACACTGTTCACATTGT
chr6	TGCTTTTCTGTTTTTCCATCCCCTTCCCCCCCTCCAATTTTATTTTTTTCTCCTTTTTAATTTTACTCCTACTCACCTCATCACCTCTCACCTCTTCATCGCTTACCGTGCTTACTGTCACACTATCTGTTATCTGACCTACACACTCAACTAGCACTACACACCGCTCCCACCTTTCTCCTAACCTCACATCCACCCAT       
chr7	ACCTTTACTTTAATTCTGTTCTTGCTTTATGGTTGCAACCACATATATTAAATTCTGTCTACTCTTAGTCCATCATCATAACATAATATCTCTTTTATGTAACAAACCGAAACTCAATTGAATCATCGCCGATCTCTCGTTTGAGCCCACGGGCATCACGCCTGTCTCGCACGCTTTTATATTAGCTTTGTTGCGACGAA

#Makers of HU11/CBS4732 chromosomes and mtDNA 
Chr1	CP073033	URA3
Chr2	CP073034	rDNA
Chr3	CP073035	HARS
Chr4	CP073036	FGH
Chr5	CP073037	MOX
Chr6	CP073038	FDH
Chr7	CP073039	TERT 
ChrM	CP073040	COIII

URA3 CDS(792 bp) TGAAG was inserted into ORGPO_17222
>ORGPO_17222    	ATGTATAAATCTTATGGAGAAAGGGCGAAGTGAAGTCTCACCCATCTAAGGTCGCCAGCAGACTACTTAATTTGATGGAATCCAAGCAAACAAACCTCTGCGCTTCTGTGGATGTGACTAAAACTCAGGAATTATTGGAGCTTCTTGATAAACTGGGCCCTTACATCTGCCTTGTCAAAACTCATATTGACATAGTAGAGGACTTCTCTTATGAACACACCATTTTACCATTACAAGGACTTGCAAAGAAACACAACTTCATGATTTTTGAAGACAGAAAGTTTGCTGATATAGGAAACACAGTCAAACTACAGTATAAGGGAGGAATTTATCGAACATCCAAGTGGGCCGATATCACGAATGCACACGGAGTGACTGGCGCAGGAATTGTTGAAGGTCTTAAACAGGCCGCAGAAGAAAGTACAGATGAGCCACGTGGGCTTTTGATGCTTGCTGAGCTCTCTTCAAAGGGATCATTAGCTACCGGTGAGTATACTCAAAAAACTGTGGAAATAGCGAAAAGCGATAAAGAATTTGTCATTGGATTTATTGCACAGAGAGACATGGGAGGTCGTGAGGAAGGCTTTGACTGGCTGATCATGACTCCAGGAGTTGGTTTAGATGATAAAGGTGATTCTCTGGGCCAACAGTACAGAACTGTTGATGAAGTGATGCAAACAGGAACCGATGTCATTATCGTTGGAAGAGGTTTATTCGGAAAAGGAAGAGATCCTGAAGTGGAAGGGAAGAGATACAGAAATGCTGGGTGGGAAGCTTACAAGCGGCGCATTGCTTAA
>OGAPODRAFT_17222	ATGTATAAATCTTATGGAGAAAGGGCGAAGT-----CTCACCCATCTAAGGTCGCCAGCAGACTACTTAATTTGATGGAATCCAAGCAAACAAACCTCTGCGCTTCTGTGGATGTGACTAAAACTCAGGAATTATTGGAGCTTCTTGATAAACTGGGCCCTTACATCTGCCTTGTCAAAACTCATATTGACATAGTAGAGGACTTCTCTTATGAACACACCATTTTACCATTACAAGGACTTGCAAAGAAACACAACTTCATGATTTTTGAAGACAGAAAGTTTGCTGATATAGGAAACACAGTCAAACTACAGTATAAGGGAGGAATTTATCGAACATCCAAGTGGGCCGATATCACGAATGCACACGGAGTGACTGGTGCAGGAATTGTTGAAGGTCTTAAACAGGCCGCAGAAGAAAGTACAGATGAGCCACGTGGGCTTTTGATGCTTGCTGAGCTCTCTTCAAAGGGATCATTAGCTACCGGTGAGTATACTCAAAAAACTGTGGAAATAGCGAAAAGCGATAAAGAATTTGTCATTGGATTTATTGCACAGAGAGACATGGGAGGTCGTGAGGAAGGCTTTGACTGGCTGATCATGACTCCAGGAGTTGGTTTAGATGATAAAGGCGATTCTCTGGGCCAACAGTACAGAACTGTTGATGAAGTGATGCAAACAGGAACCGATGTCATTATCGTTGGAAGAGGTTTATTCGGAAAAGGAAGAGATCCTGAAGTGGAAGGGAAGAGATACAGAAATGCTGGGTGGGAAGCTTACAAGCGGCGCATTGCTTAA
>HPODL_04697    	ATGTACAAATCTTATGGAGAAAGAGCGAAGT-----CTCACCCATCAAAGGTGGCCAGCAGACTACTTAATTTGATGGAATCCAAGCAAACAAACCTCTGCGCTTCTGTGGATGTGACTAAAACTCAGGAATTATTGGAGCTCCTTGATAAATTGGGCCCTTACATCTGCCTTGTCAAAACTCACATCGACATAGTAGAGGACTTCTCTTATGAACACACCATATTACCTTTACAAGGACTTGCAAAGAAACACAATTTCATGATTTTTGAAGACAGAAAGTTTGCTGATATAGGAAACACGGTCAAACTACAGTATAAGGGAGGAATTTATCGAACATCCAAATGGGCCGATATCACGAATGCACATGGAGTGACTGGCGCAGGAATTGTTGAAGGTCTTAAACAGGCAGCAGAAGAAAGTACAGATGAGCCACGTGGGCTTCTGATGCTTGCTGAGCTCTCTTCAAAAGGATCATTAGCTTACGGTGAGTATACTCAAAAAACTGTGGAAATAGCGAAAAGCGATAAAGAATTTGTCATTGGATTTATTGCACAGAGAGACATGGGAGGCCGTGAAGAAGGCTTTGACTGGCTGATTATGACTCCTGGAGTTGGATTAGATGATAAAGGTGATTCTCTAGGCCAACAGTATAGAACTGTTGATGAAGTGATACAAACAGGAACCGATGTCATTATCGTCGGAAGAGGTTTATTCGGTAAAGGAAGAGATCCTGAGGTGGAAGGGAAGAGATACAGAAAAGCTGGGTGGGAAGCTTACAAGCGGCGCAGTGCCTAA

>HARS(503 bp)
>HU11/CBS4732	GTCGACAAACCCGCGTTTGAGAACTTGCTCAAGCTTCTGGTAAACGTTGTAGTACTCTGAAACAAGCCCTAGCACTCTGATCTGTTTCTCTTGGGTAGCGGTGAGTGGTTTATTGGAGTTCACTGGTTTCAGCAAATCTGTCATCTAGACAATATTGTTACTAAATTTTTTTGAACTACAATTGTTCGTAATTCATCTATTATTATACATCCTCGTCAGCAATTTCTGGCAGACGGAGTTTACTAAACGTCTTTGAGTATGAGGCCGAGAAATCCAGCTCTGTGGCCATACTCAGTCTTGACAGCCTGCTGATGTTGGCTGCGTTCAACGCAATAAGCGTGTCCTCCGACTCCGAGTTGTGCTCGTTATCGTCGTTCTCATCCTCGGAAAAATCACACGAAAGAACATACTCACCAGTAGGCTTTCTGGTCCCTGGGGCACGGCTGTTTCTGACGTATTCCGGCGTTGATAATAGCTCGAAAGTGAACGCCGAGTCGCGGGCT
>NCYC495    	GTCGACAAACCCGCGTTTGAGAACTTGCTCAAGCTTCTGGTAAACGTTGTAGTACTCTGAAACAAGCCCTAGCACTCTGATCTGTTTCTCTTGGGTAGCGGTGAGTGGTTTATTGGAGTTCACCGGTTTCAGCAAATCTGTCATCTAGACAATATTGTTACTAAATTTTTTTGAACTACAAATGTTCGTAATTCATCTATTATTATACATCCTCGTCAGCAATTTCTGGCAGACGGAGTTTACTAAACGTCTTTGAGTATGAGGCCGAGAAATCCAGCTCTGTGGCCATACTCAGTCTTGACAGCCTGCTGATGTTGGCTGCGTTCAACGCAATAAGCGTGTCCTCCGATTCCGAGTTGTGCTCGTTATCGTCGTTCTCATCCTCGGAAAAATCACACGAAAGAACATACTCACCAGTAGGCTTTCTGGTCCCTGGGGCACGGCTGTTTCTGACGTATTCCGGCGTTGATAATAGCTCGAAAGTGAACGCCGAGTCGCGGGCT
>DL-1       	GTCAACAAACCCGCGTTTGAGAACTTGCTCAAGCTTTTGGTAAACGTCGTAGTACTCTGAAATAAGGCTAAGCACTCTGACCTGTTTCTCTTGGGTAGTGGTGAGTTGCTTATTGGAGTTCACCGGTTTCAGTAAATCTGTCATCTGAACAATATTTTTACTAAATATTTCTAAACTACAAATGTTCGTAATTCATCTATTAT---ACATCCTCGTCAGCAATTTCTGGCAGACGGAGTTTACTAAACGTCTTTGAGTGTGGGGCCGAGAAATCCAGCTCTGTGGCCATACTCAGTCTTGACAGCCTGCTGATGTTGGCTGCGTTCAACGCAATAAGCGTGTCCTCCGACTCCGAGTTGTGCTCGTTATCGTCATTCTCATCCTCCGAAAAATCACACGAAAGAACGTACTCACCAGTAGGCTTTCTGTTCCCTGGCACACGGCTGTTTCTGACGTATTCCGGCGTCGATAATAGCTCGAAAGTGAACGCCGAGTCGCGCGAG

>FGH CDS(882 bp)
>ORGPO_88356	   	ATGACCTTCACCACACAAGCCGAGATCAAGTCGTTTGGAGGCAAGCTGGTCAAGCTCCAGCACGACTCCAAGGAAACTAAGACCAAAATGGATGTCAACCTCTACCTGCCTGAACAGTACTACGAGCAGCCAGACTCGAAGTTGCCAGTGCTGCTCTATCTGTCGGGACTGACCTGTACTCCTAACAATTGCTCAGAGAAAGGCTTTTGGCAGCCATATGCCAACAAGTACGGCTTTGCAGTGGTTTACCCCGACACTTCTCCAAGAGGAGCCTCTATCGAGGGAGAGGACGAAAGCTATGATTTTGGCAGCGGTGCAGGATTCTACGTCGACGCCACCGAGGAAAAATGGTCTAAGAATTACAGAATGTATTCGTACATTCTAAAGGAGTTGCTGCCTAATCTGGCTTCTTCTTATTCTCGGCTGGATTTCAACAACATGTCAATTACAGGACATTCCATGGGAGGTTACGGAGCATTAATGTTCTATTTGAGAAACCCAGGCAGGTTCAAGAGCGTGAGTGCGTTTTCTCCCATCTCGAACCCTTCCAACTGTGCGTGGGGTCAGAAATGTTTTGGCGGATACTTAGGTGCGGACAAGTCCAAATGGGCCGAGTACGATCCGTCCGAACTGGTCAAGAAATACGACGGCCCAGATACCCCGATTCTCATCCACACGGGAACTGCGGATCCGTTCTATTTCAGGGACCACCAGCTGTTGCCTGAGAATCTTGTCAAGGCGAGCGAGGACTCCAAGCTCAAGGGCAAGATTGATCTGCATTTGGAAGAAGGTTATGACCATTCCTATTACTTCATCTCATCCTTCACCAAGGACCACGCTGCCCATCATGCAAAATACCTCGGCCTGAGCCCTAAGTTATGA
>OGAPODRAFT_88356	ATGACCTTCACCACACAAGCCGAGATCAAGTCGTTTGGAGGCAAGCTGGTCAAGCTCCAGCACGACTCCAAGGAAACTAAGACCAAAATGGATGTCAACCTCTACCTGCCTGAACAGTACTACGAGCAGCCAGACTCGAAGTTGCCAGTGCTGCTCTATCTGTCGGGACTGACCTGTACTCCTAACAATTGCTCAGAGAAAGGCTTTTGGCAGCCATATGCCAACAAGTACGGCTTTGCAGTGGTTTACCCCGACACTTCTCCAAGAGGAGCCTCTATCGAGGGAGAGGACGAAAGCTATGATTTTGGCAGCGGTGCAGGATTCTACGTCGACGCCACCGAGGAAAAATGGTCTAAGAATTACAGAATGTATTCGTACATTCTAAAGGAGTTGCTGCCTAATCTGGCTTCTTCTTATTCTCGGCTGGATTTCAACAACATGTCAATTACAGGACATTCCATGGGAGGTTACGGAGCATTAATGTTCTATCTGAGAAACCCAGGCAGGTTCAAGAGCGTGAGTGCGTTTTCTCCCATCTCGAACCCTTCGAACTGTGCGTGGGGTCAGAAATGTTTTGGCGGATACTTAGGTGCGGACAAGTCCAAATGGGCCGAGTACGATCCGTCCGAACTGGTCAAGAAATACGACGGCCCAGATACCCCGATCCTCATCCACACGGGAACTGCGGATCCGTTCTATTTCAGGGACCACCAGCTGTTGCCTGAGAATCTTGTCAAGGCGAGCGAGGACTCCAAGCTCAAGGGCAAGATTGATCTGCATTTGGAAGAAGGTTATGACCATTCCTATTACTTCATCTCATCCTTCACCAAGGACCACGCTGCCCATCATGCAAAATACCTCGGCCTGAGCCCTAAGTTATGA	
>HPODL_03324    	ATGACTTTCACCACACAAGCCGAGATCAAGTCGTTTGGAGGCAAGCTGGTCAAGCTCCAGCACGACTCCAAGGAAACTAAGACCAAGATGGATGTCAACCTCTACCTGCCTGAACAGTACTACGAGCAGCCAGACTCAAAGTTGCCAGTGTTGCTCTATCTGTCCGGACTGACCTGTACTCCTAACAATTGCTCTGAGAAAGGCTTCTGGCAGCCATATGCCAACAAGTATGGCTTTGCAGTGGTTTACCCCGACACTTCTCCAAGAGGAGCCTCGATCGAGGGAGAGGACGAAAGCTATGATTTTGGCAGCGGTGCAGGTTTTTACGTCGACGCCACCGAGGAAAAATGGTCCAAGAACTACAGAATGTATTCCTACATTCTGAAGGAGTTGCTGCCTAATCTGGCTTCCTCTTACTCTCGGCTGGATTTCAACAACATCTCAATTACAGGACATTCCATGGGAGGTTACGGAGCATTAATGTTCTATTTCAGAAACCCAGGCAAGTTCAAGAGCGTGAGTGCATTTTCTCCGATCTCGAACCCATCCAACTGTGCGTGGGGTCATAAATGTTTTGGCGGATACTTAGGTTCGGACAAGTCCAAATGGGCCGAGTACGATCCGTCCGAGCTGATCAAGAAATACGACGGCCCAGATACCCCGATTTTGATCCACACGGGAACTGCGGATCCGTTCTATTTCAGAGACCACCAGCTGTTGCCTGAGAATCTTGTCAAGGCGAGCGAGGACTCCAAGCTCAAGGGCAAGATCGATCTGCATTTGGAAGAAGGTTATGACCATTCCTATTACTTCATCTCATCCTTCACCAAGGACCACGCTGCCCACCATGCAAAATACCTCGGCCTGAGCCCTAAGTTGTGA   	

>MOX CDS(1995 bp)
>ORGPO_76277	  	ATGGCCATTCCTGACGAATTCGATATCATTGTTGTTGGTGGAGGTTCCACCGGCTGCTGCATTGCGGGCAGACTCGCAAACCTCGACGACCAAAACCTCACAGTTGCCCTGATCGAGGGTGGTGAGAACAACATCAACAACCCTTGGGTCTACCTTCCCGGAGTGTATCCTAGAAACATGAGACTCGACTCCAAGACGGCCACCTTCTACTCGTCCAGACCATCGAAGGCTCTGAACGGCAGAAGAGCGATCGTTCCTTGCGCCAACATCCTTGGAGGCGGCTCGTCGATCAACTTTCTGATGTACACCAGAGCCTCTGCTTCCGACTACGACGACTGGGAGTCCGAGGGATGGAGCACCGACGAGTTGCTACCTCTGATCAAAAAAATCGAAACTTACCAGCGTCCTTGCAACAACAGAGATCTGCACGGCTTTGACGGCCCAATCAAGGTTTCCTTTGGAAACTACACGTATCCTACGTGCCAGGACTTCCTGAGAGCAGCAGAGTCGCAGGGAATTCCTGTTGTGGACGACCTGGAGGACTTCAAGACATCGCATGGTGCAGAGCACTGGCTGAAGTGGATTAACAGAGACCTGGGCAGAAGATCGGATTCTGCGCACGCCTACGTCCACCCAACTATGAGAAACAAGCAGAGCCTGTTCCTCATCACCTCCACCAAGTGTGACAAGGTGATCATCGAGGACGGCAAGGCTGTGGCCGTGAGAACAGTGCCAATGAAGCCTCTGAACCCTAAGAAGCCTGTGTCCAGAACCTTCAGAGCCAGAAAGCAGATTGTGATCTCCTGCGGAACCATCTCGTCTCCTCTGGTGCTCCAGAGATCTGGTATTGGTGCAGCTCACCACTTGAGATCCGTGGGGGTCAAGCCAATCGTCGACCTGCCAGGTGTGGGTGAGAATTTCCAGGACCACTACTGTTTCTTCACTCCATACTACGTCAAGCCTGACGTTCCTACGTTCGACGACTTTGTCAGGGGCGACCCAGTTGCCCAGAAGGCCGCTTTCGACCAGTGGTACTCCAACAAGGACGGTCCATTGACCACCAACGGTATTGAAGCCGGAGTCAAGATCAGACCTACCGAAGAGGAGCTGGCTACCGCGGACGAGGACTTCAGACGCGGCTACGCAGAGTACTTCGAGAACAAGCCAGACAAGCCTCTGATGCACTACTCTGTCATCTCCGGCTTCTTTGGAGACCACACCAAGATTCCTAACGGCAAGTTCATGACCATGTTCCACTTCCTGGAGTATCCATTCTCCAGAGGATTTGTTAGAATCACCTCGGCAAACCCATACGACGCTCCTGACTTCGATCCCGGCTTCCTCAATGACGAAAGAGACCTGTGGCCTATGGTCTGGGCATACAAGAAGTCCAGAGAGACGGCCAGAAGAATGGAGAGCTTTGCAGGAGAGGTCACCTCGCACCACCCATTGTTCAAGGTTGACTCGCCAGCCAGAGCCAGAGACCTGGACCTCGAGACATGCAGTGCATATGCCGGTCCTAAGCACCTCACTGCCAACCTGTACCACGGCTCGTGGACCGTTCCTATCGACAAGCCAACGCCTAAGAACGATTTCCACGTGACCTCCAACCAAGTCCAACTGCACTCCGACATCGAGTACACCGAGGAGGACGACGAGGCCATCGTCAACTACATTAAGGAACACACCGAGACCACTTGGCACTGTCTGGGTACCTGCTCGATGGCCCCAAGAGAGGGTAGTAAGATTGCTCCTAAGGGAGGTGTCTTGGACGCCAGACTGAACGTTTACGGAGTCCAGAACCTCAAGGTTGCGGACCTTTCTGTTTGTCCCGACAACGTTGGATGCAACACCTACTCTACTGCATTGACCATCGGTGAGAAGGCTGCCACTCTTGTTGCTGAAGATCTTGGCTACTCAGGCTCCGACCTGGACATGACGATTCCAAACTTCAGACTCGGAACTTACGAGGAGACCGGACTTGCCAGATTCTAA
>OGAPODRAFT_76277	ATGGCCATTCCTGACGAATTCGATATCATTGTTGTTGGTGGAGGTTCCACCGGCTGCTGCATTGCGGGCAGACTCGCAAACCTCGACGACCAAAACCTCACAGTTGCCCTGATCGAGGGTGGTGAGAACAACATCAACAACCCTTGGGTCTACCTTCCCGGAGTGTATCCTAGAAACATGAGACTCGACTCCAAGACGGCCACCTTCTACTCGTCCAGACCATCGAAGGCTCTGAACGGCAGAAGAGCGATCGTTCCTTGCGCCAACATCCTTGGAGGCGGCTCGTCGATCAACTTTCTGATGTACACCAGAGCCTCTGCTTCCGACTACGACGACTGGGAGTCCGAGGGATGGAGCACCGACGAGTTGCTACCTCTGATCAAAAAAATCGAAACTTACCAGCGTCCTTGCAACAACAGAGATCTGCACGGCTTTGACGGCCCAATCAAGGTTTCCTTTGGAAACTACACGTATCCTACGTGCCAGGACTTCCTGAGAGCAGCAGAGTCGCAGGGAATTCCTGTTGTGGACGACCTGGAGGACTTCAAGACATCGCATGGTGCAGAGCACTGGCTGAAGTGGATTAACAGAGACCTGGGCAGAAGATCGGATTCTGCGCACGCCTACGTCCACCCAACTATGAGAAACAAGCAGAGCCTGTTCCTCATCACCTCCACCAAGTGTGACAAGGTGATCATCGAGGACGGCAAGGCTGTGGCCGTGAGAACAGTGCCAATGAAGCCTCTGAACCCTAAGAAGCCTGTGTCCAGAACCTTCAGAGCCAGAAAGCAGATTGTGATCTCCTGCGGAACCATCTCGTCTCCTCTGGTGCTCCAGAGATCTGGTATTGGTGCAGCTCACCACTTGAGATCCGTGGGGGTCAAGCCAATCGTCGACCTGCCAGGTGTGGGTGAGAATTTCCAGGACCACTACTGTTTCTTCACTCCATACTACGTCAAGCCTGACGTTCCTACGTTCGACGACTTTGTCAGGGGTGACCCAGTTGCCCAGAAGGCCGCTTTCGACCAGTGGTACTCCAACAAGGACGGTCCATTGACCACCAACGGTATTGAAGCCGGAGTCAAGATCAGACCTACCGAAGAGGAGCTGGCTACCGCGGACGAGGACTTCAGACGCGGCTACGCAGAGTACTTCGAGAACAAGCCAGACAAGCCTCTGATGCACTACTCTGTCATCTCCGGCTTCTTTGGAGACCACACCAAGATTCCTAACGGCAAGTTCATGACCATGTTCCACTTCCTGGAGTATCCATTCTCCAGAGGATTTGTTAGAATCACCTCGGCAAACCCATACGACGCTCCTGACTTCGATCCCGGCTTCCTCAATGACGAAAGAGACCTGTGGCCTATGGTCTGGGCATACAAGAAGTCCAGAGAGACGGCCAGAAGAATGGAGAGCTTTGCAGGAGAGGTCACCTCGCACCACCCATTGTTCAAGGTTGACTCGCCAGCCAGAGCCAGAGACCTGGACCTCGAGACATGCAGTGCATATGCCGGTCCTAAGCACCTCACTGCCAACCTGTACCACGGCTCGTGGACCGTTCCTATCGACAAGCCAACGCCTAAGAACGATTTCCACGTGACCTCCAACCAAGTCCAACTGCACTCCGACATCGAGTACACCGAGGAGGACGACGAGGCCATCGTCAACTACATTAAGGAACACACCGAGACCACTTGGCACTGTCTGGGTACCTGCTCGATGGCCCCAAGAGAGGGTAGTAAGATTGCTCCTAAGGGAGGTGTCTTGGACGCCAGACTGAACGTTTACGGAGTCCAGAACCTCAAGGTTGCGGACCTTTCTGTTTGTCCCGACAACGTTGGATGCAACACCTACTCTACTGCATTGACCATCGGTGAGAAGGCTGCCACTCTTGTTGCTGAAGATCTTGGCTACTCAGGCTCCGACCTGGACATGACGATTCCAAACTTCAGACTCGGAACTTACGAGGAGACCGGACTTGCCAGATTCTAA
>HPODL_03886    	ATGGCCATTCCTGACGAATTCGATATCATTGTTGTTGGTGGAGGTTCCACCGGCTGCTGCGTTGCCGGCAGACTCGCAAACCTCGACGACCAAAACCTCACAGTTGCCCTGATCGAGGGTGGTGAGAACAACATCAACAACCCTTGGGTCTACCTTCCCGGAGTGTATCCTAGAAACATGAGACTCGACTCCAAGACAGCCACTTTCTACTCGTCCAGACCATCGAAGGCTCTGAACGGCAGAAGAGCAATCGTTCCTTGCGCCAACATCCTCGGAGGTGGCTCGTCCATCAACTTCCTGATGTACACCAGAGCCTCTGCTTCCGACTACGACGACTGGGAGTCCGAGGGATGGAGCACCGACGAGTTGCTGCCTCTGATCAAAAAAATCGAAACTTACCAACGTCCTTGCAACAACAGAGATCTGCACGGCTTTGACGGCCCAATTAAGGTTTCCTTCGGAAACTACACGTATCCTACGTGTCAAGACTTCCTGAGAGCAGCGGAGTCGCAAGGAATTCCTGTCGTGGACGACCTGGAGGACTTCAAGACATCGCATGGTGCAGAGCACTGGCTGAAGTGGATTAACAGGGACCTGGGTAGAAGATCCGACTCTGCGCACGCCTACATCCACCCAACCATGAGAAACAAGCAGAGCCTGTTCCTCATCACCTCCACCAAGTGTGACAAGGTGATCATCGAGGACGGCAAGGCTGTGGCCGTGAAAACAGTGCCAATGAAGCCTCTGAACCCTAAGAAGCCTGTCTCCAGAACCTTCAGAGCCAGAAAGCAGATTGTGATTTCTTGCGGAACCATCTCGTCGCCTCTGGTGCTCCAGAGATCTGGTATTGGTGCAGCCCACCACTTGAGATCCGTGGGAATTAAGCCAATCGTCGACCTGCCAGGTGTGGGTGAGAACTTCCAGGACCACTACTGTTTCTTCACTCCATACTACGTCAAGCCTGACGTTCCAACGTTCGACGACTTTGTCAGGGGTGACCCGGTTGCTCAGAAGGCCGCTTTCGACCAGTGGTACTCCAACAAGGACGGTCCATTGACCACCAACGGTATTGAAGCCGGAGTTAAGATCAGACCTACCGAAGAGGAGCTGGCTACCGCCGACGAGGACTTCAGACGCGGCTACGCAGACTACTTTGAGAACAAGCCAGACAAGCCTCTGATGCACTATTCCGTCATTTCCGGCTTCTTTGGAGACCACACCAAGATTCCTAACGGCAAGTTCATGACCATGTTCCACTTCCTGGAGTATCCATTCTCCAGAGGATTTGTCAGAGTCACCTCGGCAAACCCATACGACGCTCCTGATTTCGACACCGGCTTCCTCAACGACGAAAGAGACCTGTGGCCTATGGTCTGGGCATACAAGAAGTCCAGAGAGACTGCCAGAAGAATGGAGAGCTTTGCCGGAGAGGTCACCTCGCACCACCCATTGTTCAAGGTTGACTCGCCAGCCAGAGCCAGAGACCTGGACCTCGAGACATGCAGTGCATATGCCGGTCCTAACCACCTCACTGCCAACTTGTACCACGGCTCGTGGACCGTTCCTATTGGCAAGCCTTCGCCTAAGAACGAGTTCCACGTGACCTCGAACCAGGTCCAACTGCACTCCGACATCGAGTACTCCGAGGAGGACGATGAGGCCATCGTCAACTACATCAAGGAGCACACCGAGACCACTTGGCACTGCCTGGGTACCTGCTCGATGGCCCCAAGAGAGGGTAGCAAGATTGCTCCTAAGGGAGGTGTCTTGGACGCCAGACTGAACGTTTACGGAGTCCAGAACCTCAAGGTTGCGGACCTTTCTGTTTGTCCCGACAACGTTGGATGCAACACCTACTCTACTGCATTGACCATCGGTGAGAAGGCTGCCACTCTTGTTGCTGAAGATCTTGGCTACTCAGGCTCCGACCTGGACATGACGATTCCAAACTTCAAACTCGGAACTTACGAGGAGACCGGACTTGCCAGATTCTAA   	

>FDH CDS(1089 bp)
>ORGPO_80896    	ATGAAGGTTGTACTAGTTCTCTACGACGCAGGAAAACACGCCCAAGACGAGGAAAGACTCTACGGTTGCACTGAAAACGCCCTTGGTATCAGGGACTGGCTCGAGAAGCAGGGCCACGAGCTCGTTGTCACCAGTGACAAGGAGGGGCAGAACTCTGTGCTCGAGAAGAACATCTCGGACGCAGATGTCATCATCTCCACTCCTTTCCACCCAGCATACATCACCAAGGAGAGAATCGACAAGGCCAAGAAGCTCAAGCTACTGGTGGTTGCCGGAGTGGGATCCGACCACATCGACCTTGACTACATCAACCAGTCCGGCAGAGACATTTCTGTGCTGGAGGTGACCGGTTCGAACGTCGTTTCGGTTGCCGAGCACGTTGTGATGACGATGCTGGTGCTGGTGAGGAACTTTGTTCCTGCTCACGAGCAGATCATCTCTGGCGGCTGGAACGTGGCCGAGATCGCCAAGGACTCCTTCGACATCGAGGGCAAGGTCATTGCCACCATCGGAGCAGGCAGAATCGGCTACCGTGTGCTGGAGAGACTTGTGGCCTTCAACCCTAAGGAGCTGCTCTACTACGACTACCAGTCGCTGTCGAAAGAGGCGGAGGAGAAAGTCGGCGCCCGCAGAGTCCACGACATCAAGGAGCTGGTTGCCCAGGCCGACATTGTCACGATCAACTGTCCACTGCACGCCGGCTCGAAGGGCCTGGTGAACGCAGAGCTGCTCAAGCACTTCAAGAAGGGCGCCTGGCTCGTCAACACCGCCAGAGGTGCCATCTGCGTGGCCGAGGACGTTGCAGCCGCCGTCAAGAGCGGACAGCTTAGAGGATACGGTGGAGACGTGTGGTTCCCACAGCCAGCTCCAAAGGACCACCCATGGAGATCCATGGCCAACAAGTACGGTGCTGGCAATGCCATGACTCCGCACTACTCGGGCTCTGTCATTGACGCCCAGGTCAGATACGCGCAGGGCACCAAGAACATCCTGGAGTCGTTCTTCACTCAGAAGTTCGACTACAGGCCCCAGGACATCATTCTGCTGAACGGCAAGTACAAGACCAAGTCGTACGGTGCCGACAAATGA
>OGAPODRAFT_80896	ATGAAGGTTGTACTAGTTCTCTACGACGCAGGAAAACACGCCCAAGACGAGGAAAGACTCTACGGTTGCACTGAAAACGCCCTTGGTATCAGGGACTGGCTCGAGAAGCAGGGCCACGAGCTCGTTGTCACCAGTGACAAGGAGGGGCAGAACTCTGTGCTCGAGAAGAACATCTCGGACGCAGATGTCATCATCTCCACTCCTTTCCACCCAGCATACATCACCAAGGAGAGAATCGACAAGGCCAAGAAGCTCAAGCTACTGGTGGTTGCCGGAGTGGGATCCGACCACATCGACCTTGACTACATCAACCAGTCCGGCAGAGACATTTCTGTGCTGGAGGTGACCGGTTCGAACGTCGTTTCGGTTGCCGAGCACGTTGTGATGACGATGCTGGTGCTGGTGAGGAACTTTGTTCCTGCTCACGAGCAGATCATCTCTGGCGGCTGGAACGTGGCCGAGATCGCCAAGGACTCCTTCGACATCGAGGGCAAGGTCATTGCCACCATCGGAGCAGGCAGAATCGGCTACCGTGTGCTGGAGAGACTTGTGGCCTTCAACCCTAAGGAGCTGCTCTACTACGACTACCAGTCGCTGTCGAAAGAGGCGGAGGAGAAAGTCGGCGCCCGCAGAGTCCACGACATCAAGGAGCTGGTTGCCCAGGCCGACATTGTCACGATCAACTGTCCACTGCACGCCGGCTCGAAGGGCCTGGTGAACGCAGAGCTGCTCAAGCACTTCAAGAAGGGCGCCTGGCTCGTCAACACCGCCAGAGGTGCCATCTGCGTGGCCGAGGACGTTGCAGCCGCCGTCAAGAGCGGACAGCTTAGAGGATACGGTGGAGACGTGTGGTTCCCACAGCCAGCTCCAAAGGACCACCCATGGAGATCCATGGCCAACAAGTACGGTGCTGGCAATGCCATGACTCCGCACTACTCGGGCTCTGTCATTGACGCCCAGGTCAGATACGCGCAGGGCACCAAGAACATCCTGGAGTCGTTCTTCACTCAGAAGTTCGACTACAGGCCCCAGGACATCATTCTGCTGAACGGCAAGTACAAGACCAAGTCGTACGGTGCCGACAAATGA
>HPODL_03145	    ATGAAGGTTGTACTAGTTCTCTACGACGCAGGAAAACACGCCCAAGACGAGGAAAGACTCTACGGTTGCACCGAAAACGCCCTTGGTATCAGGGACTGGCTTGAGAAGCAGGGCCACGAGCTCGTTGTCACCAGTGACAAGGAGGGCGAGAATTCTGTGCTCGAGAAGAACATCCCGGACGCAGATGTCATCATCTCCACTCCTTTCCACCCGGCCTACATCACTAAGGAAAGAATTGACAAGGCCAAGAAGCTCAAGTTGCTGGTGGTTGCCGGAGTGGGATCCGACCACATCGACCTTGACTACATCAACCAGTCCGGCAGAGACATTTCTGTGCTGGAGGTGACCGGTTCGAACGTGGTTTCCGTTGCCGAGCACGTCGTGATGACGATGCTGGTGCTGGTCAGAAACTTTGTTCCTGCCCACGAGCAAATCATCTCTGGCGGCTGGAACGTGGCCGAGATTGCCAAGGACTCCTTCGATATCGAGGGTAAGGTCATTGCCACCATCGGAGCAGGCAGAATCGGCTACCGTGTGTTGGAGAGACTTGTCGCCTTCAACCCTAAGGAGCTGCTCTACTACGACTACCAGTCGCTGTCCAGAGAGGCCGAGGAGAAAGTCGGAGCCCGCAGAGTTCACGACATCAAGGAGCTGGTTGCCCAGGCCGACATTGTCACAATCAACTGTCCACTGCACGCCGGCTCGAAGGGCCTGGTCAACGCAGAGTTGCTCAAGCACTTCAAGAAGGGTGCCTGGCTCGTTAACACCGCCAGAGGTGCCATTTGTGTGGCCGAGGACGTTGCAGCAGCCGTCAAGAGCGGACAGCTCAGAGGATACGGTGGAGATGTGTGGTACCCACAGCCAGCTCCAAAGGACCACCCATGGAGATCTATGGCCAACAAGTACGGTGCTGGTAATGCCATGACTCCGCACTACTCGGGCTCTGTCATTGACGCCCAGGTCAGATACGCCCAGGGTACCAAGAACATCCTGGAGTCATTCTTCACTCAGAAGTTCGACTACAGACCTCAGGACATCATTCTGCTGAACGGTAAGTACAAGACCAAGTCGTACGGTGCCGACAAATGA

>TERT CDS(2349 bp)
>OGAPO_75187    	ATGAGGTTTGATCAGTATGTTGATGAAAACAAGTCGTCTGATGATTTTGAGCCCTTGATCCATGATCTTTTTGAAACACGTTGGCATGGAACAGGACGAGAGATATGGATTGAGCGTGTCAAAGACCGTAAAATTCCGTCCACGCTAGTAAAGCCTAATTACAGTCACGAAGAGCTGATCGATATGCTAATCGGATACCTGGCTGATAATCGCTATGAAAACGCTTTGATCAACGGATTAGTGACAGGCGATGATTTGGAAATTGCCAACAGCTATGGATTCAAAGGCCGAAATGCTGTCACCAATCTATTGAAGTCCCCTGAATTTAGACTGGTACACACAATCATAGGAACGGAGACATTTCTGGATCTCTTGATCAATTACTCGGCGCGGATGGGAAATGTTTATCTCTGGGGCGAATTGAACGAAAGTAATTACAAGACGCAATGCAAATCATCACAATTGAGTATAAAGAACATGCTTTACAGTGAGATATGGTCTTTGCCACGGTTGAATCCACTACCTGAATCTGCCTCTCTAATTTATGACGTTTTCAAAACGGAACATGGCCGACATCCAAAACTCGAGTTTCTACTTGAGTCCATGCGCATCTATCATATGAATCATCAACCAGATTATCCATATATATTAGACTCAATTTGTCCCGAACCTACAAATATCAAGTCCAATTTTGACTTAGCGGTGGGAAAAGAATCCGTGATAAAGTTTGTTACCATAGTACTTGAAAAGATCATGCCTAAAGAACTTTTTGGGTCCCCTCATAATAAGTCAGTGCTATTCAAGAAGATTGCCGAAGTTCTTAACAGCCATAAAAAGGATTCCATATATGTGTGTAATGTGGCAAAGAATTTCAAGATCACAGATGTTGGCTGGCTGGTACCAGAAAGAAAGATGAACAAACACGAGTTCTTGAAAGCACAAAACACTTGGACTCAATTCATTGGGTGGTTTTTTAATTCGCTGCTATTCAAACTCGTAGCTTCTTTTTTTCATGTCACAGATGTCTCTCAATCTTTTGAACTACTCTACTATAGACATGACACGTGGAGACGGATCTCCAAACATTTCAAAGACAAATACTACGGCCGGTTTCTGGAAAGGAGACCGCAGAATCTGAACAGCTATTACACTTATGCAAGAAATGACGATTTTATTGGCAGCCAGAAACTGCTACCGAAAGCTCATGATCTACGATTTATTACAATGCCATTCAAGGGGTCTAGGAAAAATATATTCGAATACATGGATCGTCATAAGAACGAAGTGAAGATAGCAAACCTCGTACTTTCCCACAAACGGAGAAAAAACTGTATCGACTCTGTGAGCGATCTCCCATACGAGCTGTTGAAATACAAAAATCAAATTACAGGTCCGGTATATGCTCTGAAGTTTGACATCCGTCAGGCCTATGACACATTGCCCAGAACGATGATACTGCCACTGATTTCTGAGCTGCTCAAGGAGACACCCGAGACCTTTGAATTTCATATTGAACGCTATTTTGTGCTGAGCGCACCAACTGCTACCGGAAAACGACAGCGCCGTAAGCTTTCAGTATTGCAGGGGCATGAAAGCGTGCTTTCGGATAAAGTGCTATCGCACGCCAATACTCCTTCAGTATTGAAAAAGAGTGAAATTATGAAGATTGTCGAGCAGCAACTCGAACACGCAGCTCTTCTCTCGTCATCAGAGACATTCCATAGAAAAAAAGGCGTTTTCCAAGGTTTTCCTCTCTCCGGTATCTTTTGTGAAATCGTCTATGACAAGCTCACTGAATATCTGCTCTCGCTAGGAGGCGACAATGTGAAAATTATCCGGCTTGCTGACGATTTTCTAATATTGTCAACTCAGATGGACATAATAGCAAAATATCAGAATCTCATTGAGAAACGCATTCCCCAGTTCAATCTCACTGTGAACAAGCAAAAAAGTACTGTGTCCGAAGAAACAGTTGATTTCCTTGGGACCACAATAAATTTGAAGACGCTGAGCGTCACGAAGAATCTTGATTCCTATGATCTAACTCCAGTGCGAGTTTCATCTTTCAAAGCTTTATATTCTACTCTGCTGATTCATCTCAAGCAGGCACTGGCCTCAGACTTCTTTAATGCAGACATCAATGACGAGGACACTTTGAAACAAAATATAGAGATCCTTATTCAATCTCTTTCTATGAGATTCAAAAAATCCAAGAAGTCGGTAGCAAGAAATGACAAGATGGAAATTACAAGGTTTGAGCAGTTTCTGCTACTAACGGAAAAGCTGATACTCACGAAAGTAGGTACATCATACTTGACCTCTATCCGTTCGCTTCTTAAAGCATTCTAA
>OGAPODRAFT_75187	ATGAGGTTTGATCAGTATGTTGATGAAAACAAGTCGTCTGATGATTTTGAGCCCTTGATCCATGATCTTTTTGAAACACGTTGGCATGGAACAGGACGAGAGATATGGATTGAGCGTGTCAAAGACCGTAAAATTCCGTCCACGCTAGTAAAGCCTAATTACAGTCACGAAGAGCTGATCGATATGCTAATCGGATACCTGGCTGATAATCGCTATGAAAACGCTTTGATCAACGGATTAGTGACAGGCGATGATTTGGAAATTGCCAACAGCTATGGATTCAAAGGCCGAAATGCTGTCACCAATCTATTGAAGTCCCCTGAATTTAGACTGGTACACACAATCATAGGAACGGAGACATTTCTGGATCTCTTGATCAATTACTCGGCGCGGATGGGAAATGTTTATCTCTGGGGCGAATTGAACGAAAGTAATTACAAGACGCAATGCAAATCATCACAATTGAGTATAAAGAACATGCTTTACAGTGAGATATGGTCTTTGCCACGGTTGAATCCACTACCTGAATCTGCCTCTCTAATTTATGACGTTTTCAAAACGGAACATGGCCGACATCCAAAACTCGAGTTTCTACTTGAGTCCATGCGCATCTATCATATGAATCATCAACCAGATTATCCATATATATTAGACTCGATTTGTCCCGAACCTACAAATATCAAGTCCAATTTTGACTTAGCGGTGGGAAAAGAATCCGTGATAAAGTTTGTTACCATAGTACTTGAAAAGATCATGCCTAAAGAACTTTTTGGGTCCCCTCATAATAAGTCAGTGCTATTCAAGAAGATTGCCGAAGTTCTTAACAGCCATAAAAAGGATTCCATATATGTGTGTAATGTGGCAAAGAATTTCAAGATCACAGATGTTGGCTGGCTGGTACCAGAAAGAAAGATGAACAAACACGAGTTCTTGAAAGCACAAAACACTTGGACTCAATTCATTGGGTGGTTTTTTAATTCGCTGCTATTCAAACTCGTAGCTTCTTTTTTTCATGTCACAGATGTCTCTCAATCTTTTGAACTACTCTACTATAGACATGACACGTGGAGACGGATCTCCAAACATTTCAAAGACAAATACTACGGCCGGTTTCTGGAAAGGAGACCGCAGAATCTGAACAGCTATTACACTTATGCAAGAAATGACGATTTTATTGGCAGCCAGAAACTGCTACCGAAAGCTCATGATCTACGATTTATTACAATGCCATTCAAGGGGTCTAGGAAAAATATATTCGAATACATGGATCGTCATAAGAACGAAGTGAAGATAGCAAACCTCGTACTTTCCCACAAACGGAGAAAAAACTGTATCGACTCTGTGAGCGATCTCCCATACGAGCTGTTGAAATACAAAAATCAAATTACAGGTCCGGTATATGCTCTGAAGTTTGACATCCGTCAGGCCTATGACACATTGCCCAGAACGATGATACTGCCACTGATTTCTGAGCTGCTCAAGGAGACACCCGAGACCTTTGAATTTCATATTGAACGCTATTTTGTGCTGAGCGCACCAACTGCTACCGGAAAACGACAGCGCCGTAAGCTTTCAGTATTGCAGGGGCATGAAAGCGTGCTTTCGGATAAAGTGCTATCGCACGCCAATACTCCTTCAGTATTGAAAAAGAGTGAAATTATGAAGATTGTCGAGCAGCAACTCGAACACGCAGCTCTTCTCTCGTCATCAGAGACATTCCATAGAAAAAAAGGCGTTTTCCAAGGTTTTCCTCTCTCCGGTATCTTTTGTGAAATCGTCTATGACAAGCTCACTGAATATCTGCTCTCGCTAGGAGGCGACAATGTGAAAATTATCCGGCTTGCTGACGATTTTCTAATATTGTCAACTCAGATGGACATAATAGCAAAATATCAGAATCTCATTGAGAAACGCATTCCCCAGTTCAATCTCACTGTGAACAAGCAAAAAAGTACTGTGTCCGAAGAAACAGTTGATTTCCTTGGGACCACAATAAATTTGAAGACGCTGAGCGTCACGAAGAATCTTGATTCCTATGATCTAACTCCAGTGCGAGTTTCATCTTTCAAAGCTTTATATTCTACTCTGCTGATTCATCTCAAGCAGGCACTGGCCTCAGACTTCTTTAATGCAGACATCAATGACGAGGACACTTTGAAACAAAATATAGAGATCCTTATTCAATCTCTTTCTATGAGATTCAAAAAATCCAAGAAGTCGGTAGCAAGAAATGACAAGATGGAAATTACAAGGTTTGAGCAGTTTCTGCTACTAACGGAAAAGCTGATACTCACGAAAGTAGGTACATCATACTTGACCTCTATCCGTTCGCTTCTTAAAGCATTCTAA
>HPODL_01277    	ATGAGGTTTGATCAGTATGTTGATGAAAACAAGACGTCTGATGATTTTAAGCCCCTGATCCATGATCTTTTTGAAACACGTTGGCATGGAACAGGACGAGAGATACAGATTGAGCGTGTCAAAGACCGTAAAATTCCGTCCACGCTAGTAGAGCCTAATTACAGTCACGAAGAGCTGATCGATATGTTAGTCGGATATCTGGCGGATAATCGCTTTGAAAACGCTTTGATCAACGGATTAGTAACTGGCGATGATCTGGAAATCGCCAACAGTTATGGATTCAAAGGAAGAAATGCTGTCACCAATCTATTGAAGTCCCCGGAATTCAGACTCGTACACACAATAATAGGAACGGAGACATTTCTGGATCTCTTGATCAATTACACGGCACGGATGGGAAATGTTTATCTCTGGGGCGAATTGAACGAAAGTAATTACAAGATGCAATGCAGGTCATCACAATTGAGTATAAAGAACATGCTTTATAGTGAGATATGGTCTTTGCCACGGCTGAATCCGCTGCCTGAATCTGCCTCTCTAATTTATGACGTTTTCAAAACGGAACATGGTCGGCATCCAAAACTTGAGTTTTTACTTGAGTCAATGCGCATTCATCATATGAACCATCAACCAGATTATCCATATATATTAGACTCGATTTGTCCCGAACCAACAAACATTAAATCCAATTTCGACTTAGCGGTGGGAAAAGAATGCGTGATAAAGTTTGTTACCATAATTCTTGAAAAGATCATGCCTAAGGAACTCTTTGGGTCGCCTCATAATAAGTCAGTGCTATTCAAGAAGATTGCCGAAGTTCTTAACAGCCATAAAAAGGATTCCATTTATGTTTGTAATGTGGCAAAGAATTTCAAGATCACAGATGTTGGCTGGCTGGTTCCAGAAAGAAAGATGAACAAACACGAGTTCATAAAAGCACAAAACACTTGGACTCAATTCATTTGGTGGTTTTTTAATTCGATGCTATTCAAACTCGTAGCTTCTTTTTTTCATGTCACAGATATCTCGCAATCTTTTGAACTACTCTACTATAGACATGACACGTGGAGACGGATTTCAAAACATTTTAAAGACAAATACTATGGCCGGTTTCTGCAAAGGAGACCGCAGAATTTGAATAGCTATTTCACTTATGCAAGAAATGACGATTTTATTGGTAGCCAGAAACTGCTACCGAAAGCTCATGATCTACGATTTATTACAATGCCATTCAAGGGTTCTAGGAAAAATGTATTCGAATACATGGATCGTCATAAGAATGAAGTGAAGATAGCAAACCTCGTTCTTTCACACAAACGGAGAAAAAACTGTATTAACTCTGTAAGCGATCTGCCATACGAGCTGTTGAAATACAAAAATCAAATTAGAGGCTCAGTATATGCCCTGAAATTTGACATCCGACAGGCCTATGACACGTTGCCCAGAACGATGATACTGCCACTGATTTCTGAGCTGCTCAAGGAGACACCCGAGACCTTTGAATTTCACATTAAACGCTATTTTGTGCTGAGCGCACCAACTGCTACTGGAAAACGAAACCGCCGCAAGCTTTCAGTATTGGAAGGGCATGAAAGCACATTTTCGGATAAAGTGCTATCCCACGCCAATAGCCCTTCAGTATTGAAGAAGAGTGAGATTATGAAGATTGTCGAGCAGCAACTCGAACATGTAGCTCTTCTCTCGTCATCAGAGACGTTTCATAGAAAAAGAGGTGTTTTCCAAGGTTTTCCGCTCTCCGGTGTCTTTTGTGAAATCGTCTATGACAAGCTCACAGAGTACCTGCTCTCGCTAGGAGGTGGCAATGTGAAAATCATCCGGCTTGCTGATGATTTTCTAATATTATCAACTCAGATGGACATAATAGCCAAATATCAAGATCTCATTGAGAAACGCATTCCCCAGTTCAATATAATGGTGAACAAGCAAAAGAGTGTTGTGTCCGAGGAAACTATTGATTTCCTTGGGACCACAATAAATTTGAAGACACTAAGCGTCACGAAGAATCTTGACTCCTATGATCTAACTCCAGTGCGAGTTTCATCTTTCAAAGCTTTATACTCCACTCTGGCGATTCATCTCAAGCAGGCATTGGCCTCAGACTTCTTTAATGCAGACATCAATGACGAGGACACTTTGAAACAAAATATACAGATACTTATTCAATCCCTTTCCACGAGATTTAAAAAATCCAAGAAGTCGGTAGCAAGAAACGACAAAATGGAAACTACAAGGTTTGACCAGTTTCTGCTACTAACGGAAAAGCTAATACTTACGAAAGTAGGTACATCATACTTGACCTTTATCCGTTCGCTTCTCAAAACTTTCTGA

>COIII CDS(810 bp)
>HU11/CBS4732	ATGACAATAAAAAATAGACAGAATTTTCAATTATTTCCATTTCATTTAGTATCATTTTCACCATGACCATTATTAATTTCATTATCATTAATGTCATTAGCTTTAACATTAGGTTTAACAATGCATAATTATATTGGAAATGTATATTGATTAATATTATCATTAATAATAGTATTATCAACAATATTTTTATGAACACGTGATATAGTAATTGAAGGTACATATTTAGGAGATCATACAATAGCAGTAAGAAGAGGATTAAATATAGGATTTATATTATTTGTAATATCAGAAATATTAATCTTTGCATCATTATTCTGAGCTTATTTCCATTCAGCTATGGGTCCAACTATTGAATTAGGTGCTACATGACCTCCAGTTGGAATACAATCTATTAAACCTACAGAATTACCTTTATTAAATACTATCATTTTATTAGCTAGTGGTGCATCTGTTACATGAGCTCATCATGCTATTTTATATAAAGATAGAAAAGGTACTTTATTTGGTTTATTATTAACTACTATATTAATTGTTGTTTTTGTTTTATGTCAAGTATTAGAATATACTTTCGCTACATTTACTATTGCTGATAGTGTTTATGGTTCAGTTTTCTACGCAGCTACTGGATTACATTTTATTCATATGGTTATGTTAGCTTTAATGTTAATTATTTGTTACTTTAGAATGTTTTTCTACCATTTCACTAATACTCATCATTTAAATTTAGAAACTACTATTCTTTACTTACATATTTTAGATATTATTTGACTATTCTTATATATTGTATTCTATTGATGAGGTAGTTAA
>NCYC495		NA	
>DL-1	        ATGACAATTAAAAATAGACAGAATTTTCAATTATTTCCATTTCATTTAGTATCATTTTCACCATGACCTTTATTAATTTCATTATCATTAATGTCATTAGCTTTAACATTAGGTTTAACAATGCATAACTATATTGGAAATGTATATTGATTAATATTATCATTAACACTTGTATTAGCTACTATTTTCTTATGAACACGTGATATTGTTACTGAAGGTACTTATTTAGGAGATCATACTATTGCTGTTAGAAGAGGATTAAATATTGGATTTATATTATTTGTAGTATCTGAAATATTAATCTTTGCATCATTATTTTGAGCTTACTTCCATTCAGCTATGAGTCCTACTATTGAATTAGGTGCTTCATGACCTCCTGCTGGTATCCAATCAATTAAACCTACAGAATTACCTTTATTAAATACTATTATTTTATTAGCTAGTGGTGCTTCAGTTACATGAGCTCACCATGCTATCTTATATAAAGATAGAAAAGGAACTTTATTAGGTTTATTATTAACTACTATATTAATTGTAGTTTTTGTTTTATGTCAAGTTTTAGAATATACTTTTGCTACATTTACTATTGCTGATAGTGTTTATGGATCAGTATTTTATGCTGCTACTGGATTACATTTTATTCATATGGTTATGTTAGCATTAATGTTAATGGTATGTTACTTTAGAATGTATTTCTACCATTTCACTAATACTCATCACTTAAATTTAGAAACTACTATCCTTTACTTACATATTTTAGATATTATTTGATTATTCTTATATATTGTATTCTATTGATGAGGAAGTTAA  

#rDNA Repeat (48,476 bp) of HU11/CBS4732, the next sequences are subreads, aligned to the first sequence.
HU-11 reference      	GGCACGAAGTAAAAATTTCGTGGTACAAAGAAATACGTCGGGGGAATAATATTTGGAGATGGTATAGAATTAGAATCGAAATGAAAAATATAAAAAGCTGGAGAGAGTTGCGAAAAAAAAGTAAATGCATAACTATGGAAATTTTGGAATAAATTATATTGGAGAGGAAATTATACGTGAGAGATGCGGATGGACTTTCATGCGAAAGCATAAAAGAAGATTTGAAAACTGAATGTGAAGAAGCGAAAGCTTCTGCGCGTTTGGGGTTCGATCTTCGAAAGGGAGTTCTGAAAAGAACTCTTCAAGGCCTCGTTGATTAGTGGAGAGAGTAAAGTTGTTATCGTCAGATACACTTTCTCTCAAGGCTAATTCAACATGGGTGATCTTGGGCGGTCAAAAAAAATAATTTTTGATGGCCTGAGTAGCCTGAACAGTCTCATACCAAATTTCTAATTATTTTTGTGTGTGAGCACTGATGGATTTAGTGGATTACTAGCCTATGGCAAGAATTCTACTAAAGACGAATTTGGGAGTCTGCAGCGAAGCATAGCCGTAGTTTTTTTTTACTACGTGATGTTTCTGCTTGTAACTTCCTTCCAGGATAATGATGTAAAAACTTTTGGTAGCGTTATCAGCTGCCAAAATGATTTTGCGGAAATTATTCGGGAGAACTCAAAGAGGGCTATATGGATGCAGTTAGTCTCTGCGAGGGCCAGTAAAACGGCCGGCGCGGTGGGCTTCTGCCGATTGAGATTTCTCTTGGAATCTTGATTGCGAACTGATAATAATATCTGCTGCTTTGTCTGCTGGACAGCTCTCGGGCTGTTTAGTGGGAAGCGCTTGTTAGGTTCCGGCCTAACATCAGATAGTTATCTGGTTGATCCTGCCAGTAGTCATATGCTTGTCTCAAAGATTAAGCCATGCATGTCTAAGTATAAGCAATTTATACAGTGAAACTGCGAATGGCTCATTAAATCAGTTATCGTTTATTTGATAGTTCCTTTACTACATGGATAACCGTGGTAATTCTAGAGCTAATACATGCTTAAAGCCCCGACTTCTGGAAGGGGTGTATTTATTAGATAAAAAATCAATGCCTTCGGGCTTTTTGATGATTCATAATAACTTTTCGAAGCTCATGGCCTTGTGCTGGAGCTGGTTCATTCAAATTTCTGCCCTATCAACTTTCGATGGTAGGATAGTGGCCTACCATGGTTTTCACGGGTAACGGGGAATAAGGGTTCGATTCCGGAGAGGGAGCCTGAGAAACGGCTACCACATCCAAGGAAGGCAGCAGGCGCGCAAATTACCCAATCCTGACACAGGGAGGTAGTGACAATATATAACGATACAGGGCCCTTTCGGGTCTTGTAATTGGAATGAGTACAATGTAAATACCTTAACGAGGAACAATTGGAGGGCAAGTCTGGTGCCAGCAGCCGCGGTAATTCCAGCTCCAATAGCGTATATTAAAGTTGTTGCAGTTAAAAAGCTCGTAGTTGAACCTTGGGTCTGGTTAGCCGGTCTGCCTTTTTTGGCACGTACTGGATTTAACCGGGCCTTTCCTTCTGGCTAACCAACACTCTGTGTTGGCAAACCAGGACTTTTACTTTGAAAAAATTAGAGTGTTCAAAGCAGGCCTTTGCTCGAATATATTAGCATGGAATAATAGAATAGGACGTTATGGTTCTATTTTGTTGGTTTCTAGGACCATCGTAATGATTAATAGGGACGGTCGGGGGCATCAGTATTCAGTTGTCAGAGGTGAAATTCTTGGATTTACTGAAGACTAACTACTGCGAAAGCATTTGCCAAGGACGTTTTCATTAATCAAGAACGAAAGTTAGGGGATCGAAGATGATCAGATACCGTCGTAGTCTTAACCATAAACTATGCCGACTAGGGATCGGGTGGTGTTTCTTTTTTGACCCACTCGGCACCTTACGAGAAATCAAAGTTTTTGGGTTCTGGGGGGAGTATGGTCGCAAGGCTGAAACTTAAAGGAATTGACGGAAGGGCACCACCAGGAGTGGAGCCTGCGGCTTAATTTGACTCAACACGGGGAAACTCACCAGGTCCAGACACAATAAGGATTGACAGATTGAGAGCTCTTTCTTGATTTTGTGGGTGGTGGTGCATGGCCGTTCTTAGTTGGTGGAGTGATTTGTCTGCTTAATTGCGATAACGAACGAGACCTTAACCTACTAAATAGTGATATTGGCTTTTGCTGATTTTCACTTCTTAGAGGGACTATCGGTTTCAAGCCGATGGAAGTTTGAGGCAATAACAGGTCTGTGATGCCCTTAGACGTTCTGGGCCGCACGCGCGCTACACTGACGGAGCCAACGAGCTCTATCCTTGACCGAGAGGTCCGGGTAATCTTGTGAAACTCCGTCGTGCTGGGGATAGAGCATTGCAATTATTGCTCTTCAACGAGGAATTCCTAGTAAGCGCAAGTCATCAGCTTGCGTTGATTACGTCCCTGCCCTTTGTACACACCGCCCGTCGCTAGTACCGATTGAATGGCTTAGTGAGGCTTCAGGATTGGTTCAGAGAAGGGGGCAACTCCATCTTGGAACCGAGAATCTAGTCAAACTTGGTCATTTAGAGGAACTAAAAGTCGTAACAAGGTTTCCGTAGGTGAACCTGCGGAAGGATCATTACAGTATTCTTCTAAGCTGGAGCTGCTGATCGACTGAACTGTTTGCCTGCGCTGCTGAAATATTGCGTGCGCGGCGATGGTTTTTTTGGTTGCAGTTCTACTCAAGGCTTAGAAATCTCCTTACACACTTTGTTTTCTTATTAGAGACAAATTTGCTTTGGCTAGCGGTCGCTTAAGCGCGGCATGGCTGGCCAGAGTTTTTAACAAAACTCATTTTCGTCTTGCCCATGTGGGGAAGATTGAAAACTTGTATTATGATTTTGTCAGTTATAAGAAGTTGCGTTTGCAGCTTTTCTAAACTTCAAAACTTTCAACAACGGATCTCTTGGTTCTCGCATCGATGAAGAACGCAGCGAAATGCGATACGTAATGTGAATTGCAGATTTTCGTGAATCATTGAATCTTTGAACGCACATTGCGCCCTCTGGTATTCCAGAGGGCATGCCTGTTTGAGCGTCATTTCCCTCTCAAACCCTCGGGTTTGGTGATGGGCAATACTCTCTTTTCTGAGAGTTTGCTTGAAATGAATTGGCATGAGTTTTTGATACGAACTTCAGCTGTTTATTCAATGTATTAGGTTTTATCCATCGTTGATTGACAACTGCAAGCTTCTTTCAAAAATTGGCTCTGCCTTACAAACTTTAATCATAAAGTTTGACCTCAAATCAGGTAGGATTACCCGCTGAACTTAAGCATATCAATAAGCGGAGGAAAAGAAACCAACAGGGATTGCCTTAGTAGCGGCGAGTGAAGCGGCAAGAGCTCAAATTTGAAATCTGGTACCTTCGGTGCCCGAGTTGTAATTTGAAGAAAGCTATCTTGGAGGTGGCCTTTGTCTATGTTCCTTGGAACAGGACGTCATGGAGGGTGAGAATCCCGTGTGATGAGGTGTCCATTTCCGTGTAAGATGCTTTCGAAGAGTCGAGTTGTTTGGGAATGCAGCTCAAAGTGGGTGGTAAATTCCATCTAAAGCTAAATATTGGCGAGAGACCGATAGCGAACAAGTACTGTGAAGGAAAGATGAAAAGAACTTTGAAAAGAGAGTGAAAAAGTACGTGAAATTGTTGAAAGGGAAGGGTATTTGATCAGACTTGGTATTTAGCTATCATCGCTCCTTGTGGGTGGTGCTCTAGCTTTTTACTGGGCCAGCATCAGTTTTGGTGGCAAGATAATGACAGTTGAATGTGGCTCCTCGGAGTGTTATAGCTTCTGTTGATGTTGCCTACCGAGACTGAGGTCTGCGGCTTTTGCCTAGGATGCTGGCGTAATGATCCAATACCGCCCGTCTTGAAACATGGACCAAGGAGTCTAACGTCTATGCGAGTGTTTGGGTGTAAAACCCGTACGCGTAATGAAAGTGAACGTAGGTCAGGGCCCGCAAGGGTGCATGATCGACCGATCCTGATGTTCTCGGATGGATTTGAGTAAGAGCATAGCTGTTGGGACCCGAAAGATGGTGAACTATGCCTGAATAGGGTGAAGCCAGAGGAAACTCTGGTGGAGGCTCGTAGCGGTTCTGACGTGCAAATCGATCGTCGAATTTGGGTATAGGGGCGAAAGACTAATCGAACCATCTAGTAGCTGGTTCCTGCCGAAGTTTCCCTCAGGATAGCAGAAGCTCGTATCAGTTTTATGAGGTAAAGCGAATGATTAGAGGTCTTGGGGTCGAAATGACCTTAGCCTATTCTCAAACTTTAAATATGTAAGAAGTCCTTGTTGCTTAATTGAACGTGGACATTTGAATGAAGAGCTTTTAGTGGGCCATTTTTGGTAAGCAGAACTGGCGATGCGGGATGAACCGAACGTGAAGTTAAGGTGCCGGAATGCACGCTCATCAGACACCACAAAAGGTGTTAGTTCATCTAGACAGCCGGACGGTGGCCATGGAAGTCGGAATCCGCTAAGGAGTGTGTAACAACTCACCGGCCGAATGAACTAGCCCTGAAAATGGATGGCGCTCAAGCGTGTTACCTATACTTCACCGTCATGGTTTTTATGATGCCATGACGAGTAGGCAGGCGTGGAGGTCAGTGACGAAGCCTTTGGTGTGAACCTGGGTAGAACGGCCTCTAGTGCAGATCTTGGTGGTAGTAGCAAATATTCAAATGAGATCTTTGAAGACTGAAGTGGGGAAAGGTTCCACATCAACAGCAGTTGGATGTGGGTTAGTCGATCCTAAGAGATGGGGAAGCTCCGTTTCAAAGTGCTTGATTTTTCAAGCCACCATCGAAAGGGAATCCGGTTAATATTCCGGAACTTGGATATGGATTCTTCACGGTAACGTAACTGAATGTGGAGACGTCGGCATGAGCCCTGGGAGGAGTTATCTTTTCTTCTTAACAGCTTATCACCCTGGAATTGGTTTATCCGGAGATAGGGTCTTATGGCTGGAAGAGCGTAATATCTTTGTTACGTCCGGTGCGCTCATGACGGCCCTTGAAAATCCACAGGAAGGAATAGTTTTCATGCCAAGTCGTACTCATAACCGCAGCAGGTCTCCAAGGTTAACAGCCTCTAGTTGATAGAATAATGTAGATAAGGGAAGTCGGCAAAATAGATCCGTAACTTCGGGATAAGGATTGGCTCTAAGGGTCGGGTGTCTTGGGCCTTTTTCAGACGCCATTCCGCATTGGGATCTGCTTTCGGGTGGATCTCTTTGTGGTTTGGTTGACGAATTTGGTAGGTCTTCATGGCCGTCCGGGGCACAATTAACGACCAACTTAGAACTGGTACGGACAAGGGGAATCTGACTGTCTAATTAAAACATAGCATTGCGATGGTCATAAAATGATGTTGACGCAATGTGATTTCTGCCCAGTGCTCTGAATGTCAAAGTGAAGAAATTCAACCAAGCGCGGGTAAACGGCGGGAGTAACTATGACTCTCTTAAGGTAGCCAAATGCCTCGTCATCTAATTAGTGACGCGCATGAATGGATTAACGAGATTCCCACTGTCCCTATCTACTATCTAGCGAAACCACAGCCAAGGGAACGGGCTTGGCAGAATCAGCGGGGAAAGAAGACCCTGTTGAGCTTGACTCTAGTTTGACATTGTGAAAAGACATAGAGGGTGTAGAATAAGTGGGAGCTTCGGCGCCAGTGAAATACCACTACCTTTATCGTTTTTTTACTTATTCAATTAAGCGGAGCTGGACTTCACCGTCCACGTTCTAGATTTAAGGTCTCTTGTAGGCTGATCCGGGTTGAAGACATTGTCAGGTGGGGAGTTTGGCTGGGGCGGCACATCTGTTAAACGATAACGCAGGTGTCCTAAGGGGGACTCATGGAGAACAGAAATCTCCAGTAGAACAAAAGGGTAAAAGTCCCCTTGATTTTGATTTTCAGTGTGAATACAAACCATGAAAGTGTGGCCTATCGATCCTTTAGTCCCTCGGAATTTGAGGCTAGAGGTGCCAGAAAAGTTACCACAGGGATAACTGGCTTGTGGCAGTCAAGCGTTCATAGCGACATTGCTTTTTGATTCTTCGATGTCGGCTCTTCCTATCATACCGAAGCAGAATTCGGTAAGCGTTGGATTGTTCACCCACTAATAGGGAACGTGAGCTGGGTTTAGACCGTCGTGAGACAGGTTAGTTTTACCCTACTGATGAATGTTATCGCAATAGTAATTGAACTTAGTACGAGAGGAACCGTTCATTCAGATAATTGGTTTTTGCGGCTGTCTGATCAGGCATTGCCGCGAAGCTACCATCTGCTGGATAATGGCTGAACGCCTCTAAGTCAGAATCCATGCTAGAAAGCGATGATTTCTTGCCCTCGCACATTTTAGTTGGATACGAATAAGGCACTCTGTGTCGCTGAACCATAGCAGGCTGGCAATGGTGCTTTTAACGGAAAGGTTTTAAGTGCTTGCCGGTGGATAGCAATGTCATTATGCGCGAGGATAAATCCTTTGCATACGACTTAAATGTACAACGGGGTATTGTAAGCAGTAGAGTAGCCTTGTTGTTACGATCTGCTGAGATTAAGCCTCAGTTGTCCGATTTGTTTGTGTTTACACAACACAATCTCCCCTAAGAGATATTACTTGGTGGTAGCCGGGTGTCTTTTAGAGGAGATTTTTAATTTTTTTGAAGCAGAGGTCGTGCGTGGAACAATTCTGGATGGTGTATAAAAAAAACATTTGAGTCGAGGAGAGGAACCAGCATTATTTTTCTAATTTTTTTTTTTTTCCTACTTATTATTATTATCATGTATTTTTCAGGGATATGATTTTTTTTTTTTATTTTTCTTTATTTTTTTTTTGGTAGCAAGCCTTCAATAATTTAGATTGAATTTTCGATGTGAGTAGTGAAGTGGTGTAAGGATATCTAGCTCAAACATTTCGGGTGATATTGGCCAATAGAAGTGTCCTGAGCTCTGACAAATGACAGATATTCTGTACCATAGTAAAATAGAAGGTAAATGAGAAAAAATGTATGGTAATTGATGGTTGTCGTATGAAAAGTGAGTACGATACGGGCAACTAAGCTAACAAAAGTAGGCAGAATCGACAGATATTCTGTGATGCAAAGTGTGTGGCACACGTCCTGTTTGTTATCTGGCGCTGGAAAGGAAAATTTAAGTATAGAGATGGTGGCAGAGTTGAAAGAGGTGCTACAAGGTGCCTGGAAGAGCCGGCAAAAAAAGTGGTAGTGGTAAAGGATGAATGAAGACTTTTTGCACCATACCACTGTTGCTGCTCTTCCTAAAGGCAGGATTACAAGAAGAAGTCGGAGGGATTAGGATTGGCGACCACTCTTCTCTACGTGCTGGGAGGAAAAAAAAGATAGGTGTGGAAGAGGTGGGCATATATATATAGACGTTTGGATAGACAATGGATTGATGCAGAACGCGACCTCGAGACCGCGTTGGACTGGAGGGAAGGGAAAAAAAAAATAATAAAAAAAAAAAAAGATTGCAGCACCTGAGTTTCGCGTATGGTCTCCCACTACACTACTCGGTCAGGCTCTTAGCAGCTTAACTACAGTTGATCGGACGGGAAACGGTGCTTTTCTGCTAGATATGGCCGCAACCGAAAGAGTATGGAAACGAGTGGGGGATATGGATTTAGCAAGGGAGAAGTACTTTTCAACTAACTGTTGGCTGGTGGTGGCAGCTGTTGTAGAACGAAATGCGTAACCATAATATTTTTTTTTTTTTCTTGGTAGGTGAGATAGTATGATGGATGATAGAGAAGACCACTGTAACCGTAGATGAAGGATGTACTGAAGTGATATTGTATGAGTGGTTTGACGATTCTACGTAGGAGAATTAAAAAGATGGAGAAATTGGAAATTAGAGGAGAATCTCCTGTTGAAAAATGAAGAACCGGCATGGATTGTATGAATGTCAATTTTGGAGACCTGCACAATGTCAATGTTAAAGGAATTGACTGCAAAGCGTAGAAACTCCATATTCCAGTGACGAGATTGTGGTTTTTTGAGTATCTTTAATTTTTTGGTTGTCGCGTAGTAGGGGGTGGCACGAAGTAAAAATTTCGTGGTACAAAGAAATACGTCGGGGGAATAATATTTGGAGATGGTATAGAATTAGAATCGAAATGAAAAATATAAAAAGCTGGAGAGAGTTGCGAAAAAAAAGTAAATGCATAACTATGGAAATTTTGGAATAAATTATATTGGAGAGGAAATTATACGTGAGAGATGCGGATGGACTTTCATGCGAAAGCATAAAAGAAGATTTGAAAACTGAATGTGAAGAAGCGAAAGCTTCTGCGCGTTTGGGGTTCGATCTTCGAAAGGGAGTTCTGAAAAGAACTCTTCAAGGCCTCGTTGATTAGTGGAGAGAGTAAAGTTGTTATCGTCAGATACACTTTCTCTCAAGGCTAATTCAACATGGGTGATCTTGGGCGGTCAAAAAAAATAATTTTTGATGGCCTGAGTAGCCTGAACAGTCTCATACCAAATTTCTAATTATTTTTGTGTGTGAGCACTGATGGATTTAGTGGATTACTAGCCTATGGCAAGAATTCTACTAAAGACGAATTTGGGAGTCTGCAGCGAAGCATAGCCGTAGTTTTTTTTTACTACGTGATGTTTCTGCTTGTAACTTCCTTCCAGGATAATGATGTAAAAACTTTTGGTAGCGTTATCAGCTGCCAAAATGATTTTGCGGAAATTATTCGGGAGAACTCAAAGAGGGCTATATGGATGCAGTTAGTCTCTGCGAGGGCCAGTAAAACGGCCGGCGCGGTGGGCTTCTGCCGATTGAGATTTCTCTTGGAATCTTGATTGCGAACTGATAATAATATCTGCTGCTTTGTCTGCTGGACAGCTCTCGGGCTGTTTAGTGGGAAGCGCTTGTTAGGTTCCGGCCTAACATCAGATAGTTATCTGGTTGATCCTGCCAGTAGTCATATGCTTGTCTCAAAGATTAAGCCATGCATGTCTAAGTATAAGCAATTTATACAGTGAAACTGCGAATGGCTCATTAAATCAGTTATCGTTTATTTGATAGTTCCTTTACTACATGGATAACCGTGGTAATTCTAGAGCTAATACATGCTTAAAGCCCCGACTTCTGGAAGGGGTGTATTTATTAGATAAAAAATCAATGCCTTCGGGCTTTTTGATGATTCATAATAACTTTTCGAAGCTCATGGCCTTGTGCTGGAGCTGGTTCATTCAAATTTCTGCCCTATCAACTTTCGATGGTAGGATAGTGGCCTACCATGGTTTTCACGGGTAACGGGGAATAAGGGTTCGATTCCGGAGAGGGAGCCTGAGAAACGGCTACCACATCCAAGGAAGGCAGCAGGCGCGCAAATTACCCAATCCTGACACAGGGAGGTAGTGACAATATATAACGATACAGGGCCCTTTCGGGTCTTGTAATTGGAATGAGTACAATGTAAATACCTTAACGAGGAACAATTGGAGGGCAAGTCTGGTGCCAGCAGCCGCGGTAATTCCAGCTCCAATAGCGTATATTAAAGTTGTTGCAGTTAAAAAGCTCGTAGTTGAACCTTGGGTCTGGTTAGCCGGTCTGCCTTTTTTGGCACGTACTGGATTTAACCGGGCCTTTCCTTCTGGCTAACCAACACTCTGTGTTGGCAAACCAGGACTTTTACTTTGAAAAAATTAGAGTGTTCAAAGCAGGCCTTTGCTCGAATATATTAGCATGGAATAATAGAATAGGACGTTATGGTTCTATTTTGTTGGTTTCTAGGACCATCGTAATGATTAATAGGGACGGTCGGGGGCATCAGTATTCAGTTGTCAGAGGTGAAATTCTTGGATTTACTGAAGACTAACTACTGCGAAAGCATTTGCCAAGGACGTTTTCATTAATCAAGAACGAAAGTTAGGGGATCGAAGATGATCAGATACCGTCGTAGTCTTAACCATAAACTATGCCGACTAGGGATCGGGTGGTGTTTCTTTTTTGACCCACTCGGCACCTTACGAGAAATCAAAGTTTTTGGGTTCTGGGGGGAGTATGGTCGCAAGGCTGAAACTTAAAGGAATTGACGGAAGGGCACCACCAGGAGTGGAGCCTGCGGCTTAATTTGACTCAACACGGGGAAACTCACCAGGTCCAGACACAATAAGGATTGACAGATTGAGAGCTCTTTCTTGATTTTGTGGGTGGTGGTGCATGGCCGTTCTTAGTTGGTGGAGTGATTTGTCTGCTTAATTGCGATAACGAACGAGACCTTAACCTACTAAATAGTGATATTGGCTTTTGCTGATTTTCACTTCTTAGAGGGACTATCGGTTTCAAGCCGATGGAAGTTTGAGGCAATAACAGGTCTGTGATGCCCTTAGACGTTCTGGGCCGCACGCGCGCTACACTGACGGAGCCAACGAGCTCTATCCTTGACCGAGAGGTCCGGGTAATCTTGTGAAACTCCGTCGTGCTGGGGATAGAGCATTGCAATTATTGCTCTTCAACGAGGAATTCCTAGTAAGCGCAAGTCATCAGCTTGCGTTGATTACGTCCCTGCCCTTTGTACACACCGCCCGTCGCTAGTACCGATTGAATGGCTTAGTGAGGCTTCAGGATTGGTTCAGAGAAGGGGGCAACTCCATCTTGGAACCGAGAATCTAGTCAAACTTGGTCATTTAGAGGAACTAAAAGTCGTAACAAGGTTTCCGTAGGTGAACCTGCGGAAGGATCATTACAGTATTCTTCTAAGCTGGAGCTGCTGATCGACTGAACTGTTTGCCTGCGCTGCTGAAATATTGCGTGCGCGGCGATGGTTTTTTTGGTTGCAGTTCTACTCAAGGCTTAGAAATCTCCTTACACACTTTGTTTTCTTATTAGAGACAAATTTGCTTTGGCTAGCGGTCGCTTAAGCGCGGCATGGCTGGCCAGAGTTTTTAACAAAACTCATTTTCGTCTTGCCCATGTGGGGAAGATTGAAAACTTGTATTATGATTTTGTCAGTTATAAGAAGTTGCGTTTGCAGCTTTTCTAAACTTCAAAACTTTCAACAACGGATCTCTTGGTTCTCGCATCGATGAAGAACGCAGCGAAATGCGATACGTAATGTGAATTGCAGATTTTCGTGAATCATTGAATCTTTGAACGCACATTGCGCCCTCTGGTATTCCAGAGGGCATGCCTGTTTGAGCGTCATTTCCCTCTCAAACCCTCGGGTTTGGTGATGGGCAATACTCTCTTTTCTGAGAGTTTGCTTGAAATGAATTGGCATGAGTTTTTGATACGAACTTCAGCTGTTTATTCAATGTATTAGGTTTTATCCATCGTTGATTGACAACTGCAAGCTTCTTTCAAAAATTGGCTCTGCCTTACAAACTTTAATCATAAAGTTTGACCTCAAATCAGGTAGGATTACCCGCTGAACTTAAGCATATCAATAAGCGGAGGAAAAGAAACCAACAGGGATTGCCTTAGTAGCGGCGAGTGAAGCGGCAAGAGCTCAAATTTGAAATCTGGTACCTTCGGTGCCCGAGTTGTAATTTGAAGAAAGCTATCTTGGAGGTGGCCTTTGTCTATGTTCCTTGGAACAGGACGTCATGGAGGGTGAGAATCCCGTGTGATGAGGTGTCCATTTCCGTGTAAGATGCTTTCGAAGAGTCGAGTTGTTTGGGAATGCAGCTCAAAGTGGGTGGTAAATTCCATCTAAAGCTAAATATTGGCGAGAGACCGATAGCGAACAAGTACTGTGAAGGAAAGATGAAAAGAACTTTGAAAAGAGAGTGAAAAAGTACGTGAAATTGTTGAAAGGGAAGGGTATTTGATCAGACTTGGTATTTAGCTATCATCGCTCCTTGTGGGTGGTGCTCTAGCTTTTTACTGGGCCAGCATCAGTTTTGGTGGCAAGATAATGACAGTTGAATGTGGCTCCTCGGAGTGTTATAGCTTCTGTTGATGTTGCCTACCGAGACTGAGGTCTGCGGCTTTTGCCTAGGATGCTGGCGTAATGATCCAATACCGCCCGTCTTGAAACATGGACCAAGGAGTCTAACGTCTATGCGAGTGTTTGGGTGTAAAACCCGTACGCGTAATGAAAGTGAACGTAGGTCAGGGCCCGCAAGGGTGCATGATCGACCGATCCTGATGTTCTCGGATGGATTTGAGTAAGAGCATAGCTGTTGGGACCCGAAAGATGGTGAACTATGCCTGAATAGGGTGAAGCCAGAGGAAACTCTGGTGGAGGCTCGTAGCGGTTCTGACGTGCAAATCGATCGTCGAATTTGGGTATAGGGGCGAAAGACTAATCGAACCATCTAGTAGCTGGTTCCTGCCGAAGTTTCCCTCAGGATAGCAGAAGCTCGTATCAGTTTTATGAGGTAAAGCGAATGATTAGAGGTCTTGGGGTCGAAATGACCTTAGCCTATTCTCAAACTTTAAATATGTAAGAAGTCCTTGTTGCTTAATTGAACGTGGACATTTGAATGAAGAGCTTTTAGTGGGCCATTTTTGGTAAGCAGAACTGGCGATGCGGGATGAACCGAACGTGAAGTTAAGGTGCCGGAATGCACGCTCATCAGACACCACAAAAGGTGTTAGTTCATCTAGACAGCCGGACGGTGGCCATGGAAGTCGGAATCCGCTAAGGAGTGTGTAACAACTCACCGGCCGAATGAACTAGCCCTGAAAATGGATGGCGCTCAAGCGTGTTACCTATACTTCACCGTCATGGTTTTTATGATGCCATGACGAGTAGGCAGGCGTGGAGGTCAGTGACGAAGCCTTTGGTGTGAACCTGGGTAGAACGGCCTCTAGTGCAGATCTTGGTGGTAGTAGCAAATATTCAAATGAGATCTTTGAAGACTGAAGTGGGGAAAGGTTCCACATCAACAGCAGTTGGATGTGGGTTAGTCGATCCTAAGAGATGGGGAAGCTCCGTTTCAAAGTGCTTGATTTTTCAAGCCACCATCGAAAGGGAATCCGGTTAATATTCCGGAACTTGGATATGGATTCTTCACGGTAACGTAACTGAATGTGGAGACGTCGGCATGAGCCCTGGGAGGAGTTATCTTTTCTTCTTAACAGCTTATCACCCTGGAATTGGTTTATCCGGAGATAGGGTCTTATGGCTGGAAGAGCGTAATATCTTTGTTACGTCCGGTGCGCTCATGACGGCCCTTGAAAATCCACAGGAAGGAATAGTTTTCATGCCAAGTCGTACTCATAACCGCAGCAGGTCTCCAAGGTTAACAGCCTCTAGTTGATAGAATAATGTAGATAAGGGAAGTCGGCAAAATAGATCCGTAACTTCGGGATAAGGATTGGCTCTAAGGGTCGGGTGTCTTGGGCCTTTTTCAGACGCCATTCCGCATTGGGATCTGCTTTCGGGTGGATCTCTTTGTGGTTTGGTTGACGAATTTGGTAGGTCTTCATGGCCGTCCGGGGCACAATTAACGACCAACTTAGAACTGGTACGGACAAGGGGAATCTGACTGTCTAATTAAAACATAGCATTGCGATGGTCATAAAATGATGTTGACGCAATGTGATTTCTGCCCAGTGCTCTGAATGTCAAAGTGAAGAAATTCAACCAAGCGCGGGTAAACGGCGGGAGTAACTATGACTCTCTTAAGGTAGCCAAATGCCTCGTCATCTAATTAGTGACGCGCATGAATGGATTAACGAGATTCCCACTGTCCCTATCTACTATCTAGCGAAACCACAGCCAAGGGAACGGGCTTGGCAGAATCAGCGGGGAAAGAAGACCCTGTTGAGCTTGACTCTAGTTTGACATTGTGAAAAGACATAGAGGGTGTAGAATAAGTGGGAGCTTCGGCGCCAGTGAAATACCACTACCTTTATCGTTTTTTTACTTATTCAATTAAGCGGAGCTGGACTTCACCGTCCACGTTCTAGATTTAAGGTCTCTTGTAGGCTGATCCGGGTTGAAGACATTGTCAGGTGGGGAGTTTGGCTGGGGCGGCACATCTGTTAAACGATAACGCAGGTGTCCTAAGGGGGACTCATGGAGAACAGAAATCTCCAGTAGAACAAAAGGGTAAAAGTCCCCTTGATTTTGATTTTCAGTGTGAATACAAACCATGAAAGTGTGGCCTATCGATCCTTTAGTCCCTCGGAATTTGAGGCTAGAGGTGCCAGAAAAGTTACCACAGGGATAACTGGCTTGTGGCAGTCAAGCGTTCATAGCGACATTGCTTTTTGATTCTTCGATGTCGGCTCTTCCTATCATACCGAAGCAGAATTCGGTAAGCGTTGGATTGTTCACCCACTAATAGGGAACGTGAGCTGGGTTTAGACCGTCGTGAGACAGGTTAGTTTTACCCTACTGATGAATGTTATCGCAATAGTAATTGAACTTAGTACGAGAGGAACCGTTCATTCAGATAATTGGTTTTTGCGGCTGTCTGATCAGGCATTGCCGCGAAGCTACCATCTGCTGGATAATGGCTGAACGCCTCTAAGTCAGAATCCATGCTAGAAAGCGATGATTTCTTGCCCTCGCACATTTTAGTTGGATACGAATAAGGCACTCTGTGTCGCTGAACCATAGCAGGCTGGCAATGGTGCTTTTAACGGAAAGGTTTTAAGTGCTTGCCGGTGGATAGCAATGTCATTATGCGCGAGGATAAATCCTTTGCATACGACTTAAATGTACAACGGGGTATTGTAAGCAGTAGAGTAGCCTTGTTGTTACGATCTGCTGAGATTAAGCCTCAGTTGTCCGATTTGTTTGTGTTTACACAACACAATCTCCCCTAAGAGATATTACTTGGTGGTAGCCGGGTGTCTTTTAGAGGAGATTTTTAATTTTTTTGAAGCAGAGGTCGTGCGTGGAACAATTCTGGATGGTGTATAAAAAAAACATTTGAGTCGAGGAGAGGAACCAGCATTATTTTTCTAATTTTTTTTTTTTTCCTACTTATTATTATTATCATGTATTTTTCAGGGATATGATTTTTTTTTTTTATTTTTCTTTATTTTTTTTTTGGTAGCAAGCCTTCAATAATTTAGATTGAATTTTCGATGTGAGTAGTGAAGTGGTGTAAGGATATCTAGCTCAAACATTTCGGGTGATATTGGCCAATAGAAGTGTCCTGAGCTCTGACAAATGACAGATATTCTGTACCATAGTAAAATAGAAGGTAAATGAGAAAAAATGTATGGTAATTGATGGTTGTCGTATGAAAAGTGAGTACGATACGGGCAACTAAGCTAACAAAAGTAGGCAGAATCGACAGATATTCTGTGATGCAAAGTGTGTGGCACACGTCCTGTTTGTTATCTGGCGCTGGAAAGGAAAATTTAAGTATAGAGATGGTGGCAGAGTTGAAAGAGGTGCTACAAGGTGCCTGGAAGAGCCGGCAAAAAAAGTGGTAGTGGTAAAGGATGAATGAAGACTTTTTGCACCATACCACTGTTGCTGCTCTTCCTAAAGGCAGGATTACAAGAAGAAGTCGGAGGGATTAGGATTGGCGACCACTCTTCTCTACGTGCTGGGAGGAAAAAAAAGATAGGTGTGGAAGAGGTGGGCATATATATATAGACGTTTGGATAGACAATGGATTGATGCAGAACGCGACCTCGAGACCGCGTTGGACTGGAGGGAAGGGAAAAAAAAAATAATAAAAAAAAAAAAAGATTGCAGCACCTGAGTTTCGCGTATGGTCTCCCACTACACTACTCGGTCAGGCTCTTAGCAGCTTAACTACAGTTGATCGGACGGGAAACGGTGCTTTTCTGCTAGATATGGCCGCAACCGAAAGAGTATGGAAACGAGTGGGGGATATGGATTTAGCAAGGGAGAAGTACTTTTCAACTAACTGTTGGCTGGTGGTGGCAGCTGTTGTAGAACGAAATGCGTAACCATAATATTTTTTTTTTTTTCTTGGTAGGTGAGATAGTATGATGGATGATAGAGAAGACCACTGTAACCGTAGATGAAGGATGTACTGAAGTGATATTGTATGAGTGGTTTGACGATTCTACGTAGGAGAATTAAAAAGATGGAGAAATTGGAAATTAGAGGAGAATCTCCTGTTGAAAAATGAAGAACCGGCATGGATTGTATGAATGTCAATTTTGGAGACCTGCACAATGTCAATGTTAAAGGAATTGACTGCAAAGCGTAGAAACTCCATATTCCAGTGACGAGATTGTGGTTTTTTGAGTATCTTTAATTTTTTGGTTGTCGCGTAGTAGGGGGTGGCACGAAGTAAAAATTTCGTGGTACAAAGAAATACGTCGGGGGAATAATATTTGGAGATGGTATAGAATTAGAATCGAAATGAAAAATATAAAAAGCTGGAGAGAGTTGCGAAAAAAAAGTAAATGCATAACTATGGAAATTTTGGAATAAATTATATTGGAGAGGAAATTATACGTGAGAGATGCGGATGGACTTTCATGCGAAAGCATAAAAGAAGATTTGAAAACTGAATGTGAAGAAGCGAAAGCTTCTGCGCGTTTGGGGTTCGATCTTCGAAAGGGAGTTCTGAAAAGAACTCTTCAAGGCCTCGTTGATTAGTGGAGAGAGTAAAGTTGTTATCGTCAGATACACTTTCTCTCAAGGCTAATTCAACATGGGTGATCTTGGGCGGTCAAAAAAAATAATTTTTGATGGCCTGAGTAGCCTGAACAGTCTCATACCAAATTTCTAATTATTTTTGTGTGTGAGCACTGATGGATTTAGTGGATTACTAGCCTATGGCAAGAATTCTACTAAAGACGAATTTGGGAGTCTGCAGCGAAGCATAGCCGTAGTTTTTTTTTACTACGTGATGTTTCTGCTTGTAACTTCCTTCCAGGATAATGATGTAAAAACTTTTGGTAGCGTTATCAGCTGCCAAAATGATTTTGCGGAAATTATTCGGGAGAACTCAAAGAGGGCTATATGGATGCAGTTAGTCTCTGCGAGGGCCAGTAAAACGGCCGGCGCGGTGGGCTTCTGCCGATTGAGATTTCTCTTGGAATCTTGATTGCGAACTGATAATAATATCTGCTGCTTTGTCTGCTGGACAGCTCTCGGGCTGTTTAGTGGGAAGCGCTTGTTAGGTTCCGGCCTAACATCAGATAGTTATCTGGTTGATCCTGCCAGTAGTCATATGCTTGTCTCAAAGATTAAGCCATGCATGTCTAAGTATAAGCAATTTATACAGTGAAACTGCGAATGGCTCATTAAATCAGTTATCGTTTATTTGATAGTTCCTTTACTACATGGATAACCGTGGTAATTCTAGAGCTAATACATGCTTAAAGCCCCGACTTCTGGAAGGGGTGTATTTATTAGATAAAAAATCAATGCCTTCGGGCTTTTTGATGATTCATAATAACTTTTCGAAGCTCATGGCCTTGTGCTGGAGCTGGTTCATTCAAATTTCTGCCCTATCAACTTTCGATGGTAGGATAGTGGCCTACCATGGTTTTCACGGGTAACGGGGAATAAGGGTTCGATTCCGGAGAGGGAGCCTGAGAAACGGCTACCACATCCAAGGAAGGCAGCAGGCGCGCAAATTACCCAATCCTGACACAGGGAGGTAGTGACAATATATAACGATACAGGGCCCTTTCGGGTCTTGTAATTGGAATGAGTACAATGTAAATACCTTAACGAGGAACAATTGGAGGGCAAGTCTGGTGCCAGCAGCCGCGGTAATTCCAGCTCCAATAGCGTATATTAAAGTTGTTGCAGTTAAAAAGCTCGTAGTTGAACCTTGGGTCTGGTTAGCCGGTCTGCCTTTTTTGGCACGTACTGGATTTAACCGGGCCTTTCCTTCTGGCTAACCAACACTCTGTGTTGGCAAACCAGGACTTTTACTTTGAAAAAATTAGAGTGTTCAAAGCAGGCCTTTGCTCGAATATATTAGCATGGAATAATAGAATAGGACGTTATGGTTCTATTTTGTTGGTTTCTAGGACCATCGTAATGATTAATAGGGACGGTCGGGGGCATCAGTATTCAGTTGTCAGAGGTGAAATTCTTGGATTTACTGAAGACTAACTACTGCGAAAGCATTTGCCAAGGACGTTTTCATTAATCAAGAACGAAAGTTAGGGGATCGAAGATGATCAGATACCGTCGTAGTCTTAACCATAAACTATGCCGACTAGGGATCGGGTGGTGTTTCTTTTTTGACCCACTCGGCACCTTACGAGAAATCAAAGTTTTTGGGTTCTGGGGGGAGTATGGTCGCAAGGCTGAAACTTAAAGGAATTGACGGAAGGGCACCACCAGGAGTGGAGCCTGCGGCTTAATTTGACTCAACACGGGGAAACTCACCAGGTCCAGACACAATAAGGATTGACAGATTGAGAGCTCTTTCTTGATTTTGTGGGTGGTGGTGCATGGCCGTTCTTAGTTGGTGGAGTGATTTGTCTGCTTAATTGCGATAACGAACGAGACCTTAACCTACTAAATAGTGATATTGGCTTTTGCTGATTTTCACTTCTTAGAGGGACTATCGGTTTCAAGCCGATGGAAGTTTGAGGCAATAACAGGTCTGTGATGCCCTTAGACGTTCTGGGCCGCACGCGCGCTACACTGACGGAGCCAACGAGCTCTATCCTTGACCGAGAGGTCCGGGTAATCTTGTGAAACTCCGTCGTGCTGGGGATAGAGCATTGCAATTATTGCTCTTCAACGAGGAATTCCTAGTAAGCGCAAGTCATCAGCTTGCGTTGATTACGTCCCTGCCCTTTGTACACACCGCCCGTCGCTAGTACCGATTGAATGGCTTAGTGAGGCTTCAGGATTGGTTCAGAGAAGGGGGCAACTCCATCTTGGAACCGAGAATCTAGTCAAACTTGGTCATTTAGAGGAACTAAAAGTCGTAACAAGGTTTCCGTAGGTGAACCTGCGGAAGGATCATTACAGTATTCTTCTAAGCTGGAGCTGCTGATCGACTGAACTGTTTGCCTGCGCTGCTGAAATATTGCGTGCGCGGCGATGGTTTTTTTGGTTGCAGTTCTACTCAAGGCTTAGAAATCTCCTTACACACTTTGTTTTCTTATTAGAGACAAATTTGCTTTGGCTAGCGGTCGCTTAAGCGCGGCATGGCTGGCCAGAGTTTTTAACAAAACTCATTTTCGTCTTGCCCATGTGGGGAAGATTGAAAACTTGTATTATGATTTTGTCAGTTATAAGAAGTTGCGTTTGCAGCTTTTCTAAACTTCAAAACTTTCAACAACGGATCTCTTGGTTCTCGCATCGATGAAGAACGCAGCGAAATGCGATACGTAATGTGAATTGCAGATTTTCGTGAATCATTGAATCTTTGAACGCACATTGCGCCCTCTGGTATTCCAGAGGGCATGCCTGTTTGAGCGTCATTTCCCTCTCAAACCCTCGGGTTTGGTGATGGGCAATACTCTCTTTTCTGAGAGTTTGCTTGAAATGAATTGGCATGAGTTTTTGATACGAACTTCAGCTGTTTATTCAATGTATTAGGTTTTATCCATCGTTGATTGACAACTGCAAGCTTCTTTCAAAAATTGGCTCTGCCTTACAAACTTTAATCATAAAGTTTGACCTCAAATCAGGTAGGATTACCCGCTGAACTTAAGCATATCAATAAGCGGAGGAAAAGAAACCAACAGGGATTGCCTTAGTAGCGGCGAGTGAAGCGGCAAGAGCTCAAATTTGAAATCTGGTACCTTCGGTGCCCGAGTTGTAATTTGAAGAAAGCTATCTTGGAGGTGGCCTTTGTCTATGTTCCTTGGAACAGGACGTCATGGAGGGTGAGAATCCCGTGTGATGAGGTGTCCATTTCCGTGTAAGATGCTTTCGAAGAGTCGAGTTGTTTGGGAATGCAGCTCAAAGTGGGTGGTAAATTCCATCTAAAGCTAAATATTGGCGAGAGACCGATAGCGAACAAGTACTGTGAAGGAAAGATGAAAAGAACTTTGAAAAGAGAGTGAAAAAGTACGTGAAATTGTTGAAAGGGAAGGGTATTTGATCAGACTTGGTATTTAGCTATCATCGCTCCTTGTGGGTGGTGCTCTAGCTTTTTACTGGGCCAGCATCAGTTTTGGTGGCAAGATAATGACAGTTGAATGTGGCTCCTCGGAGTGTTATAGCTTCTGTTGATGTTGCCTACCGAGACTGAGGTCTGCGGCTTTTGCCTAGGATGCTGGCGTAATGATCCAATACCGCCCGTCTTGAAACATGGACCAAGGAGTCTAACGTCTATGCGAGTGTTTGGGTGTAAAACCCGTACGCGTAATGAAAGTGAACGTAGGTCAGGGCCCGCAAGGGTGCATGATCGACCGATCCTGATGTTCTCGGATGGATTTGAGTAAGAGCATAGCTGTTGGGACCCGAAAGATGGTGAACTATGCCTGAATAGGGTGAAGCCAGAGGAAACTCTGGTGGAGGCTCGTAGCGGTTCTGACGTGCAAATCGATCGTCGAATTTGGGTATAGGGGCGAAAGACTAATCGAACCATCTAGTAGCTGGTTCCTGCCGAAGTTTCCCTCAGGATAGCAGAAGCTCGTATCAGTTTTATGAGGTAAAGCGAATGATTAGAGGTCTTGGGGTCGAAATGACCTTAGCCTATTCTCAAACTTTAAATATGTAAGAAGTCCTTGTTGCTTAATTGAACGTGGACATTTGAATGAAGAGCTTTTAGTGGGCCATTTTTGGTAAGCAGAACTGGCGATGCGGGATGAACCGAACGTGAAGTTAAGGTGCCGGAATGCACGCTCATCAGACACCACAAAAGGTGTTAGTTCATCTAGACAGCCGGACGGTGGCCATGGAAGTCGGAATCCGCTAAGGAGTGTGTAACAACTCACCGGCCGAATGAACTAGCCCTGAAAATGGATGGCGCTCAAGCGTGTTACCTATACTTCACCGTCATGGTTTTTATGATGCCATGACGAGTAGGCAGGCGTGGAGGTCAGTGACGAAGCCTTTGGTGTGAACCTGGGTAGAACGGCCTCTAGTGCAGATCTTGGTGGTAGTAGCAAATATTCAAATGAGATCTTTGAAGACTGAAGTGGGGAAAGGTTCCACATCAACAGCAGTTGGATGTGGGTTAGTCGATCCTAAGAGATGGGGAAGCTCCGTTTCAAAGTGCTTGATTTTTCAAGCCACCATCGAAAGGGAATCCGGTTAATATTCCGGAACTTGGATATGGATTCTTCACGGTAACGTAACTGAATGTGGAGACGTCGGCATGAGCCCTGGGAGGAGTTATCTTTTCTTCTTAACAGCTTATCACCCTGGAATTGGTTTATCCGGAGATAGGGTCTTATGGCTGGAAGAGCGTAATATCTTTGTTACGTCCGGTGCGCTCATGACGGCCCTTGAAAATCCACAGGAAGGAATAGTTTTCATGCCAAGTCGTACTCATAACCGCAGCAGGTCTCCAAGGTTAACAGCCTCTAGTTGATAGAATAATGTAGATAAGGGAAGTCGGCAAAATAGATCCGTAACTTCGGGATAAGGATTGGCTCTAAGGGTCGGGTGTCTTGGGCCTTTTTCAGACGCCATTCCGCATTGGGATCTGCTTTCGGGTGGATCTCTTTGTGGTTTGGTTGACGAATTTGGTAGGTCTTCATGGCCGTCCGGGGCACAATTAACGACCAACTTAGAACTGGTACGGACAAGGGGAATCTGACTGTCTAATTAAAACATAGCATTGCGATGGTCATAAAATGATGTTGACGCAATGTGATTTCTGCCCAGTGCTCTGAATGTCAAAGTGAAGAAATTCAACCAAGCGCGGGTAAACGGCGGGAGTAACTATGACTCTCTTAAGGTAGCCAAATGCCTCGTCATCTAATTAGTGACGCGCATGAATGGATTAACGAGATTCCCACTGTCCCTATCTACTATCTAGCGAAACCACAGCCAAGGGAACGGGCTTGGCAGAATCAGCGGGGAAAGAAGACCCTGTTGAGCTTGACTCTAGTTTGACATTGTGAAAAGACATAGAGGGTGTAGAATAAGTGGGAGCTTCGGCGCCAGTGAAATACCACTACCTTTATCGTTTTTTTACTTATTCAATTAAGCGGAGCTGGACTTCACCGTCCACGTTCTAGATTTAAGGTCTCTTGTAGGCTGATCCGGGTTGAAGACATTGTCAGGTGGGGAGTTTGGCTGGGGCGGCACATCTGTTAAACGATAACGCAGGTGTCCTAAGGGGGACTCATGGAGAACAGAAATCTCCAGTAGAACAAAAGGGTAAAAGTCCCCTTGATTTTGATTTTCAGTGTGAATACAAACCATGAAAGTGTGGCCTATCGATCCTTTAGTCCCTCGGAATTTGAGGCTAGAGGTGCCAGAAAAGTTACCACAGGGATAACTGGCTTGTGGCAGTCAAGCGTTCATAGCGACATTGCTTTTTGATTCTTCGATGTCGGCTCTTCCTATCATACCGAAGCAGAATTCGGTAAGCGTTGGATTGTTCACCCACTAATAGGGAACGTGAGCTGGGTTTAGACCGTCGTGAGACAGGTTAGTTTTACCCTACTGATGAATGTTATCGCAATAGTAATTGAACTTAGTACGAGAGGAACCGTTCATTCAGATAATTGGTTTTTGCGGCTGTCTGATCAGGCATTGCCGCGAAGCTACCATCTGCTGGATAATGGCTGAACGCCTCTAAGTCAGAATCCATGCTAGAAAGCGATGATTTCTTGCCCTCGCACATTTTAGTTGGATACGAATAAGGCACTCTGTGTCGCTGAACCATAGCAGGCTGGCAATGGTGCTTTTAACGGAAAGGTTTTAAGTGCTTGCCGGTGGATAGCAATGTCATTATGCGCGAGGATAAATCCTTTGCATACGACTTAAATGTACAACGGGGTATTGTAAGCAGTAGAGTAGCCTTGTTGTTACGATCTGCTGAGATTAAGCCTCAGTTGTCCGATTTGTTTGTGTTTACACAACACAATCTCCCCTAAGAGATATTACTTGGTGGTAGCCGGGTGTCTTTTAGAGGAGATTTTTAATTTTTTTGAAGCAGAGGTCGTGCGTGGAACAATTCTGGATGGTGTATAAAAAAAACATTTGAGTCGAGGAGAGGAACCAGCATTATTTTTCTAATTTTTTTTTTTTTCCTACTTATTATTATTATCATGTATTTTTCAGGGATATGATTTTTTTTTTTTATTTTTCTTTATTTTTTTTTTGGTAGCAAGCCTTCAATAATTTAGATTGAATTTTCGATGTGAGTAGTGAAGTGGTGTAAGGATATCTAGCTCAAACATTTCGGGTGATATTGGCCAATAGAAGTGTCCTGAGCTCTGACAAATGACAGATATTCTGTACCATAGTAAAATAGAAGGTAAATGAGAAAAAATGTATGGTAATTGATGGTTGTCGTATGAAAAGTGAGTACGATACGGGCAACTAAGCTAACAAAAGTAGGCAGAATCGACAGATATTCTGTGATGCAAAGTGTGTGGCACACGTCCTGTTTGTTATCTGGCGCTGGAAAGGAAAATTTAAGTATAGAGATGGTGGCAGAGTTGAAAGAGGTGCTACAAGGTGCCTGGAAGAGCCGGCAAAAAAAGTGGTAGTGGTAAAGGATGAATGAAGACTTTTTGCACCATACCACTGTTGCTGCTCTTCCTAAAGGCAGGATTACAAGAAGAAGTCGGAGGGATTAGGATTGGCGACCACTCTTCTCTACGTGCTGGGAGGAAAAAAAAGATAGGTGTGGAAGAGGTGGGCATATATATATAGACGTTTGGATAGACAATGGATTGATGCAGAACGCGACCTCGAGACCGCGTTGGACTGGAGGGAAGGGAAAAAAAAAATAATAAAAAAAAAAAAAGATTGCAGCACCTGAGTTTCGCGTATGGTCTCCCACTACACTACTCGGTCAGGCTCTTAGCAGCTTAACTACAGTTGATCGGACGGGAAACGGTGCTTTTCTGCTAGATATGGCCGCAACCGAAAGAGTATGGAAACGAGTGGGGGATATGGATTTAGCAAGGGAGAAGTACTTTTCAACTAACTGTTGGCTGGTGGTGGCAGCTGTTGTAGAACGAAATGCGTAACCATAATATTTTTTTTTTTTTCTTGGTAGGTGAGATAGTATGATGGATGATAGAGAAGACCACTGTAACCGTAGATGAAGGATGTACTGAAGTGATATTGTATGAGTGGTTTGACGATTCTACGTAGGAGAATTAAAAAGATGGAGAAATTGGAAATTAGAGGAGAATCTCCTGTTGAAAAATGAAGAACCGGCATGGATTGTATGAATGTCAATTTTGGAGACCTGCACAATGTCAATGTTAAAGGAATTGACTGCAAAGCGTAGAAACTCCATATTCCAGTGACGAGATTGTGGTTTTTTGAGTATCTTTAATTTTTTGGTTGTCGCGTAGTAGGGGGTGGCACGAAGTAAAAATTTCGTGGTACAAAGAAATACGTCGGGGGAATAATATTTGGAGATGGTATAGAATTAGAATCGAAATGAAAAATATAAAAAGCTGGAGAGAGTTGCGAAAAAAAAGTAAATGCATAACTATGGAAATTTTGGAATAAATTATATTGGAGAGGAAATTATACGTGAGAGATGCGGATGGACTTTCATGCGAAAGCATAAAAGAAGATTTGAAAACTGAATGTGAAGAAGCGAAAGCTTCTGCGCGTTTGGGGTTCGATCTTCGAAAGGGAGTTCTGAAAAGAACTCTTCAAGGCCTCGTTGATTAGTGGAGAGAGTAAAGTTGTTATCGTCAGATACACTTTCTCTCAAGGCTAATTCAACATGGGTGATCTTGGGCGGTCAAAAAAAATAATTTTTGATGGCCTGAGTAGCCTGAACAGTCTCATACCAAATTTCTAATTATTTTTGTGTGTGAGCACTGATGGATTTAGTGGATTACTAGCCTATGGCAAGAATTCTACTAAAGACGAATTTGGGAGTCTGCAGCGAAGCATAGCCGTAGTTTTTTTTTACTACGTGATGTTTCTGCTTGTAACTTCCTTCCAGGATAATGATGTAAAAACTTTTGGTAGCGTTATCAGCTGCCAAAATGATTTTGCGGAAATTATTCGGGAGAACTCAAAGAGGGCTATATGGATGCAGTTAGTCTCTGCGAGGGCCAGTAAAACGGCCGGCGCGGTGGGCTTCTGCCGATTGAGATTTCTCTTGGAATCTTGATTGCGAACTGATAATAATATCTGCTGCTTTGTCTGCTGGACAGCTCTCGGGCTGTTTAGTGGGAAGCGCTTGTTAGGTTCCGGCCTAACATCAGATAGTTATCTGGTTGATCCTGCCAGTAGTCATATGCTTGTCTCAAAGATTAAGCCATGCATGTCTAAGTATAAGCAATTTATACAGTGAAACTGCGAATGGCTCATTAAATCAGTTATCGTTTATTTGATAGTTCCTTTACTACATGGATAACCGTGGTAATTCTAGAGCTAATACATGCTTAAAGCCCCGACTTCTGGAAGGGGTGTATTTATTAGATAAAAAATCAATGCCTTCGGGCTTTTTGATGATTCATAATAACTTTTCGAAGCTCATGGCCTTGTGCTGGAGCTGGTTCATTCAAATTTCTGCCCTATCAACTTTCGATGGTAGGATAGTGGCCTACCATGGTTTTCACGGGTAACGGGGAATAAGGGTTCGATTCCGGAGAGGGAGCCTGAGAAACGGCTACCACATCCAAGGAAGGCAGCAGGCGCGCAAATTACCCAATCCTGACACAGGGAGGTAGTGACAATATATAACGATACAGGGCCCTTTCGGGTCTTGTAATTGGAATGAGTACAATGTAAATACCTTAACGAGGAACAATTGGAGGGCAAGTCTGGTGCCAGCAGCCGCGGTAATTCCAGCTCCAATAGCGTATATTAAAGTTGTTGCAGTTAAAAAGCTCGTAGTTGAACCTTGGGTCTGGTTAGCCGGTCTGCCTTTTTTGGCACGTACTGGATTTAACCGGGCCTTTCCTTCTGGCTAACCAACACTCTGTGTTGGCAAACCAGGACTTTTACTTTGAAAAAATTAGAGTGTTCAAAGCAGGCCTTTGCTCGAATATATTAGCATGGAATAATAGAATAGGACGTTATGGTTCTATTTTGTTGGTTTCTAGGACCATCGTAATGATTAATAGGGACGGTCGGGGGCATCAGTATTCAGTTGTCAGAGGTGAAATTCTTGGATTTACTGAAGACTAACTACTGCGAAAGCATTTGCCAAGGACGTTTTCATTAATCAAGAACGAAAGTTAGGGGATCGAAGATGATCAGATACCGTCGTAGTCTTAACCATAAACTATGCCGACTAGGGATCGGGTGGTGTTTCTTTTTTGACCCACTCGGCACCTTACGAGAAATCAAAGTTTTTGGGTTCTGGGGGGAGTATGGTCGCAAGGCTGAAACTTAAAGGAATTGACGGAAGGGCACCACCAGGAGTGGAGCCTGCGGCTTAATTTGACTCAACACGGGGAAACTCACCAGGTCCAGACACAATAAGGATTGACAGATTGAGAGCTCTTTCTTGATTTTGTGGGTGGTGGTGCATGGCCGTTCTTAGTTGGTGGAGTGATTTGTCTGCTTAATTGCGATAACGAACGAGACCTTAACCTACTAAATAGTGATATTGGCTTTTGCTGATTTTCACTTCTTAGAGGGACTATCGGTTTCAAGCCGATGGAAGTTTGAGGCAATAACAGGTCTGTGATGCCCTTAGACGTTCTGGGCCGCACGCGCGCTACACTGACGGAGCCAACGAGCTCTATCCTTGACCGAGAGGTCCGGGTAATCTTGTGAAACTCCGTCGTGCTGGGGATAGAGCATTGCAATTATTGCTCTTCAACGAGGAATTCCTAGTAAGCGCAAGTCATCAGCTTGCGTTGATTACGTCCCTGCCCTTTGTACACACCGCCCGTCGCTAGTACCGATTGAATGGCTTAGTGAGGCTTCAGGATTGGTTCAGAGAAGGGGGCAACTCCATCTTGGAACCGAGAATCTAGTCAAACTTGGTCATTTAGAGGAACTAAAAGTCGTAACAAGGTTTCCGTAGGTGAACCTGCGGAAGGATCATTACAGTATTCTTCTAAGCTGGAGCTGCTGATCGACTGAACTGTTTGCCTGCGCTGCTGAAATATTGCGTGCGCGGCGATGGTTTTTTTGGTTGCAGTTCTACTCAAGGCTTAGAAATCTCCTTACACACTTTGTTTTCTTATTAGAGACAAATTTGCTTTGGCTAGCGGTCGCTTAAGCGCGGCATGGCTGGCCAGAGTTTTTAACAAAACTCATTTTCGTCTTGCCCATGTGGGGAAGATTGAAAACTTGTATTATGATTTTGTCAGTTATAAGAAGTTGCGTTTGCAGCTTTTCTAAACTTCAAAACTTTCAACAACGGATCTCTTGGTTCTCGCATCGATGAAGAACGCAGCGAAATGCGATACGTAATGTGAATTGCAGATTTTCGTGAATCATTGAATCTTTGAACGCACATTGCGCCCTCTGGTATTCCAGAGGGCATGCCTGTTTGAGCGTCATTTCCCTCTCAAACCCTCGGGTTTGGTGATGGGCAATACTCTCTTTTCTGAGAGTTTGCTTGAAATGAATTGGCATGAGTTTTTGATACGAACTTCAGCTGTTTATTCAATGTATTAGGTTTTATCCATCGTTGATTGACAACTGCAAGCTTCTTTCAAAAATTGGCTCTGCCTTACAAACTTTAATCATAAAGTTTGACCTCAAATCAGGTAGGATTACCCGCTGAACTTAAGCATATCAATAAGCGGAGGAAAAGAAACCAACAGGGATTGCCTTAGTAGCGGCGAGTGAAGCGGCAAGAGCTCAAATTTGAAATCTGGTACCTTCGGTGCCCGAGTTGTAATTTGAAGAAAGCTATCTTGGAGGTGGCCTTTGTCTATGTTCCTTGGAACAGGACGTCATGGAGGGTGAGAATCCCGTGTGATGAGGTGTCCATTTCCGTGTAAGATGCTTTCGAAGAGTCGAGTTGTTTGGGAATGCAGCTCAAAGTGGGTGGTAAATTCCATCTAAAGCTAAATATTGGCGAGAGACCGATAGCGAACAAGTACTGTGAAGGAAAGATGAAAAGAACTTTGAAAAGAGAGTGAAAAAGTACGTGAAATTGTTGAAAGGGAAGGGTATTTGATCAGACTTGGTATTTAGCTATCATCGCTCCTTGTGGGTGGTGCTCTAGCTTTTTACTGGGCCAGCATCAGTTTTGGTGGCAAGATAATGACAGTTGAATGTGGCTCCTCGGAGTGTTATAGCTTCTGTTGATGTTGCCTACCGAGACTGAGGTCTGCGGCTTTTGCCTAGGATGCTGGCGTAATGATCCAATACCGCCCGTCTTGAAACATGGACCAAGGAGTCTAACGTCTATGCGAGTGTTTGGGTGTAAAACCCGTACGCGTAATGAAAGTGAACGTAGGTCAGGGCCCGCAAGGGTGCATGATCGACCGATCCTGATGTTCTCGGATGGATTTGAGTAAGAGCATAGCTGTTGGGACCCGAAAGATGGTGAACTATGCCTGAATAGGGTGAAGCCAGAGGAAACTCTGGTGGAGGCTCGTAGCGGTTCTGACGTGCAAATCGATCGTCGAATTTGGGTATAGGGGCGAAAGACTAATCGAACCATCTAGTAGCTGGTTCCTGCCGAAGTTTCCCTCAGGATAGCAGAAGCTCGTATCAGTTTTATGAGGTAAAGCGAATGATTAGAGGTCTTGGGGTCGAAATGACCTTAGCCTATTCTCAAACTTTAAATATGTAAGAAGTCCTTGTTGCTTAATTGAACGTGGACATTTGAATGAAGAGCTTTTAGTGGGCCATTTTTGGTAAGCAGAACTGGCGATGCGGGATGAACCGAACGTGAAGTTAAGGTGCCGGAATGCACGCTCATCAGACACCACAAAAGGTGTTAGTTCATCTAGACAGCCGGACGGTGGCCATGGAAGTCGGAATCCGCTAAGGAGTGTGTAACAACTCACCGGCCGAATGAACTAGCCCTGAAAATGGATGGCGCTCAAGCGTGTTACCTATACTTCACCGTCATGGTTTTTATGATGCCATGACGAGTAGGCAGGCGTGGAGGTCAGTGACGAAGCCTTTGGTGTGAACCTGGGTAGAACGGCCTCTAGTGCAGATCTTGGTGGTAGTAGCAAATATTCAAATGAGATCTTTGAAGACTGAAGTGGGGAAAGGTTCCACATCAACAGCAGTTGGATGTGGGTTAGTCGATCCTAAGAGATGGGGAAGCTCCGTTTCAAAGTGCTTGATTTTTCAAGCCACCATCGAAAGGGAATCCGGTTAATATTCCGGAACTTGGATATGGATTCTTCACGGTAACGTAACTGAATGTGGAGACGTCGGCATGAGCCCTGGGAGGAGTTATCTTTTCTTCTTAACAGCTTATCACCCTGGAATTGGTTTATCCGGAGATAGGGTCTTATGGCTGGAAGAGCGTAATATCTTTGTTACGTCCGGTGCGCTCATGACGGCCCTTGAAAATCCACAGGAAGGAATAGTTTTCATGCCAAGTCGTACTCATAACCGCAGCAGGTCTCCAAGGTTAACAGCCTCTAGTTGATAGAATAATGTAGATAAGGGAAGTCGGCAAAATAGATCCGTAACTTCGGGATAAGGATTGGCTCTAAGGGTCGGGTGTCTTGGGCCTTTTTCAGACGCCATTCCGCATTGGGATCTGCTTTCGGGTGGATCTCTTTGTGGTTTGGTTGACGAATTTGGTAGGTCTTCATGGCCGTCCGGGGCACAATTAACGACCAACTTAGAACTGGTACGGACAAGGGGAATCTGACTGTCTAATTAAAACATAGCATTGCGATGGTCATAAAATGATGTTGACGCAATGTGATTTCTGCCCAGTGCTCTGAATGTCAAAGTGAAGAAATTCAACCAAGCGCGGGTAAACGGCGGGAGTAACTATGACTCTCTTAAGGTAGCCAAATGCCTCGTCATCTAATTAGTGACGCGCATGAATGGATTAACGAGATTCCCACTGTCCCTATCTACTATCTAGCGAAACCACAGCCAAGGGAACGGGCTTGGCAGAATCAGCGGGGAAAGAAGACCCTGTTGAGCTTGACTCTAGTTTGACATTGTGAAAAGACATAGAGGGTGTAGAATAAGTGGGAGCTTCGGCGCCAGTGAAATACCACTACCTTTATCGTTTTTTTACTTATTCAATTAAGCGGAGCTGGACTTCACCGTCCACGTTCTAGATTTAAGGTCTCTTGTAGGCTGATCCGGGTTGAAGACATTGTCAGGTGGGGAGTTTGGCTGGGGCGGCACATCTGTTAAACGATAACGCAGGTGTCCTAAGGGGGACTCATGGAGAACAGAAATCTCCAGTAGAACAAAAGGGTAAAAGTCCCCTTGATTTTGATTTTCAGTGTGAATACAAACCATGAAAGTGTGGCCTATCGATCCTTTAGTCCCTCGGAATTTGAGGCTAGAGGTGCCAGAAAAGTTACCACAGGGATAACTGGCTTGTGGCAGTCAAGCGTTCATAGCGACATTGCTTTTTGATTCTTCGATGTCGGCTCTTCCTATCATACCGAAGCAGAATTCGGTAAGCGTTGGATTGTTCACCCACTAATAGGGAACGTGAGCTGGGTTTAGACCGTCGTGAGACAGGTTAGTTTTACCCTACTGATGAATGTTATCGCAATAGTAATTGAACTTAGTACGAGAGGAACCGTTCATTCAGATAATTGGTTTTTGCGGCTGTCTGATCAGGCATTGCCGCGAAGCTACCATCTGCTGGATAATGGCTGAACGCCTCTAAGTCAGAATCCATGCTAGAAAGCGATGATTTCTTGCCCTCGCACATTTTAGTTGGATACGAATAAGGCACTCTGTGTCGCTGAACCATAGCAGGCTGGCAATGGTGCTTTTAACGGAAAGGTTTTAAGTGCTTGCCGGTGGATAGCAATGTCATTATGCGCGAGGATAAATCCTTTGCATACGACTTAAATGTACAACGGGGTATTGTAAGCAGTAGAGTAGCCTTGTTGTTACGATCTGCTGAGATTAAGCCTCAGTTGTCCGATTTGTTTGTGTTTACACAACACAATCTCCCCTAAGAGATATTACTTGGTGGTAGCCGGGTGTCTTTTAGAGGAGATTTTTAATTTTTTTGAAGCAGAGGTCGTGCGTGGAACAATTCTGGATGGTGTATAAAAAAAACATTTGAGTCGAGGAGAGGAACCAGCATTATTTTTCTAATTTTTTTTTTTTTCCTACTTATTATTATTATCATGTATTTTTCAGGGATATGATTTTTTTTTTTTATTTTTCTTTATTTTTTTTTTGGTAGCAAGCCTTCAATAATTTAGATTGAATTTTCGATGTGAGTAGTGAAGTGGTGTAAGGATATCTAGCTCAAACATTTCGGGTGATATTGGCCAATAGAAGTGTCCTGAGCTCTGACAAATGACAGATATTCTGTACCATAGTAAAATAGAAGGTAAATGAGAAAAAATGTATGGTAATTGATGGTTGTCGTATGAAAAGTGAGTACGATACGGGCAACTAAGCTAACAAAAGTAGGCAGAATCGACAGATATTCTGTGATGCAAAGTGTGTGGCACACGTCCTGTTTGTTATCTGGCGCTGGAAAGGAAAATTTAAGTATAGAGATGGTGGCAGAGTTGAAAGAGGTGCTACAAGGTGCCTGGAAGAGCCGGCAAAAAAAGTGGTAGTGGTAAAGGATGAATGAAGACTTTTTGCACCATACCACTGTTGCTGCTCTTCCTAAAGGCAGGATTACAAGAAGAAGTCGGAGGGATTAGGATTGGCGACCACTCTTCTCTACGTGCTGGGAGGAAAAAAAAGATAGGTGTGGAAGAGGTGGGCATATATATATAGACGTTTGGATAGACAATGGATTGATGCAGAACGCGACCTCGAGACCGCGTTGGACTGGAGGGAAGGGAAAAAAAAAATAATAAAAAAAAAAAAAGATTGCAGCACCTGAGTTTCGCGTATGGTCTCCCACTACACTACTCGGTCAGGCTCTTAGCAGCTTAACTACAGTTGATCGGACGGGAAACGGTGCTTTTCTGCTAGATATGGCCGCAACCGAAAGAGTATGGAAACGAGTGGGGGATATGGATTTAGCAAGGGAGAAGTACTTTTCAACTAACTGTTGGCTGGTGGTGGCAGCTGTTGTAGAACGAAATGCGTAACCATAATATTTTTTTTTTTTTCTTGGTAGGTGAGATAGTATGATGGATGATAGAGAAGACCACTGTAACCGTAGATGAAGGATGTACTGAAGTGATATTGTATGAGTGGTTTGACGATTCTACGTAGGAGAATTAAAAAGATGGAGAAATTGGAAATTAGAGGAGAATCTCCTGTTGAAAAATGAAGAACCGGCATGGATTGTATGAATGTCAATTTTGGAGACCTGCACAATGTCAATGTTAAAGGAATTGACTGCAAAGCGTAGAAACTCCATATTCCAGTGACGAGATTGTGGTTTTTTGAGTATCTTTAATTTTTTGGTTGTCGCGTAGTAGGGGGTGGCACGAAGTAAAAATTTCGTGGTACAAAGAAATACGTCGGGGGAATAATATTTGGAGATGGTATAGAATTAGAATCGAAATGAAAAATATAAAAAGCTGGAGAGAGTTGCGAAAAAAAAGTAAATGCATAACTATGGAAATTTTGGAATAAATTATATTGGAGAGGAAATTATACGTGAGAGATGCGGATGGACTTTCATGCGAAAGCATAAAAGAAGATTTGAAAACTGAATGTGAAGAAGCGAAAGCTTCTGCGCGTTTGGGGTTCGATCTTCGAAAGGGAGTTCTGAAAAGAACTCTTCAAGGCCTCGTTGATTAGTGGAGAGAGTAAAGTTGTTATCGTCAGATACACTTTCTCTCAAGGCTAATTCAACATGGGTGATCTTGGGCGGTCAAAAAAAATAATTTTTGATGGCCTGAGTAGCCTGAACAGTCTCATACCAAATTTCTAATTATTTTTGTGTGTGAGCACTGATGGATTTAGTGGATTACTAGCCTATGGCAAGAATTCTACTAAAGACGAATTTGGGAGTCTGCAGCGAAGCATAGCCGTAGTTTTTTTTTACTACGTGATGTTTCTGCTTGTAACTTCCTTCCAGGATAATGATGTAAAAACTTTTGGTAGCGTTATCAGCTGCCAAAATGATTTTGCGGAAATTATTCGGGAGAACTCAAAGAGGGCTATATGGATGCAGTTAGTCTCTGCGAGGGCCAGTAAAACGGCCGGCGCGGTGGGCTTCTGCCGATTGAGATTTCTCTTGGAATCTTGATTGCGAACTGATAATAATATCTGCTGCTTTGTCTGCTGGACAGCTCTCGGGCTGTTTAGTGGGAAGCGCTTGTTAGGTTCCGGCCTAACATCAGATAGTTATCTGGTTGATCCTGCCAGTAGTCATATGCTTGTCTCAAAGATTAAGCCATGCATGTCTAAGTATAAGCAATTTATACAGTGAAACTGCGAATGGCTCATTAAATCAGTTATCGTTTATTTGATAGTTCCTTTACTACATGGATAACCGTGGTAATTCTAGAGCTAATACATGCTTAAAGCCCCGACTTCTGGAAGGGGTGTATTTATTAGATAAAAAATCAATGCCTTCGGGCTTTTTGATGATTCATAATAACTTTTCGAAGCTCATGGCCTTGTGCTGGAGCTGGTTCATTCAAATTTCTGCCCTATCAACTTTCGATGGTAGGATAGTGGCCTACCATGGTTTTCACGGGTAACGGGGAATAAGGGTTCGATTCCGGAGAGGGAGCCTGAGAAACGGCTACCACATCCAAGGAAGGCAGCAGGCGCGCAAATTACCCAATCCTGACACAGGGAGGTAGTGACAATATATAACGATACAGGGCCCTTTCGGGTCTTGTAATTGGAATGAGTACAATGTAAATACCTTAACGAGGAACAATTGGAGGGCAAGTCTGGTGCCAGCAGCCGCGGTAATTCCAGCTCCAATAGCGTATATTAAAGTTGTTGCAGTTAAAAAGCTCGTAGTTGAACCTTGGGTCTGGTTAGCCGGTCTGCCTTTTTTGGCACGTACTGGATTTAACCGGGCCTTTCCTTCTGGCTAACCAACACTCTGTGTTGGCAAACCAGGACTTTTACTTTGAAAAAATTAGAGTGTTCAAAGCAGGCCTTTGCTCGAATATATTAGCATGGAATAATAGAATAGGACGTTATGGTTCTATTTTGTTGGTTTCTAGGACCATCGTAATGATTAATAGGGACGGTCGGGGGCATCAGTATTCAGTTGTCAGAGGTGAAATTCTTGGATTTACTGAAGACTAACTACTGCGAAAGCATTTGCCAAGGACGTTTTCATTAATCAAGAACGAAAGTTAGGGGATCGAAGATGATCAGATACCGTCGTAGTCTTAACCATAAACTATGCCGACTAGGGATCGGGTGGTGTTTCTTTTTTGACCCACTCGGCACCTTACGAGAAATCAAAGTTTTTGGGTTCTGGGGGGAGTATGGTCGCAAGGCTGAAACTTAAAGGAATTGACGGAAGGGCACCACCAGGAGTGGAGCCTGCGGCTTAATTTGACTCAACACGGGGAAACTCACCAGGTCCAGACACAATAAGGATTGACAGATTGAGAGCTCTTTCTTGATTTTGTGGGTGGTGGTGCATGGCCGTTCTTAGTTGGTGGAGTGATTTGTCTGCTTAATTGCGATAACGAACGAGACCTTAACCTACTAAATAGTGATATTGGCTTTTGCTGATTTTCACTTCTTAGAGGGACTATCGGTTTCAAGCCGATGGAAGTTTGAGGCAATAACAGGTCTGTGATGCCCTTAGACGTTCTGGGCCGCACGCGCGCTACACTGACGGAGCCAACGAGCTCTATCCTTGACCGAGAGGTCCGGGTAATCTTGTGAAACTCCGTCGTGCTGGGGATAGAGCATTGCAATTATTGCTCTTCAACGAGGAATTCCTAGTAAGCGCAAGTCATCAGCTTGCGTTGATTACGTCCCTGCCCTTTGTACACACCGCCCGTCGCTAGTACCGATTGAATGGCTTAGTGAGGCTTCAGGATTGGTTCAGAGAAGGGGGCAACTCCATCTTGGAACCGAGAATCTAGTCAAACTTGGTCATTTAGAGGAACTAAAAGTCGTAACAAGGTTTCCGTAGGTGAACCTGCGGAAGGATCATTACAGTATTCTTCTAAGCTGGAGCTGCTGATCGACTGAACTGTTTGCCTGCGCTGCTGAAATATTGCGTGCGCGGCGATGGTTTTTTTGGTTGCAGTTCTACTCAAGGCTTAGAAATCTCCTTACACACTTTGTTTTCTTATTAGAGACAAATTTGCTTTGGCTAGCGGTCGCTTAAGCGCGGCATGGCTGGCCAGAGTTTTTAACAAAACTCATTTTCGTCTTGCCCATGTGGGGAAGATTGAAAACTTGTATTATGATTTTGTCAGTTATAAGAAGTTGCGTTTGCAGCTTTTCTAAACTTCAAAACTTTCAACAACGGATCTCTTGGTTCTCGCATCGATGAAGAACGCAGCGAAATGCGATACGTAATGTGAATTGCAGATTTTCGTGAATCATTGAATCTTTGAACGCACATTGCGCCCTCTGGTATTCCAGAGGGCATGCCTGTTTGAGCGTCATTTCCCTCTCAAACCCTCGGGTTTGGTGATGGGCAATACTCTCTTTTCTGAGAGTTTGCTTGAAATGAATTGGCATGAGTTTTTGATACGAACTTCAGCTGTTTATTCAATGTATTAGGTTTTATCCATCGTTGATTGACAACTGCAAGCTTCTTTCAAAAATTGGCTCTGCCTTACAAACTTTAATCATAAAGTTTGACCTCAAATCAGGTAGGATTACCCGCTGAACTTAAGCATATCAATAAGCGGAGGAAAAGAAACCAACAGGGATTGCCTTAGTAGCGGCGAGTGAAGCGGCAAGAGCTCAAATTTGAAATCTGGTACCTTCGGTGCCCGAGTTGTAATTTGAAGAAAGCTATCTTGGAGGTGGCCTTTGTCTATGTTCCTTGGAACAGGACGTCATGGAGGGTGAGAATCCCGTGTGATGAGGTGTCCATTTCCGTGTAAGATGCTTTCGAAGAGTCGAGTTGTTTGGGAATGCAGCTCAAAGTGGGTGGTAAATTCCATCTAAAGCTAAATATTGGCGAGAGACCGATAGCGAACAAGTACTGTGAAGGAAAGATGAAAAGAACTTTGAAAAGAGAGTGAAAAAGTACGTGAAATTGTTGAAAGGGAAGGGTATTTGATCAGACTTGGTATTTAGCTATCATCGCTCCTTGTGGGTGGTGCTCTAGCTTTTTACTGGGCCAGCATCAGTTTTGGTGGCAAGATAATGACAGTTGAATGTGGCTCCTCGGAGTGTTATAGCTTCTGTTGATGTTGCCTACCGAGACTGAGGTCTGCGGCTTTTGCCTAGGATGCTGGCGTAATGATCCAATACCGCCCGTCTTGAAACATGGACCAAGGAGTCTAACGTCTATGCGAGTGTTTGGGTGTAAAACCCGTACGCGTAATGAAAGTGAACGTAGGTCAGGGCCCGCAAGGGTGCATGATCGACCGATCCTGATGTTCTCGGATGGATTTGAGTAAGAGCATAGCTGTTGGGACCCGAAAGATGGTGAACTATGCCTGAATAGGGTGAAGCCAGAGGAAACTCTGGTGGAGGCTCGTAGCGGTTCTGACGTGCAAATCGATCGTCGAATTTGGGTATAGGGGCGAAAGACTAATCGAACCATCTAGTAGCTGGTTCCTGCCGAAGTTTCCCTCAGGATAGCAGAAGCTCGTATCAGTTTTATGAGGTAAAGCGAATGATTAGAGGTCTTGGGGTCGAAATGACCTTAGCCTATTCTCAAACTTTAAATATGTAAGAAGTCCTTGTTGCTTAATTGAACGTGGACATTTGAATGAAGAGCTTTTAGTGGGCCATTTTTGGTAAGCAGAACTGGCGATGCGGGATGAACCGAACGTGAAGTTAAGGTGCCGGAATGCACGCTCATCAGACACCACAAAAGGTGTTAGTTCATCTAGACAGCCGGACGGTGGCCATGGAAGTCGGAATCCGCTAAGGAGTGTGTAACAACTCACCGGCCGAATGAACTAGCCCTGAAAATGGATGGCGCTCAAGCGTGTTACCTATACTTCACCGTCATGGTTTTTATGATGCCATGACGAGTAGGCAGGCGTGGAGGTCAGTGACGAAGCCTTTGGTGTGAACCTGGGTAGAACGGCCTCTAGTGCAGATCTTGGTGGTAGTAGCAAATATTCAAATGAGATCTTTGAAGACTGAAGTGGGGAAAGGTTCCACATCAACAGCAGTTGGATGTGGGTTAGTCGATCCTAAGAGATGGGGAAGCTCCGTTTCAAAGTGCTTGATTTTTCAAGCCACCATCGAAAGGGAATCCGGTTAATATTCCGGAACTTGGATATGGATTCTTCACGGTAACGTAACTGAATGTGGAGACGTCGGCATGAGCCCTGGGAGGAGTTATCTTTTCTTCTTAACAGCTTATCACCCTGGAATTGGTTTATCCGGAGATAGGGTCTTATGGCTGGAAGAGCGTAATATCTTTGTTACGTCCGGTGCGCTCATGACGGCCCTTGAAAATCCACAGGAAGGAATAGTTTTCATGCCAAGTCGTACTCATAACCGCAGCAGGTCTCCAAGGTTAACAGCCTCTAGTTGATAGAATAATGTAGATAAGGGAAGTCGGCAAAATAGATCCGTAACTTCGGGATAAGGATTGGCTCTAAGGGTCGGGTGTCTTGGGCCTTTTTCAGACGCCATTCCGCATTGGGATCTGCTTTCGGGTGGATCTCTTTGTGGTTTGGTTGACGAATTTGGTAGGTCTTCATGGCCGTCCGGGGCACAATTAACGACCAACTTAGAACTGGTACGGACAAGGGGAATCTGACTGTCTAATTAAAACATAGCATTGCGATGGTCATAAAATGATGTTGACGCAATGTGATTTCTGCCCAGTGCTCTGAATGTCAAAGTGAAGAAATTCAACCAAGCGCGGGTAAACGGCGGGAGTAACTATGACTCTCTTAAGGTAGCCAAATGCCTCGTCATCTAATTAGTGACGCGCATGAATGGATTAACGAGATTCCCACTGTCCCTATCTACTATCTAGCGAAACCACAGCCAAGGGAACGGGCTTGGCAGAATCAGCGGGGAAAGAAGACCCTGTTGAGCTTGACTCTAGTTTGACATTGTGAAAAGACATAGAGGGTGTAGAATAAGTGGGAGCTTCGGCGCCAGTGAAATACCACTACCTTTATCGTTTTTTTACTTATTCAATTAAGCGGAGCTGGACTTCACCGTCCACGTTCTAGATTTAAGGTCTCTTGTAGGCTGATCCGGGTTGAAGACATTGTCAGGTGGGGAGTTTGGCTGGGGCGGCACATCTGTTAAACGATAACGCAGGTGTCCTAAGGGGGACTCATGGAGAACAGAAATCTCCAGTAGAACAAAAGGGTAAAAGTCCCCTTGATTTTGATTTTCAGTGTGAATACAAACCATGAAAGTGTGGCCTATCGATCCTTTAGTCCCTCGGAATTTGAGGCTAGAGGTGCCAGAAAAGTTACCACAGGGATAACTGGCTTGTGGCAGTCAAGCGTTCATAGCGACATTGCTTTTTGATTCTTCGATGTCGGCTCTTCCTATCATACCGAAGCAGAATTCGGTAAGCGTTGGATTGTTCACCCACTAATAGGGAACGTGAGCTGGGTTTAGACCGTCGTGAGACAGGTTAGTTTTACCCTACTGATGAATGTTATCGCAATAGTAATTGAACTTAGTACGAGAGGAACCGTTCATTCAGATAATTGGTTTTTGCGGCTGTCTGATCAGGCATTGCCGCGAAGCTACCATCTGCTGGATAATGGCTGAACGCCTCTAAGTCAGAATCCATGCTAGAAAGCGATGATTTCTTGCCCTCGCACATTTTAGTTGGATACGAATAAGGCACTCTGTGTCGCTGAACCATAGCAGGCTGGCAATGGTGCTTTTAACGGAAAGGTTTTAAGTGCTTGCCGGTGGATAGCAATGTCATTATGCGCGAGGATAAATCCTTTGCATACGACTTAAATGTACAACGGGGTATTGTAAGCAGTAGAGTAGCCTTGTTGTTACGATCTGCTGAGATTAAGCCTCAGTTGTCCGATTTGTTTGTGTTTACACAACACAATCTCCCCTAAGAGATATTACTTGGTGGTAGCCGGGTGTCTTTTAGAGGAGATTTTTAATTTTTTTGAAGCAGAGGTCGTGCGTGGAACAATTCTGGATGGTGTATAAAAAAAACATTTGAGTCGAGGAGAGGAACCAGCATTATTTTTCTAATTTTTTTTTTTTTCCTACTTATTATTATTATCATGTATTTTTCAGGGATATGATTTTTTTTTTTTATTTTTCTTTATTTTTTTTTTGGTAGCAAGCCTTCAATAATTTAGATTGAATTTTCGATGTGAGTAGTGAAGTGGTGTAAGGATATCTAGCTCAAACATTTCGGGTGATATTGGCCAATAGAAGTGTCCTGAGCTCTGACAAATGACAGATATTCTGTACCATAGTAAAATAGAAGGTAAATGAGAAAAAATGTATGGTAATTGATGGTTGTCGTATGAAAAGTGAGTACGATACGGGCAACTAAGCTAACAAAAGTAGGCAGAATCGACAGATATTCTGTGATGCAAAGTGTGTGGCACACGTCCTGTTTGTTATCTGGCGCTGGAAAGGAAAATTTAAGTATAGAGATGGTGGCAGAGTTGAAAGAGGTGCTACAAGGTGCCTGGAAGAGCCGGCAAAAAAAGTGGTAGTGGTAAAGGATGAATGAAGACTTTTTGCACCATACCACTGTTGCTGCTCTTCCTAAAGGCAGGATTACAAGAAGAAGTCGGAGGGATTAGGATTGGCGACCACTCTTCTCTACGTGCTGGGAGGAAAAAAAAGATAGGTGTGGAAGAGGTGGGCATATATATATAGACGTTTGGATAGACAATGGATTGATGCAGAACGCGACCTCGAGACCGCGTTGGACTGGAGGGAAGGGAAAAAAAAAATAATAAAAAAAAAAAAAGATTGCAGCACCTGAGTTTCGCGTATGGTCTCCCACTACACTACTCGGTCAGGCTCTTAGCAGCTTAACTACAGTTGATCGGACGGGAAACGGTGCTTTTCTGCTAGATATGGCCGCAACCGAAAGAGTATGGAAACGAGTGGGGGATATGGATTTAGCAAGGGAGAAGTACTTTTCAACTAACTGTTGGCTGGTGGTGGCAGCTGTTGTAGAACGAAATGCGTAACCATAATATTTTTTTTTTTTTCTTGGTAGGTGAGATAGTATGATGGATGATAGAGAAGACCACTGTAACCGTAGATGAAGGATGTACTGAAGTGATATTGTATGAGTGGTTTGACGATTCTACGTAGGAGAATTAAAAAGATGGAGAAATTGGAAATTAGAGGAGAATCTCCTGTTGAAAAATGAAGAACCGGCATGGATTGTATGAATGTCAATTTTGGAGACCTGCACAATGTCAATGTTAAAGGAATTGACTGCAAAGCGTAGAAACTCCATATTCCAGTGACGAGATTGTGGTTTTTTGAGTATCTTTAATTTTTTGGTTGTCGCGTAGTAGGGGGTGGCACGAAGTAAAAATTTCGTGGTACAAAGAAATACGTCGGGGGAATAATATTTGGAGATGGTATAGAATTAGAATCGAAATGAAAAATATAAAAAGCTGGAGAGAGTTGCGAAAAAAAAGTAAATGCATAACTATGGAAATTTTGGAATAAATTATATTGGAGAGGAAATTATACGTGAGAGATGCGGATGGACTTTCATGCGAAAGCATAAAAGAAGATTTGAAAACTGAATGTGAAGAAGCGAAAGCTTCTGCGCGTTTGGGGTTCGATCTTCGAAAGGGAGTTCTGAAAAGAACTCTTCAAGGCCTCGTTGATTAGTGGAGAGAGTAAAGTTGTTATCGTCAGATACACTTTCTCTCAAGGCTAATTCAACATGGGTGATCTTGGGCGGTCAAAAAAAATAATTTTTGATGGCCTGAGTAGCCTGAACAGTCTCATACCAAATTTCTAATTATTTTTGTGTGTGAGCACTGATGGATTTAGTGGATTACTAGCCTATGGCAAGAATTCTACTAAAGACGAATTTGGGAGTCTGCAGCGAAGCATAGCCGTAGTTTTTTTTTACTACGTGATGTTTCTGCTTGTAACTTCCTTCCAGGATAATGATGTAAAAACTTTTGGTAGCGTTATCAGCTGCCAAAATGATTTTGCGGAAATTATTCGGGAGAACTCAAAGAGGGCTATATGGATGCAGTTAGTCTCTGCGAGGGCCAGTAAAACGGCCGGCGCGGTGGGCTTCTGCCGATTGAGATTTCTCTTGGAATCTTGATTGCGAACTGATAATAATATCTGCTGCTTTGTCTGCTGGACAGCTCTCGGGCTGTTTAGTGGGAAGCGCTTGTTAGGTTCCGGCCTAACATCAGATAGTTATCTGGTTGATCCTGCCAGTAGTCATATGCTTGTCTCAAAGATTAAGCCATGCATGTCTAAGTATAAGCAATTTATACAGTGAAACTGCGAATGGCTCATTAAATCAGTTATCGTTTATTTGATAGTTCCTTTACTACATGGATAACCGTGGTAATTCTAGAGCTAATACATGCTTAAAGCCCCGACTTCTGGAAGGGGTGTATTTATTAGATAAAAAATCAATGCCTTCGGGCTTTTTGATGATTCATAATAACTTTTCGAAGCTCATGGCCTTGTGCTGGAGCTGGTTCATTCAAATTTCTGCCCTATCAACTTTCGATGGTAGGATAGTGGCCTACCATGGTTTTCACGGGTAACGGGGAATAAGGGTTCGATTCCGGAGAGGGAGCCTGAGAAACGGCTACCACATCCAAGGAAGGCAGCAGGCGCGCAAATTACCCAATCCTGACACAGGGAGGTAGTGACAATATATAACGATACAGGGCCCTTTCGGGTCTTGTAATTGGAATGAGTACAATGTAAATACCTTAACGAGGAACAATTGGAGGGCAAGTCTGGTGCCAGCAGCCGCGGTAATTCCAGCTCCAATAGCGTATATTAAAGTTGTTGCAGTTAAAAAGCTCGTAGTTGAACCTTGGGTCTGGTTAGCCGGTCTGCCTTTTTTGGCACGTACTGGATTTAACCGGGCCTTTCCTTCTGGCTAACCAACACTCTGTGTTGGCAAACCAGGACTTTTACTTTGAAAAAATTAGAGTGTTCAAAGCAGGCCTTTGCTCGAATATATTAGCATGGAATAATAGAATAGGACGTTATGGTTCTATTTTGTTGGTTTCTAGGACCATCGTAATGATTAATAGGGACGGTCGGGGGCATCAGTATTCAGTTGTCAGAGGTGAAATTCTTGGATTTACTGAAGACTAACTACTGCGAAAGCATTTGCCAAGGACGTTTTCATTAATCAAGAACGAAAGTTAGGGGATCGAAGATGATCAGATACCGTCGTAGTCTTAACCATAAACTATGCCGACTAGGGATCGGGTGGTGTTTCTTTTTTGACCCACTCGGCACCTTACGAGAAATCAAAGTTTTTGGGTTCTGGGGGGAGTATGGTCGCAAGGCTGAAACTTAAAGGAATTGACGGAAGGGCACCACCAGGAGTGGAGCCTGCGGCTTAATTTGACTCAACACGGGGAAACTCACCAGGTCCAGACACAATAAGGATTGACAGATTGAGAGCTCTTTCTTGATTTTGTGGGTGGTGGTGCATGGCCGTTCTTAGTTGGTGGAGTGATTTGTCTGCTTAATTGCGATAACGAACGAGACCTTAACCTACTAAATAGTGATATTGGCTTTTGCTGATTTTCACTTCTTAGAGGGACTATCGGTTTCAAGCCGATGGAAGTTTGAGGCAATAACAGGTCTGTGATGCCCTTAGACGTTCTGGGCCGCACGCGCGCTACACTGACGGAGCCAACGAGCTCTATCCTTGACCGAGAGGTCCGGGTAATCTTGTGAAACTCCGTCGTGCTGGGGATAGAGCATTGCAATTATTGCTCTTCAACGAGGAATTCCTAGTAAGCGCAAGTCATCAGCTTGCGTTGATTACGTCCCTGCCCTTTGTACACACCGCCCGTCGCTAGTACCGATTGAATGGCTTAGTGAGGCTTCAGGATTGGTTCAGAGAAGGGGGCAACTCCATCTTGGAACCGAGAATCTAGTCAAACTTGGTCATTTAGAGGAACTAAAAGTCGTAACAAGGTTTCCGTAGGTGAACCTGCGGAAGGATCATTACAGTATTCTTCTAAGCTGGAGCTGCTGATCGACTGAACTGTTTGCCTGCGCTGCTGAAATATTGCGTGCGCGGCGATGGTTTTTTTGGTTGCAGTTCTACTCAAGGCTTAGAAATCTCCTTACACACTTTGTTTTCTTATTAGAGACAAATTTGCTTTGGCTAGCGGTCGCTTAAGCGCGGCATGGCTGGCCAGAGTTTTTAACAAAACTCATTTTCGTCTTGCCCATGTGGGGAAGATTGAAAACTTGTATTATGATTTTGTCAGTTATAAGAAGTTGCGTTTGCAGCTTTTCTAAACTTCAAAACTTTCAACAACGGATCTCTTGGTTCTCGCATCGATGAAGAACGCAGCGAAATGCGATACGTAATGTGAATTGCAGATTTTCGTGAATCATTGAATCTTTGAACGCACATTGCGCCCTCTGGTATTCCAGAGGGCATGCCTGTTTGAGCGTCATTTCCCTCTCAAACCCTCGGGTTTGGTGATGGGCAATACTCTCTTTTCTGAGAGTTTGCTTGAAATGAATTGGCATGAGTTTTTGATACGAACTTCAGCTGTTTATTCAATGTATTAGGTTTTATCCATCGTTGATTGACAACTGCAAGCTTCTTTCAAAAATTGGCTCTGCCTTACAAACTTTAATCATAAAGTTTGACCTCAAATCAGGTAGGATTACCCGCTGAACTTAAGCATATCAATAAGCGGAGGAAAAGAAACCAACAGGGATTGCCTTAGTAGCGGCGAGTGAAGCGGCAAGAGCTCAAATTTGAAATCTGGTACCTTCGGTGCCCGAGTTGTAATTTGAAGAAAGCTATCTTGGAGGTGGCCTTTGTCTATGTTCCTTGGAACAGGACGTCATGGAGGGTGAGAATCCCGTGTGATGAGGTGTCCATTTCCGTGTAAGATGCTTTCGAAGAGTCGAGTTGTTTGGGAATGCAGCTCAAAGTGGGTGGTAAATTCCATCTAAAGCTAAATATTGGCGAGAGACCGATAGCGAACAAGTACTGTGAAGGAAAGATGAAAAGAACTTTGAAAAGAGAGTGAAAAAGTACGTGAAATTGTTGAAAGGGAAGGGTATTTGATCAGACTTGGTATTTAGCTATCATCGCTCCTTGTGGGTGGTGCTCTAGCTTTTTACTGGGCCAGCATCAGTTTTGGTGGCAAGATAATGACAGTTGAATGTGGCTCCTCGGAGTGTTATAGCTTCTGTTGATGTTGCCTACCGAGACTGAGGTCTGCGGCTTTTGCCTAGGATGCTGGCGTAATGATCCAATACCGCCCGTCTTGAAACATGGACCAAGGAGTCTAACGTCTATGCGAGTGTTTGGGTGTAAAACCCGTACGCGTAATGAAAGTGAACGTAGGTCAGGGCCCGCAAGGGTGCATGATCGACCGATCCTGATGTTCTCGGATGGATTTGAGTAAGAGCATAGCTGTTGGGACCCGAAAGATGGTGAACTATGCCTGAATAGGGTGAAGCCAGAGGAAACTCTGGTGGAGGCTCGTAGCGGTTCTGACGTGCAAATCGATCGTCGAATTTGGGTATAGGGGCGAAAGACTAATCGAACCATCTAGTAGCTGGTTCCTGCCGAAGTTTCCCTCAGGATAGCAGAAGCTCGTATCAGTTTTATGAGGTAAAGCGAATGATTAGAGGTCTTGGGGTCGAAATGACCTTAGCCTATTCTCAAACTTTAAATATGTAAGAAGTCCTTGTTGCTTAATTGAACGTGGACATTTGAATGAAGAGCTTTTAGTGGGCCATTTTTGGTAAGCAGAACTGGCGATGCGGGATGAACCGAACGTGAAGTTAAGGTGCCGGAATGCACGCTCATCAGACACCACAAAAGGTGTTAGTTCATCTAGACAGCCGGACGGTGGCCATGGAAGTCGGAATCCGCTAAGGAGTGTGTAACAACTCACCGGCCGAATGAACTAGCCCTGAAAATGGATGGCGCTCAAGCGTGTTACCTATACTTCACCGTCATGGTTTTTATGATGCCATGACGAGTAGGCAGGCGTGGAGGTCAGTGACGAAGCCTTTGGTGTGAACCTGGGTAGAACGGCCTCTAGTGCAGATCTTGGTGGTAGTAGCAAATATTCAAATGAGATCTTTGAAGACTGAAGTGGGGAAAGGTTCCACATCAACAGCAGTTGGATGTGGGTTAGTCGATCCTAAGAGATGGGGAAGCTCCGTTTCAAAGTGCTTGATTTTTCAAGCCACCATCGAAAGGGAATCCGGTTAATATTCCGGAACTTGGATATGGATTCTTCACGGTAACGTAACTGAATGTGGAGACGTCGGCATGAGCCCTGGGAGGAGTTATCTTTTCTTCTTAACAGCTTATCACCCTGGAATTGGTTTATCCGGAGATAGGGTCTTATGGCTGGAAGAGCGTAATATCTTTGTTACGTCCGGTGCGCTCATGACGGCCCTTGAAAATCCACAGGAAGGAATAGTTTTCATGCCAAGTCGTACTCATAACCGCAGCAGGTCTCCAAGGTTAACAGCCTCTAGTTGATAGAATAATGTAGATAAGGGAAGTCGGCAAAATAGATCCGTAACTTCGGGATAAGGATTGGCTCTAAGGGTCGGGTGTCTTGGGCCTTTTTCAGACGCCATTCCGCATTGGGATCTGCTTTCGGGTGGATCTCTTTGTGGTTTGGTTGACGAATTTGGTAGGTCTTCATGGCCGTCCGGGGCACAATTAACGACCAACTTAGAACTGGTACGGACAAGGGGAATCTGACTGTCTAATTAAAACATAGCATTGCGATGGTCATAAAATGATGTTGACGCAATGTGATTTCTGCCCAGTGCTCTGAATGTCAAAGTGAAGAAATTCAACCAAGCGCGGGTAAACGGCGGGAGTAACTATGACTCTCTTAAGGTAGCCAAATGCCTCGTCATCTAATTAGTGACGCGCATGAATGGATTAACGAGATTCCCACTGTCCCTATCTACTATCTAGCGAAACCACAGCCAAGGGAACGGGCTTGGCAGAATCAGCGGGGAAAGAAGACCCTGTTGAGCTTGACTCTAGTTTGACATTGTGAAAAGACATAGAGGGTGTAGAATAAGTGGGAGCTTCGGCGCCAGTGAAATACCACTACCTTTATCGTTTTTTTACTTATTCAATTAAGCGGAGCTGGACTTCACCGTCCACGTTCTAGATTTAAGGTCTCTTGTAGGCTGATCCGGGTTGAAGACATTGTCAGGTGGGGAGTTTGGCTGGGGCGGCACATCTGTTAAACGATAACGCAGGTGTCCTAAGGGGGACTCATGGAGAACAGAAATCTCCAGTAGAACAAAAGGGTAAAAGTCCCCTTGATTTTGATTTTCAGTGTGAATACAAACCATGAAAGTGTGGCCTATCGATCCTTTAGTCCCTCGGAATTTGAGGCTAGAGGTGCCAGAAAAGTTACCACAGGGATAACTGGCTTGTGGCAGTCAAGCGTTCATAGCGACATTGCTTTTTGATTCTTCGATGTCGGCTCTTCCTATCATACCGAAGCAGAATTCGGTAAGCGTTGGATTGTTCACCCACTAATAGGGAACGTGAGCTGGGTTTAGACCGTCGTGAGACAGGTTAGTTTTACCCTACTGATGAATGTTATCGCAATAGTAATTGAACTTAGTACGAGAGGAACCGTTCATTCAGATAATTGGTTTTTGCGGCTGTCTGATCAGGCATTGCCGCGAAGCTACCATCTGCTGGATAATGGCTGAACGCCTCTAAGTCAGAATCCATGCTAGAAAGCGATGATTTCTTGCCCTCGCACATTTTAGTTGGATACGAATAAGGCACTCTGTGTCGCTGAACCATAGCAGGCTGGCAATGGTGCTTTTAACGGAAAGGTTTTAAGTGCTTGCCGGTGGATAGCAATGTCATTATGCGCGAGGATAAATCCTTTGCATACGACTTAAATGTACAACGGGGTATTGTAAGCAGTAGAGTAGCCTTGTTGTTACGATCTGCTGAGATTAAGCCTCAGTTGTCCGATTTGTTTGTGTTTACACAACACAATCTCCCCTAAGAGATATTACTTGGTGGTAGCCGGGTGTCTTTTAGAGGAGATTTTTAATTTTTTTGAAGCAGAGGTCGTGCGTGGAACAATTCTGGATGGTGTATAAAAAAAACATTTGAGTCGAGGAGAGGAACCAGCATTATTTTTCTAATTTTTTTTTTTTTCCTACTTATTATTATTATCATGTATTTTTCAGGGATATGATTTTTTTTTTTTATTTTTCTTTATTTTTTTTTTGGTAGCAAGCCTTCAATAATTTAGATTGAATTTTCGATGTGAGTAGTGAAGTGGTGTAAGGATATCTAGCTCAAACATTTCGGGTGATATTGGCCAATAGAAGTGTCCTGAGCTCTGACAAATGACAGATATTCTGTACCATAGTAAAATAGAAGGTAAATGAGAAAAAATGTATGGTAATTGATGGTTGTCGTATGAAAAGTGAGTACGATACGGGCAACTAAGCTAACAAAAGTAGGCAGAATCGACAGATATTCTGTGATGCAAAGTGTGTGGCACACGTCCTGTTTGTTATCTGGCGCTGGAAAGGAAAATTTAAGTATAGAGATGGTGGCAGAGTTGAAAGAGGTGCTACAAGGTGCCTGGAAGAGCCGGCAAAAAAAGTGGTAGTGGTAAAGGATGAATGAAGACTTTTTGCACCATACCACTGTTGCTGCTCTTCCTAAAGGCAGGATTACAAGAAGAAGTCGGAGGGATTAGGATTGGCGACCACTCTTCTCTACGTGCTGGGAGGAAAAAAAAGATAGGTGTGGAAGAGGTGGGCATATATATATAGACGTTTGGATAGACAATGGATTGATGCAGAACGCGACCTCGAGACCGCGTTGGACTGGAGGGAAGGGAAAAAAAAAATAATAAAAAAAAAAAAAGATTGCAGCACCTGAGTTTCGCGTATGGTCTCCCACTACACTACTCGGTCAGGCTCTTAGCAGCTTAACTACAGTTGATCGGACGGGAAACGGTGCTTTTCTGCTAGATATGGCCGCAACCGAAAGAGTATGGAAACGAGTGGGGGATATGGATTTAGCAAGGGAGAAGTACT
/58393379/0_31202   	GGCACGAAGTAAAAATTTCGTGGTACAAAGAA-TACGTCGGGGGAATAATATTTGGAGATG-TATAGAATTAGA-TCGAA-TGAAAACTATAAAAAGCTTGAGAGAGTTGCGAAAAAAA-GTAAATGCATAAATATGGAAATTTTGGAATAATTTATATTGGAGAGGAAATTATACGTGAGAGATGCGGCTGGACTTTCATGCGAAAGCATAAAAGAAGATTTGAAA-CTGAATGGGAA-AAGCGAAAGCTTCTGCGCGTTTGGGGTTCGATCTT-GAAAGGGAGTTCTGAAAAGAGCTCTTCAAGCCTTCGTTGATTAGTGGAGAGAGTAAA-TTGTTATCGTCAGATACACTTTCTCTCAAGGCTAATTCAACATGGGTGATCTTGGGCG-TCAATAAAAATAATTTTTGATGGGCTGAGTA-CCTGAACAGTCT-ATACCAAATTTCTAATTATTTTTGTGTGTGAGCACTGATGGATTTAGTGGATCACTAGCCGATGGCAAGAATTCTACTAAATACGGATTTGGGATTCTGCA-CGAAGCATAGC-GTAGTTTGTTTTTACTACGTGATGTTGCTGCGTGTAACTTCCTTCCAGGATAATGA-G-AAAAACTTTTGGTAGCGTTATC-GCTGCCAAA-TGATTTTGCGGAAATTATTCGG-AGAACTCAA-TAGGGCTATA-GG-TGCAGTTAGTCTCTGCGAGGGCCAGTAAA-CG-CCGGCGCGGTGTGCTTCTGCCGATTGTGATTTCTCT-GGAATCTTGATTGCGAACTGATAATAATATCTGCTGCTTTGTCTGCTGAACAGCTCTCGGGCTGTTTAGTGGGAAGCGCTTGT-AGTTTCCG-CCTAACATCATATAGTTTTCTGGTTGATCCTGCCAGTAGTC-TATGCTTGTCTCAAAGATTAAGCCATGCATGTCTAAGTATAAGCA-TTTATACAGTGAA-CTGCGAATGGCTCATTAAATCAGTTATCGTTTATTTGATAGTTCCTTTACGACATGGATACCCGTGGTAATTCTAGAGCTAATCACTGCTTAAAGCCCCGACTTCTGAAAGGGGTGTATTTATTAGATAAAAAATCAATGCCTTCGGGCTTTTTGATGATTC-TAATAACTTTTCGAAGCTCATGGCCT-GTGCTGGAGCTGGTTCATTCAAAGTTCTGCCCTATCAACTTTCGATGGTAGGAT-GTGTCCTACCATGGTTTTCACGG-TAACGTG-AATAAGGGT-CGATTCCGGAGAGG-AGCCTTTAGAACGGCTACCAC-TCCAAGGAAGGCAGCAGGAGCGCAAATTACCCAATCCTGACACAG--AGGTAGGGACAATATATAACGATACAGGGCCCTTTCGGGTCTTGTAATTGGAATGAGTACA-TG--AATACCTTAACGAGGAACA-TTGGAGGGCAAATCTGGTGCCAGCCGCCGCGGTA-TTCCAGCTCCAATAGCG-ATATTAAAGTTGTTGCAGTTAAAAAGCTCGTAGTTGAACCTTGGGTCTGGTTAGCCGGTCTGCCTTTTTTGGCGCGTACTGGATTTAACCGCGC-TTTCCTTCTGGCTAACCAACACGCTGTGTTGGCAA-CCAGGACTTTTACTT-GAAAAA-TTAGAGTGTTCAAAGCAGGCCTTTGCTCGAAGATATTAGCATG-AATAATAGAATAGGA-GTTTAGGTTCTATTTTGTTGGTTTCTAGGACCATCGTAATGATTACTAGG-ACGGTCGGGGGCATCAGTATTCAGTTGTCAGAGGTGAAATTCTTGGATTTACTGAAGA-TA-CTACTGCGAAAGCATTTGCCAAGGACGTTTTCATTAATCAAGAACGAAAGTTAGGGGATCGAAGATGATCATATACCGTCGCAGTCTTAACCATAA-CTATGCCGACTAGGGATCGGGTGGTGTT-CTTTTTTGACCCACTCG-CACCTTA-GAGAAATCAAAGTTTTTGGGTTCTGGGGG-AGTATGG-CGCAAGGCTGAAACTTAA-GGA-TTGACGGAAGGGCACCACCAGGAGTGGAGCCTGCGGCGTAATTTGACTCAACACGGG-AAACTCACCAGGTCCCGACACAATAAGCATTGAC-GATTGAGAGCTCTTTCTTGATTTTGTGGGTGGTGGTGCATGGCCGTTCTTAGT-GGTGGAGTGATTTGTCTGCTTAATTGCGATAACGAACGAGACCTTAACCTACTAAATAGTGATATTG-CTTTTGCTGATTTTCACTTCTTAGAGGGACTATCGGTT-CAAGCCGATGGAAGTTTGACGCAATA-CAGGTCTGTGATGCCCTTAG-CGTTCTCGGCC-CACGCGCGCTACACTG-CGGAGCCA-CGAGCGCTATCCTTGACCGAGAGGTCAGGGTAATCTGGTGAAACTCCGTCGTGCTGGGGATAGAGCATGGCAATTATTGCTCTTCACGGAGGAATTCCTA-TAAGCGCAAGTCATCA-CTTGCGTTGATTAGGCCCCTGCCCTTTGTGCACACCGCCCGTCGCTAGTACGGATTGAATG-CTTAGTGAGGCTTCAGGATTGGTTCAGAGAAGGGGGCAACTCCATCTTGGAACCGAGAATCTAGTCTAACTTGGTCAGTTAGAGGAACTAA--GTCGTGACAAGGTT-CCGTAGGTGAACCTGCAGAAGGATCATTACAGT--TCTTCTAAGCTGGAGCTGCTGATCG-CTGAACTGTT-GCCCGCGCTGCTGAAATATT-CGTGCGCGGCGATGGTTTTTTTGGTTGCAGTTC-ACTCAAGGCTTAGAGATCTCCCTACACACTTTGTTTTCT-ATTAGAGACAAATTTGCTTTGGCTAGCGGTCGCTTAAGCGCTGCATGGCTG-CCATAGTTTTTAACAAAACTCATTTTCGTCT-GCCCATGTGGGGAAGATTGAAAACTTGTATTATGATTTTGTCAGTTATAAGAAGTTGCGTTTGCAGCTTTTCTAAACTTCAAAACTTTCAACAACGGATCTCTTGGTTCTCGCATCGATGAAGAACGCAGCGAAATGCGATACTTAATGTGA-TTGCAGATTTTCGTGAATCATTGAATCTTTGAACGCACATTGCGCCCTCTG-TATTCCAGAGG-CATGCCTGTT-GAGCGTCATTTCCCTCTCAAACCCTCGG-TTTGGTGATGGGCAATACTCTCTTTTCTGATAGTTTTCTTGACATGA-TTGGCATGAGTTTTTGATACGAACTTCAGCTGTTTATTCAATGTATTAGGTTTTATCCATCGTTGATTGACTACTGCAAGCT-CTTTCCAAAATTG-CTCTGCCTTACAAACTTT--TCATAAAGTTTGACCTCAAATCAGGTAGGATTACCCGCT--ACTTAAGCATATCAATAAGCGGAG-AAAAGAAACCAACATGGAT-GCCTTAGTAGCGGCGAGTGAAGCGTCAAGAGCTCAAATTTGAAATCTGGTACCTTCGGTGCCCGAGTTGTAATTTGAAGAAAGCTATCTTGGAGGTGCCCTTAGTCTATGTTCCTTGGA-CAGGACGTCAGTGAGGGTGA-AACCCCGTGTGATGAGGTGTCCATTTCCGTGTAAGATGCTTTCGAAGAGTCGAGTTGTTTGGGAATGCAGCTCAAAGTGTGTGGTAAATTC-A-CTAAA-CTAAATA-TGGCGAGAGACCGATAGCGAACAAGTACTGTGAAGGAA-GATGAAA-GAACTT-GAAAAGAGAGT--AAAAGTACGTGAAATTGTTGAAAGGGAAGG-TATTTGATCAGACT-GGTATTTAGCTATCATCGCTCCTTTTGGGTG-TGCTCTAGCTTTTTACTGGGCCAGCATCAGTTTTG-TGGCAAGATAATGACAGTTGAATGTGGCTCCTCGGAGTGTTATAGCTTCTGTTGATGTTGCCTACCGAGACTGA--TCTGCGGCTTTTGCCTAGGATGCTGGCGTAATGATCCAATACCGCCCGTCTTGAAACATGGACCAAGGAGTCTACCGTCTATGCTAGTGTTTGGGTGTAAAACCCGTACGCGTAATGAAAGTGAAC-TAG-TCAGGCCCCGCAAGGGTGC-TGATCGACCGATCCTGATGTTCTCGGATGGATTTGAGTAAG-GCAT-GCTGTTGGGACTCCAA-GATGGTGAACTATGCCTGAATAGGGTGAAGCCAGAGGAAACTCTGGTG-AG-CTCGTAGTGGTTCTGACGTGCAAATCGAT-G-CGAATTTGGGTATAGGGCCGAA-GACTAATCGAACCATCTATTAGCTGGTTCCTGCAGAATGTTCCCTCAG-ATAGCAGAAGCTCGTATCAGTTTTATGAGGTAATGCGAA-GAT-AGAGATCTTGGG-TCGAAATGACCTTAGCCTATTCTCAA-CTT-AAATATGTAAGAATTCCTTGTTGCTTTATTGAACGGGGACAGTTGAATGAAGAGCTTTTAGTGGGCCATTTGTGGTAAGCAGAACTGGCGATGCGGGAT-AACCGAACGTGA-GTTAAGGTGC-GGAATGCACGCTCATCAGACACC-CAAA-GGTGTTAGTTCATCTAGACA-CCGGAAGGTGGCCATGTGAGCGTACATCCTCTAAGGAGTGT--AACAACTCACCGGC-GAATGAACTAGCCCTGAAAATGGATGGCGCTCAAGCGTGTTACCTATACTTCACCGTCATGGTTTTTAT-ATGCC-TGACGAGTAGGCAGGCGTGGAGGTCAGTGACGAAGCCTTTGGTGTGAACCTGGGTAGAACGGCCTCTA-TGCAGATCTTG-TG-TAGTAGCAAATATTCAAATGAGATCTT-GAAGACTGAAGTGG--AAAGGTTCCACATCAACAGCATTTGG-TGTGGGTTAGTCGATC-TACGAGATGGGGAAGCTCCGTT-CAAAGTGCTTGATTTTTCAAGCCACCATCGAAAGGGAATCCGGTTAATATTCCGGAACTTGGATATGGATTCTTCACGGTAACGTAACTGAATGTGGAGAGGTCGGCATGATCCCTGGGAG-AGTTATCTTTTCTTCTTAACAGCTTATCACCCTGGAATTG-TTTATCCGGAGATAGGGCCTTATGGCTGGAAGAGCGTAATATCTTTGTTACG-CCGTTGCGCTCATGACGGCCCTTGAAA-TCCACAGGAAGGAATAGTTTTCATTCCAATTCGTAC-CATAACCGCAGCAGGTCTCCAAGGTTAACAGCCTCTAGTTGATAGAATAATGTAGATAAGGGAA-TCGGCAA--TGATTCCGTAACTTCGGGATCAGGATTGGCTCTAAGG-TCGGTGGTCTTGGGCCTTTTTCATACGCCAT-CCGCATTGGGATCTGCTTTCTGAGTGATCTCTTTGTG-TTTGGTTGACGAATTTGGTAGGTCTTCATGGCCGTCCGGG-CACAATTAACGACCAACATAGAACTGGTACGGACAAGGGGAATCTT-CTGTCTAATTAAAACATAGCCTTGCGATGGTCATAAAATGATGTTGACGCA-TGTGATTTCTGCCCAGTGCTC-GA-TGTCAAAGTGAA-AAATTCAACCATGCGGCGGTAAACGGCGGGAGTAACTATGACTCTCTTACG-TAGCCAAATGCCTCGTCCTCTAATTAGTGACGCGCATGAATGGATGAACGAGATTCCCAC-GTCC-TATCTACTATCTAGCGAAACCACGGCCAGGGGAACGGGCTTGGCAGA-TCAGCGGGGAAAGAAGACCCTGTTGA-CTTGACTCTAGTTTGACATTGTGAAAAGACATAGAGGGTGTAGAATAAGTG--A-CTTCGGC--CAGTGAA-TACCACTACCTTTATCGTTTTTTTACTTATTCAATTAAGCGGA-CTGG-CGTCACCGTCCACGTTCTAGATTTAAGGTCTCTTGTAGGCTGATCCGGTAGGAAGACATTGTGTCCTGGGG-GTTTGGCTGTAGCGGCACATCTGTTAACCGTAAACGCAGGTGTCCTAAGGGGGACTCATGG--AACAGAAATCTCC-TTAGAACAAAAG--TAAAAGTCCCCTTGATTTTGATTTTCACTGTGAATACAAAC-ATGAAAGGGTGGCCTATCGATCCTTTAATCC-TCGGAATTGGAGGCTAGAGGTGCCAGAAAA-TTACCACAGGGA-AACTGGCTTGTGGCAGTCAAGCGTTCATAGCGACATTGCTTTTT-ATTCTTCGATGTCGGCTCTTCCTA-CATACCGAAGCAGAATTCG-TAA-CGTTGGATTGTTCACCCGCTAATAGGGAACGTGAGCTGGGTTTAGACCGTC-TGAGACAGGTTAGTTTTACCCTACTGATGAAT-TTATCGCAATAGTAAT-GAACTTAGTACGATAGGAACCGTTCATTCAGATAATTGGTTTTTGCGGCTGTCTGATCAGGCATTGCCGCGAAGCTACCATC-GCTGGATAATGGCTGAACGCCTCTAAGTCAGAATCCATGCTAGAAAGCGATGATTTCTTGCCCTCGTCCATTTTAGTTGGATACGAATAAGGCACTCTGTGTCGCTGA-CCATAGCAGGCTGGCAATGGTGCTTTTAACTGAAAGGTTTTAAGTGCTT-CCGGTGGA-CGCA-TGTCATTATGCGCGTGGATAAATCCTTTGCATACGACTTAA-TGTACAACGGGGTATTGTA-GCAGTA-AGTATCCTTGTTGT-ACGATCTGCTGAGATTAAGCCTTCTTTTTCCGAATTTTTTGTGTTTACACAACACAATCTCCCCTAAGAGATATTACTTGGTGGT-CCCGGGTGTCTTTTAGAGGATATTTTTAATTTTTTTGAAGTCAAGGTCGTGCGTGGAAAAATTCTGGATGGTGTATCAAAAAA-CATTTGTGTCG-GGAGAGGAACCTGCATTATTTTTCTAATTTTTTTTTTTTTTCTACT-ATTATTATTATCATGT-TTTT-CAGG-ATATCATTTTTTTTTTTTATTTTTCTTTATTTTTTTTTTGGTAGCAAGCCTTCAATAAGGTAGAGTGAATTTCTGATGTGATTAATGAAGTGGTGTAAGGATATCTAGCTCAAACATTTCGGGTGATATTGGCCA-TAGAAGTGTCCTGAGCTCTGACAA-TGACAGATATTCTGTACCATAGTAAAATAGAAGGTAAATGA-AAAA--TTTATGGTAATTGATGGTTGTCTTATGACAAGTGAGTACGATACCGGCAACTAAGCTAACAAAAGTAGGCAGAATCGAC-GATATTCT-TGATGCAA-GTGTGTGGCACACGTCCTGTTTGTTATCTGGCGCTGGAAAGGAAAATTTAAGTATAGAGATGGTGTCAGAGTTGAAC-AGGTGCTACA-GGTGCCTGGAA-AGCCGGCAAAAAA-G-GGTAGTGGTACAGGATGAATGAAGACTTTTTGCACCAT-CCACTGT-GCTGCTCTTCCTAAAGGCAGGATTACAAGAAGAAGTCGGAGGGATTAG-ATTGGCG-CCACTCTTCTCTACGTGCTGGGAGGAAAAAAAGGATAGGTGTGCGAGAGGGGGGC-TATATATAAAGAC-TTTGTATAGACAGTGGTTTGATGCAGAACGCGACCTCGAGAC-GTGT-GGACTGGAGCGAAGG-AAAAAAAA--TAATAAAAAAAAAAA--GATTGCA-CACCTGAGTTTCGCGTATGGTCTCCCACTACACTACTCG-TC-GGCTCTTAGCAGCTTAACTACAGTTGATCG-ACTGGAAACGGTGCTTT-CTGCGAGATATGGCCGCAACCGAAAGAGTATG-AAACGAGTGGGGGACATGGATTTAGCAAGGGAGAAGAACTTTTCAACTA-CTGTTGGCGGGTGGTGC-AGCTGTTGTAGAACGAA-TGCGTAACCATC-TGTTTTTTTTTTTTTCT-GGTAGGTGAGATAGTATGATTGATGATAGAGAAGACCACTGTAACCGTAGATGAAGGAT-TACTGAAGTGATATTGTATGA-TGGTTTGACGATTCTACGTAGGATAATTAAAA-GATGGAGAAATTGGAA-TTAGAGGCGAATCTCCTGTTGAAAAATGAAGAACCGTCATG--TT--ATGAAT-TCAATTT-GGA-ACCTGCACAATGTCA-TGTTAAAGGAATTGACTGCAAAGCGTAGAAACTCCATATTCC-GTGACGAGCTTGTGGTTTTT-GAGTATCTTTAATTTTTTGGTTGTCGCGTAGTAGGGGGGGGCACGAAGTAAAAATCTCGT-TT-CAA-GAAATACGTCGGGGGAATAATACCTGGAGATGGTATAAAATTAGAATCGAAATGAAA--TATAAAAAGCTGAGGAGAGTTGCGAAAAAA--GTAAATGCATAACTATGGAACTTTTGGAAGAAATTATATTGGAGAGGAA-TTATACGTGAGAGATGCGGATGGACTTTCATGCGAAAGC-TAAAAGAAGATT-GAAAACTGA-TGTGAAGAAGCGAACGCTTCTGCGCGTTTGGGGTT-GATCTTCGAA-GGGAGTTCTGAAAAGAACTCTTCAAGGCCTCGTTGATTAGTGGAGAGAGTAA-GTTGTTATCGTCAGATACACTTTCTCTCAAGGCTAATTCAACATGGGTGATCTGGGGCGGTCAAAAA---TAATTTTTGATG-CCTGAGTAGC-TGAACAGTCTCATACCAA-TTTCTAATTATTTTTGTGTGTGAGCACTGATGGATTTAGTGGATTACTAGCCTATGGCAAGA-TTCTACTAAAGACGAATTTGGGAGTCTGCAGCGAAGCATAGCCGTAGTTTTTTTT-ACTACGTGATGTTTCTGCTTGTAACTTCCTTCCAGGATAATGATGTAAAAACTTTTGGTAGCGTTATC-GCTGCCAAAATGATTTTGCGGAAATTATTCGGGAGAACTCAAAGAGGGCTATATGGATGCAGTTAGTCTCTGCGAGGGCCAGTAAA-CGGCCGGCGCGGTGGGCTGCTGCCGATTGAGATTTCTCTTGGAATCTTGATTGC-A-CTGATAATA-TATCTGCTGCTTTGTCTGCTGGACAGCTCTCGG-CTGTTTA-C-GGAAGCGCTTGTTAGGTTCCGGCCTAACATCAGATAGTTATCTGGTTG-TCCTGCCAGTAGT--TATGCTTGTCTCAA-GATTAAGCCATGCATGTCTAAGTATAAGCAATTTATACAGTGAA-CTGCGAATGGCTCATTAAATCCGTTATCGTTTATTTGATAGTTCCTTTACTACATGGATAACCGTG-TAATTCTA-AGCTAATACATGCT-AAAGCCCCGACTTCTGGA-GGGGTGTATTTATTAGATAAAAAATCAATGCCTTCGGGCTTTTTGATGATTCATAATA--TTTTCGAAGCTCATGGCCTTGTGCTG-AGCTGGTTCATTCAAATTTCGCCCCTATCAACTTTCGATGGTAGGATAGTGGCCTACCATGGTTTTCACGGGTAACGGGGAATAAGG-TTCGATTCCGGAGAGGGAGCCTGAGAAACGGCTACCACATC-AAGGCAGGCAGCAGTC-CGCAAATTACCCA-TCCTGACACAGGGAGGTAGTG-CAATATATAACG-TAC-GGGCCCTTTCGG-TCTTGTAATTGGAATGAGTACAATGTAAATACCTTAACGAG-AACAATTGGAGGGCAAGTCTG-TGCCAGCAGCCG-GGTAATTCCAGCTCCACTAGCGTATATTAAAGTTGTTGCAGTTAAAAAGCTCGGAGTTGAACCTTGGGTCTGGTTAGCCGGTCTGCCTTTTTTG-CACGTACTG-ATTTAACCGAGCCTTTCCTTCTGGCTAACCAACACTCTGTGTTGGCAAACCAGGACTTTTACTTTGAAAAAATTAGAGTGTTCAAAGCAGGCCTTTGCTCGCATATATTAGCATGGAATACGAGAATAGGACGTTATG-TTCTATTTTGTTGGTTTCTAGGACCAT-GTAATGATTAATAGGGACGGTCGGGG-CATCAGTATTCAGTTGTCAGAG-TGAAATTCTTGGATT-ACTGAAGACTAACTACTGCGAAAG--TTTGCCAAG-ACGTTTTCATTAATCAATAACGAAAGTTAGGGGATCGAAGATGATCAGATACCGTCGT-GTCTTTACCATAAACTATGCCGACTAGGGATCGGGTGGTGTGTCTTTTTTGACCCACTCGGC-CCTTACGA--AATCAAAGTTTTTGGGTTCTGGGTG-AGTATGGTCGCAAGACTGAAACTTAAAGGAATTGACGGAAGGGCACCACCAGGAGTGGATCC-GCGGCTTAATTTGACTCAACACGGGGAAACTCACCAGGTCC-GACACAATAAGGATTGACA-ATTGAGAGCTCTTTCTTGATTTTGTGGGTGTTG-TGCATGGCCGTTCTTAGTTGGTGGAGTGGTTTGTCTGCTTAATTGCGATAACGAACGCGACCTTAACCTACTAAATAG-GATAGTGGCTTTTGCTGATTTTCACTTCTT-GAGGGACTATCG-TTTCAAGCCGATGGAAGTTTGAGGCA-TAACAGGTCTGTGATGCCCTTAGACGTTCTGG-CCGC-CGCGCGCTACACTGACGGAGCCA-CGAGCTCTATCCTTGACCGAGATGTCTCGGTAATCTTGTGAAACTCC-TCGTGCTGGG-ATAGAGCATTGCAATTATTG-TCTTCAACGAGGA-TTCCTAGTGAGCGCAAGTCATCAGCT-GCGTTGATTAC-TCCCTGCCCTTTGTACACAC-GCCC-TCGCTAGTACCGATTGAATGGCTTAGTGAGGCTTCAGGAT-GGTTCAGAGA-GGGGGCAACTC-ATCTTGGAACCGAGAATCTAGT-AAACTTGGTCATTTAGAGGAACTAAAAGTCGTAACGATGTTTCCGTAGG---ACCT-CGGAAGGATCATTACAGTATTCTTCTAAGCTGGAGCTGCTGATCGACTGAACTGTTTGCCTGCGCTGCTGAAATATTGCGTGCGCGGCGA-CGTTTTTTTGGTTGCAGTTCT---CAAGGCTTAGAAATCTCCTTACACA-TTTGTTTTCT-ATTAGATACAAATTTGCTTTGGCTAGCGGTCCCTTA-GCGCGGCATGGCTGGCCGAGGTTTTTAACAAAACTCATTTCGGTCT-GCCCATGTGGGGAGGATTGAAAACTTGTATTATGATTTTGTCAGTTATAAGAAGTTGCGTTTGCAGCTTTTCTAAACTTCAAA-CTTTCAACAACGGATCTCTTGGTTCTCGCATCGATGAAGAACGCAGCGAAATGCGATACGTAACGTGAATTGCAGATTTTC-TGAATCATTCAATCTTTGAACCCATCTTGCGCCCTCTGGTATTCCAGAGGGCATGC-TGTTTGAGCGTCATTTCCCTCTCAAACCCTCGGGTTTGGTGATGGGCAATACTCTCTTTTCTGAGAGTTTGCTTGAAAT-AATTGGCATGAGTTTTTGATACGAACTTCAGCTGTTTATTCA-TGTGATAGGTTTTATCCATCGTTAATTG-CCACTGCAAGCTTCTTTCAAAA-TTGGCTCTGCCTTACAA-CTTTA-TCATAA-GTTTGACCTCAA-TCAGGTAGGATTACCCGCTGAACTAAAGCATATCAATAATCGGAGGAAAAGGAACCA-CAGGGATTGCCTTAGTAGCGGCGAGTGAAGCGGCAAGAGCTCAAATTTGAAATCTGGTACCTTCGGTGACCGA-TTGTCATTGTAAGAACGCTATCTTGGAGGTGGCCTTTGTCTATGTTCCTTGGAACAG-ACGTC-TG-AGGGTGAGAATCCCGTGTGATGAGGTGTCCATTTCCGTGTAAGATGCTTTCGAAGAGTCGAGTTGTTTGGGA-TGCAGCTCAAAGTGGGTGGTAAATTCCATCTAAAGCTAA-TACTGGCGAGAGACGGATAGCGA-CA-GTACTGTGAAGGAAAGATGAAA-GAACTCTGAAAAAAGAGTGAAAAAGTACGTGAAATTTGTGAAAGGGAAGGGTATTTGATCAGAGTTGGTATGTAGCTATCATCCCTCCTTGTGGGTGGTGCTCTACGTTTT-ACTGG-CCAGCATCAGTTTTGGTGGCAAGATAATGATA-TTGAATGTGGCTCCTCGGAGTGTTATAGCTTCTGTTGATGTTGCCTACCGA-ACTGAG-TCTGCGGCTTTTGCCTAGGATG--G-CG-AATGCTC-AATACCGCCCGTCTTGAAACATGGACCAAG-AGTCTAACGTCTATGCGAGTGTTTGGGTGTAAAACCCGTACGCGTAATGAAAGTGA-CGTAGGTCAGGGCCCGCAAGGGTGCATGATCGACCGATCCTGATGTTCTCGGCTAGATTTGAGTAAGAGCATAGCTGTTGG-AGCCGAAAG-TGGTGAACTATGCCTGAATAGGGTGAAGCCAGAGGAAACTCTGGTGGAGGCTCGTAGCGGTTCTGACGTTCAA-TCGATCGTCGAATTTGGGTATAGTG-CGAAAGACTAATCGAACCATCTAGTAGCTGGTTCCT-CCGAAGTTTCCCTCAGGAGAGCAGAAGCTCGTATCAGTTTTATGAGGTAAAGTGAATGCTTATAGGTCTTGGG-TCGAAATGAC-TTAGGCTATTCTCAAACTTTAA-TATGTAATAAGTCCTTGTTGCCTAATTGAACGTGGACATTTGAATGAAGAGCTTTTAGTGG-CCATG-TTGGTA-GCAGAACTGGCGATGCGGGATGAACCGCACGTGAAGTTAAGGTGCCGGAATGCACGCTCATCAGACACCACAAAAGGTGTTCGTTCATCTAGACAGCCG-ACGGTGGCCATGGAAGTCG--ATC-GCTAAGGAGTGTGTAACA-CTCACCGTCCGAATGAACTAGCCCTGAAAATGGATGGCGCTCAAGCGTGTTACCTATCCTTCACCTTCATGGTTTTTATGATGCCATGACG--TAGGCAGGCGTGGAGGTC-GTGACGAAGCCTTTGGTGTGAACCTGG-TAGAACGGC-TCTAGTGCAGATCTTGTTTGTAGTAGCACATATTCAAATGAGATCTTGGAAGACTGAAGTGGCGAAAGGTTCCACATCAACAGCAGTTGGATGTGGGTTAGTCGATCCTA-GAGATGGGGAAGCTCCGTTTCAAAGTGCTTGATTTTTCAAGCCACCATCGAAAGGGGATCCGGTTA-TATTCCGGA-CTTGGATATGGATTCTTCACG-TAACGTAACTGAATTTG-AGACGTCGGCATGAGCCCTGGGAGGAGTTATCTTTTCTTCTTAACAGCTTATCACCCTG-AATTGGTTTATCCGGAGATAGGGTCTTATGGCTGGAAGAGCGTAATATCTTTTTTACGTCCGGTGCGCTCATGACGGCCCTTGAAA-TCCACAGGAAGGAATAGTTTTCATGCCAAGTCGTA-TCATAACCGCAGCAGGTC-CCATG-TTCCCATCCTCTA-TTGATAGAATAATGT-TATAATG-AAGTCGGCAAAATAGATCCGTAACTTCGGGATAAG-ATTG-CTCTAAG--TTGCGTGTCTTGGGCCTTTTTCAGACGCCATTCCGCATTGGGATCTGCTTTCGGGTGGATCTCTTTGTGGTTTGGTTGACGAATTTGGTAGGTCTTCATGGACGTCCGGG-CACA-TTAACGACCAACTTAGAACTGGTACGGACAAGGGGAATCTGACTGTGACGTTAAAACATAGCATTGCGATGGTCGTAAAATGATGTTGACGCAATGTGATTTCTGCCCAGTGCTCTGAATGTCAAAGTGA-GAA-TTCAACCAAGCGCGGGTAAACGGCGGAATTAACTATGACTCTCTTAAGGTAGCCAAATGCCTCGTCATCTA-TTAGTGACGCGCATGAATGGATTAACGAGATTCCCACTGTCCCTATCTACTATCTAGCGAAACC-TAGACA--GGAACGGGCTTGGCAGAATCAGCGTGGAA-GAAGGCC-TGTTGAGCTTGACTCTAGTT-GACATTGTGAAAAGACATAGAGGGAGTAGAATAAGTGGGAGCTTCG-CGCCAGTGAAATACACTTACCTT-ATCGTTTTTTTACTTATTCAATTAAGCGGATCTGGACTTCACCGTCC-CGTT-TAGATTTAAGGTCTCTTGTAGGCTGATCCGGGTTGAAGACATTGTCAGGTGGGG-GTTTGGCTGGGGCGGCACATCTTGTAAACGATAACGCAGGTGTCCTAAGGGGG-CTCATG-AGAACAGAAAGCTCCAGTAGA-CAAAAGGTTAAA--TCCC-TTGATTTTGATTTTCAGTGT-AATACAAACCATAAATGT-TGGCCTATCGATCCTTTATTCCC-CGGAATTTGAGGCTAGAGGTGCCAGAAAA-TTACCACAGGGATAACTGGCTTGTGGCAGTCAAGCGTTCATAGCGACATTGCTTTTTGATTCTTCGATGTCGGCTCTTCCTATCATACCGAAGCAGA-TTCGGTAAGCGTTGGATT-TTCCACCACTGATAGG-AACGTGAGCTGG-TT-AGACCGTCGTGAGACAGGT-AGTTTTACC-TACTGATGAATGTTATCGCAAT-GT-CTTGAACTTAGTAAGAGAGGAACCCTTCAT-CAAGTAATTGGTTTTTGCGGCTGTCTGATCAGGCATTGCCGCGAAGC-AC-A-CTGCTGGATAATGGCTGAACGCCTCTAAGTCAGACTC-ATGCTAGATACCGATGATTTCTTGCCCTCGCACATTTTAGTTGGATACGAATAAGGCACTCTGTGTCGCTGAAC-ATAGCAGGCTGGCAATGGTGCTTTAAAACGAAAGGTTT-AAGTGCTTGCCGGTGTATAGCAATGTCAATCTGCGCGAGGATAA-TCCTTTGTATACGACTTAAATGTACAACGGGGTATTGTAAGCAGTAGAGTGCCCTTGTTGTTACGATCTGCTGAGATTAAGCCTCAGTTGTCCGATTTGTTTGTGTTTACAACACACAATCTCCCCTAAGAGATATTACTTGGTGGTAGCCGGGTGTCTTTTAGAGGAGATTTTTAATTTTTTTGAAGCCGAGGTCGTGCGTGGAACAATTCTGGATTGTGTATAAAAAAAACATTTGAGTCGAGGAGAGGAACCAGCATTATTTTTCTAATTTTTTTTTTTTTCCTACTTATTATTATTATCATGTAGTTTTCAGGGATATGATTTTTTTTTTTTATTTTTCTTTATTTTTTTTTTG-TAGCAAGCCTGCAATAATTTAGATTGAATTTTCGATGTGAGTAGTGAAGTGGTGTAAGGATAACTAGCTCACACATT-CGGGTGATATTGGCCAATAGAAGTGTCCTGAGCTCTGACAAATGACAGATATTCTGTACCATAGTAAA-TAGAAGGTAAATGAGAAAAAATGTATGGTAATTGATGTTTGTCGTATGAAAAGTG-GTACGATACGGGCAACTA-GCTAACAAAAGTAGGCACATACGACAGCGATTCTGTGATGCAAATGTGGTGGCACACGTCCTGTTTGTTATCTGGCGCTGGAA--GAAAATTTAAGTAT-GAGATGGTG-CAGAGTTGAAATAGGTGCTACAAGGTGCCTGGAAGAGCCGGCAAAAAA-GTGGTAGTGGTACAGGATGAAT-AAGACTTTTTGCACCATACCACTGTTGCTGCTCTTCCTAAAGGCAGGAT-ACAAGAAGAAGTCGGAGGGAT-AGGATTGGCGACCACTCTTCTCTAC-TGCTTGCAGTAAAAAAAAGAT-GTTGTGGAAGAGGTGGGCATTAATATAGGAACGTTTGGATAGACAATGGCTTGATGCAGAACGCGACCTCGAGACCGCGTTGGACTG-AG--AAGGGAAAAAAAAAATAATAAAAAAAAAAAAAGATTGCACCACCTGAGTTTCGCGTCTGGTCTCCCACTACACTACTCGGTCAGGCTCTTAGCAGCTTAAC-ACA-TTGATCGGACGG-AAACGGTGCTTTCTTGCTAGATATGGCCGCAACCGAAAGAGTATGGAAACGAGTGGGGGATATGGATTTAGCA-GGGAGAAGT-CTTTTCAACTAACTGTTGGCTGGTGGTGTCAGCT-TTGTAGAACGAAATGCGTAACCATAATATTTTTTTTTT---CTTGGTAG-TGAGATAGTATGATG--T-AT-GTGAAGACCCCTGTAACCGTA-ATGAAGGAGGTACT--AGTGATATTTTATGAGTGGTTTGACGATTCTACGTAGGAGAATTAAAAAGATGGAGAAATTCGAAATTAGAGGATAATCTCCTGTTGAAAAATGAATAACCGCCATGGATTGTATGAATGTCAATTT-GGAGACCTGCACAATGTCAATGTTAAAGGAATTGACTGCAAAGCGTAGAAACTCCATATTCCAGTGAGGAGATTGTGGTTTTTTGAGTATCTTTAATTTTTTGGTTGTCGCGTAGTAGGGGGTGGCACGAAGTAAAAATTTCGTGGTACAAAGACATACGTCGGCGGAATAAGATTTGGATATGGTAGAGAAT-AGAATCGAAATGAAAAATATAAAAAGCTGGATAGAGTTGCGAAAAAAAAGTAAATGCATAACTATGGAAATTTTGGA-TAAATTATATTGGAGAGGAAATTATACGTGAGAGATCGCGATGGACTTTCATGCGAAAGCATTAAAGAAGATTTGAAAACTGAATG-GAAGAAGCGAAAGCTTCTGCGCGTTTGGG-TTCGATCTTCGAA-GGGAGTTCTGAAAAGAACTCTTCA-GGCCTCGTT-ATTAGTG-AGAAAGTAAAGTTGTTATCGTCATATACACTTTC-CTCAAGGCTAATACAACATGGGTGATCTTGGGCGGTCAAAAAAA-TA-TTTTTGATGGCCTGAGTAGCCT---CAGTCTCATACCAAATTTC-AATTATTTTTGTGTGTGAGCACTGATGGATTTAGTGGATTACTAGCCTATGGCAAGAATTCTACGAAAGACGAATTTGGGAGTCTGCAGCGAAGCATAGCC-TATTTTTTTTTTACTACGTGATGTTTCTGCTTGTAACTTCCTTCCAGGATAATGATGTAAAAACTTT-GGTAGCGTTATCAGCTGCCAAAATGATTTTGCGGA--TTATTCGGGAGAACTCAAAGAGGGCTATATGGAT-CAGTTAGTCTCTGCGAGGGCCAGTAAAACGGCCG-CGCGGTGGGCTTCTGC-GAGTGAGATTTCTCTTGGAATCTTGATTGCGAACTGATAATAATATCTGCTGCTTTGTCTGCTGGACAGCTCTCGGGCTGTTTAGCGGGAAGCGCTTGTTAGGTTCCGGCCTAACATCAGATAGGTATCTGGTTGATCCTGCCAGTAGTCATATGCTTGTCTCAAAGAT-AAGCCATGCATGTCTAAGTATAAGCAATTTATACAGTGAAACTGCGAATGGCTCATTAAATCAGTTATCGTTTATTTGATAGTTCCTTTACTACATGGATAACCGTGGTAATTCTAGAGCTAATACATGCTTAAAGCCC--ACTTCTGGAAGGGGTGTATTTATTAGATAAAAAATCAATGCCTTCGGGCTTTTTGATGATTCATAATA-CTTTTCGAAGCTCATGGCCTTGTGCGGGAGCTGGTTCATTCAA-TTTCTGCCCTATCAACTTTCGATGGTAGGATAGTGGCCTAC-ATGGTTTTCAAGGGTAACGGGGAATAAGGGTTCGATTCGG-AGAGGGAGCCTGAGAAACG-CTACCACATCCAAGGAAGGCAGCAGGCGCGCAAATTACCCA-TCTTGACACAGGGAGGTAGTGACAATATATAACGATACAGGGCCCTTTCGGGTCTTGTAATTGGAATGAGTACAATGTAAATACCTTAACGAGGAACAATTGGCGGGCAAGTCTGTTGCCAGCAGCCGCGGTAATTCCAGCTCCAATAGCGTATATTAAAGTTGTTGCAGTTAAAAAGCTCGTAGTTGAACCTTGGGTCTGGTTAGCCG-TCTGCCTTTTTTG-CAC-TACTG-ATTTAACCGGGCCTTTCCTTCTGGCTAACCAAC-CTCTGTGTTGGCAAACCA--ACTTTTACTTTGAACAA-TTAGAGTGTTCAAAGCAGGCCTTTGCTCGAATATATTAGCATGGACTAATAGAATAGGACGTTATGGTTCTATTTTGTTGTTTTCTAGGACCATCGTAATGATTAATAGGGACGGTCGGGGGCATCAGTAT-CAGTTGTCA-AGGTGAA-TTCTTGGATTTACTGAAGACTAACTACTGCGA-CGCATTTGCCAAGGACGTTT-CATTAATCACAAACGAAAGTTCGGGGATCGAAGATGATCAGATACCGTCGTA-TCTTAACCATAAACTATTCCGACTATGGGTCGGGTGGTGTTTCTTTTTTGACC-ACTCGGC-CCTTACGAGAAATCAAAGTTTTTGGGTTCTGTGGG-AGTAGGGTCGCAAGGCTGAAACTTAAAGGAATTGACGGAAGGGCACCACC--GAGTGGAGCCTGCGGCTTAATTTGACTCAACACGGGTAA-CTCACCAGGTCCAGACACAATAAGGAT-GACAGATTGAGAGCTCTTTCTTGATTTTGTGGGTGGTGGTGCATGGCCGTTCTTAGTTGGTGGAGTGCTTTGTCTGCTTAATTGCGATAACGAACGAGACCTTAACCTACTAAATAG--ATATTGGCTTTTGCTGATTTTCACTTCTTAGAGGATCTATCGGTTTCAAGCCGATGGAAGTTTGAGGCAATAACAGGTCTGTGATGCCCTTAGACGTTCTGGGCAGCACGCGCGCTA-ACTGACG-AGCCAACGAGCTCTATCCTTGACCGAGAAGTCCGGGTAATCTT-TGAAACTCCGTCGTGCTGGGGATAGAGCATTGCAATTATTGCTCTTCAACGAGGAATTCCTAGTAAGCGCACGTCATCAGCTTGCGTTGATTACGTCCCGGCCTTTTGT-CACACCGCCCGTCGCTAGTAACGAT-GAATGGCTTAGTGATGCTTCATGATTGGTTCATAGAAGTGGGCAACTCCATCTTG-AACCGAGAATCTAGTCAA-CTTG-TC-TTT-GAGGAACTAAAAGTC-TAACAAGGTGTCCGTAGGTGAACCTGCGGAAGGATCATTACAGTATTCTTCTAAGCTG-ATCTGCTGATCGACTGAACTGTTTGCCTCCGCTGCTGAA-TATTGCGTGCGCGGCGATGGTTTTTTTG-TTGCAGTTCTACTCACGGCTTAGAAATCTCCTTACACACTTTTTTTTCTTATTAGAGACAAATTTGCTTTGGCTAGCGGTCGCTTAAGCGCGGCATGGCTGGCCAGAGTTTT-AACAAAACTCATTTTCGTCTTGCCCATGTGGGGAAGAT-GAAAACTTGTATTATGATTTTGTCAGTTATAAGAA-TTGC--TTGCAGCTTTTCTAAACTTCAAA-CTTTCA-CAACGGATCTCTTGGTTCTCGCATCGCTGAAGAACGCCGCGAAATGCGATACGTAATGTGAATTGCAGATTTTCGTGAA-CATTGAATCTTTGAACGCA--TTGCGCCCTCTGGTATTCCAGAGGGCATGCCTGTTTGAGCGTCATTTCCCTCTCAA-CCCTCGGGTT--GTGATGGG-AATACTCTCTTTTCTGAG-GTT-GCTTGAAATGAATTGGCATGAGTTTTTGATACGAACTTCAGCTGTTTATTCAATGTATTAGGTTTTATCCATCGTTGATTGACAACTGCAAGCTTCTTACAAAA-TTGGCTCTGCCT-ACAA-CTTTAATCCTAAAGTTTTACCTCAAATCAGGTAGGATTACCCGCTGAACTTAAGCATATCAATAAGCGGAGGAAAAGAA-CCAACAGGGATTGCCTTAGTAGCGGCGAGTGAAGCG-CAAGAGCTCAAATTTGAAATCTGGTACGTTCGGTGCCCGAGTTGTAATTTGAAGAA-GCTATCTGGGAGGTGGCCTTTGTCTATGTTCCTTGGAACAG-ACGTCATGGAGGGTGAGAATCCCGTGT-ATGAGGTGTCCATTTC-GTGTAAGATGCTTTCGAAGAGTCGAGTTGTTTGGGAATGCAGCTCAAAGTGGGTGGTAAATTCCATCTAAAGCTAAATATTGGCGAGAGACCGATAGCGAACAAGTACTGTGAAGGAAAGATGAAAAGAACTTTGAAAGGAGAGTGAAAAAGTACGTTAAAT-GTTGAAAGGGA-GGTTATTTGATCA-ACTTGGTATTTAGCTATCATCGCTCCTTGTGG-TGGTGCTCTAGCTTTTTACTGGGCCAGCATCAGTTTTGGTGGCAAGATAATGACAGTTGAATGTGGCTCCTCGCAGTGTTATAGCTTCTGTTGATGTTGC-TACCG-GACTGAGTTCTGC--CTTTTGCCTAGG-TGCTGGCGTAATGATCCAATACCGCCCGGCTTGAAACCTGGACCAAGGAGTCTAACGTCTATGCGAGTGTTTGGGTGTAAAACCCGTACGCGTAATGAAAGTGAACGTAGGTCAGGGGCCGCAAGGGTGCACGATCGACCGAGCCTGATGTTCTCGG-TGGATT-GATTAAG-GCATAGCTGTTGGTACCCGAA-GATTGTGAACTATGCCTGACTAGGGT--C-CCAGAGGAAACTCTG-TGGAGGCTCGTAGCGGTTCTGACGTGCAAATCGATCGTCGAATTTGGGTATGAGGGCGT-AGACTAATCGAACCATCTAGTAGCTGGTTCCTGCCGAAGTTTCCCTCAGGATAGCAGAAGCTCGTATCAGTTTTATGATGTACAGCGA-TGATTAGAGGTCTTGGGGTCGAAATGACCTTAGCCTATTCTCAAACTTTAAATATGTAAGA-GTCCTTGT-GCTTAATTGAACG--GACATTTGAATGAAG-GCTTTTAGTGGGCCATTTT-GGTAAGCA-AACTGGCGATGCGGGATGAACCGAACGTGA-GTTAAGGTGCCGGAATGCACGCTCATCAGCCACCACAAAAGGT-T-A-TTCATCTAGAC-GC-GGACGGTGGCCATGGAAGTCGGAATCCGCTAAGGAGTGTGTAACAACTCACCG-CCG--TGAACTAGCCCTGAGAATGGATGGCGCTCA-GCGTGT-ACCTATACATCAACGTCATCGTTTTTATGATGCCATGACGAGTAGGCAG-CGTGGAGGTCAGTGACGAAGCCTTTGGTGTGAACCCGGGTAGAACGGCCTCTAGTGCAGATCTTGGTGGTAGTAGCAAA-ATTCAAATGAGATCTT-GAAGACTGAAGTGGTGAAAGGTTCCACATCA-CAGCATTTGGATG-GGGTTAGTCGATCCTAAGAGATGGGGAAGCTCCGTTTCAAAGTGCTTGATTTTTCCAGCCACCATCGTGAGGGAATCGGGTTAATTATTCCGAACTTGGATATTGATTCTTCACC-TAACGTATCTGAATGTGGAGACGTCGGCATGAGCCCGGGGAGGAGTTATCTTTTCTTCTTAACAGCTTATCACC-TGGA-TTGGTTTATCCGGAGATAGG-TCTTATGGCTGGAAGAGCGTA-TATCTTTGTTACGTCCGGTGCGCTCATGACGGCCCTTGAAAATCCACAGGAATGAATAGTTTTCATGCCAAGTC-TACTCATAACCGCAGCAGGTCTCCAAGGTTA-CAGCCTCGAGTTGATAGAATAATGTAGATAAGGGAAGTCGGCAAAATAGATC-GTAACTTCGGGATAAGGAT-GGCTCTAAGGGTCGGGTGTCTTGGGCCTTTT-CAGACGCCTTTCCGC--TGGGATCTGCTTTCGGGTGGATCTCTTTGTGGTTTGGTTGACGAATTTGGTAGGTCTTCATGGCCGTCCGGT-CACAATTACCGACCAACTTATAACTGGTACGGACAAGGGGAATCTGACTGTCTAATTAAAACATAGCATTGCGATGGTCATAAAATGCTGTTGACGCAATGTGAGTTCTGCCAGATGCTCTGAATGTCATAGTGAAGAACTTCAACCA-GCGCGGGTAAACGGCCGGAGTAACTATGACTCTCTTAAGGTAGCCAAATGCCTCGTCATCTAATTAGTGACGCGCATGAATGGATTAAC-AGATTCCCACTGTCCCTATCTACTATCTAGCGAAACCACAGCCAAGG-AACGG-CTTGGC-GA-TCAGCGGGGAA-GAAGACCCTGTTCAGCTTGACTCTAGTTTGACATTGTGAAAAGACATAGAGG-TGTAGAATAAGTGGGA-CTTCGGCGCCAGTGAAATACCACTACCTTTATCGTTTTTTTACT-ATTCAATTAAGCGGAGCTGTACTTCACCGTCCACGTTCTATATTTAAGGTCTCTTG-AGGCTGATCCGGGTTGA-GACATTGTCAGGTGGGGAGTTTGGCTGGG-CGGC-CATCTGTTCAACGATAAC-CAGGTGTCCTAAGGGG-ACTCATGGAGAACAGAAATCTCCAGTAGAACAAA-GGGTAAAAGTCCCCTTGATTT-GATTTT-AGTGTGAATACAAACCATGAAAGTGTGGCCTATCGA-CCTT-AGTCCAGCGCATGTT-AGGCTAG-GGTGCCA-AAAAGTTACCACAGGG-TAACTG-CTTGTGGCAGTCAAGCGTTCATAGCGACATTGCTTTTTGATTCTTCGATGTCGGCTCTTCCGATCATAC-GAAGCAGA-TTCGGTAAGCGTTGGATTGTTCACCCACTAA-AGGGAACGTGAGCTGGGTTT-GACCGTCGTGAGACAGGTTA-TTTTACCCTACTGATGATT-TTATCGCAATAGTAATTGAACTTAGTACGAGAGGAACCGTTCATTCAGATAATTGGTTTTTGCGGCTGTCTGATCAT-CATTGCCGCGAAGCTACCATCTGCTGGATAATGGCTGAACGC-TCTAAGTCAGA-TCCATGCTAGAAAG-GATGATTTCTTGCC-TCGCACATTTTAGTTGGATACGA-TAAGGCACTCTGTGTCGCTGAACAATAGCAGGCTGGCAATGGTGCTTTTAACGGAAAGGTTT--AGTGCTT--CGGTGGATAGCAATGTCATTATGCGCGAGGATAAA-CCTTTGCATAACGCTTAAA-GTACAACGGGGTATTTTAAGCAGTAGAGTAGCCTTGTTGTTACGATCTGCTG-TATTAAGCCTCAGTTGTCCGATT-GTGCGTGTTT-CACTACACAATCTCCCCTAAGAGATAT-ACTTGGTGGTATCCGG-TGTCTTTTAGC-GAGATTTTTAATTTTTTTGAAGC-GAGGTCGTGCGTGGAACAATTCTGGATGGTGTATAAAAAA--CATTTGA-TCGAG-AGAGGAACCAGCAT-ATTTTTCTAATTTTTTTTTTTTTCCTACTTATTATTATTATCATGTATTTT-CAGG-ATATGATTTTTTTTTTTTATTTTTCTTTATTTTTTTTTTGGTA-CAAGCCTTCAATAATTTAGCTTGAATTTTCGATGTGAGTAGTGAAGTGGTGTAAGGATATCTAGCTCAAACATTTCGGGTGATATTGGCCAATA-A--TG-CCTGAGCTCTGACAAATGACAGATATTCTGTACCATAGTAAAATAGA-GGTAAATGAGACAA--TG-ATGGTAATTGATGGTTGTCGTATGAAAAGTGGTACGGATACGGGCAACTA-GCTAACAAACGTCGGCAGAATCGACAGATATTCTGTGATGCAAAGTGTG-GGCACACGTCCTGTTTGTTATCTGGCGCTGGAAAGGAAAATTTTAGTATAGAGATGGTGG-AGAGT-GAAAGAGGTGCTACAAGGTGCCTGGAAGAGCC--CAAAAAAAGTGGTAGTGGTAAAGG-TGAATGAAGACTTTTTGCACCATACCACTGTT-CTGCTCTTCCTAAAGGCAG-CTTACAATAAGAAGTCGGAGGGATTTGGATTGGCGACCACTCTTCTCTACGTGCTGGGAGGAAAAAAAAGATAGGTGGGGAAGAGGTGGGC-TATA-ATATAGAC-TTTGGATAGACAATGGATTG-TGCAGAACGCGACCTCGAGACCGCGTTGGACTG-AGG-AAGGGAAAAAAAAA-TAATAAAAAAAAAAA--GATTGCAGCACCTGAGTTTCTCGTATGGGCTCCCACTACACTACTCGGTCAGGCTCTTAGCA-CTTAACTACAGTTGATCG-ACGGGAAACGGTGCTTT-CTGCTAGATATGGCCGCAACCGAAAGCGTATGGAA-CG-GTGGGG-ATATGGATTTAGCAAGGGAGAAGGACTTTTCAACGACCTGT--GCTGGTGGTGGCA-CTGTTGTAGAACGAAATGCGTAACCA-AATATTTTTTTTTTTT-CTTGGTAGGTGAGATAGTATGATGGATGATAGAGAAGACCACTGTAACCGTAGACGAAG-ATGTACTGAAGTGATATTGTATGAGTGGTTTGACGCTTCTACGTAGGA-AAT-AAAAAGATGGAGAAATTGGAAATTAGAGGAGAATCTCCTGTTGAAAAATGA-GAACCGGCATG-ATTGT-TGAATGTCAATTT-GGAGACCTGCACAATGTCTAGGTTAAAGGAATTGACTGCAACGCGTAGAAACTC-ATATTCCAGTGACGAGATTGTG-TTTTTTGAGTATCTTTAATTTTTTTGTTGTCGCGTAGTAGGGGGTGGCACGTAGTAAAAATT-CGTGGTACAAAGACATACTTCGGGGGAATAATATTTGGA-ATGGTATAGAATGAGAATCGAAATGAAAAATATAAAAAGCTGGAGAGAGTTGCGAAAAAAAAGTAAATGCATAACTATGGAAATTTTGAAATAAATTATATTGGAGAGGAAATTATACGTG-GAGATGCGGATGGACTTTCATGCGAAAGCATAAAAGA-GATTTGAAAAC-GAATGTGAAGAAGCGAAAGCTTCTGCGCGTTTGGGGTTCGATCTTCGAA-GGGAGTTCCGAAA-GAACTCTTCAAGGC-TCGTTGATTAGTGGAGAGAGTAAAGTTGTTATCTTCAGATAC-CTTTCTCTCAAGGCTAATTCACCATGGGTGATCTTGGGCGATCAAAAAAAATAATTTTT-ATGGCCTGAGTAGCCTGAACAGTCTCATACCAAATTTCTACT-ATTTTTGTGTGTGAGCACGGATTGATTTAGTG-ATTACTAGCCTATGGCAATAATTCTACTAAAGACGAATTTGGGAGTC-GCAGCGAAGCATAGCCGTAGTTTTTTTTTACTACGTGATGTTTCTGCTT-TAACTTCCTTCCAGTATAATGATG-AAAAACTTTTGGTAGCGTTATCAGCTGCCAAAATGATTTTGCGGAAATTATTCGGGAGAACTCAAAGAGGGCTATATGGATGCAGTTAGTCTCTGCGAGGGCCCGTACAACGGCCGGCGCGGTGG-CT-CTGCCGATTGATATTTCTCTTGGAATCTTGATTGCGAACTGATAATAATATCTGCTGCTTTGTCTGCTGGACAGCTCTCGG-CTGTTTATTGGGAAGCGCTTGTTAGGTTCCGGCCTAACATCATATAGTTATCTG-TTGATC-TGCCAGTAGTCATATGCTTGTCTCAAAGATTAAGCCATGCATGTCTAAGTATAAGCAATTTATACAGTGAAACTGCGAATGGCTCATTAA-TCAGTTATCGTTTATTTGATAGTTCCTTTACTACATGGATAACCGTGGTAATTCTAGAGCTAATCAATGCTTAAAGCCTCGACTTCTG-AAGGGGTGTATTTATTAGATAAAAAATCAATGCCTTCGGGCTTTTTGATGATTCATAATAACTTTTCGAAGCTCATGGCCTTGTGCTGGATCTGGTTC-TTCAAATTTCTGCCCTATCAACTTTCGATGGTTGGATAGTGGCCTACCATTGTTTTCACGGGTAACGGGGAATAAGGGTTCGAT-CCGGAGAGGGAGCC-GAGAAACGGCTACCAC-TCCAAG-AAGGCAGCAGGTGCGCAAATAACCCTATCCTGACACAGGGAGGTATTGACAATATATAAGCATACAGGGCCCTT-CGAGTCTTGTAATTGGAATGATTACGATGTAC-TACCTTAACGAGGAACAATTGGAGGGCAAGTCTGTGGCCAGCAGCCGCGGTAATTCCAGCTCCAATAGCGTATATAAAAGTTGTTGCAGTTAAAAAGCTCGTAGTTGAACCTTGGGTCTGGTTA-CCGGTCTGCCTTTTTTGGCACGTACTG-ATTTAACCGG-CCTTTCCTTCTGGCTAACCAACACTCTGTGTTGGCAAACCAGGACTTTTACTT--AAAAAAT-AGAGTGTTCAAAGCAGGCCTTTGCTCGAATATATT-GCATTGAATAATAGAATAGGACGTTATGGTTCTATTTTGTTGGTTTCTCATACCATCGTAATGATTAATAGG-ACGGTCGGGGGCATCAGTATTCAGTTGTCAGAGGTGAAATTCTTGGATTTACTGAAGACTAACTACTGCGAAA-CATTTGCCAAGGACTTTTTCATTAATCAAGAACGAA-GTTAGGG-ATCGAAGATGATCAGATACCGTCGTAGTCT-AACC-TAAACTATGCCGACTAGGGATCGGGTGGTGCTTCTTTTTTGACCCACTCGGCACCTTACGAGAAATCAAAGTTTT-GGGTTCTGGGGGGAATATGGTCGCAAGGCTGAAACTTAA-GGAATTGACGGAAGGGCAC-ACCCGGAGTGGATCCTGCGGCTTAATTTGACTCACCACGGGGAAATTCACCAGGTCCAGACACAATA-GG-TTGACAGATTGAGAGCTCTTTCTTGATTTTGTGGGTAGTGGTGCATGGCCGTTCTTCGTTGGTGGA-TGATTT-TCTGCTTAATTGCGATAACGAACGAGAC-TTAACCTACTAAATAGTGATATTGGCTTTTGCTGATTTTCACTTCTTAGAGGGACTAT-GGTTTCAACCGATGGAAGTTTTGAGGCAATAACAGGTCTGTGATGCCCTTAGACGTTCTGGGCCGCACGCGCGCTACACTGACGGAGCCAACGAGCTCTATCCTTGACCGAGAGGTCCGGGTAATCTTGT-AAACCCGGTCGTGCTGGG-ATAGAGCATTGCAATTATTGCTCTTCAACGAGGAATTCCTAGTAAGCGCAATTCATCAGCTTGCGTTGATTACGTCCCTGCCCTTGTACACAACCGCCCGTCGCTAGTACCGATTGAATGGCTTAGTGAGGCTTCAGGATTGGTTCAGAGAAGGGG-CAACTCCATCTTGGAACCG-GAATCTAGTCAAACTTGGTCATTTAGAGGAACTAAA-GTCGTA-CAAGGTTTCCGTGAGTGAACCTGCGGA-GG-TCATT-CAGTATTCTTCTAAGCTGGAGCTGCTGAT-GACTGAACTGTTTGCCTGCGCTGCTGAAATATTGCGTGCGCGGCGATGGTTTTTTTGGTTGCAGTTCTACTCA-GGCTTAGAA-TCTCCTTACACACTT-GTTTTCTTATTAGAGACACATT-GCTTTTGCTAGCGGTCGCTTAAGCGCGGCATGGCTGGCCAGAGTTTTTAACAAA-CTCATTTTCGTCTTGCCCATGTGGGGA-GAGTGAAAACTTGTATTATGATTTTGTCAGTTATA-GAAGTTGCGTTTGCAGCTTTTCTACACT-CAAA-CTT-CAA-AAC
/27787365/39087_66583	GGCACGAAGTAAAA-TTTCGTGGTACAAAGAAATACGTCGGGGGAATAATATTTGGAGATGGTATCGAAT--GTGTCGAAATGAAAAATATAAAAAGCTGGCGATAGTTGCGAAAGAAAAGTAAAT-CATAACTCTGGAAATTTTGGAATAACTTATATTGGAGAGGGAATTATACGTTAGAGATGCGGATGGACTTTCATGCGAAAGCATAAAAAAAGATTTGAAAACTGAATGTGACGAAGCGAAAGCTTCTGCGCGTTTGGGGTTCGATCTCGGAAAGGGAGTCCTGAA--GA-CTCTTCAAGGCACCGTTGATTAGTGGAGAGAGTAAAGTTTTTATCGTCAGATACACTTTCTCTCAAGGCTAATTCAACATGG-TG-TCTTGGGCGGTCAAAAAAA-TAATTTTTGATGGCCTGAGTAGCCTGAACATTCTCATACCAATTTTCTA-TTATTTTTGGGTGTGAGCACTGATGGATTTAGTGTATTACTTACCTATGGCAAGAATTCTACTAA-GACGAATTTGGGAGTCTGAAGCGAAGCATAGCCGT-GTTTTTTTTTACTA--TGATGTTTCTGCTTGTAACTTCCTTCCA--ATAATGATGTAAAAACTTTTG-TAGCGTTATCAGCTGC-AATATGATTTTGCGGAAATTATTCGGGAGAACTCAA-GAGGGCTATATGGATGCAGTTAGTCTCTGCGAGGGCC-GTAAAACGGC-GGCGCGGTGGGCTTCTGCCGATTGAGATTTCTCTTGGAATCTTGATTGC-AACTGATAATAATATCTTCTGCTTTGTCTGCTGGACAGCTCTCGGGCTGTTTAGTGGGAAGCGCT-GTTAGGT-CCGGC-TAACATCAGATAGTTATCTG-TTG-TCCTGCCAGTATTCATATGCTTGTCGCAAGGATTAAGCCATGCATGTCTAAGTATAAGCGATTTATGCAGTGAA-CTGCGATTG-CTC-TTAAATCATTTATCGTTTATTTGATAGTTCCTTTACTACATGGATAACCGTG-TAATTCTAGAG-TAATACATGCTTAAAGCCCCGACTTCTGGAAGGGGTGTATTTATTAGATAAAAAATCAATGCATTCGG-CTTTTTGATGATTCATAATAACTTTTCGAAGCTCCTGGCCTTGTGCTGGAGCTGGTTCATTCAAATTTCTTCC-TATCAACTTTCGATGGTCGG-TAGTGGCCTACCATGGTTTTCACGGGTAACGGGGAATAAGGGTTCGATTCGG-AGAGGGAGCCTGAGAAACGGCTACCACATC-AAGGAAGGCAGCAGGCGCGCAAATTACCCAATCCTGACACAGGGAGTGAGTGACA-TATATAACGATACAGGGCCCTTTCGGGTCTTGTAATTGGAATGAGTACAATGT-AATACCTTA-CGAGGAACAATTGGATGGCA-GTCTGGTGCCAGCCGC---GGTAATTCCAGCTCCAATAGCGTATATTAAAGTTGTTGCAGTTAAAAAGCTCGTAGTTGAACCTTGGGTCTGGTTAGCCGGTCTGC-TTTTT-GGCAC-TACTGTATTTAACCGGGC-TTTCCTTCTGGCTAACCA-CACTCTGTGTTGGCAA-CCAGGACTTTTACTTTGAAAAAATTAGAGTGTTCAA-GCAG-CCTTTGCTCGAATAT-TTAG-ATGGAATAATAGAAT-GGAC-TTATGGTTCTATTTT-TTGGTTTCTAGGACCATCGTGAAGATTAAT-GGGACGGTCGGGG-CATCATTATTCATTTGTCAGAG-TGAA-TTCTTGGATTTACTGAA-ACTTACTACTGCAAAAGCATTTGCCAAGGACGTTTTCATTAATCA-GAACGAAAGTT-GGGGATCGAAGATGATCAGATAC-GTCGTAGTCTTAACCATAAACTATGCCGACTAGGGATCGGGTGGTGTTTCTTTTTTGACCCACTCGGCACCT-ACGAGAAATCAAAGTTTTTTGGT-CTGGGGGGAGT-TGGTCGCAAGGCTGAAACTTAA-GGAATTGACGGAAGGGCACCAC-AGGAGTGGAGCCTGCG-C-TAATTTGACTCAACACGGGGA-CCTCACCAGGTCAATACACAATAAGGATTGACAGATTGAGAGCTCTTTCTTG-TTTTGTGTGTGGTGGTGCATGGCCGTTCTTATTTGGTGGAGTGATTTGTCTGCTTAAT-GC-ATAACGAACGAGACCTTAACCTACTAAATAGTGATATTGGCTTTTGCTGATTTTCACTTCTTAGATGGACTATCGTTTTCCAGCAGATGGAATTTTGAGGCAATAACAGGTCGGTGATTCCCTTATTCGTTCTGGGCCGCAC-CGCGCTACA-TGACGGAGCCAACGAGCTCTCTCCTTGACCGAGAG-TCCGTGTAATCT-GTGAAACTCCGTCGTGCTGGG-ATAGAGCATTGCAAT-ATTGCTCTTCA-CGAGGAATTCCTAGTAAGCGCCAGTCATCAGCTAGCGTTGATT-CGTCCCTGCCCTTTGTACACACCGCCCGTCGCT-GTACCC-TTGAATGGCTTAGTGAGGCTTC-GGATTGGTTCAGAGAAGGGTTCAACTCCATCTTGGAACCGAGAATCTAGTCAAACTTGGTCAGTTAGAGGA-CTAAAAGTCGTAACAAGGTTTCCGTAGGTTAACCTGCG-AAGGATCATTACAGTATTCTTCTAAGCTGGAGCTGCTGATCGACTGCACTGTTTGCCTGCGCTGCTGAAATATTGCGTGCGCGGCGATGGTTTTTTTGGTTGCAGTTCTACTC--GTCTTAGA-ATCTCCTTACACACTTTGTTTTCTTATTA-AGACAAATTTGCTTTGGCTAGCGGTCGCTTAAGCGCGGCATGGCTGGCCAGAGTTTT-AACAAAACGCATTTTCGTCTTGCCCATGTTGGCA-GATTGAAA-CGTGTATTATGATT--GTCAGTTGTAAGAAGTTGCGTTTGCATCTTTTCTAA-CTTCAA--CTTTCAACAACG-ATCTCTTGGTG-TCGCATCGATGAAGAACGCAGCGAAATGCGATACGTAATGTGAATTGCAGAATTTCGTGAATCATTGAATCTTTGAAC-CAC-TTGCGCCCTCTG-TATTCCAGAGGGCATGCCTTTT-GAGCGTCATTTCC-TCTCAAACCCTCGAGTTTGGTG-TGGGCAATACTCTCTTTTATGAGAGTTTGCT-GAAATGAATTGGCATGAGTTTTTGATACGAACTTCAGCTGTTTATTCAA-GTATTAGGTTTT-TCCATCGTTGATTGACAACTGCAAGCTTCTTTCAAAAATTG-CTCTGCCTTACAAACTTTAATCAGAA-GTTTGACCTCAAATCAGGTAGGATTACCCGCTGAACTTAAGC-TATCAATA-GCGGA--AAAAGAA-CCAACAGGGATTGCCT-AGTATCGGCGAGTGA-GCGGCAAGAGCTCAA-TTTGAAATCTGGTACCTTCGGTGCCCGAGTTGTAATTTGAAGAAAGCTATCTTGGAGGTGGCCTT-GTCTATGTTCCTTGGAACAGGACGTCAATGAGGGTGAGAAT-CCGTGTGATGAGGT-TCCATTTCCGTGTAAGATGCTTTCGAAGAGTCGAGTTGTTTGGGAATGCAGCTCAAAGTTGGTGGTAAATTCCATCTAA-GCTAAATATTGGCGAGAGACCGATAGCGACCAAGTACTGTGAAGGAAAGATGAAAAGAACTTTGAAAATAGAGTGAAAAAGTACGTGAAATTGTTGAAAGGGAAGGGTATTTGATCATACTTGGTATTTAGCTATCATCGCTCCTTGTGGGTGGTGCTCTAGCTTTTTACTGGGCCAGCATCAGTTTTGGTGGCATGATAATGACAGTTGAATGTGGCTCCTCGGAGTGTTATAGCTTCTGTTGAGGTTGCCTACCGA-ACTGAGGTCTGCGGCTTTTGCCTAGG-TGCTGGCGTAATGATCCAATACCGCC-GTCTTGAA-CATGGACCAAG-AGTCTAACGTCTATGCGAGTGTTTGGGTGTAAAACCCGTACGCGTAATGAAAGTGA-CGTAGGTCAGGGCC-GCAAGGGTGCAT--TCGACCGATCCTGATGTTCTCGGATGGATTTGAGTAAGACGATAGCTGT--GGACCCGAA-GATGGTGAACTATGCCTGAATAGGGTGAAGCCAGAGGAAACTCTGGTGGAGTCTCGTAGCG-TTCTGA-GTGCAAATCGATCGTAGAATTTGG-TA-AGGG-CGAA-GACTA-TCGA-CCATCTAGTAGCTGGTTCC-GCCGAAGTTTCC-TCAGGATAGCAGAAGCTCGTATCAGTTTTATGAGGTA--GCGAATGATTAGAGGTCT-GGGGTCGAAATGACCTTTACCTATTCTCAAACTTTAAATATTTAAGAAGTCCTTGTTGCTTAGTTGAACGTGGACC-TTGACT-AAGAGCTTTTAGTGGCC-ATTTTTGGTAAGCAGAACTGGCGATGCGG--TGA--CGACCGTGAAGTTCATGTGCCGGAATGCACGCTCATC-GACACCACAAAAGGTGTTAGTTCATCTAGACAGCCGGACGGTGGCCATGGAAGTCGTAATCCGCTAAGGAGTGTGTAACAACTCCCCGGCCGAATGAACTAGCCCTGAAA-TGGATGGCGCTCAAGCTTGTTACCTATACTTCACCGTCATGGTTTTTATGATGCCATGACGAGTAGGCAG-CGTGGAGGTCAGTGACGAAGCCTGTGGTGTGAACCTGGGTAGA-CGGCCTCTAGTGCAGATCTTGGTGGTAGTAGAAAATATTCAAATGAGATCTTTGA-GACTGAAG-GGGGAAAGGTTCCACATCAACAGCA-TTGGAAATGGGTGTGTCGATCCTAATAGATGGTG--GCTCCGTTTCAAAGTGCTTGATTTTTCAAGCCACCATCGAA-GGGAATCCGTTTAATATTCCGGA-CTTGGATAT--ATTCT-CACG-TA-CGTAACTGAATGTGGAGACGTCGGCATGAGCCCTGGGAGGAGTTATCTTT-CTTCTTAACAGCTTATCACCCTGGAATTGGATTATCCGGAGATAGTGTCTTATGGCTGGAAGAGCGTAC-ATCTTTGTTACGTCCGGT-CGCTCATGACGGCCCTTGAAAATCCCCAGGAAGGCATAGTTTTCATGCCAATACGTACTCATAAACGCCG-AGGTCTCCAAGTTTAACAGCCTCTAGTTGATAGAATAATGTAGATAAGGGAGTTCGGCAAAATAGATCCGTCCCTTCGGGATAAGGATTGGCTC-AAGGGTCGGTTGTCTTGGGCCTTTTTCAGACGCCATTCCGCATCGGGATCTGCTTTCGGGTGGATCTCTT-GTGGTTTGGTTGACGAATT-GGTAGTTCTTCATGGACGTCCGGGGCACAATTAACGAC-AACTTAGA-CTGGTACGGACAAGGGGA-TCTGAC-GTCTAATTAAAACATAGC-TTGCGATGGTCATAAA--CATGTTGTCGCAATGTGATTTCTGCCCCGTGCTCTGA-TGTCAAAGTGAAGAACTTCAACCAAGGCGCGGTAAACGGCGGG--TA-CTA-GACTCTCTTA-GGTAGCCAAATGCCTCGTCATCTAATTATTGACGCGCATGAATGGATTAACGAGATTCCC-CTGTCC-TATC-ACTATCTATCGAAACCACAGCCAAGG-AACGGGCTTG-CAGAATCAGCGGGGAAAGAA-ACCCTGTTGAGCTTGACTCTAGTTTGACATTGTGAAAAGAC-TAGAGGGTGTAGAATAA-TGGGAGCTTCGGCGCCGTAGAAATACCACTACCTTTATCGTTTTTTTACTTATTCAATTAGTCGTAGCTGGCCTTCAC-GTCCACGTTCTAGATTTA-GGTCTCTTTTAGGCTGATCCGGTTTGAAGACATTGTC-GGTGGG-AGTTTGGCTGGG-CGGCACATCTGTTAAACGATAACGCAGGTGTCCTAAGGGGGACTCATGGATAACAGAAATCTCCATTAGAACAAAAGGTTAAA-GTCCC-TTGATTTTGATTTTCAGTGTGAATACAAACCATGAAAGTGTGGCCTATCGATCCTTTAGTCCC-CGGAATTTGAGGCTAGAGGTGCCAGAAAAGTTACCACAGGGATAACTGGCTTGTGGCAGTCAAGCGTTCATAGCGACATTGCTTTTTGGTTCTTCGATGTCGGCTCTTCCTATCATACCGAAGCAGA-TTCGGTAT-CGTTG-ATTGTTCACCCACTAATAGG-AACGTGA-CTTTGTTTAGACCGTCGTGAGACAGGTTAGTTTTACCCTACTGATGAATGTTATCGCCATAGTAATTGAACTTAGTACGAGAGGAACCGTTCATTCAG-TA-TTG-TTTTTGCGGCTGGCTGATCAGGCATTGCCGCGAAGCT-CCATCTGCTG-ATAATGGCTGAACGCCTCTA-CTCAGAATCCATGCTAGAAAGCGATGATTGCT--CCCTCGCACATTTTAGTTGGATACGAATAAGGCACTCTGGTTCGCTGAACCATAGC--GCTGGCAATGGTGCTTTTAACGGAAAGGTTTTAAGTGCTTGCCGGTGGATAGCAATGTCATTATGCGCGAGGATAAATCCTTTGCATACGACT-AAATTTACAACGGG-TATTGTA-GCAGTAAGGTAGCCTTGTTGTTACTATCTGCTGAGATTAAGCCTCAGTTGGCCGATT-GTTTGTGTTTACACAAC-CAATATCCCCTAAGAGATATTACTTGGTG-T-GCCGGGTGTCCTTTAGAGGA-ATTTTTAATTTTTTTGAAGCAGATGTCGTGCGTGGAACAATTCTGGATGGTGTATAAAAAAAACATTTGAGTCGAGGAGAGGAAC-AGCATTATTTTTCTAATTTTTTTTTTT---CTACTTATTATTAT---CATGTATTTTTCAGGGATAGGATTTTTTTTTTTTATTTTTCTTTATTTTTTTTTTGGTAGCAAGCCTTCAATAATT-AGATTGAATTTCGTATGTGAGTA-TGA-GTGGTGTACGGATGTCTAGCTCAAACATTTCGGGTGATATTGGCCA-TAGAAGTGTCCTGAGCTCTGACAAATGACAGATATTCTGTACCA-AGTAAAATAGAAGGTAA-TGAGAAAAAATGTATGGTAATTGATGGTTGTCGTATGCAAAGTGAGTACGATACGGGCA-CTAAGCTA-CAAAAGTAG-CAGAATCGACAGATATTCTGTGATGCAAAGTGTGTGGCAC-CGTC-TGTTTGTTATCTGGCGCTAGAAAGGAAAATTTAAGTATAGAGATGGTGGCAGAGTTGAA-GAGGTGCTACAAGGGGCATGGAAGAGCCG-CAAAAAA-GTGGTAGTGGTAAAGGATGAATGAAGACTTTTTGCACCATACCACTGGTGCTGCTCTTCCTAAAGGCAGGATTACA-GAAGAAGTCGGAGGGATTGGATTTGGCGACC-CTCTTCTCTACG-GCTGGGAGGAAAAAAA-GATAGGTGTGGAAGAGGTGGGCATATATATATAGACGTTTG-ATAGACAATTGAT-GATGCA-AACGC-ACCTCGAGACCGCGTTGGACTGGAGG-AAGGGAAAAAAAAA-TAGTAAAAACAAAAAAAGATTGCAGCACCTGAGTTTCGCGTATGGTCTCCCACTAC-CTACTCG-TC-GGCTCTTAGCAGCTTAACTACAGTTGATCGGACGGGAAAGGGTGCTTT-CTGCTAG-TATGGCCGCAACCGAAAGAGTATGGAAACAGGTGGGGGATATTGATTTAGCAAGGGAGAA-TACTTTTCAACTA-CTGTTGGCTGGTGGTGGC-GCTGT-GTAGAACGAAATGCGTAACCATAATATTTTTTTTT----CTTGGTATGTGATATAGTATGAT-GATGATAGAGAAGACCACTGTAACCGTAGATGAAGGATGTACTGAAGTGATATTGTATGAGTTTTTTGACGAT-CTACGTAGGAGA-TTAAAAAGATGG-GAAATTGGAAAT-AGAGG--AATCTCCTGTTGAAAAATGAAGAACCGGCATGGATTGTATTAATGTC-ATT--GGAGACCTGCACAATGTCAATGTTAAAGGAATGTACTGCAAAGC-TAGAAACTCCATATTCCAGTGACGAGATGGTGGTTTTTTGAGTATCTTTAATTTTT--GTTGTCGCGTAGTAGGGGGTGGCACGAAGTACAAATTTCGTGGTACAA-TAAATACGTCGGGGGAATAATAGTTGGAGATGGTATAGAATTAGAATCGAAATGAAAAATCTAAAGAGCTGGAGAGAGTTGCGAAAAAAAAGTAAATGCATAACTATGGAAATTT-GGAATAA-TTAT-TTGGAGAGGAA-TTATACGTGAGAGATGCGGATGGACTTTCATGCGAAAGCATAAAAGAATATT-GAAAACTGAATGTGAAGAAG-GAAC--TTCTGCGCGTTTGGGTGT-GATCTTCGAAAGGGAGTTCTGAAA-GAACTCTTCAAGGC-TCGTTGATTAGTGGAGAGAGTAAAGTTGTTATCGTCATATACACTTTCTCTCAAGGCTAATTCAACA-GGGTGATCTTGGACGGTCAAAAAAAATAATTTTTGATGGCCTGAGTAGCCTGAACGCCCTCATACCAA-TTTCTAATTATTTTTGTGTGTGAGCACTGATG-ATTTAGTGGATTACTA-CCTATGGCAAGAATTCTACTAA-GACGAATTTGGGAGTCTGCAGCGA-GCATAGCCGTAGTTTTTTTTTACTACGTGATGTTTCTGCTTGTAACTTCCTTCCAGGATAATGATGTAAAAACTTT-GGTAGCGTTATCAGCTGCCAAAATGATTTTGCGGAAATTATTCGGTAGAACTCAAAGAGG-CTATCTGGATGCAGTTATTCTCTGCGAGGGCCAGTAAA-CGGCCGGCGCGGTGGGCTTCT-CCG-TTGAGATTT-TCTTG-AATCTTGATTGCGAACTGA-AATTAGATCTGCTGCTTTGTCTGCTGGACCGCTCTCGG-CTGTTTAGCGGGAAGCGCTTGTTAGGTTCCGGCCTAACATCA-ATAGTTATCTGGT-GATCCTGCCAGTA-TCATATGCGTGTCTCAAAGATTAAGCCATGCCTGTCTA--TATAAGCAATTTATACAGTGAA-C-GCGAATGGCTCATTAACTCAGT-ATCGTTTATTTGATAGTTCCTTTACT-CATG-AT--CC-TG-TA-TTCTAGAGCTAATCAATGCTTAAAGCCC-GACTTCTGGAAGGGGTTTATTTATTAGATAAAAGATCAATGCCTTCGGGCTTTTTGATGATTCATAATAACTTTTCGAAGCTCATGGCCTTGT-CTGGAGCTGGTTCATTCAAATTCCTGCC-TATGCACTTTCGATGGTAGGATAGTGGCCTACCATGGTTTTCACGGGTA-CGGGGAATAAGGGT-CGCTTCCGGAGAGGGAGCCTGAGAAACGGCTACCACATCCAAGGAATGCAGCAGGCGCGCAA-TTACCCAATCCTGACACATGGAGGTAGTGACCATAGATAACGATACAGGGACCTTTCGGGTCTTGTAATTGGAATGAGTACAA-GTAAATACCTTAACGAGGA-CAATTGGAGGGCAATTCTGGTGCCAGCAGCCGCG-TAAT-CCAGCTCCA-TAGCTTATAT-AAAGTTGTTGCAGTTAAAC-GCTCGTAGTTGAACCTTGGGTCTGGTTAGCCGGTCTGCCTTTTT-GGCACGTACTGGATTTA-CCGGGCCTTTCCTTCTG-CTAACCAACACTCTGTGTTGGCAAACCAGGACTTTTACTTTGAAAAAATTAGAGTGTTCAAAGCAGGCCTTTGCTCGAAT-T-TTAGCATGGAATAATAGAAATGGAC-TTATGGTTCTATTTTGTTGGTCTCTAGGACCATCGTA-TGATTAATAGGGACG-TCAGGGGCATCAGTATTCAGTTGTCAGAGG-GAAGTTCTTGGATTTAC-GAAGACTAACTACTGCGAAAGCATTTGC-AAGGACGTTTTCATTAATCAAGAACGAAAGTTAGGGGATCGAAGATTATCAGCTACCGTCGTAGTCTTAACCATAAACT-TGCC-ACTAGGGA-CGGGTGGTGTTTCTTTTT-GACCCACTCGGCAC-TTACGAGAAATCAAAGTTTTTGGGTTCTGGTGGGAGTATGGTCTCAAGGCTGAAACTTAAAGGAATTGACGGAAGGGCACCACCAGGAGTGGAGCCTGCGGCTTACTTTGACTCACCACGGGGAAACTCACCAGGTC-ATACACAATAAGGATTGACAGATTGAGA-CTCTTTCTTGATTT-GTGGTTGGTGGTGCATGGCCGTTCTTAGTTGGTGGAGTGATTTGTCTGCTTAATTGCGATAACGAACGAGACCTTAACCTACTAAAT-GTGATATTTGGTTTTGCTGATTTTCACTTCTTAGAGGGACTATCGGTTTCAATCCGATGGGAATTTGAGGCAATA-CAGGTCTGTGATGCCCTTAGACGTGCTGGTC-GCACGCGCGCTAACCTGACGGAGCCAACGAGCTCTATCCTTGACCGAGAGGTCCCGGTAATCT-GTGAAACTC-GTCGTGCTGTGGATGGAG-TAAGCAATTATTGCTCTTCA-C-AGGAATTCCTA-TAAGCGCAAGTCATCA-CTTGCGTTGATTACGTCCCTGCCCTTTGTACACACCGCCCGTCGCTAGT-CCGATTGAATGGCTTAGTGAGGCTTCAGGATTGGTTCAGAGAAGGGGGCAACTCCATCTTGGAACCG-GAATCTAGTCAAACTTGGTCATTTAGAGGAACTAAA-GTCGTAACAAGGTTTCCGTAGGTG--CCTGCG-AAGGATCATTACAGGATTCTTCTAAGCTGGAGCTGCTGATCGACTGAACTGTT-GCTTGCG-TTCTGAAATATTGCGTGCGCGGC-ATGGTTTTTTTGGTTGCAGTTCTACTCA--GCTTAGAAATCTCCT-ACACACTTTGTTTTCTTATTAGAGACAAATTTGCTTTGGCTAGCG-TCGCTTAAGCGCGGCATGGCTGGCCATGGTTTTTAA-AAAACTCATTTTCGTCT-GCCCATGTGGGGAAGATTGAAAACTTGTATTATTATTTTGTCAGT-ATAAGAAGTTG--TTTGCAGCTTTTCTAAACTTCAA--CTTTCAACAACGGATATCTTGGTTCCGCCATCGATTAAGA-CGCAGCGAAATGCGATACGTATTGTGAATTGCAGATTTTCGTGAATCATTGAATCTTTGAACGCACATTGTGCCCTCTGGTATTCCAGAGGGCATGCCTGTTTGAGCGTCATTTCCCTCTCCAACCCTCGGGTTTTGTGATGG-CAATACTCTCTTTTCTGAGAGTTT-CTTGAAATGAATTGGCATGAGTTTTTTATACGAACTTCAGCTGTTTATTCAATGTATTAGGTTTTATCCATCGTTTATTGACAACTGCAAGCTTCTTTCAAAAATTGGCTTCGCCTTACAAACTTTAATCATAAAGTTTGACTTCAAATCAGGTAGGAGT-CCCGCTGAACT--AGC-TATCAATAAGCGGAGGAAAAGAAACCAACAGG-ATTGCCTTAGTCGCGGCGAGTGAATCGGCAAGAGCTCAAATTTGAAATCTG-TACCTTCG-TGCCCG--TTGTAATTTGAAGAAAGCTATCTTGGAG-TGGCCTTTGTCTATGTTCCTTGGAACAGGATGTCATGGAGG-TGAGAATCCCGTGTGATGAGGTGTCCATTTCCGTGTAAGATGCTTTCGAAGAGTCGAGTTGTTTGGGAATGCAGCTCAAAGTGGGTGGTAAATTCCATCTAA-GCTAA-TATTGGCGAGAGACCGATAGCGAACAAGTACTGTGAAGGAA-GATGAAAAGAACTTTGAAAAGAGAGTGAAAAAGTACGTGAAATTGTTGAAAGGGAAGGGTATTTGATCAGACTTGGTATTTATCT-TCATCGCTCCTTGTGGGTGGTGCTCTA-CTTTTTACTGGGCCAGCATCAGTTTTGGTGGCAAGATAATGACAGTTGAATGTGGCTCCTCGGAGTGTTATAGCT-CTGTTGATGTTGCCTACCGAGACTGAGGTCTCGGCGTTTTGCCTAGGATTCTGGCGTAATGATCCA-T-CCGCCCGTCTTGAAACAGGGACCAAGTAGTCTAACGTCTAT-CGAGTGTTTGGGTGTAAAACCCGTACGCGTAATGAAAGTGTACG-AG-TCGGGGCCCGCAAGGGTGCATGAGCGACCGATCCTGCTGTTCTCGGATGGATTTGAGTAAGAGCAGAGCTGTTGG-ACCCGAAAG-TGGTTAACTATGCCTGAATAGGGTGAAGCCAG--GAAACTCTGGTGGAGGCTCGTAGCGTTTCTGACGTGCAAATCGATC-TCGA-TTTGGGTATAGGG-CGAAAGACTAATCGAACCATC-AGTAGCTGGTTCCTGCCGAAGTTTCCCTCAGGATAGCAGCAGCTCGTATCAGTTTTATGAGGTAA-GCGAATGATTAGAGGTCTTGGGGTCGAAATGACCTTAGCCTATTCCCAAACTTTAAATATGTA-GAAGTCCTTGTTGCTTAATTGAACGTGGACATTTGAATGAAGAGCTTTTAGTGGGC-ATTTTTGGTAAGCAG--CTG-CGATGCGGGATGAACCGAACGTGAAGTTAAGGTGGCCGAATGCAC-CTCATCA-ACACCACAAA-GGTGTTAGTTCATCTAGACAGCCGGACGGTGGCCATGGAAGTCGGAATCC-CTAAGGAGTGTG--ACAACTCACCGGCCGAATGAACTA-CCCTGAAAATGG-TGGCGCTCACGCGTGTTACCTATACTTCACCGTCATGGTTTTTATGATGCCATGACGAGTAGC-AG-CGTGGAGGTCAGTGACGAAGCCTTTGGTTTGAACCTGGGTAGAACGCC-TCTAGTGCAGATCTTGGTGGTA-TAGCAA-TATTTACATGAGATCTTTGAAGACTGAAGTGGGGAAAGGTTCCACATCAACAGCA-TTGGATGTGGGTTAGTCGATCCTAAGAGATGGGGAAGCTCCGTTTCAAAGTGCTTGATTTTTCAAGCC-CCATCTAA-GGGA-TCCG-T-AATATTC--GAACTTGGATATGGATTCTTCACGTTACCGTAACTGAATGTGGAGACGTCGGCATGAGCCCTGG-AGGAGT-ATCTTTTCTT---AACAGCTTATCACCCTG-AATTGGTTTATCCGGAGATAGGTGCTTATGGCTGGAA-AGCGTA-TATCTTTGTTACGTCCGGTGCGCTCATGA-GGCCCTTGAAAATC-ACAGGA-GGAATAGTTTTCATGCG---TCGTACTCATAACCGCAGCAGGTCTCCA-GGTTAACAGCCT--A-TT-ATAGAATAATGTA-ATAAGGGAAGTCGGCAAA-TAGATCCGTA-CTTCGGGATAAGGATTGGCTCTAAGGGCTGGGTGTCTTGGGCCTTTTTCCGACGCCATTCCGCATTGGGATCTGCTTTCGG-TGGATCTCTTTGTGGTTTGGTTGACGAATTTGGTAGGTCT-CATTGC-GTCCGGGGCACAATTAACCGCCAACTTAGAACTGGTACGGACAAGGGGAATCTGACTGTCTAATTAGAACATAGCATTGCGATGGTAATAAAATGATGTTGACGCAATGTGATTTCTGCCC--TGCTCTGAATGTCAAAG-GAAGAATTTCA-CCAAGCGCGG-TAAACGGCGGGAGTAAATATGACTCTCTTAAGGTAGCCAAATGCCTCGTCA-CTAATTAGTGACGCGCATTACTGGATTTACGAGATTCCCACTGTCCCTATCTACTATCTAGGCAAACCACAGCCTAGGGAACGGGCTTGGCAGAATCAGCGGGGAAAGAAGACCCTGTTGATCTTGACTCTAGTTTGACATTGT-AAAA-ACATAGAGGGTGTAGAATA-GAGGGATCTTCGGCGCCAGT-AAATACCACTACCTTTATCGTTTTTTTACTTATTCAATTAAGCGGAGCTGGACTTCACCGTCCACGTTCTAGATTTAAGGTCTCTTGTAGGC-GATCCGGGTTGAAGACATTGTC-GGTGGGGAGTTTGGCTGGGGCGGCACATCTGTTAAACGATAACGCAGGTGTCCTAAGGGGGACTC-TG-AGAGCCGAAATCTCCAGTACGACAAAAGGGTAAA-GTCCC-TTGATTTTGATTTTCAGTGTGA-TACAAACCATGAAAGTGTGGCCTATCGATCCTTTAGTCCCTCGGAATTTG-GGCTATAGGTGCCAGACAAGTTACCACAGGGATAACTGGCTTGTGGC-GTCAAGC-TTCATAGCGACATTGCTTTTTT-TTCTTCGATGTCGGCTCTTCCTATCATACCGAAGCAGAATTCGGTAAGCGTTGGATTGTTCCGCCACTAATAGGGAACGTGAGCTGGGTTTAGACCGTCGTGCGACAGGTTAGTTTTACCCTACTGATCGATGTTAT-GCAATAGTACTTGAACTTAGTACGAGAGGAACCGTTCATTCAGTAATTGGTTTTT-GCGGCTGTCTGATCAGGCATTGCCGCGAAGCTACCATCTGCTGGATAATGGCTGAACTTCTCTAATTCAGAATCCATGCTAGAAAGCGATGATTTCTTGCCCTCGC-CATTTTAGTTG-ATACGAATAAGGCACTCTGTGTCGCTGAACCATCGCAGTCTG-CA-TGGTTCTTTTAACG-AAAGTTTTTAAGTGCTTGCCGGTGGATAGCAATGTCATTATGCGCGAGGATAAATCCTTT-CATACGACTTAAATGTACCACGGGGTATTGTA-TCAGTAGAGTAGCCTTGTTGTTATGATCTGCTGAGATTAAGCCTTAGTTGTCCGATTT--TTGTGTTTACACAACACAATCTCCCCTAAGAGATATTACTTGG-GGTAGCCGGGTTTCTTTTAGAGGAGATTTTTTATTTTTTTGAAGCAGAGGTCGTGCGTGGAACAATTCTGGATGGTGTATACAAAAAACATTTGAGTCGAGGAGAGGA-CCAGCATTATTTTTCTAATTTTTTTTTTTTTC-TACTTATTATTATTATCATGTATTTTTCAGG-AT-TGATTTTTTTTTTTTATTTTTCTTTATTTTTTTTTTGGTAGCAAGCCTTCAATAATTTAGATTGAATTTTCGATGTGAGTATTGAAGTGGTGTAAGGAT-TCTAGCTCAAACATT-CGGGTGATATTGGCCAATAGA-GTGTCCTGAGCTCTGACAAATGACAGATATTC-GTAC-ATAGTAAAATCGAATGTAAATGAGAAAAAATGTATGGTAATTGATGGTTTTCGGTTGAAA-GTGAGTACGATACGGGCAACTAAGCTAACCAAAGTAGGCAGAATCGACAGATATTCTGTGATGCAAAGTGGTGTGCACACGTCCTGTTTGTTATCTGTCGCTGGAAAGGAAAATTTAAGTATAGAGATGGTGGCAGAGTTGAAAGAGGTGCTACAAG-TGCCTG--AGAGCCGTCAAAAAAAGTGGTAGTGGTAAAGGATGAATGAAGACTTTTTGCACCATACCACTGTTGCTGCTCTTCCTAAAGGCAGGATTACA-GAAGAAGTCGGAGG-ATTAGGATTG-CGAC-ACTCTTCTCTACGTGCTGGGAGGAAAAAAAAGATAGGTGTGGAAGAGGTGG-CATATATATATAGCCGTTGGGATATACAATGGATGGATGCAGAACGCGACCTCGATACCGCGTTGAACTT-AGGGCAGG-AACAAAAAAATA-TAAAAAAAAAAA--G-TTGCAGCACCT-AGTTTCGCGTATGGTCTCCCACTACACTA-TCGGTCAGGCTCTTAGCAGCTTA-CTACAGTTGATCGGACGG--AACGGTGCTTT-CTGCTAGATATGGGCGCA-CCGCAAGAGTATGGAAACGAGTGGGGGGTATGGATT-AGCAAGGGAGAA-TACTTTTCA-CTAACTGTTG-CTGGTGGTGGCAGCTGTTGTAGAACGAAATGCGTACCCATAATATTTTTTTTTTTT-CTTGGTATGTGAGATAGTATGATGGATGAT-GAGA-GACCACTGTAACCGTAGATGA-GG-TTTCCTGAAGTGATATTGTATGAGTTGTTTGACGATTCTAACTAGGAGAATTCAAA-GATGGAGAAATTGGAA-TTAGAGGATAATCTCCTGTTGAAAA-TGAAGAACGGTCATGGATTGTAT-ACTGTCAATTTGGGAGACCTTCACAATGTCAATGTTAAAGGAATTGACTGCGA-GCGTAGAAACTCCATATTCCAGTGACGAGATTGGGGTTTTTTGAGTATCTTTAATTTTTTG-TTGTCGCGTAGTAGGGGGTGGCACGAAGTAAAA-TTTCGTGGTACAACGAAATACGTCGTGGGAATAAGATTTGGGGATGGTATAGAATTAGAAACGAAATGAAAAATATAAAAAGCTGGAGAGAGTTGCGAAAAAAAAGTAAATGCATAACTATGGAAATTTTGGCCTAAATTA-ATTGGAGAGGAAATTATACGTGAGAGA-GCGGATGGACTTTCATGCGAAACCATAAAAGAAGATTTTAAAACTGAATGTGA-GAAGCGAAAGCTTCTGCGCGTTTGGGGTTCG-TCTTCGAAAGGGAGTTCTGAAAATAACTCTTCCAGGCCTCG--GATTAGTTGAGAGAGTAAAGGTTTTATCGTCAGATACACTTTCTCTCAAG-CTAATTCAACATTGGTGATCTTGGGCGGTCAAAAAGAATAATTTTTGATTGACTGAGTATCCTGAACAGTCTCATACCA--TTTCTAATTATTTTTGTGTGTGAGCACTGATGGATTTAGTG-ATTACTATCCTATGGCAAGAATTCTACTAA-GACGATTTTGGGAGTCTGCATCGA-GCATAGCCGTAGTTTTTTTT-ACTACGTGATGTTTCTGCTTG-AA-TTCCTTTCAG-ATAA-GATGTACAAACTTTTGGTAGCGTTATCAGCTGCCAAA-TGATTTTGCGGAAATTATTCGGGAGAACTCAAAGAGG-CTATATGGATGCAGTTAGTCTCTGCGAGGTGCAGTAAAACGGCCGGCGCGGTGG-CTTCTGCCGATTGAGATTTCTCTTGGAATCTTGATTGCGAACTGATAATAATATCTTCTGCTTTGTCTGCTGGAC-GATCTCGTGCTGTT-AGCGGGA--CGCTTGTTAGGGTCCG-CCTAACATAAGATAGTTATCTGGTTGATC-TGCCAGTAGTCATATGCTTGTCTCAAAGATTAAGC-ATGCATGTCTA-GTATAAGCAATTTATA-AGTGAAACTGCGAATG-CTCATTAAATCAGTTATCGTTTATTTGATAGTTCCTT-ACTACATGGATAACCGTGGTAATTCTAGAGCGA-TACATGCTTAAAGCCCCGACTTCTGGAAGG--TGTATTTATTAGATAAAAAATCA-TGCCTTCGG-CTTTTTGATGATTCCTAATAA-TTTTCGAAGCTCATGGCCTTGTGCTGGAGCTGGTTCATTCACTTTTCTGCC-TATCAACTTTCGATGGTAGGATAGTGTCCTACCATGGTTTTCACGGGTA-CGGGGAA-AAGG-TTCGATTC-GGAGAGGGAGCCTGAGAA-CTGCTACCACA-CCAAGGAAGGCAGCAGGGCGGCAAATTACCCA-TCCTGACACAGGGAG-TAGTGACAATATATAACGATACAGGGC--TTTCGGGTCTTGTAATTGGAATGATTACAATTTAAATACCTTAACGAGGAACATTTG-CGGGCAAGTCTG-TGCCAGCA-CCGCGGTAATTCCAGCTCCAATAGCGTA-ATTAAAGTTGTTGCAGTTAAAAAGCTCG-AGTTGAACCTTGGGTCTGGTTAGC-GGTCTGCCTTTTTTGGC-CGTACTGGATTTAACCGTGCCTTTCCTTCTGGCTACCCA-CACTCTGTGTTGGCAAACAAGGACTTTTACTTTTAAAA--TTAGAGTGTTAAAACACAGCCTT-GCTCGAATATATGAGCCTGGAATAATAGAATAGGACGTTTTGGTTATATTTTGTTGGTT-CTAGGACCATCGTAATGAT--ATAGGGACGGTCGGGGGCATCAGT-TTCAGTTGTCAGAGGTGAAATTCTTGGATTTACTGAAGACTAACTACTGCGAAAGCATTTGCCAAGGACGTTTTCATTAATCAAGAACGAAAGTTAGGGGATCGAAGATGATCAGATACCGTCGTATTCTTAAACATAAACTATGCCGACTAGG-ATC-TTTG-TGTTTCTTTTTTGACCCACTCGTCACCTTACGAGAAATCAAAGTTTTTGG-TTCTGGGGG-AGTATGGTCGCAAG-CTGAAACTTAAAGGAAT-GACGGAAGGGCACCACCCGGAGTGGAGCCTGCGGCTTAATTTGACTCAACACGGGGAA-CT--CCAGGTCTAGACACAATA-GGATTGACAGATTGAGAGCTCTTTCTTGATTTTGTGGGTGGTGGTGCATGGCCGTTCTTAGTTGGTGGAGTGATTTGGCTG-TTAATTGCGATAACGA-CGAGACCTTAACCTACTAAATAGTGATATTGGCTTTTGCTGATTTTCACT-CTTA-AGGGACTATCGGTTTCAAGCCGATGGAAGTT-GAGGCAATAACAGGTCTGTTATGCCCTTAGAC-TTCTGGGCCGCAC-CGCGCT-CACTGACG-AGCCCACGAGCTCTATCCTTGACCGAGAGTTCGGGGTAATCTTGTGAAACTC-GTCGTGCTGGG-ATAGAGCATTGCAATTATTGCTCTTCAACGAGGAATTCCTAGTA-GCGCAAGTCATCAGCTTGCGTTGATTACGTCCCTGCC-TTTG-ACCCACCGCC-GTCG-TCGTACCGATTGAATGGCTTAGTGAGGCTTCAGGATTG--TCAGAGAAGGGG-CAACTCCATCTTGGA-CCGATAATCTAGTCAAACTTGGTCATTTAGAGGAACTAAAAGTCGTAACAAGGTTTCCGTATGTGAGCCTGCGGA-GGATCATTACAGTATTCTTCTAAGCTGGAGCTGCTGATCGACTGAACTGTTTGCCTTCGCTGCTGAAATATTGCGTGAGCGGCGATGGTTTTTT-GGTTC-AGTTCTACGCAAGGCTTAGAAATCTCCTTACACACTTTGTTTTCTTATTAGAGACAAATTTTCTTTGGCTAG-GGTCGCTTA-GCGCGGCATGGCTGGCCAGAGTTTT-AACAAAACTCATTTTCGTCTTGCC-ATTTGGGGA-GATTGAAACCTTGTATTATGATTTTGTCAGTTATAAGAC-TTGCGTTTGCAGCTTTTCTAAACTTCAAA-CTTTCAACAACGGATCTCTTGGTTCTCGCATCGATGAAGAACTCA-CGAAATGCGATACGTAATGTGAATTGCAGATTTTCGTGAATCATTGAATCTTTTAACGCACATTGCGCCCTCTGGTATTCCAG-GG-CCTGCCTGTTTGAGCTTCATTTCCCTCTCAAACCCTCGGGTTTGGTGATGGGCAATACTCTCTTTTCTGAGAGTTTGCTTGAAATGAATTGGCAT-CGTTTTTGATACGAACTTCAGCTGTTTTTTCAATGTATTAGGTTTTATCCATCGTTGATTG-CAACTGCAAGCTTCTTTCAAAAATTG-CTCTGCCTTACAAACTTTAATCATAA-GTTTGACCTCAAATCAGGTAGGAT-ACCCGCTGAACTTAAGCATATCAATAAGCG-AG-AAAAGAAACCAACAGGTATTGCCTTAGTAGCCGCGAGTGAATCTGCAAGAGCTCAAATTTGAAATCTGGTGCCTTCGGTGCCCGAGTGGTAATTTGAAGAAAGCTATCTTG-AGGTGGCCTTTGTCTATGTTCCTTGGAACAGGA-GTCATGGAGGGTGAGAATCCCGTGTGATGAGGTGTCCATTTCCGTGTAAGAGGCTTTCGA-GAGTCTATTTGTTTGGGAATGCAGCTCAAAGTGGGTGGTAAATTCCATCTAAAGCTAAATATTGGCGAGAGACCGATAGCGAACAAGTACTGTGAAGGAA-GATGAAA-GAACTTTGAAA-GAGAGTGAAAAAGTACGTGAAATTGTTGAA-GGGAAGGGTATTTGATCAGACGTGTTATTTAGCTCTCATCGCTCCTTGTGGGTGTTGCTCCTAGCTTTTACTGGGCCAGCATCAGTTTTGGTGGCAAGATAAGGACAGTTGAATGTGGCTCCTCG-AGTGTTATAGCTTCTGTTGATGGTGCCTAC-GAGACTGAGGTCTGCGGCTTTTGCCTAGGATGCTGGCGTAAT-ATCCAAT-CCGCC-GTCTTGAAACCGGGCCCA-G-AGTCTAACGTCT-TGCGAGTGTTTGGGTGTAAAACCC-TACGCGTAATGAAAGTGACCGTAGGTCAGG-CCCGCAAGGGTGCATGATCGACCGATCCTGATGGTCGCGGATG-CTTT-AGTA-GATCATAGCTGTTGGGACCCTAA-GATGGGGAACTAT--CTTAATAGGGTGGAGCCAGAGGAAACTCTGGTGGAGGCTCGTATCGGTTCTGCTGTGCAAATCGATCGTCAAATTTGG-TATAGGGGCGAAAGACTAATCGAACCATCTATT-GCTGGTTCC-GCAGAAGTTTCCCTCAGGATAGC-GAAGCTCGAATC--TTTTAT-AGGTAAATC-AATGATTAGAG-T-TTGGGGTCGAAAT-ACCTTAGCCTATTCTCAAACTTTAAATATGTAAGA-GTCCTTGT-GCTTAATTGAACGTTGACATTTGAATGAAGAGCTTTTAGTGTGCCATTTTTGGTAAGCAGA-CTGGCGATGCGGGATGAACC--ACGTGAAGTTAAGGTGCCGGAATGCACGCTC-TCAGACAC-ACAAAAGGTGTTAGTTCATCTAGACAGCCGGACGGTGGCCATGGAAGTCGGAATCCGCTAAGGAG-GTGTAACAACTCACGGGCC-AATGAACTAGCCCTGAAAATGGATGGCGCTCAAGCGTGTTACCTATACTTCCCCGTCATGGTTTTTATGATGCCATTACGAGTATGCAGGCGTGGAG-TCAGTGACGA-GCCTGTGGTGT-AACCTGGGTAGAACGGCCTCTAG-GCAGATCTTGGTGGTAGTAGCAA-TATTCAAATGAGATCTTTGAAGACTGA-GTGGGGAAAGGTTCCACATCAACA-CAGTTGGATGTGGGTTATTCGATCCTAAG-GATGGG--AGCTCCGTTTCAAAGTGCTTGATTTTTCAAGCCACCATCGAAAGGGAATC--GTTAATATTCCGGAACTTGGATATGGATTCTTCACG-TAACGTAACTGAATGTGGAGACTTCGGCATGAGCCCTGGGAGGAGTTATCTTTTCTTCTTAACAGCTTATCACCCTGGAATTGGTT-AAC-GGAGATAGG-TCTTATG-CTGGAAGAGCGTAATATCTTTGTTACGTC-GGTGCGCTCATGACGGCCCTTGAAAATCCACAGGAAG-AATAGTTTTCATGCCAAGTCGTACTCATAACCGCAGCAGGTCTCCAAGGTTAACAGCCTCTAGTTGATAGAATAATGTAGATAAGGGA--TCGGCAAAATAGATCC-TTACTTCGGGATA-GGATTGGCTCTAAGGGTCGGATGTCTTGGGCCTTTT-CAGACGCCAATCCGCATTGGGATCTGCTTTCGG-TGGATCTCTTTGTGGTTTGGT-GACGACTTTGGTAGGTCTTCATGGCCGTCCGGGGCACAATTAACGACCA-CTTAGAACTGGTACGGACAAGGG-AATCTGACTGTCTAATTAAAACATAGCATTGCGATGGTCATAAAATGATGTTGACGCAAT-TATATTCTTCCCAGTGCTCTGAATGTCAAAGTGAAGAACTTCAAC-AAGCGCGGGTAAACGGCGG-AGTAACTATGACTCTCTTAAGGTAGCCAAATGCCTCGTCATCTAATTAGTGACGCGCATGAATGGATTAACGA--TTCCCACTGTCCCTATCTACT----AGCGAAACCAC-GCCAAGGGAACGGG-TTGGCAGAATCAGCGGGGAAAGAAGACCCTGTTGA-CTTGACTCTAGTTTGACATTGTGAAAAGACA-AGAGGTTGTAGAATAAGTGG-AGCTTCGGCTACAGTGAAATACCACTACCTTTATCGTTTTTTTACTTATTCAATTAAGCGTAGCTGGACTTCACCGTCCACGTTCTAGATTTAAGGTCTCTTGTAGGCTGATCCGTGTTGAAGACATTGTCAGGTGG--A-TTTGGCTGGGGCGGCACATCTGTTAAACG-TAACGCAGGTGTCCTAAGGGGTA--C-TGGAGAACAGAAATCTCCAGTCGAACAAAAGGGAAAA-GTCCCCTTGATTTTGATTTTCAGTGTGAATACAAAC-ATGAAAGTGTGGCCTATCGATCCTTTAGTCCCTCG-AATTTGAGGCTAGAGGTGCCAGAAA-GTT-CCACAGGGATAACTGGCTTGTGCAAGTCA-GCGTTCATAGCGCCATTGCTTTT-GATTCT-CGATGTCG-CTCT-CCTATCATACCGAAGCAGAATTCGGTAAGCGTTGGATTGTTCACCCCCTAATAGGGAAAGTGAGCTGGGTTTGGACCGTCGTGAGACAGGT-AGTTTTACCCTACTGATGAATGTT-TCGCAATAGTAATTGAACTTAGTACGAGAGGAACCGTTCATTCAGATAATTGGTTTTTGCG-CT-TCTGATCAGGCATTGCCG--AAGCTACCCTCTTCGTGATAATGTCTGAACGCCTCTAAGTC-GAATCCATGCTAGAAAGCGATGATTTCTTGCCCTCGCAC-TTTTAGT-GGATACGAATAAGGCACTCTGTGTCGCTGAACCAAAGCAGGCTGGCAATGGTGCTTTT-ACG-AAAGGTTTTA-TTGCTTGCCGGTGGATAGCA-TGTCATTATGCGCGAGGATAAATCCTTTGCATACGACTTAAATGTACA-CGGGGTATTGTAAGCAGTAGAGTAGCCTTGTTGTTACGATCTGCTGAGATTAAGCCTCAGTTGTCCGATTTGTTTGTGTTTACACAACACAATCTCCCCTAAGAGATATTACTTGGCGGTAGCCGG-TGTCTTTTAGAGGA-ATTTT-AATTTTTT-GAA-CAGAGGTCGTGCGTGGAACAATTCTGGATGGTGTATAAAAAAA-CATTTGAGTCGAGGAGAGGAACCAGCATTATTTTTCTAATTTTTTTTTTTTTCCTACTTATTATTATTATC-TGTATTTTTCAGGGATATGATTTTTTTTTTTTATTTTTCTTTATTTTTTTTT-GGTAGCAAGCCTTCAATA-TTTAGATTGAATTTTCGATGTGAGTAGTGACGTG-TGTAAGGATATCTAGCTCAAA--TTTCGGGTGATATTGGCCAATAGAAGTGTCCTGAGCGCTGACAA-TGACAGATATTCTGTACCATAGTAAA-TAGAAGGTAAATGAGAAAAAAT-TATGGTCATTGATG-TTGTCGTATGAAA-GTGAGTACGATACGGGCA-CTAAGCTAACACAAGTAG-CAGAATCGACAGATATTCTGTGATTCAAA-TGTGTGGCACACGTC-TGTTTGTTATCTGGCGCTGGAAAGGAAAATTTAAGTATAGAGATGGTGGCA-AGTTGAAAGAGGTGCGACAAGGTGCC-GGAAGAGCCGGCAAAAAAAGTG-TATTGGTAAAGGATGA-TGAAGACTTTT-GCACCATACCACTGTT-CTGCTCTTCCTAAAGGCAGGAT-ACAAGAAGAAGTCGGAGGGATTAGGATTGGCGCCCACTCTTCTCTAAGTGCTGGGAGGAAAAAAAAGATAGGTGTGGAAGAGGTGG-CATATATATATAGACGTTTTGATAGACAATGGATTGATGCAGAACGCGACCTCG-GACCGCGTTGGACTGGAGGGAAGGTAAAAAAAAAATAATAAAAAAAAAAAA-GATTGCAGCCCCTGAGTTTCGCGTATG-TCTCCCACTACACTACTCGGTCAGGCTCTTAGCA-CTTCACTACAGTT-ATCGGACGG-AAACG-TGCTTT-CTGCTAGATATGGCCGCAACCGAA-GAGTATGGAA-CGAGTGGGGGATATGGATTTAGCAAGGTAGAAGTACTTTTCAACTAACTGTTGGCTGGTGGTGGCAGCTTGTGTAGAACGAA-TGCGTAACCATAATATTTTTTTTTTTTTCTTGGT-GGTGAGATATTATGATGGATGATAGAGAA-ACCACTGTAACCGTAGATGAAGGA-GTACTGAA-TGATATTGTATGAGTGGTTTG-CGATTCT-CGTAGGA-AATTAAAA-GATGGAGAAATTGGAAATTA-AGGAGA-T-TCCTGTTGAAAAATGCAGAACCGGCATGGAT-GTATGAATGTCAATTT-GGAGACCTGCACAATGTCAATGTTAAAGGAATTGACTGCAAAGCGTAGAAACTCCATAT-CCA-TGACGAGATTGTGGTTTTTTGAGTATCTTTAATTTTTTGGTT-TCGCGTAGTAGGGGGTG-CACG-AGTAAAA-TTTCGTGGTACAAATAAATACGTCGGGGGAATAATATTTGGA-ACG-TATAGA-GTAGAATCGAAATTAAACATATAAAAAGCTGGAGAGAGTTGCGAAAAAAAAGTAAATGCATAACTA-GGAA-TTTTGGAATAAATTATATTGGAGAGGAAATTATACGTGAGAGATGCGGATG-ACTTTCATGCGAAAGCATCAAAGAAGATTTGAAAACTGA-TGTGAAGAAGCGAAAGCTTCGGCGCGTTTGGG-TTCTATCT-CGCAAGG-AGTTCTGAAGAGAACTCTTCAAGGCCTC-TTGATTA-TGGAGAGAGTAAAGTTTTTATCGTCAGATACACTTTCTCTCAAGTCTAATTCA-CATGG-TGATCTTGG-CG-TCAAACAAA-TAATTATTGATGGCCTGAGTAGCCTGAACAGTCTCATACCAAATT-CTAATTATTTTTGTGTGTGAGCACTGATGGATTT-GTGGATTACTAGCCTATG-CAAGAAT-CTACTAAAGACGAATTTGGGAGTCTGCAGCGAAGCATAGCC-TATTTTTTTTTTTGTACTTGATGTTTCTGCTTGTAACTTCCTTCCAGGAGAATGATGTAAAAACTTTTGGTAGCGTTATCAGCTGCCAAA-TGATTTTGCGGAA-TTATTCGGGAGCACT-AAAGAGGGCTATATGGATGCAGTTAGTCTCTGCGAGGGCCCGTAAAACG-CCG-CGCG-TGG-CTTCTGCCGATTGAGATTTCTCTTGGAATCTTGATTGCGAACTGATAATAGTATCTGCT-CTTTGTCTGCTGGACCGCTCTCGGGCTGTTTAGCGGGA-GCGCTTGTTAGGTTCCGGCCTAACATCAGATAGTTATCTGTTTGATCCTGCCAGTAGTCA-ATGCTTGTCTCAAAGATTAAGCC-TGCATGTCTA-GTATAAGCAATTTATAC-GTGAA-CTGCGAATGGCTC-TTAA-TCAGTTATCGTTTATTTGATAGTTCCTTTACTACATGGATA-CCGTGGTAATTCTAGAGCTAATACATTCTTAAAGCCCCGACTTCTGGA-GGGGTGT-TTTACTAGAGAAAAA-TCAATGCCTTCGG-CTTTTTGATGATTCATA-TAACTTTTCGAAGCTCATGGCCTTGTCGTGGAGCTGGTTCATTCAAATTTCTGCCCTATCAACTTTC-ATGGTAGGATC-TGGCCTACCATGGTTTTCACGGGTAACGGGGAATAAGGGTTCAATTCCGGAGATGGAGC-TGAGAAACGGCTACCACATCCAA--AAGGCCGCAGGCGCGCAA-TTACCCAATCCTGACACAGGGAGGTAGTGACAATATATAACTATACAGGGCCCTT-CGGGTCTTG-AATTGGAATGAGTACAATGTAAATACCTTAACGAGGA-CAATTGGAGG-CAAGTCTGGTGCCAGCAGCCGCGGTAATTCCAGCTCCAATAGCGTATATTAACGT-GTTGCAGTTAAAAAGCTCGTAGTTGAACCTTGG-TCTGGTTAGCCGGTCTGCCTTTTTTGGCACGT-CTGGATTTA-CCGGGCCTTTCCTTCTGGCTAACCAACACTCTGTGTTGGCAAACCAGGACTTTTACTTTGAAAAA-TTAGAGTGTTCAAAGCATGC-TTTGC-CGA-TATATTAGCATGGAAGAATAGAATAGGACGTTATG-TTCTATTT-GT-GGTTTCTAGTACCATCGTAATGATTAATAGGGACGGTCGGGGGCATCAGTCTTCAGTTGTCAGAGGTGAAAATCTTGGATTTACTGAAGACTAACT-CTGCGAAAGCATT-GCCAAGGACGTTTTCATTAATCAAGAACGAAAGTTAGGGGATCGAAGATGATCAGATACCGTCGTAGTCTTA-CCATAAACTATGCCGACTAG---TCGGGT
/20119723/27012_53785	GGCACGAAGTAAAATTTTCGTGGTACAAAGAAATACGTCGGGGGAATAATATTTGGAGATTGTATA-AATTAGAATCGAAATGAAAAATATAAAAAGCTGGAGAGAGTTGCGAAAAAAAAGTAAATGCATAAC-ATGGAA-TTTTGGAATAAATTATATAAGAGAGGAAATTATACGTGAGAG-TGCGGATGGACTTTCATGCGAAAGCATAAAAGA-GATTTGAAAACTGA-T-TGAAGAAGCGAA--CTTCTTCGCGTTTGGGGTTCGATCTTCGAA-GGGAGTCTGGAAAAGAACTCTTCAAGGCCTCGTTGATTAGTGGAGAGAGTAAAGTTGTTATCGTCATATACACTTTCTCTCAAGGCTA--TCAACATGGGTGATCTTGGGCG-TCAAAAAAAATAATTTTTGATG-CCTGAGTAGCCTGAACAGTCTCATACCAA-TTTCTAATTATTTTTGTGTGTGAGCA-TGATGGATTTAGTGGATTACTAGCCTATGGCACGAATTCTACTAA-GACGAATT-GGGAGTCTGCAGCGAAGCATAGCCGTAGTTTTTTTT-ACTACGTGATGTTTCTGCTTGTAACTTCCTTCCAG-ATAATGATGTAAAAACTTTTGGTAGCGTTATCA-CTGC-AAAATGATTTTGCGGAAATTATTCGGGAGAACTCAAAGAGG-CT-TATGGATGCAGTTAGTCTCTGCGAGGGCCAGTAAAACGGCCGGCGCG-TGG-CTTC-GC-GATTGAGATTTCTCTTGGAATCTTGATTGCGAACTGATAA-AATATCTGCTGCTTTGTCTGCTGGACCGCTCT-GGGCTGTTTAGTGGGAAGCGCTTGTT-GGTTCCGGCCTAACATCAGATAGTTATCTGGTTGATCCTGCCAGTAGTCATATGCTTGTCTCAAAGATTAAGCCATGCATGTCTAAGTATAAGCAATTTATACAGTGAAACTGCGAATGGCTCATTAAATCAGTTATC-TTTATTTGATAGTTCCTTTACTACATGGATA-CCGTGGTAATTCTAGAGCTAAT-CATGCTTAAAGCCCCGACTTCTGGAAGGGGTGTATTTATTAGATTAAAAATCAAT-CCTTCGGGCTTTTTGATGATTCATACTAACTTTTCGAAGCTCATG-CCT-GTGCTGGAGCTGGTTCATTCAAATTTCTGCCCTATCAACTTTCGATGGTAGGATAGTGGCCTACCATGGTTTTCACGGGTAACGGGGAATAAGGGTTCGAT-CCGGAGAGGGAGCCTGAGAA-CG-CTACCACATCCACGGAATGCAGCAGGCTCGCAAATT-CCCAATCCTGACACAGGGAGGTAG-GACA-TATATAACGATACAGG-CCCGTTCGGGTCTTGTAATTGGAATGAGTACAATGTAAATAC-TTAACGAGGAAGAATTGGAGGGCCAGTCTGGTGC-AGCA-CCGCGGTAATTCC-GCTCCAATAGCGTA-ATTAAAGTTGTTGCAGTTAAAAAGCTCGTAGTTGAACCTTGG-TCTGGTTAGCCGGTCTGCCTTTTTTGGCACGTACTGGATTTAACCGGGCCTTTCCTTCTGGCTAACCAACACTCTGTGTTGGCAAACCAGGACTTTTACTTTGAAAAA-T-AGAGTGTTCAAAGCAGCCTTT-GC-CGAAT-TATTAGCATGGA-TAATCGAATAGGACGTTATG-TTCT-TTTTGTTG-TTTCTAGGACCCTCGGAATGAGTAATAGGGACGGTCGGGG-CATCAGTATTCAGTTGTCAGAGGTGAAATTCTTGGATTTACTGAAGACTAACTACTGCGAAAGCATTTGCCAAGGAC-TTTTCATTAATCAAGA-CGAA-GTTAGGG-ATCGAAGATGATCAGATACCGTCGTAGTCTTAACCATAAACTATGCCG-CTAGGGATCGGGCGGTGTTTCTTTTTTGACC-ACTCGGCACCTTACGA-AAATCAAAGTTTTTGGGTTCTGGGGGGAGTATGGTCGCAAGGCTTAAACTTAAAGGAATTGACGGAAGGGCACCACCAGGAGTGGAGC-TGCGGCTTAATTTGACTCAACACGGGGAAACTCACCAGGTCCAGACACAATAAGGATTGACAGATTGAGAGATCTTTCTTGATTTTGTGG-TGGTGGTGCATGGCCGTTCTTA-TTG-TGGAGTGATTTTTCTGCTTAATTGCGATAACGAACGAGACCTTAACCTACTAAATAGTGATATTGGCTTT-GCTGATTTTCACTTCTTAGAGGGACTA-CTGTTTCAAGCCGATGGAAGTTTGAGGCAATAACAG-TCTGTGATGCCCT-AGACGTTCTGGGCCGCACGCGCGCTACACTGACGGAGCCAACGAGCTCTATCCTTGACCGAGAGGTC--GGTAATCT-GTGAAACTCCGTCGTGCTGG-TATAGA-CATTGCAATTATTGCTCTTCAACGAGGAATTCCTATTAAGCC-AAGTAATCAGCT-GCGTTGATTACGTCCCTGCC-TTTGTACACACCGCCCGTCGCTAGTACCGATTGAATGGCTTAGTGAGGCTTCAGGATTGGTTCAGAGAAGGGG-CAACTCCATCTTGGAACCGAGAA-CTAGTCAA--TTGGTCATTTAGAGGAACTAAAAGTCGTAACCATGTTTCCGTAGGTGAACCTGCGGAAGGATCATTACAGTATTCTTCTAAGCTG-AGCTGCTGATCGACTGAACT-TTTGCCTGCGCTGCTGAA-TATTGCGTGCGC--CGATGGTTTTTTTG-TTGCAGTTCTACTCAAGGCTTAGA-ATCGCCTTCACA-CTTTGTTTTCTTATTAGAGACAA-CTTGCTTTGGCTAGCGGTCGCTTAAGC-CGGCATGTCTGGCCAGAGTTTTTAACAAACCTCATTTTCGTCTTGCCCATGTGGG-AAGATTGCAA-CTTGTAT-ATTATTTTGTCAGTTATAAGAAGTTGCGTTTGCATCTTTTCTAAACTTCAAAACTT-CAACAACGGATCTCTTGGTTCTCGCATC-ATGAAGAACGCAGC-AAATGCGATA-GGAATGTGAATTGCAGATTTTCGTGAATCATTGAATCTTTGAACGCACATTGCGCCCTCTG-TATTCCAGAGGGC-TGCCTGTTTGAGCGT-ATTTC--TCTCAAACCCTCCGGTTTGGTGATGGGCAAT-CTCTCTTTTCTGAGAGTTTGCTTGAAATGAATTGGCATGAGTTTTTGATACGAACGTCAGCTGTTTATTCAATGTATTAGGTTTTATCCATCGTTGATTGACAACTGCAAGCTTCTTTGCAAAATTGGCTCTGCCTTACAAACTT-AATCATAAAGTTTGACCTCAAATCAG-TAGGATT-CCCGCTGA-CCTAAGCATATCAATAAGCGGAGGAAAAGAAACCAACAGGTATTGCCTTAGTAGCGGCGAGTGAAGCGGCACGAGCTCAAATTTGCAATCTGGTACCTTCG-TGCCC-AGTTGTAATTTGAAGAA-GCTA-CTTGGAGGTGGCCTTTGTCTATGTTCCTTGGAACAGGAGGTCATCGAGGGTGAGAATCCCGTGTGATGAGGTGTCCATTTCCGTGTAAGAT-CTTTCGAAGAGTCGAGTTGTTTGGGAATGCAGCTCAAAGTGGGTGGTAA-TTCCATCTAAAGCTAAATATTGGCGAGAGACCGATATCGAACA-GTACTGTGA--GAAAGATGAAAAGAACTTTTAAAAGAGAGTGAAAAAGTACTTGAAATTGTTGAAAGTGAAGGGTATTTTATC-GACTTGGTATTTAGCTATCATCGCTCCTTGTGGTTGGTGCGCCAGCTTTTTACTGGGCCAGCATCA-TTTTG-TGGCAAGATAATGACAGTTGAATGTGGCTCCTCGGAGTGTTATA-CTTCTGT-GATGTTGCCTACCGA-ACTGAG-TCTGCGGCTTTTGCCTAGGATGCTGGCGTA-TGATCCAATAC-GCCCGTCTTGAAACATGGACCAAGGAGTCTAACGTCTATGCGAGTGTTTGGGTGCAACACCCGTACGCGTAATGAAAGTGA-CGTAGGTCAGGGCCCGCA-GGGTGCATGATCGACCG-TCCTGAT-TTCTCGGATGGATTTGAGTAAGA-CATAGCTGTTGGGACC--AAAGATGGTGAAC-ATGCCTGAAGAGGGTGAAGCCAGAGGAAACTCTGGTGAGGGCTC-TAGCGGTTCTGACGTGCAAATCGATCG-CGAATTTGGGTATAGGGGCGAA-GACTAATCGAACCATCTAGTA-CTGGTTCCTGCCGAAGTTTCCCTCAG-ATAGCAGAAGCTCGTATCAGTTTTATGATGTAAAGCGAATGATTAGAGG-CTTGGGGTCGAAATGACCCTTACCTATTCTCAAACTTTAA-TATGTAAGAAG-CCTTGTTGCTTAATTGAACGTG-ACATTTGA-TGAAGAGCTTTTAGTGGGCCATTTTTGGTAAGCAGAACTGGCGATGCGGGATGAAC-GAACGTGAAGTTAAGGTGC--GAATGCACGCTCATCAGACACCACAAAAGGTGTTAGTTCATCTAGACAGC-GGACGGTGGCC-TGGAAGTCGGAATCCGCTAAGGAGTGTGTAACAACTCACCGGCC-ACTGAACTAGCCCTGAAAATGGATGGCGCCCA-GCG-GTTACCTATACTTCACCGCCATG-TTTTTATGATGCC-TGACGAGTAGGCAGGCGTG-ATGTCAGTGACGAAGC-TTTGGTGTGAACCTGGGTAGAACGGCCTCTAGTGCAGATCTTGGGGGTAG---CAAATCTTCAAATGAGATCTT-GAAGACTGAAGTGGGGAAAGGTTCCACATCAACAGCAGTTGGATGTGGGTTAGTCGATCCTAAGAGATGGGGAAGCTCCTTTTCAAAGTGATTGATTTTTCAGGCCACCATCGAAAGGTACTCCGGTTAATATTCCGGAACTTGGATATGGATTCTTCACGGTAACGTAACTGAATGTGGAGACGTCGGCATGAGCC-TGGGAGGAGTTATCTTTTCTTCTTAACAGCTTATCACCCTGGAATTGGTTTATCCG-AGATAGGGTCTTATGGCTGGAAGAGCGTAATATCTTTGTTACGTCCGGTGC-CTCATGACG-CCCTTGAAA-TCCACAGGAAGGAATAGTTTTCATGCCAAGTCGTACTCATACCCGCAGCATGTCTCCAAGGTTAACAGCCTCTATTTGATAGAATAAT-TAGAATAGGGAAGTCGGCAAAATAGATCCGTAACTTCGG-ATAAGGATTGGCTCTAAGGGTCGGGTGTCTTGGGCCTTTTTCAGACGCCATTCCGCATTGGGATCTGCTTTCGGGTG-ATCTCTTTGTGGTTTGGTTGACGAATTTGGTAGGTCTTCATGGCCGTCCGGGGCACA-TTAACGACACCATTAGAACTGGTACGGACAAGGGTAACCTGACTGTCTAATTAAA-CATAGCATTGCGATG-TCATAAAATGATGTT-ACGCAATGT-ATTTCTGCCCAGTGCTCTGAATGTCAAAGTGAAGAAAT-CAACCAAGCGCGG-TCA-CGGCGG-AGTAACTATGACTCTCTTAAGGTAGCCAAATGC-TCGTCATCTA-TTAGT-ACGCGCATGAATG-ATTAACGAGATTCCCACTGTCCCTATCTACTATCTAGCGAAACCACAGCCAAGGGAACGGGCTTGGCAGAATCAGCGGGGAAAGAAGACCCTGTTGAGCTTGACTCTAG-TTGACATTGTGAAA-GAC-TAGAGGGTGTAGAATA-GTGGGAGCTTCGGCGCCAGTGAAATACCACTACCTTTATCGTTTTTTTACTTATTCAATTAAGCGGAGCTGGACTTCACCGTCCACGTTCTAGATTTAAGGTCTCTTGTAGGCTGATCCGTGTTGAAGACATTGTCAGTTGGGGA-TTTGGCTGGGGCGGCACATCTGTTAAACG-TAACGCAGGTGTCCTAAGGGG-ACTCATGGAGA-CAGAAATCTCCAGTAGAACAAAAGGGTAA--GTCCCCT-GATTTTGATTTTCAGTGTGAATACAA-CCATGAA-GTGTGGCCT-TCGATCCTTTAGTCC-TCGGAATTTGAGGCTAGAGGTGCCAGAAAAGTTACCACAGGGATAACTGGCTTGTG-CAGTCAAGCGTTCATAGCGACATTGCTTTTTGAT-CTTCGATGTCGGCTCTTCCTATCATACCGAAGCAGAATTCGGTA-GCGTTTGATTGT-CACACACTAA-AGGGAACGTGAGCTGG-TTTAGACCGTCGTGAG-CAGGTTAGTTTTACCCTACTGATGAATGTTATCGCAATAGTAATTGAACTGTGTACGAGAGGAACCGTTCATTCAGATAATTGGTTTTTGCGGCTGTCTGATCAGGCATTGCCGCGAAGCTACCATCTGCTGGATAATGGCTGAACGCCTCTCCGTCAGAATC-ATGCTA--AAGCGATGATTTCTTGCCCTCGCACATTTTAGTTG-ATACGAATAAGGCACTCTGTGTCGCTGAAC-A-AGCAGGCTGGCAATGGTGCTTTTAACGGAAAGGTTTTAAGTGCTTGCCG-TGGATAGCAATGTCATTATGCGCTAGGATAAATCCTTTGCATACTACTTACATGTACAACGTGGTATTGTAAGCAGTAGAGTAGCCTTGT-GTTAC-ATCTGCTGAGATTAAGCCTCAGTTGTCCGATTTGTTTGTGTTTACACAACACAATCTCCCCTAA-AGATATTACTTGGTGTTAGCCGGGTGTCTTTTAGAGGAGATTTT--ATTTTTTTGAAGCAGAGGTCGTGCGTGGAACAATTCTGGATGGTGTATAAAAAAA-CATTTGAGTCGAGGAGAGGAACCATCATTATTTTTCTAATTTTTTTTTTTT-ACTACTTATTATT---ATCATGTATTTTTCAGGGATATGATTTTTTTTTTTTATTTTTCTTTATTTTTTTTTTGGTAGCAAGCCTTCAATAATTTAGATTGAATTTTCGATGTGAGTAGTGAAGTGGTGTAAGGATATCGAGCTCAAACATTTCGGGTGATATTGGCCAATAGAAGTGTCCTGA-CTCTGACAA-TGACAGATATTCCTTACCA-AGTAAA-TAGAAGGTAAATGAGAAAAAAT-TATGGTAATTGATGGTTGTCGTAT-AAAAGTGAGTACGATACGGGCAACTAAGCTAACAAAAGTAGGCA-AATCGACAGATATTCTGTGATGCAAAGTGTGTGGCACACGTCCTGTTTGTTATCTGGCGCTGGAAAGGAAATTTTAAGTATAGCGATGGTGGCAGAGTTGAAAGAGGTGCTACAAGGTGCCTG-AAGAGCCGTCAAAAAA-GTGGTATTGGTAAAGGATGAATGAAGACTTTT-GCACCATACCACTGTTGCTGCTCTTCCTAAAGGCAGGATTACAAGAAGAAGTCG-AGGGATTAGGATTGGCGACCACTCTTCTCTACGTGCTGGGAGGAAAAAAAAGATATGTGTGGAA-AGGTGGGCAT-TATATATAGACGTTTGGATAGACAATGGATTGATGCAGAACGCGACCTCGAGACCGCGTTGGACTGG-GGGAAGGGAAAAAAAAAATAA-AAAAAAAAAA---GATTGCAGCACCTGAGTT-CGC-TATGGTCTCCCACTACACTACTCCGTCAGGCTCTTAGCAGCTTAACTACAGTTGATCGGACGGGAAACGGTGCTTT-CTGCTAGATATGGCCGCAACCGAA-GAGTATGGAAACGAGTGGG--ATATTGATTTAGCAAGGGAGAAGTACTTTTCAACTAACTGTTAGCTGGTGGTGGCAGCTGTTGTAGAACGAAATGCGTAACCAATATATTTTTTTTTTTT-CTTGGTAG-TGGGATA-TATTATGGATGATAGAGAAGACC-CTGTAACC-TAGATGAAGGATGTACTGAAGTGATATTGTATGAGTGGTTTG-CGATTCTACGTAG-AGAATTAAAAAG-TGGAGAAATTGGAAATTATAG-AGAATCTCCTGTTGAAAAATGAAGAACCG-CATGGATTGTATGAATGTCAATTT-GGAGACCTGCACAATGTCAATGTTAAAGGGATTGACTGCAAAGCGTAGAAACTCCAT-TTCCCGTGACGAAGTTGTGGTTTTTTGAGTATCTCTAATTTTTT-GTTGTCGCGTAGTAGGGTGTGGCACGAAGTAAAAATT-CGTGGTACAAAGAAATAC-TCGGGGGAATAA--TTTGGAGATGGTATAGA-TTAGAATCGAAATGAAAAATATAAAA-GCTGGAG-GAGTTGCGAATAAAAAGTAAAT-CATAACTATGGAAATTTTGGAATAAATTATATTGGAGAGGAA-TTATAC-TGAGAGATGCGGATG-ACTTTCATGCGAAAGCATAAAAGAAGATTTGAAA-CTGAATGTGAAGAA-CGA-CACTTCTGCGCGTTTGGGGTTCGATCTTCGAAAGGGAGTTCTGAAAAGAACTCGTCAAGGCC-CGTTGATTAGTGGAGAGAGTAAAGTTGTTATCGTCAGATACACTT-CTCTCAAGGCAATTTCAACATGGGTGATCTTGGGCGGTCAAAAAAAATAATTTTTGATG-CCTGAGTAGCCTGAACAGTCTCATACCCACTTTCTAATTATTTTTGTGTGGGAGCACTGATGGATTTAGTGGAT-ACTAGCCTATGGCAAGAATTCTACTAAAGACGAATTTGG-AGTCTGCAGCGAAGCATAGCCGTA-TTTTTTT-GACTACTTGATGTTTCTGCTTGTACCTTCCTTC-ATGATA-TG-TGTAAAAACTTT-GGTAGCGTTATCAGCTGCCAAAATGATTTTGCGGAAATTATTCGGGCGA-CTCAAAG--GGCTATATG-ATGCAGTTAGTCTCTGCGAGGGCCAGTAACACGGCCG-CGCGGTGGGCTTCTGC-GATTG-GATTTCTCTTG-AATCTTGATTGCGAACTGATAATAATATCTGCTGCTTTGTCTGCTGGACAGCTCTCGG-CTGTT-A-CGGGAAGCGCTTGTTAGGT-CCGGCCTAACATCAGATAGTTTTCTGGTTGATCCTGCCA-TAGTCATATGCTTGTCTCAAA-ATTA-GCCATGCATGTCTAAGTATAA-CAATTTATACAGTGACACTGCGAATGGCTCATTAA-TCAGTTATCGTTTATTTGATAGT-CCTTTACTAC-TGGATAACCGTGGTAATTCTAG-GCTAATACATGCTTAAAGCCCCGACTTCTGGAAGGGGTGTATTTATTAGATACAAAATCAATGCCTTCGGGCTTTTTGATGATTCATAATAACTTTTCGAAGCTCATGGCCTTGTGCTGGAGCTGGTTCATTCAAATTTCTGCCCTATCAACTTTCGA-GGTAGGATAGTGGCCTACCATGGTTTTCACGG-TAACGGGGAATAAG--TTCGATTC-GGAGAGGGAGCCTGAGAAACGGCTACCACATCCA-GGA-GGCAGCAG-CGCGCAAATTACCCAATCCTGACACCGGGAGGTAGTGACAATATATAACGATACAGGGCCCTT-CGG-TCTTGTAATTGGAAGGAGTACAATGTAAATACCTTAACGAGGAACAATTG-AGGGCAAGTCTG-TGCCAGCAGCCGCGGTAATTCCAGCTCCAATAGC-TATATTCAAGT-GTTGCAGTTAAAAAGCTCGTAGTTGAACCTTGG-TCTGGTTAGCCG-TCTGC-TTTTTTGGCACGTACTGGATTTA-C-GTGCCTTTCCTTCTGGCTAACCA-CACTCTGT-TGT-CAAACCAG-ACTTTTACTTTGAAAAAATTAG--TGTTCAAAGCAGGC-TTTGCTCGAATATAT-AGCA-GGAATAATAGA-TAGGACGTTATGGTTCTATTTTGTTGGTTTC-AGGACCATCGTAATGATTAATAGG-ACGGTCGGG--CATCAGTATTCAGTTGTCAGAGGTGAAATTCTTGGATTTACTGAAGACTAACTACTGCGAAAGCATTTGCCAAGGACGTTTTCATTAATCAAGAACGAAAGT-AGGGC-TCGAAGATGATCAGATACCGTCGTAGTCTTAACCATAA-CTATGCCGACTAGG-ATCGGGTGGTGTTT-TTTTTTGACC-ACTCGGCACCTT-CGAGAAATCAAAGTTTTGGGGTTCTGGGGGGAGTATGGTCGCAAGGCTGAA-CTTAAAGGAATTAACGGAAGGGCACCACCAGG--TGGAGCCTGCGGCTTAATTTGACTCAACA--GGGAAACGCACCAGGTCCAGACACAATAAGGATTGACAGATTGAGAGCTCTTT-TTGATTTTGTGGGTGGTGGTGCATGGCCGTT-TTAGT-GGTGGAGTGATTTGTCTGCTTAATTGCGATAACGAACGATACCT-AACCTACTAAATAGTGATATTTGCTTTTGCTGATTTTCACTTCTTAGAGGGA-TATCGGTTTCAAGCCGATGGAAGTTTGAGGCAATAACAGGTCTGTGATGCCCTTAGACGTTCTGGGCCGCACGCGCGCTACACTGACGGAGCCAACGAGCTCTATCC--GACCGAGAGGTCCGGGTAATCTTGTGAA-CTCCGTCGTGCTGGGGATAGAGCATTGCAAT-ATTGCTCTTCAAAGAGGAATTCCTAGTAAG-GCAAGTCATCAGCTTGCGTTGATTACGTCCCTGCCCTTTGTACACACCGCCCGTCGCTAGTACCGATTGAATGGCTTAGTGAGGCTCC-GGATTGGTTCAGAGAAGGTG-CA-CTCCATCTTGGAACCGAGAAGCTAGTAAAACTTGTCTATTCAGAGGAACTAAAAGTCGTAACAAGGTT-CCGTAGGTGAACCTGCGGAAGGATCATTACATTATTCTTCTAAG-TGGAGCT-CTGATCGACTGA-CTGTTTGC-TGCGCTGCTAAAATATTGCGTGCGCGGCGATGGTTTTTTTGGTT-CATTTCTACTCAAG-CTTAGAAATCTCCTTACACACTTTGTTTTCTTGTTA-AGACAAATTTGCTT-GGCTAGCGGCGCCTTAAGCGCG-CATGGCTG-CCAGAGTTTT-AACAAAACTCATTTTCCTCTTGCCCATGTGGGGAAACTTGAAA--TT----------TTTGTCAGTTATAATAAGTTGCGTTTGAAGCTTTTCTAAACTTCAAAACTTTCAACA-CGGATCTCTTGGTTCTCGCATCGATGAAGAACGCA-CGAAATGCGATACGTAATGTGAATTGCAG-TTTT-GTGAATCATTGAATCTTTGAACGCACATTGCGCCCTCTTGTATTCCAGAGGGCATGCCTGTTTGAGCGTCATTTCCCGCTCAAACCCGCGGGTTTGGTGATGGGCAATACTCTCTTTTCTGAGAGTTTGCTTGAAATGAATTGGCATGAGTTTTTGAT-CGA-CTTCAGCTGTTTATTCAAT-TATTAGGTTTTATCCATCGTTG-TTGACAACTGCA-GCTTCT--CAAAAATTGGCTCTGCCTTACAAACTTTAATCATAAAGTTTGACCTCAAATCAGGTAGG-TTACCCGC-GAACTTAAGCATATCAATAAGCGG--GAA-AGAAACCCACAGGCATTGCCTTAGT-GCGGCGAGTGAAGCGGCAAGAGCTCAA-TTTGAAATCTGGTACCTTCG-TGCCCGAGTTGTA-TTTGAAGAAAGCTATCTTGGAGGTGGCCTTTGTCTATGTTCCTTGGAAACGGACGTCATGGAGGGTGAGAATCCCGTGTGATGAGGTTTCCATTTCCGTGTA-GATGCTTTCGAAGAGTCGAGTTGTTTGGGAATGCAGCTCAAAGTGGGTGGTAAATTCCATCTAAAGCTAA-TATTGGCGAGAGACCGATAGCGAACAAGTACTGTGAAGGAAAGATGAAAAGAACTTTGAAAAGAGAGTGAAAAAGTACGTGAAATTGTTGAAAGTGCAGGGTATTTGATCAGACTTGGTATTTAGCTAGCATCGCTCCTTGTGGTTGGTGCTCT-GCTTTTTACTGGGC-AGCATCAGTTTTGGTGGCAAGATCATGACAGTTGAATGTGGCTCCTCGGAGTGTTATAGCTTCTGTTGATGT-GCCTACCGAGACTGAGGTCTGCGGCTTTTGCCTAGGATGCTGGCGTAATGATCCAATACCGCCCGGCTTGAAACATGGACCAAGGAGTCTAACGTCTATGCGAGTGTTTGGGTGTAAAACCCGTACGCGTA-TGAAAGTGAACGTAG-TCAGGCCCGCCAAGGGTGCATGATCGACCGATCCTGATGTTCTCGGATGGATTTGAGTAAGAGCATAGCTGTTGGGACCCGAAAGATGGTGAACTATGCCTGAATAGG-TGAAGCCAGAGGAAACTCTGGTGGAGGCTCGTAGCGGTTCTGACGTGCAA-TCGATCGTCGAATTTGGG-ATAGGGGCGAAAGACTAATCGAACCATCTAGTAGCTGGTTCCTGCCGAAGTTTCCCTCAGGATAGCAGAAG-TCGTATCAGTTTTATGAGGTAAAGCGATTGATTAGAGGTCTTGGGGTCGAAATGACCTTAGCCTATTCTCAAACTTTAAATATGTAAGAAGTCCTTGTTCGTAAATTGAACGTGGACATTTGAATGAAGAGCTTTTAGTGGGCCATTTTTGGTAAGCAGAACTGGCGATGCGGGATGAACCGAAC-TGAAGTTAAG-TGCCGGAATGCACGCTCATC-GACACCACAAAAGGTGTTAGTTCATCTAGACAGCCGGACG-TGGCCATGGAAGTCG-AATCCGCTAAGGAGTGTGTAACAACTCACCGGCCGAATGAACTAGCCCTGAAA-TGGATGGCGCTCAAGCGTGTTACCTATACTTCACCGTCATGGTTTTTATGATGCCATGACGAGTAGGCAGGCGTGGAGGTCAGTGACGCAGCCTT-GGTGTGAACCTGGGTAGAACGCC-TCTAGTGCAGATCTTGGTGGTAGTAGCAAATATTCAAATGAGATCTTT--AGACTGAAGTGGGGAA-GGTTCC-CATCAATAGCAGTTTGATGTG--TTAGTCGATCCTAAGAGATGGGGAAGCTCCGTTTCAAAGTGCTTGATTTTTCAAGCCACCATCGGAAGGGAATCCG-TTAATATTCCGGAACTTGGATATGGATTCTTCACGGTCACGTAACTGAATGTGGAGACGTCGTCATGAGCC-TGGGAGGAGTTATCTTTTCTTCTTAACAGCTTATCACGCTGGCATTGGTTTTTCCGGAGACAGG-TCTTATGGCTGGAAGAGCGTA-TATCTTTGTTACGTCCGGTGCGCTCATGACGGCCCTTGAAAATCCACAGGAAGGAATAGTTTTCATGCCAAGTCGTACTCATAACCGCAGCAGGTCTCCAAGGTTAACAGCCTCTAGTTGATAGAATAATGTAGATA-GGGAAGTCGGCAAAATAGATCCGTAACTTCGGCATAAG-ATTGGCTCTAAGGTTCGGGGTTCTTGGGCCTTTTTCATACGCCATTCCGCATTGGGATCT-CTTTCGG-TGGATCTCTTTGTGGTTTGGTTGACGAATTTGGTAG-TCTTCATGGCCGTCCGGG-CACACTTAACGACCAACTTAGAACTGGTACGGACAAGGGGAATCTGACTGTCTAATTAAAACA-AGCATTGCGATGGTCATAAA-TAATGTTGACGCCATGTGATTTCTGCCCAGTGCTCTGAATGTCAA-GTGAAGAACT-CAACCAAGCGCGTGTAAACGGCGG-AGTAACTATGACTCTCTTAAGGTAGCCAAATGCCTCGTCATCTAATTAGTGACGCGCATGAATGTATTAACGAGATTCCCACTGTCCCTATCTACTATCTAGCGAAACCACAGCCCAGGGAACGGGCTTGGCAGAATCAGCGGGGAAAGAAGACCCTGTTGAGCTTGACTCTAGTTTGACATTGTGAAAAGACATAGAGGGTGTAGAATAAGTGG-AGCTTCG-CGCCAGTGAAATACCACTACCTTTATCGTTTTTTTACTTATTCAATTAAGCTGAGCTGGACTTCACCGTCCACGTTCTAGATTTAAGGTCTCTT-TAG-CTGATCCGGGT-GAAGACATTGTCAGTTGGG-AGTTTGGCTGGGGCGGCACATCTTTTAAACGATA-CGCAGGTGTCCTAAGGGGGACTC-TGG-GA-CAGAAATCTCCAGTAGAACAAAAGG-TAAAAGTCCCCT-G-TTTTGATTTTCAGTG--AATACAAACCATGAAAG-GTGGCCTATCGATCCTTTAGTCCCTCGGAATTTGAGGC-AGAGGTGCCAGAAAAGTT-CCACAGGGATAACTGGCTTGTGGCAGTCAAGCGTTCATAGCGACATTGCTTCTTGATTCTTCGATGTCGGCTCTTCCTATCATACCGAAGCAGA-TTCGGTAAGCGTTGGATTGTT-ACCCACTAAGAGGGAACGTGGACTGGGTTTAGACCGTCGTGAGACAGGTTAGTTTTACCCTACTGATGAATGTCATCGCA-TAGTAATTGA-CTTAGTAC-AGAGGA-CCGTTCATTCAGATAATTGGTTTTTGCGGCTGTCTGATCAGGCATTGCCGCGAGCCTACCATCTGCTGGATA-TGGCTGAACGCCTCTAAGTCAGGATCCATGCTAGAAAGCGATTATTTCTTGCC-TCGCACATTTTCGTTG-ATACGAATAAG-CACT-TGTGTCCCTGAACCAT-GCAGGCTGGCAATGGTGCTTTTAACGGCAAGGTTTTAAGTGCT-GCCG-TGGATAGCAATGTCATTATGCGCGAGGATAAATCCTTTGCATACGACTTAAATGTACAACGGGG-ATTGTAAGCA-TAGAGTAGCCTTGTTGTTACGATCTGCTGAGATTAAGCCTCCGTTGTCCG-TTTGTTTGTGTTTACACAAC-CAATCTCCCCTAATAGATATTACTTGGTGGTAGCCGG-TGTCTTT-AGAG-AG-TTTTTAATCTTTTTGAAGCAGAGTTCGTGCGTGGAACAATTCTGGATGGTGTATAAAAAAA-CATTTGAGTCGAGG-GAGGA-CAAGCATTATTTTTCTAATTTTTTTTTTTTTCCTACTTATTATTATTATCATGTATTTT-CAGGGATATGATTTTTTTTT---ATTTTTCTTTATTTTTTTTTTGGTAGCAAGCCTTCAATAATGTAGATTGAATTTTCGATGTGAGTA-TGAAGTTGTGTAAGGATATCT-GCTCAAACATTTCGGGTGA-ATTGGCCAATAGAAGTGTCCTGAGCTCTGACAAATGAACGATATTCTGTACCATAGTAAAATAGAAGGTAA--GAGAAAAA-TGTATGGTAATTGATGGTTGTCGTATGAAAAGTGAGTACTATACGGGCAACTAAGCTAAC-AAAGTAGGCAGAATCGACAGATATTCTGTGATGCAAAGTTTTGGGCACACGTCCTGTTTGTTTTCTG-CGC-GGAAAGGAAAATTTAAGTATAGAGATGGTGGCAGAGTTGAAAGAGGTGCTACAAGGTGCCTGGAAGAGCCGGCAAAAAAAGTGGTATTGGTAAAGGATGAATGAAGACTTTTTGCACCATACCACTGTTGCTGCGCTTCCTAAAGGCA-TATTACAAGAAGAAGTCGGAGG-ATTAGGATTG-CGACCACTCTTCTCTACGTGCTGGC-GGAACAAAAAGATAGGTGTGGA-GAGGTGGGCATATATATATAGACGTTTGGATAGACAATGGATTGA-GCAGACCGC-ACCTCGAGACCGCGTTG-ACTGG--GGAAGGGAAAAATAAAATA-TAAAAAAAAAA---GATTGCAGCAC-TGAGTTTCGCGTATGGTCTCCCACTACACTA-TCGGTCAGGCTCTTAGCAGCTTAACTACAGT-GATCG-ACGG--AAC-TTGCTTT-CTGCTAGATCTGGCCGCAAC-GAAAGATTATGGAA-CGAGTGGGGGATATGGATTTAGCAAGG-AGAAGTACTTTTCAACTAACTGTTGGCTGGTGGTGGCAGCTGTTGTAGAACGAAATGCGTA-CCATAATATTTTTTTTTTTTTCTTG-TAGGTGAGATAGTATGATGGATGATAGAGAAGACCACTGTAACCGTAGAT--AGGAT-TACTGAAGTGATATTGTATGAGTG-TTTGACGATTCTACGTAGGAGAATTAAAA-GATGGAGAAATTGGAA-TTAGAGGAGAATCTCCTGTTGAAA--TGAAGAACAGGCATGGATTGTATGAATGTCAATTTTGGAG-CCTGCACA-TGTCAATGTTAAAGGAATTGACTGCAAAGCGTAGAAACTCCATATTCCAGTGACGAGATTGTGGTTTTTTGAGTATCTTTAATTTTTTCGTTGTCGCGTA-TAGGGGG-GGCACGAAGTAAA--TTTCGTGGTACAA-GAAATACGTCGGGGGAATAATATTTGGAG-TGGTATAGAATTAGA-TCGAAATGAAAAATATAAAAAGCTG-AGAGAGTTGCGAAAAAAAAGTAAATGC-TAACTATGGAAATTTTG-AATAA-TTATCTTT-AGAGGAA-TTATACGTAGGAGATGGCGATGG-CTTTCAGGCGAAAGCATAAAAGAAGATTTGAAA-CTGAATGTGAAGAAGCGAAAGCT-CTGCGCGTTTTTGGTTCGATCTTCGAAAGGTAGTTCTGAAAAGAA-TCTTCAAGGC-TC-TTGATTA-TGGAGAGAGTAAAGTTGTTATC-TCCGATACCCTTTCTCTCAAG-CTAATTCAACATGG-TGATCTTGGGCGGTCAAAAAAAATAATTTTTGATGGCCTGAGTAGCCTGA-CAGTCTCATACCAA-TT-CTACTTATTTTTGTGTGTGAGCACAGATGGATTT-GTGGCGTACTAGCCTATGGCAAGAATTCTACTAAAGACGAATTTGGGAGTCTGC-GCGAAGCATAGCC-TAGTTTTTTTT-ACTACGTGATGTTTCTGCTTGTTACTTCCTTCCAGGATAATGATGTAAAAACTTT-GTTAGCGTTATCAGCTGCCAAAATGATTTTGCGGAAATTATTCGGGAGAACTCAA-GAGG-CTATATGGCTGCAGTTAGTCTCTGCGAGGGCCCGTAACACGGC-GGCGCGGTGGGCTTCTGCCGATTGAGATTTCTCTTGGAATCTTGATTGCGAACTGATAATAATATCTGCTGCT--GTCTGCTGGACAGCTCT-GGGCTGTTTAGCGGGAAGCGCTTGTTAGGTTCCGGCCTAACATCAGATAGTTAGCTGTTTGATCCTGCCAGTAGTCATATGCTTGTCTCAAAGAT-AAGCCATGCATGTCTAAGTAGAAGCAATTTATACAGTGAAACTGCGAATGGCTCATTAAATCAGTTATCGTTTATTTGATAGTTCCTTTACTACA-GGATAACCGTGGTAATTC-AGAGCTAATACATGCTTAAAGCCCCGACTTCTGGAAGGG-TGTATT-AT-AGATAAAAA-TCAATGCCTTCGGGCTTTTTGATGATTCATAATAACTTTTCGAAGCTCATG-CCTTGTGCTGGAGCTGGTTCATTCAAATT-CTGCCCTATCA-CTTTCGATGGTAGGATAGTGGCCTACCATG-TTTTCACGGGTAACGGGCAATAAGG-TTCGATTCCGGAGAGGGAGCCTGAGAAACGGCTACCACATCCAAGGAAGGCAGCAGGCGCGCAAATTACCCAATCCTGACACAGGGAGGTAGTGACAATATATAACGATACAGGGCCCTTTCGGGTCT-GTAATTGGAATGGGTAAAATGTAAATACCT--ACGAGGAACAATTGTAGGGCAAGTCTGGTGCCAGCAGCCGCGGTAATTCCAGCTCCAATAGCGTATATTAAAGTTGTTGCAGTTAAAAA-CTCGTATTTTA-C-TTGGGTCTGGTTAGGCCGTCTGCCTTTTTTGGCACGTACTGG-TTTAACCGG-CCTT-CCT-CTGGCTAACCAACACTCTGTGTTGGCAAACCAGGACTTTTACTT-GAAAAAATTAGAGTGT-CAAAGCAG-CCTTTGCTCGA-TA-ATTAGCATGGAATAATAGAATAGGACGTT-TGGTTCTATTTTTTTGGTTTTTAG-ACCATCGTAATGATTAATAGG-ACGGTCTGGG-CATCAGTATTCAGTTGTC-GAGGTGAAATTCTTGGATTTACTGAAGACTAACTACTGCGAAAGCATTTGCCA-GGACGTTTTCATTAATCA-GAACGAA-GT-AGGGGATCGAAGAT-ATCATATACCGTCGTAGTCTTAACCAT-CACTATGCCGACTAGGGATCGG-TG-TGTTTCTTTTTTGACCCACTCGGCAC-TTACGAGAAATCAA-GTTTTTGGGTTCTGGGGG-AGTATGGTCGCAAGGCTGAAACTTAAAGGAATTGACGGAAGGGCACCACCAGGAGTGGAGTCTGCGGCTTAATTTGACTCA-CACGGGGAAACTCACCAG-TCCAGACACAATAAGGATTGACAGATTGAGAGCTCTTTCT-GATTTTGTGG-TGGTGGTGCATG-CCGTTTCTAGT-GGTGGAGTGATTTGTCTGCTTAATTGCTATAACGAACGAGAACTTAACCTACTAA-TAGTGATATTGGCTTTTGCTGATTT-CACTTCTT-GAGGGACTATCGTTTTCAAGCCGATGGAAGTTTGAGGCACTAACAGGTCTGTGATGCCCTTAGACGTTC-GGGCCGCACGCGCGCTACACTGACGGAGC-AACGAG-TCTATCCTTGACCGAG-GGTCCCGGTA-TCTTGTGAAACTCCGTCGTGCTGGGGATAGAGCATTGCAATTATTGCTCTTCCACGAGGAATTCCTAGTAAGCGCAAGTCATCAGCTTGCGTTGATTACGTCCCTGCC-TTTGTACACACCGCCCGTCGCTAGTACCGATTGAATG-CTTAGTGATGCTTCATGAT-GGTTCAGAGAAGGGGGCAACTCCATCTTGGAACCGAGAATCTAGTCAAACTTGGTCATTTAGAGGAACTAAAAGTCGTAACAAGGTTTCCGTAGGTGAACCTGCGGAAGGCTCATTACAGT-TTCTTCTAA-CTGGAGCTGCTGATCGACTGAACTGTTTGCCTGCGCTGCTGAAATATT-CGTGCGCGGCGATGGTTTTTTTGGTTGCAGTTCTACTCAAG-CTTAGAAATCTCCTTACACACTTTGTTTTTTAATTAGAGACAAATT-CCTTTGACTAGCGGTCGCTTAAGCGCGGC-TGGCTGGCCAGAGTTT--AACAAA-CTCATTT-CGTCTTGCCCA-GTGGGGAAGATTGAAAACTTGTATTATGATTTTGTCA-TTATAAGAAGTTGCGTTTGCAGCTTT-CTAA-CTTCAAAACTTTCA-CAACGGATCTCTTG-TTCTGCGATCGATGAAGAACGCAGCGAA-TGCGATACGTAATGTGAATTGC-GATTTTCGTGAATCATTGAATCTT-GAACGCACATTGCGCC-TCTGGTATTCCAGAGGGCATGC-TGTTTGAGCGTCATT-CCATCTCAAACCCTCGG-TTTGGTGATGGGCAATACTCTCTTTTCTGAGAGTTTGCT-GAAATGAATTGGCAT-AGTTTTTGATACGAACTTCAGCTGTTTATTCAATGTATTAGGTTTTATCCATCGTTGATTGACAACTGCAAGCTTCTTTCAAAAATTGGCTCTGC-TTACAAACTTTAATCATAAAGTTTGACCTCAAATCAGGTAGGATTACCCGCTGAACGTAAGCATATCAA-AA-CGGAGGAAAAGAAACCAAAAAGGAT-GCCTTAGTAGCGGC-AGTGAAGCG-CAAGAGCTCAAATTTGAAATCTGG-AC-TTCGGTGCCCGAGTTGTAATTTGAAGAAAGCTATCTTGGAGTTGGCCTTTGTCTATGTTCCTTGGAACAGGACGTCATGGAGGGTGAGAATCCCGTGTGATGATGTGTCCATTTCCGTGTAAGATGATT-CGAAGAGTCGAGTTTTTTGGGAATTCAGCTCAA-GTGGGTGGTAAATTCCATCTAAAGCTAAATATTG-CGAGAGACCGATAGCGA-CAAGTACTGTGAAGGAAAGATGAAAA-AACTTTGAAAAGAGAGTGAAAAAGTACGTGAAATTGTTGAAAGGGAAGGGTATTTGATCAGACTTG-TATTTAGCTATCATCGCTCCTTGTGGGTG---CTCTAGCTTTTTACTGGGCC-GCATCA-TTTTGGTG-CAAGATAACGACCGTTGAATATGGCTCCTCGGAGTGTTATAGCTTCTGTTGATGTTGCCTACCGAGACTGAGGTCGGCGGCTTTTGCCTAGGATGCTGGCGTAATGATCCAATACCGCCCGTCTTGAAACATGAGCCAAGGA-TCTAACGTCTATGCGAGTGTTTGGGTGTAAAACCCGTACGCG-AATGAAAGTGAACGTAGGTCAGGGCCCGCAAGG-TGCATGATCGACCGATCCTGATGTTCTCG-ATGGATTTGAGTAAGAGCATAGCTGT-GGGACCCGAAAGATGGTGAACTATGGCTGAATAGGGTGAAGCCAGAGGAAAC-CTG-TGGAGGCTCGTAGCGGTTCTGACGTGCAAATC-ATC-TCGAATTTGGGTATAGGGGCGAAAGACTAATCGAACCAGCTCGTAGCTGGTTCCTGCCGAAGTTTCCATCAGGATAGCAGAAGCTCGTATCAGTTTTATGAGGTAAAGCGAATGATTAGAGGTCTTGGGGTCGAAATGACCTTAGCCTATTCTCAAACTTTAAATATGTAAGAAGTCCT-GT-GCTTAAGTGAACGTGGACAGTTGAATGAAGCGCTTTTAGTGGGCCATTTTTGGTACGCAGAACTGGCGATGCGGGATGAAC-TAACG-GAAGTTAAGGTGCCGGAATGCACGCTCATCAGACACCACAAAAGGT-TTAGTTCATCTAGACAGCCGGACGGTGGCC-TGGAAGTCGGAATCCGCTAAGGAGTGTGTAACA-CTCACCGGCCGAATGAACTAGCCCT-AAAATTGATGGCGC-CA-GCGTGTTACCTATACTTCACCGTCATG-TTTTTATGATGCCATGACGAGTAGGCAGGCGTGGAGGTCAGTGACGA-GCCTTTGGTGTGA-CCTGG-TAGAACGGCCTCTAGTGCAGATCTTGGTGGTAGTAGCAAATATTCAAATGAGATCTTTGAAGACTGAAGTGGGGAAAGGTTCCACATCAACAGCAGTTGGATGTGG-TTATTCGATCCTAAGAGATGGGGAAGCTCCGTTTCAAAGTGCGTGATTTTTCAAGCCACCATCGAATGGGAATCCGGTTAATATTCCGGAACTTGGATATGGATTCTTCACGGTAACGTAACTGAATGTGGAGACGTCGGCATGAGCC-TGG-AG-ATTTATCTTTTCTTCTTA-CAGCTTAGCACCCTGGAATTGGTTTATCCGGAGATAGG-TCTTATGGCTGGAAGAGCGTAATATCTTTGTTACGTC-GGTTCGCTCATGACGGCCCTTGAAAATCCACAGGAAGGA-TAGTCTTCATGCCAAGTCGTACTCATAACCGC-GCAG-TCTCCAAGGTTAACAGCCTCTAGTTGATAGAATAATGTAGATAAGGGAAGTCGGCAAAATAGATCCGTAACTTCGGGATA-GGATTGGCTC-AAGGGTCGGGT-TCTTGGGCCTTTTTCAGACGCCATTCCGCATTGGGATCTGCTTTCGGGTG-ATCTCTTTGTGGTT-GGTTGACGAATTTG-TAGGT---CATGGCCGTCCGGGGGACAATTAACGACCAACTTAGAACTGGTACGG-CAAGGGGAATCTGACTGTCTA--TAAAACATAGCATTGCG-TG-TCATAAA-TGATGTTGACGCAATGTGATT-CTGCCCAGTGCTCTGAATGTCAAAGTGA-GAAATTCAAACAAGCGCGGGTAAACGGCGGGAGTAACTAT-ACTCTCTTAAGGTAGCCAAATGCCTCGTCATC-AATTAGTGACGCGCATGAATGGATTACCGC-ATTCCCACGGTCCCTATCTACTATCTAGCGAAACAACAGC-AAGGGAACGGGCTT--CAGAATCAGCGGG-AAAGAAGACCCTGTTGAGCTTGA-TCTAGTTTGACATTGTGAAAAGACATAGAGGGTGTAGAATAAGTGGC-GCTTCGGCGCCAGTGAAATACCACTACCTTTATCGTTTTTTTACTTATTCA-TTAAGCGGAGCTTGACTTCAC-GTCCACGTTCTAGATTTAAG-TCTCTTGTAGGCTGATACCGGTTGAAGACATTGTCAGGTGGGGAGTTTGGCTGGGGCGGCACATCTGT-AAACGATAACGCAGGTGTCCTATGGGGGACTCATGGAGAACAGAAATCTC-ATTAGAACAAAAGGGTAAAAGTCCCCTTGATTTTGATTTTCAGTGTGAATCCAAACCATGAAAGTGTGGCCTATCGATCCTTTA-TCC-TCGGAATTTGAGGCTAGAGGTGCCAGAAAAGTTACCACAGGGATAACTGGCT-GTGCCA-TCAAGCGT-CATAGCGAC-TTGCTTTTTGATTCTTCGATGTCGGCTCTTCCTAT-ATACCGA-GCAGAATTCGGTAAGCGTTGGATTGTTCACCCACTAATAGG-ACCGTGAGCTGGGTTTAGACCGTCGTGAGACAGGTTAGTTTTACCCTACTGATGAA-GTTATCGCAATAGTAATTGAACTTA-TACGAGAG-AACCGTTCATTCAGATAATTGGTTTT-GCGGCTGTCTGATCAGGCATTGCCGCGAAGCTACCATCTGCTGGATAATGGCTGAACGCCTCTAAGTCAGAATCCAT-CTAGAAAGCGAGG-TTTCTTGCCCTCGCACATTTTAGTTGGATACTAATAAGGCACTCTGT-TCGCTGAACCATAGCAGGCTTGCAATGGTGCTTT--ACGGA--GGTTTTAAGTGCTTGCCGGTG-ATAGCAATTTCATTATGCGCGAGGATAAATCCTTTGCATACGACTTAA-TGTACAACGGGGTATTGTAAGCAGTAGAGT-GCCT-GTTGTT-CGATCTGCTGAGATTAAGCCTCAGTTGTCCGATT-GTTTGTGTTTACACAACACAATCTCC--TAAGAGATATTACTTGGTGGTCGCCGGGTGTCTTTTAGAGGCGATTTTTA-TTTTTTTGAAGCAGAGGTCGTGCGTGGAACAATTCTTGATGGTGTATAAAAAAAACATTTGAGTCGAGGAGAGGAACCAGCATTATTTT-CTAATTTTTTTTTTTTTCCTACT-ATTATTATTATCATGTATTTTTCAGG-ATATGATTTTTTTTTTTTATTTTTCTTTATTTTTTTTT-GGTAGCAAGCCTTCA-TAATTTAGATTGAATTTTCGATGTGAGTAGTGAGGTGGTGTAAGGATATCTAGCTCAAACATT-CGGGTGATATTGGCCAATAGAAGTGTCCTGAGCTCTGACAA-TGACAGATATTCTGTACCATAGTAAAATAGAAGGTAAATGAGAAAAAATGTATGGTAATTGATGGTTGTCGTATGAAAAGTAGTAGCGATACGGGCAACTAAGCTAACAAAAGTAGGCAGAATCGACAGATATTCTGTGATGCA--GTGT-TGGCACACGTCCTGTTTGTTATCTGGCGCTGGACGTGAAAATTTAAGTATAGAGATGGTGGCAGAGTTGAAAGATGTGCTACAGTGTGCCTGGAAGAGCCGGCAAAAAAAGTGGTAGTGGTAA--GATGAATGAAGACTTTTTGCACCA-ACCACTGTTGCTGCTCTTCCTAAAGGCAG-ATTACAAGAAGAAGTCGGAGG-ATTAGGATTGGCGACCACTCTTCTCTACGTGCTGGGAGGAAAAAAAAGATAGGTGTGGAAGAGGTGGGCATATATATATAGACGTTTG-ATAGACAATGGATTGATGC-GAACGCGAC-TCGAGACCGCGTTGGACTGGAGGGAAGGGAAAAAACAA-TAATAAAAAAAAAAAA-GATTGCAGCACCTGAGTTTCGCGTATGGTCTCCCACTACACTACTCGGTCAG-CTCTTAGCAGCTTAACTACAGGTGATCGGACGGGAAACGGTGCTTT-CTGCTAGATATGGCCGCCAC-GAAAGAGTATGGAAACGCGTGGGG-ATATGTATTTAGCAAGGGAGAAGTACTTTTCA-CTCACTGTTGGCTGGTGGTGGCAGCTGTTGTAGAACGAAATGCGTAACCATAATATTTTTTTTTTTTTCTTGGTAGGTGAGATAGTATGATGGATGATAGAG
/20119723/0_26968   	GGCACGAAGTAAAAATTTCGTGGTACAGAGAAATACGTCGGGGGAATAATATTTGGAGATGGTATAGAATTAGAATCGAAATGAAAAATATAAAAAGCTGG-GAGAGTTGCGAAAAAAAAGTAAATGCATAACTATGGAA-TTTTGGAATAAATTA-ATTGGGAAGGGAATTATACGTGAGAGATGCGGATGGACTTTCATGCGAAAGCATAAAAGAAGATTTGAAAACTGAATGTGAAGAAGCGAAAGCTTCTGCGCGTTTGGGGTTCGATCTGCGAAAGGGAGTTCTGAAAAGAACTCTTCAAGGCATCGTTGATTAGTGGAGAG-GTAAAGTTGTTATCGTCAGATACACTTTCTCTCAAGGCTAATTCAACATGGGTGA-ATTGGGCGGTCAAAAAAA-TA-TTTTTGATGGCCTGAGTAGCCTGAACAGT-TCATACCAAATTTCTAATTATTTT-GTGTGTGAGCACTGATGGATTTAGTGGATTACTAGCCTATGGCAAGA-TT-TACTAAAGAAGAATTTGGGAGTCGGCAGCGAAGCATAGCCGTAGTTTTTTTTTACTACGTGATGTTTC-GCTTGTAACTTCCTTCCAGGATAATGATGTAAAAACTTTTGGTAGCGTTATCAGCTGCCAAAATGATTTTGCGGAAATTATTCGGGAGAACTCAAAGAGGGCTATATGGATGAGGTTAGTCTCTGCGAGGGCCAGTAAAACGGCCGGCGCGGTGGGCTTCTGCCGATTGAGATTTCTCTTGGA-TCT-GATTGCGAACTGATAATAATATCTGCTGCTTTGTCTGCTGGACAGCTC-CGGGCTGTTTAGTGGGAAGCGCTTGGCAGGTTCCGGCCTAACATC-GAGAGTTATCTGGTTGATCCTGCCAGTAGTCATATGCTTGTCTCAAAGATTAAGCCATGCATGTCTAAGTATAAGCAATTTATACAGTGAAACTGCGAATGGCTCATTAAATCAGTTATCGTTTATTTGATAGTTCCTT-ACTACATGGATAACCGTGGTAATTCTAGAGTTAATACATGCTTAAAGCCC-GACTTCTGGAAGGGGTGGATTTATTAGATAAAACATAAATGCCTTCGGGCTTTT-GATGAT-CATAATAACTTTTCGAAGCTCATGGCCTTGTG-TGGAGCTG-TTCATTCAAATTTCTTCC-TATCAACTTTCGATGGTAGGATAGTG-CCTACCATGGTTTTCACGGGTAACGGGGAATAAGG-TTCGATTCCGGAGAGGGAGCCTGAGAAACGGCTACCA--TCCAAGGAAGGCAGCAGGCGCGCAAATTACC-AATCCTGACACAGGGAGGTAGTGACAATATATAACGATACAGGGCCCTTTCGGTTCTTGTAATTGGAATGAGTACAATGTAAATACCTTAACGAGGAACAATTGGAGGGCAAGTCTGGTGCCAGCAGCCGCGGTAATTC-AGCTCCAATAGCG-ATATTAAAGTTGT-GCAGTTAAAAAGCTCGTAGTTGAACCTTGGGTCTGGTTAGCCGGTCTGCCTTTTTTGGCACGTACTGGATTTAACCGGGCCTTTCCTTCTGGC-AACCAACACTCTGTGTTGGCAAACCAGGACTTTTACTTTGAAAAA-TTAGAGTGTTCAAAGCAGGCCTTTGCTCGAAT-TATTAG-A-G-AATAATAGAATAGGA-GTTATGGTTCTATTTTGTTGGTTTCTAG--CCATCGTAATGATTAATAGGGACGG-CGGGGGCATCAGTATTCAGTTGTCAGAGGTGAAATTCTTGGATTTACTGAAGACTAACTACTGCGAAAGCATT-GCCAAGGACGTTTTCATTAATCAAGAACGAAAGTTAGGGGATCGAAGATGATCAGATACCGTCGTAGTCTTAACCATAAACTATGCCGACTAGG-ATCGGGTGGTGTTTCTTTTTTGACC-A-TCGGCACCTT-CGAGAAATCAAAGTTTTTGGGTTCTGGGGGGAGTGTGGTCGCAAG-CTGAAACTTAAAGGAATTGACGGAAGGGCACCACCAGGAGTGGAGCCTGCGGCTTAATTTG-CTCAACACGGGAAAACTCACCAGGTCCAGACACAATAAGGATTGACAGATTGAGAGCTCTTTCTTGATGTTGTGGGTGGTGGTGCATGGCCGTTCT-GATTGGTGGAGTGATTTGTCTGCTTAATTGCGATAACGAACGAGACCTTA-CCTACTAAATAGTGATATTGGCTTT-GCTGATTT-CACTTCTTAGAGGGACTATCGGTTTCAAGCCGATGAAAGGTTGAGGCAATAACAGGTCTGTGATGCC-TTAGACGT-CTGGGCCGCACGCG-GCTACACTGACGGAGCCAACGAGCTCTATCCTTGGCCGAGCGGTCAGGGTAATCTTGTGAAACTCCGTCGTGCTGGGGATAGAGCATTGCAATGATTGCTCTTCAACGAGGAATTCCTAGTAAGCGAAAGTCATCAG-TTGCGTTGCGGACGTCCCTGCCCTTTGTACACAGCCCGCGTCG-TA----CGAT-GAATGGCTTAGTGAGGCTTCAGGATTGGTTCAGAGAAGGGGGCAACTCCATCTTGGAAC-GAGAATCTAGTCAAACTTGGTCATTT-G-GGAACTAAAAGTCGTAACAAGGTTTCCGTAG-TGAACCTG-GGAAGGATCAT-ACAGTATTCTTCTAA-CTGGAGCTGCTGATCGACTGAA-TGTTTGCCTGCGCTGCTGAAATATTGCGTGCGCGGCGATGGTTTTTTTGGTTGCAGTTCTACTCAAGGCTTAGATATC--CTTACACACTTTGTTTTC--ATTGAGGACAAATTTGCTTTGGCTAGCGGTCGCTTAAGCGCG-CATGGCTGGCCAGAGTTTT-AACAAAACTCATTTTCGTCTTGCC-ATGTGGGGAAGATTGAAAACTTGTATTATGATTTTGTCAGTTATAAGAAGTTGCGTTTGCAGCTTTTCTAAACTTCAAAA-TTTCAAAAACGGATCTCTTG-TTCTCG-ATCGA-GAAGAACGCAGCGAAATGCGATA-GTAATGTGAATTGCAGATTT-CGTGAATCAT-GAATCTTGGAA-GCACCTTGCGCC-TCAGGTATTCCAGAGGGCATGCCTGTTTGAG-GTCATTTCCCTCTCAAACCCTCGGGTT-GGTGATGGGCAATACTCTCTTTTCTGAGAGTTTGATTGAA-TGAATTG-CATGAGTTTTTGATACGAACTTCAGCTGTTTATTCAATGTATTAGGTT--ATCCATCGTTGATTGACAACTGCAAGCTTCTTTCAAAAATTGGCTCTGCCTTACAAACTTTAATCATAA-GTTTGACTCCAAATCAGGT-GGATAACCCGC-GAACTTAAGCATATCAATAAGCGGAGGAAAAGAA-CCAACAGG-ATTGCCT-AGTAGCGGCGAGTGAAGCGGCAAGAGCTCAAATTTGAAAACTGGTACCT-CGGTGCCCGATTTGTAATTTGAAGAAAGCTATCTTGGAGGTGGCCTTTATCTATGTTCCTTGGAACAGGA-GTCA-GGAGGGTGAGAATCCCGTGTGAT-AGGTGTCCATTTCCGTGTAAGATGCTTTCGAAGAGTCGAGTTGTTTGGGAAAGCAGCTCAAAGTGGGTGGTAAAT-CCATATAA-GCTAAATATTGGCGAGAGACCGATAGCGAACAAGTACTGTGAAGGAAAGATGAAAAGAACTT-GAAAAGAGAGTGAAAAAGTACGTGAAAATGTTGAAAGG-AAGGGTATT-GATCAGACTTGGTATTTAGCTATCATCGCTCCTTGTGGGTGGTGCTCTAGCTTTTTACTGGGCCAGCATC-GTTTTGGTGGCAAGATAATGACAGT-GAATGTGGCTCCTCGGAGGGTTATAGCTTCTGTTGATGTTGCCTACCGAGACTGAGGTCTGGGGCTTTTGC-TAGGATGATGGCGTAATGATCCAATACCGCCCGTCTTGAAACATGGACCAAG-AGTCTAACGTCTATGCGAGTGTTTGGGTGTAAAACCCGTACGCGTAATGAA-GTGAACGTAGGTCAGTGCCCGCAAGGGTGCATGATCGAC-GATCCTGATGTTCTCG-ATGGATT-GAGTAAGAGCATAGCTGT-GGGACCCGAA-G-TGGAGAAC-ATGCCTGAATAGGGT-AAGCCAGAGGAA-CTCTGGTGGAGGCTCGTAGCGGTTCTGACGTGCAAATCGATCGTCGAATTTGGGATTAGGGGCGAAAGACTAATCGAACCA-CTAGTAGCTGGTTCCTGCCGAAGTTTCCCTCAGGATAGCAGAAGCTCGTAT-AGTTTTATGAGGTAAAGCGAATGATTAGAG-TCTTGGGGTCGAAATGACATTAGCCTATCTCCAAACTTTAAATATGTAAGACGTCCTTGTTGATTA-TTGAACGTGGAAATTTGAATGAAGAGCTTTTAGTGGGCCATTTTGGTTAAGCAGAACTGTCGATGCGGGATGAACCGA-CGTGAAGTTTAGG---CGGA-TGCACGCTCATCAGACACCACAAAAG-TGTTCGTTAATCTAGACAGC-GGACGGTGGCCATGGAAGTCGGAATCCGCTAAG-AGTGTGTAACAAATCACCGGCCGAATGAACTAGCC-TGAAAATGGATGGCGCTCA-GCGTGTTACCTATACTTCACCGTCATGGTTTTTATGATGCCATGCCGAGTAGGCAGGCGTGGAGGTCGATGACGAAGC-TTTGGTGTGAACCTGGGTAGAACGGCCTCTAGTGCAGATCTTGGTGGTAGTAGCAAATATTCAAATGAGATCTTTGAAGACTTAAGTGGGGAAAGGTTCCA-ATCAACAGCAGTTGGATGTGGGGTAGTCGATCCTAAGAGATGGGGAAGCTCCGTTTCAAAGTGCTTGATTTT-CAAGCCACCATCGAAAGGGAATCGGTTGAATATTCCGGAACTTGGATATGGATTCTTCACGGTAACGTAACTGAATGTGGAGACGTCGGCATGAGCC-TGGGAG-AGTTATCTTT-CT-CTTAACAGCTTAGCACCCTGGAATTG-TTTATCCGGAGATAGGGTCTTATGGCTGGAAGAGCGTA-TATCTTTGTTACGTACGGTGCGCTCATGACGGCCCTTGAAA-TCCACAGGAAGGAATAGT---CATGCCAAGTCGTACTCATAACCGCAGCAGGTCTC-AAGGTTAACAGCCTCTAGTTGATAGAATAAGGTAGATACGGGAAGTCGGCAAATTAGATCCGTAACTTCGGGATAAGGATTGGCTCTAAGAGTCGGTGGTCTTGGGCCTTTTTCAGACGCCATTCCGCAT--GGATCTGCTTTCGGGTGGATCTCTTTGTGGTTTGGTTGACGAATT-GGTAGGTCTTCATGACCGTCCGGG-CACAATTA-CGAC-AACTTAGAACTGGTAAGGA-AAGGGGA-TCTGACTGTCTAATTAAAACATAGCATTGCGATGGT-ATAAAATGATGTTGACGCAATGTGATTTCTGCCCAGTGCT-TGA-TGTCAAAGTGAAGAAATTCAACCAAGCGCGGGTAAACGGCGG-AGTAACTATGACTCTCT-AAGGTAGCCAAATGCCTCGTCATCTAATTAGTGACGCGCATGAATGGATTAACGAGAT-CCCACTGTCCCTA-CTGCTATCTAGCGGAACCACAGCCAAGG-AACGGGCTTGGCAGAATCAGCGGGGAAA-AAG-CCCTG---AGCTTGACTCTAGGTTGACATGCTGAAAAGACATAGAGGGTGTAGAATAAGTGGGAGCTTCGGCGCCAGTGAAATACCACTACCTTTATCGTTTTTTTACTT-TTCAATTAAGCGGAGCTGGACTTCACCGTCCACGT-CTATATTTAAGGTCTCTTGTAGGCTGATCCGGGTTGAAGACATTGTCAGGTGGGGAGTTTGGCTGG--CGGCACATCTGTTAAACGAAAACGCAGGTGTCCTAAGGGGGACTCATGGAGAACAGAAATCTCCAGTAGAACAAAAGGGTAAAAGTCCCCTTGATTT-GATTTTCAGTGTGAATACAAAACATGAAAG-GTGGCCTATCGATCCTTTAATCC-TCGGAATTTGCAGATAGAG-TGCCAGAAAAGTTACCACAGGGATAAACGGCTTGTG-CAGTCAAGCGTTC-TAGCGACATTGCTTTTTGATTCTTCGATGTCGGCTCTTCCTAT-ATACCGAAGCAGAATTCGGTAAGCGTTGGATTGT-CACCCACTAATAGGGAACGTGAGCTGGGTTTAGACCGT-GTGAGACAGGTTAGTTTTACCCTACTGATGAATGTTATCGCAATAGTAATTGAA-TTAGTACGAGAG-AAC-GTTCATTCAGATAATTGGTTTTTGCGGCTGTCTGATCAGGCATTTCCGCGAAGCTACCATCTGCTGGATAATGGCTGAACGCCTCTAAGTCAGAAGCCATGCTAGAAAGC-ATGATT-CTTGCCCTCGCACATTTTAGTTGGATACGAATAAGGCACTCTGTGTCGCTGAACCATAGCAGGCTGGCAATGGTGCTTTTAA-GGAAAGGTTTTAAG-GCTTGCAGGTGGATAGCAATGTCATTATGCGCGAGGATAAATCCTTTGCATACGACT-AAATGTACAACGGGGTATTGTAAGCAGTAGAGTAGCCTTGT-GTTACGATCTGCTGAGATTAAGCATCAGTTGTCCGATT-GTTTGTGTTTACACAACACA-TCTCCCCTAAGAGATATTACTTGGTGGTAGCCGGGTGTCTTTTAGAG-AGATTTTTAATTTTTTTGAAGCAGAGGACGTGCGTGGAACAATTCTGGATGGGGTATAAAAAAAACATTTGAGTCGAGGAGAGGAAC-AGCAT-ATTTTTCGAATTTTTTTTTTT--ACTACTTATTATTAT-ATCAT-TATTTTTCAGG-ATATGATTTTTTTTTTTTATTTTTCTTTATTTTTTTTTTGGTAGCAAGCCTTCAATAATTTAGATTGAATTT-CGATGTGAGTAGTTAAGTGGTGTAAGGATATCTAGCTCAAACATTTCGGGTGATATTGGCCAATAGAAGTGTCATGAGCTCTGACAAAGGACAGATATTCTGTAC-ATAGTAAAATAGAAGGTAAATGAGAAAAAATGTATGGTAATTGATGGTTGTCGTATGAAAAGTGAGTACGATACGGGCAACTAAG-TAACAAAAGTAGGCAGAATCGACAGATATTCTGTGATGCAAAGTGTGTG-CACACGTCCTGTT-GTTATCTGGCGCTGGAAAGGAAAAATTAAGTATAGAGATGGTGGCAGCAGAGAGCCAGGTGCTACAAGGTGCCTGGAAGAGCCGGCAAAAAAAG-GGTAGTGGTAAAGGATGAATGGAGACTTTTTGCACCATAC-ACTGTTGCTGCTTTTCCTAAAGGCAGCATTACAAGAAGAAGTCGGAGGGATAGGAAATGGCGACCACTCTTCTCTACGTGCTGGGAGGAAAAAAAAG-TAGGTGTGGAAGAGGTGGGCATATATATATAGACGTTTGGATAGACAATGGAT-GATGCAGAACGCGACCTAGAGACCGCGTTGGAC-GGAGGGAAGG-AAAAAAAAAATAATAAAAAAAAAAA--GATTGCAGCACC-GAGTTTCGCGTATGGTCTCC-ACTACACAACTCGGTCAGGCTCTTAGCAGCTTAACTACAGTTGATCGGACGGGAAACGGTGCTTT-CTGCTAGATATGGCCGCAACCGAAAGAGTA-GGAAACGAGTGGG--ATATGGAGTTAGCAAGGGAGAAGTACTTTTCAACTAACGGTTGGCTGGTGGTGGCAGCTGTTGTAGAACGAAATGCGTAACCATA-TATTTTTTTTTTTT-CTTGGTAGGTGAGATAGTATGATGGATGATAGAGAAGACCACTGTAACCGTAGATGAAGGATGTACTGAAGTGATATTGTATGAGTGGTTTGACGATTCTACGTAGGAGAAT-AAAAAGC-GGAGAAAT-GGAAATTAGAGGAGAATCTCCTGTTGAAAAATGAAGAACCGGCATGGAT-GTATGAATGTCCATTT-GGA-ACCTGCACAATTTCAATGTTAAAGGAATTGACTGCAA-GCGTAGAAACTCCATATTCCAGTGACGAGATTGTGGTTTTT--AGTATCTTTAATTTTT-GGTTGTCGCGTAGTAGGGCGTGGCACGAAGTAAAAATTTCGTGGTACAAAGAAATACGTCGGGGGAATAATATTTGGAGATGGTATAGAAT-AGAATCGAAATGAAAAATATAAAAAGCTGGAGAGAGTTGCGAAAAAAAAGTAAATGCATAACTATGGAAATTTTGGAATAAATTATATTGGAGAGGAAATTATACG-GAGAGATGCGGATGGACTTTCATGCGAA-GCATAAAAGA-GATTTGAAAACTGAATGTGAAGAAGCGAAAGCTTCTGCGCGTTTGGGGTTCGATCTTCGAA-GGGAGTTCTGAAAAGAACTCTTCAAG-CCTCGT-GATTAGTGGAGAGAGTAAAGTTGT-ATCGTCAGATACAATTTCTCTCAAGGCTAATTCAACATGGGTGATCT-GGGCGGTCAAAAAAAATAATTTTT-ATGGC-TGAGTAGCCTGAACAG-CTCATACCAAATTTCTAATTATTTTTGTGTGTGAGCACTGATGGAATTAGTGGATTA-TAGCCTATGGCAAGA-TTCTACTAAAG-CGAATT-GGGA-TCTGCAGCGAAGCATAGCCGTAGTTTTTTTT-A-TACGTG-TGTTTCTGCT-GTAACTTCCTGCCAGGATAATGATGTAAAAACTTT-GGTAGCGTTATCAGCTGCCAAAATGATTT-GCGGAAATTATTCGGGAGAACTCAAAGAGGGCTATATGG-TGCAGTTAGTCTCTGCGAGGGCCAGTAAAACGGCCG-CGCGGTGG-CTTCTGCCGATTGAGATT-CTCT-GGAAT-TTGATTGCGAACTGATAATAATATCTGCTGCTT-GT--GCTGGACAGCTCTCGGGAT-TTTAGCGGGAAGCGCTTGTTAGGTTCCGGCCTAACATCAGATAGTTATCTGGTTGATCCTGC-AGTATTCATATGCTTGTCTCCAAGATTAAGCCATGCATGTCTAAGTATAAGGAATTTATACAGTGAAACTGCGAATGGCTCATTAAATCAGT-ATCGTTTATTTGATAGTTCCCTTACTACATGGATAACCGTGGTAATTCTA-ATCTAATACA-GCTTAAAGCCCCGACTTCTGGAAGGGGTGTATTTATTAGATAAAAAATCAATGCCTTCGGGCTTTTTGATGATTCATAATAACTTT--GAAGCTCATGGCCTTGTGCTG-AG-TGGGTCATTCAAATTTCTGCCCTATCAACTTTCGAGGGTAGGATAGTGGCCTACCATGGTTT-CACGGGTAACGGG-AATAAGGGTTCGATTC-GGAGAGGGAGC-TGAGAACCGGGTACCACATC-A-GGAAGG-AGCAGGCGCGCAAAT-ACCCAATCCTGACACAGGGAGGTAGTGACAATATATAACGATACAGGGACCTTTCGGGTCTTGTAATTGGAATGAGTACAA-GTAAA--CCTTAACGAGGAACAATTGGAGGGCAAGTCTGGTGCCAGCAGCCGCGGTAATTCCAGCTCCAATAGCGTATATTAACGTTGTTGCAGTTAACAAGCTCGTAGTTGAACCTTGGGTCTGGTTAGCCGGTCGGCCTTTTT-GGCACGTACTGGATT-AAC-GGGC-TT-CCTTCTGGCTAACCAAAACTCTGTGTTGGCAAACCAGGACTTTTACTTTGAAAAAATTAGAGTGT-CAAAGCAGGCCTTTGCTCGAATATATTAGAATGGAATAATAGAATAGGACGTTATG-TTATATTTTGT--GTTTCTAGGACCATCGTTATGATTAATAGGGACGGTCGGGGGCATCAGTATTCAGTTGTCAGAGGTGAAATTCTTGGATTTACTGAAGAC-AAAAACTGCGAAAGCATTTGTCAAGGACGTTTTCATTAATCA-GAACGAAAGTTAGGGGATCGAAGATGATCAGATACCGTCGTTGTCTTAACCATAAACTATGC-GAATAGG-ATCGGGTGGTGTTTCTTTTT-GACCCACTCGGCACCT-A-GAGAAATCAAAGTTTTTGGGTT-TGGGGGGAGTATGGTCGCAAGGCTGAAACTTAAAGGAATTGACGGAAGGG-AACACCAGGAGTGGAGCCTGCGGCTTAATTTGACTCAACACGGGGAAACTCAC-AGGTCCAGACACAATAAGGAT-GACAGAT-GAGAGCTCTTTCT-GATTTTGTGGGTGGTGGTGCATGGCCGCTCTTAGTTGGTGGAGTGATTTGTCTGCT-AATTGCGATAACGAACGAGACCTTAACCTACTAAATAGTGATATT-GCTTTTGCTG-TTTTCACTTCTTCGAGGGACTATCGGTT-CAAGCCGATGGAAGTT-GAGGCAA-AACAGGTATGTGATGCCCTTAGACGTTCTGGGC-GCACGCGCGCTACACTGACTGAGC-AACGCGCTCTATCCTTG--CGAGAGGTCCGGGTAATCTTGTGAAACTCCGTCG-GCTGGGGATAGAGCATTGCAATTATTGCTCTTATACGAGGAATTCCTAGTAAGCGCAAGTCATCAG-TTGCGTTGATTACGTCC-TGCCCTT-GTACACACCGCCCGTCGCTAGTACCGATTGAATGGCTTAGTGAGGCTTCAGGATTG-TTCAGAGAAGTGGGCAACTCCATCTTGGAAC-GAGAAT--AGTCAA-CTTGGTCATTTAGAGGAACTAAACGTCGTAACAAGGTTTCCGTAGGTGAACCTGCGGAAGGATCATTACAGTATTCTTCTAAGCTGGAGCTGTTGATCGACTGAACTGTTTGCC-GCGCTGCTGAAATATTGCGTGCGCGGCGATGGTTTTTTTGGTTGCAGTTCTACTCAAGGCTTAGAAATCTCCTTACACACTTTGTTTTCT-ATTAGAGACAAATTTGCT--GGCTAGCGGTCGCTTAAGCGCG-CATG-CTGGCCAGAGTTTT-AACAAAACTCATTTTCGTCTTGCCCATGTGGGGAAGATTGAAAACTT--ATTATGATTTTGTCAGTTCTAAGAAGT-GCGTTTGCAGCTTTTCTAAACTTCAA--CTTTCAACAACGGATCTCTTGGTTCTCGCATCGATGAAGAACGCAGCGAAATGCGATACGTAATGTGAATTGCAGATTTTCGTGAATCATTGAATCTTTGAACGCACATTGAGCC-TCTG-TCTTCCAGAGGGCATGCCTGTTTGAGCG-CATTTCCCTC--AAACCCTCGGGTT-GGTGATGG-CAATACTCTCTTTTCTGAGAGTTTGCTTGAAATGAATTGGCATGAGTTTTTGAT-CGAACTTCAGCTGTTTATTCAAGGTATTAGGTT-GA-CCA-CGTTGATTGACA-CTGCACGCTTCTTTCAAAACT-GGCTTCGGCTTACAA-CTTTAATCATAA-GTTGGACCTCAAATCAGGTAGGATTACC-GCTGA-CTTAAGGATATCAATAAGCGGAGGAAAAGAAACCAACAGGGATTGCCTTAGTATCGGCGAGTGAAGCGGCAAGAGCTCAAATTTGAAATCTGGTACCTTCGGTGCCCGAGTTGTAATTTGAAGAAAGCTATCT-GGAGGTGGCCTT-GTCTATGTTCATTGGAACAGGACGTCATGGAGGGTGAGAATCCCTTGTGATGAG-TGTCCATTTT-GTGTAAGATGCTTTCGAAGAGTCGAGTTGTTTGGGAATGCAGCTCAAAGTGGGTGGTAAATTCCATCTAAAGCTAAATATTGGCGAGAGACCGATAG-GAACAAGTACTGTGAAGGAAAGATGAAAAGAACTTTGAAA-GAGAGTGAAAAAGTACGTGAAATTGTTGAA-GGGAAGGGTATTTGATCAGACT-GGTATTTAG-TATCATCGCGCCTTGTGGGTGGTGCTCTAGCTTTT-ACTGGGCCAGCATCAGTTTTGGTGGCAAGATAATGACAGTTGA-TGTGGCTCCTCGGAGTGTTAT-GCTTCTGTTGATGTTGCCTACCGAGACT-AGGTCTGCGGCTTTTGCCTAGG-TGCTGGCGTA-TGATCCAATACCGCC-GGCTTGAA-CATGGACCACGGAGTATAACGTCTATGCGAGTGTTTGGTTGTAAAACCCGTACGCGTAATGAAAGTGCACGTAGGTCAGGGCCCGCAAGGGTGCA-GATCGACCGATCCTGATGTTCTCGGATGGATT-GAGTAAGAG-ATAGCTGTTGGGACCCGAA-GATGGTGAACTATGCCTGAATAGG-TGAAGCCAGAGGAAACCCTCTGGGAGGCTCGTAGCGGTTCTGACGTGCAAA-CGATCGTCGAATTTGGGTATAGGCCCGAAAGA-TAATCGAACCATCTAGTAGCTGGTTCCTGCCGAAGTTTCCCTCAGGATAGCAGAAGCTCGTATCAGTTT-ATGAGGTAAAGAGAATGATTAGAGGTCTTGGGGTCGAAATGACCTTAGCCTATTCTCAAACTTTAAATATGTAAGAAG-CATTGTTGCTTAAT-GAACGTGGACATT-GAATGAAGAGCTTTTAGTGGGCCATTTTTGGTAAGCAGAACTGGCGATGCGGGATGAACCGAACGGGAAGTTAAGGTGCCGGAATGCACGCTCATCAGACACCACAAAAGG-GTTAGTTCATCTAGACAGCCGGACGGTGGCCATG-AAGTCGGAATCCGCTAAGGAGTGTGTAACAACTCACCGGCCGAATGAACTAGCCCTGAAAATGGATGGCGCTCAAGCGTGTTACCTATACTTCACCGTCATGGTTTTTCTGATGCCATGACGAGTAGGCAGGAGTGTAGGTCAGTGACGAAGCCTTCGGTGTGAACCCTGGTAGAACGGCCTCTAGGGCAGA-CTTGGTGGTAGTAGCAAATATTCAAATGAGATCTTTGAAGACTGAAGTGG-GAAAGGTTCCACATCAACAGCAGTTGGATGTGGGT-AGTCGATTCTAAGAGATGGGGAAGCTCCGTT-CAAAGTGCT-GATTTTTCAAGCCACCATCGAAAGGAAATCCGGTTAATATGCCGGAACG-GGATATGGATTCTTCACCGTAACGTAACTGAATGTGGAGAAGTCGGCATGAGCCCTGG-AGGAGT-ATCTTTTCTTCTTAACAGCTAATCACCCTGGAATTGGTTTATCAGGAGATAGGGT--TATGG-TGGAAGAGCGTAATATCTTTGTTACGTCCGGTGCGCTCATGACGGCCCTTGAAAATCCACAGGAAGGAATAGTTTTCATGCCCAGTCGTACTCATAACCGAAGCAGGTCTC-A-GGTTAACAGCCTCTAGTTGATAGAATAATGTAGATAAGGGAAG-CGGCAAAATAGATCCGTAACTTCGG-ATAAGGATTGGCTCTAAGGGTCGGGTGTCTTGG-CCTTTGTCAGACGCCATTC-GCATTGG-ATCTGCTTTCGGGTGGATCTCTTTTTGGTTTGGTTGACGAATTTGGTAGGTCTTCATGGCCGTCCGGGGCACAATTAACGAACAACTTAGAACTGGTACGGACAAGGGGAATCTGACTGTCTAATTAAAACATAGCAT-GCGATG-TCATAAA-TGATGTT-ACG-AATGTGATT-ATGCC-AGTGCTCTGAATGTCAAAGTGAAGAAATTAAACCA-GCGCGGGTAA-CG-CGGGAGTAACTATGACTCTCTTAAGGTAGCCAAATGCCTCGTCATCTAAT-AGTGACGCGCATGAATGGAT-AACGAGATTCCCACTGTCCCTATCTACTATCTAGCGAAACCACAGC-AAG--AACGGGCTTGGCAGAATCAGCCGGGAAAGAAGACCCTGTTGAG-TTGACTCTAGTTTGACAT-GTGAAAAGACATAGAGGGTGTAGAATA-GTGGGAGCT-CGGCGCCAGTGAAATACCACTAC-TTTATCGTTTTT--ACTTATTCAAGTAAGCGGAGCTGGACTTCACCGTTAACGTTCTAGATTTAAGGTTTCTTGTAGGCTGATCCGGGTTGA-GACATTGTCAGGTGGGGAGTTTGGCTGGGGCGGCACATCTGTTAAACGATAACGCAGGTG-CCTAAGGGGGACTCATGGAGAACAGAAATATCCAGTAGAACAAAAGGGTAAAAGTCCCCTTGATTTTGATTGTCAGTGTGAATACAAACCATGAAAGTGTGGCCTATCGATCCTTTAGTCCCTCGGAATTTGAGGCTAGAGGTGCCAGAAAAGTTAC-ACAGG-ATAACTGGCATGTGGCAGTCAAGCGTTCATAGCGACATTGCTTTGTGATTCT-CGATGTCGGCTCTTCCTATCATAACGAAGCAGA-TTCGGTAAGAGTTGGATTGTTCACCCACTAATAGG-AACGTGAGCTGGGTTTAGACCG-CGTGAGACAGGTTAGTTTTACCATACTGATGAATGTTATCGCAGTAGTAATTGAACTTAGTACGAGAG-AAC-GTTCATTCAGATAATTGGTTTT-GCGGCTGTCTGATCAGGCATTGCCGCGAAGCTAACATCTGCTGGATAATGGCTGAACGCCTCTAAGTCAGAA-CAATGCTAGAAAGCGATGATTTCGTGCCCTCGAAAATTTTAGTTGGA-ACGAATAAGGCACTCTGTGTCGCTGAACCATAGCAGGCTGGCAATGGTGCTTT-AACGGAAAGGTTTTAAGTGATTGC-GG-GGATAGCACTGTCATTAGGCGCG-GGATAAATCATT-GCATACGACTTAAAAGTACAACGGG-TATTGTAAGCAGTAGAGTAGCCTTGTTGT-ACGA-CTGCTGAGATTAA-CCTCAGTTGTCCGATTTGTTTGTGTTTACACAACACAATCTCCCCTAAGAGATATTACTTGGTGGTAGCAGG-TGTCTTTTAGAGGAGATTTTTAATTTTTTTGA-GCAGAGGTCGTGCGTGGAACAAT-CTGGATGGTGTATAAAAAAACCATTTGAGTCGAGGAGAGGAACCAGCATTATTTTTCTAATTTTTTTTTTTTTCCTACTTATTAT-ATTATCATGTATTTTTCAGGGATATGATTTTTTTTTTTTATTTTTCTTTATTTTTTTTTTGGTAGCAAGCCTTCAATAATTTAGATTGAATTTTCGATGTGAGTAGTGAAGGGGTGTAAGGATATCTAGCTCAAACATTTCGGGTGATATTGGC-AATAGAAGTGTC-TGAGCTCTGACCA-TGACGGATATTCTGTACCATAGAAAAATAGAAGGTAAATGAGAAAAAATGTCTGGTAATTGTAGGTTGTCGTATGAAAAGTGAGTACGATACGGGCAACTAAGCTAACAAAAGTAGGCAGAATCGACAGATATTCTGTGATGCAAAGTGTGTGGCAAACGTCCTGTTTGTTATCTGGCGCTGGAAAGGAAA--TTAAGTATAGAGATGGTGGCAGAGT-GAAAGAGGTGCTACAAGGTGCCTGGAAGAGCCGGCAAAAAAAGTGGTAGTGGTAAAGGATGAATGAAGACTTTTTGCACCATACCACTGTTGCTGCTCTTCCTAAAGGCAG-ATTACA-GAAGAAGTCGGATGGATTAGGATTGGCGACCACTCTTCT-TACGTGCTGGGAGGAAAAAAAAGATAGGTGTGGAAGAGGTGG-CATATATATAGGGACGTTTGGATAGACAATGGATTGATGAAGAACGCGACCTCGAGACAGAGTTGGACTGGAGGGAAGGGAAAAAAAAA-TAATAAAAAAAAAAAACGATTGCAGCACCTGAGTTTCGCGTATG-TCTACCACTACACTACTCGGTCAGGCTCT-AGCAGCTTA-CTACAGTTGATCGGACGGGAAACGGTGCTTT-CTGATA-ATATGGCCGCAACCGAAAGAGTATGGAAA-GAGTGGGGGATATGGATTTAGCAAGGGAGA-GTACTTTTCAACTAACTGTTGGCTGGTGGTGGCAG-TGTTGTAGAACGAAATGCGTAACCATA-TATTTTTTTTTTTT-CTTGGTAG-TGGGATAGTATGATGGATGATAGAGAAGATCACTGTTACCGTAGATGAAGGATGTACTGAAGTGATATTGTA-GAGTGATTTGACGATGCTACGTAGGAGAATTAAAAAGATGGAGAAATTGGAA-TTAGAGGAGAATCTC-TGTTGAAAAATGAAGAACCGGCATGGATTGTATGAATGTCAATTT-GGAG-CCTGCACAATGTCAATGTTAAAGGAATTGACTGCAAAGCGTAGAAACTC-ATATTCCAGTGACGAGAT-GTGGTTTTTTGAGTATCTTTAATTTTT-GGT-GTCGCGTAGTAGGGGGTGGC-CGAAGTAAAA-TT-CGCGGTACAAAGAAATACGTCGGGGGAATA-TATT-GGAGATGGTATAGAATTAGAATCGAAATGAAAAATATAAAAAGCTGGAGAGAGTTGCGAAAAAAAAGTAAATGCATAACTATGGAAATTT-GGAATAAATTATAGTG-AGAG-AAATTATACGTGAGAGATGCGGATGGACTTTCATGCGAA-GCATAAA-GAAGATTTGAAAACTGAATGTGA-GAAGCGAAAGCTTCTGCGCGTTTGGGGTTC-ATCTTCGAAAGGGAGTTCTGAAA-GAACTCT-CAAGGCCTCG--GATTAGTGGAGAGAGTAAATG-GTTATCGTCAGATACCCTTT-TCTCAAGGCTAATTCAACATGGGTGATCTTGGGCGGGCAAAAAAAATAATTTT-GATGGCCTGAGTAGCCTAAACAGTCTCATACCAAATTTCTAAT-ATTTT-GTGTGTGAGCACTGATGGATTTAGTGGATTACTAGCCTATGGCAAGAATTGTACTAAAGA-GAATTTGGGAGTCTGCAGCGAAGCATAGCCGTAGTTTTTTTT-ACTACGTGATGTTTCTGCT-GTAACTTCCTTC-AGGATACTGATGTAAAA-CTTTTGGTAGCGTTATCAGCTGCCAAAATGATTTTGCG-AAATTATTCGGGCGAACTCAAAGAGG-CTATATGGATGCAGTGAGTCTCTGCGAGGGCCAGTAAAACGGCCGGCGCGGTGGGCTTCTGCCGATTGAGATTTCTCTTGGAATCTTGATTGCGAAC-GATAATAATATCTGCTGCTT-GTCTGCTGGACAGCTCTCGGGCTGTTTAGCGGGAAGCGCTTGTTAGGTTCCGGCCTA-CATCAGATAGTTATCTGGTGGATCCTGCCAGTAG-CATATGCTTGTCTCAA-GATTAA-CCATGCATGTCTAAGTATA-GCACTTTATACAGGGAAACTGCGAATGG-TCATTAAA-CAGTTATCGTT-ATTTGATAGTTTCTTTACTACATGGATAACC--GGTAATTCTAGAG-TAATACATGCTTAAAGCCCCGACTTC-GGAAGGGGTGTATTTATTAGATAAAAAATCAATGCCTTCGGGCTTTTTGAGGATTAATAATAACTGT-CGAAGCTCATGGCCTTGTGCTGGAGCTGGTTCATTCAAATTTCTGCCCTATCAACTTTCGATGGTAGGATA-TGGCCTACCATGGTTTTCACGGGTAACGGGGAATAAGG-TTCGATTCCGGAGAGGGAGCC-GAGAAACGGCTACCACATCCAAGGAAGGCAGAAGGCGCGCAAAT-ACCCA-TCATGA-AC-GGGAGGT-G-GACAATATAAAACG-TACAGGGCCCTTTCGGGT-TTG-AATGGGAATGAGTACA-TGTAAATACCTTAACGAGGAACAAT-GGAGGGCAAGTCTGGTGCCAGCAGCCGCGGTAATTCCAGCTCCAATAGCGTATATTAAAGT-GTTGCAGTTAAGAAGCTCGTAGTTGAACCTTGGGTCTGGTTAGCCGGTCTGCCTTTTTTGGCACGTACTGGATTTTACCTG-CCTTTCCTTCTGGCTAACAAACACTGTGT--TGGCAAACCAGGACTTT-ACTTTGAAAAAAT-AGAGTGTTCAAAGCAGGCCTTTGCTCGAATA-ATTAGCATGGAATAATGACATAGGACGTTATGGTTCTATGTTGTTGGTTTCTAGGACCATCGTAATGATTAATAGGGACGGTCCGGGGCATC-GTATTCAGTTGTCAGAGGTGAAATTCTTGGATTTAC-GAAGACTAA-TACTGCGAAAGCATTTGCCAAGGACGTTGTCATTAATCAAGAACGAAAGTTAGGGGATCGAAGATGATCAGATACCGTCGTAGTCTTAACCATAAACTATGCCGACTAGGTATCGGGTGGTGTTTCTTTTTTGACCCACTCGGCACCTTACGAGAAATCAAAGTTTTTGGGTTCTGGGGGGAGTATGGTCGCACGGCTGAAACTTAAAGGAAT-GACGGAAGGGAACCACCAGGAGTGGAGCCTGCGGCTTA-TTTGACTCAACACGGGGAAACTCACCAGGTC-AGACACAATAAGGATTGACAGATTGAGAGCTCTTTCTT-ATTTTGTGGGTGGTGGTGCATGGCCGTTCTTAGT--GTGGAGTGATT-GTCTG-TTAATTGCGATAACGAACGAGACCTTAACCTACTAA-TAGT-ATATTG-CTTTTGCTGATTTTCACTTCTTAGAGGGACTAT---TTTCAAGCCGATGGAAGTTTGAGGCAATAA-AGGTCTGTGATGCCCTTAGACGTT-TGGGCCGCACGCGAGCTACACTGACGGAGACAACGAGCTCTATCCTTGACCGAGAGGTCCGGGTAATCTTGTGAAACTC-GTCGTGCTGGGGATAGAGCATTGCAATTATTGCT-TTCAACGAGGAATTCCTAGTAAGAGCAAGTCATCAGCTTGCGTTGATTACGTCCCTGCC-TTTG-ACACACCGCCCGTCGCTAGTACCGATTGAATGGCTTAGTGAGGCTTCAGGATTGGTGCA-AGAAGGGGGCAACTCCATCTTGGAACCGAGGATCTAGTCAAACT-GGTCATTTAGAGGAACTAAAAGTCGTAACAAGGTT-CCGTAGGTGAACCTGCG-AAGGATCATTACAGTATTCTTCTAAGATGGAGCTGCTGATCGACTGAACTGTTTGCCTGCGCTGCTGAAATATTGC-TGCGCGGCGATGGTTTTTTTGGTTG-AGTTCTACTCAAGGCTTAGAAATCTC-TTACACACTTTGTTTTCT-AT-AGAGACAAATT-GCTTTGGCTAGCGGTCGCTTAAGCGCGGCATGGCTGGCCAGAGTTT--AACAAAACTCATTT-CGTCTTGCCCATGTGGGGAAGAT-GAAAACTT-TAT-ATGATTTTGT----TATAAGAAGTTGCGTTTGCAG-TTTTCTAACCTTCAAAACTTTCAACAACGGATCTCTTGGTTCTCGCATCGATGAAGAACGCAGCGAAATGCGATACGTAATGTGAATTGCAGATTT-CGTGAATCATTGAA-CTTTGAACGCACAT-GCGCC-T-TGGTATTC-AGAGGGCATGCCTGTTTGAGCGTCATTTCCCTCTCAAAACCTCGG-TTTGGTGATGGGCAATACTCTCTTTT--GAGAGTTTGCTTGAAATGAATTG-CATGAGTTTTTGATACGAACTTCAGCTGATTATTCAATGTATTAGGTTTAATCCATCGTTGATTGACAACTGCAAGCTTCTTTCAAAAATTGGCTCTGCCTTACAAACTTTAA-CATAAAGTTTGAC-TCAAATCAG-TAGGATTACC-GCTGAACT-AAGCATATCAATAAGCGGAGGAAAGGAAACCAACAGGGATTGCCTTAGTAGCGGCGAGTGAAGCGGCA-GAGCTAAAATTTGAAATCTGGTACCTTCGGTGCCCGAGTTGTAATTTGA-GAAAGCTATCTTGGAGGTGGC-TTTGTCTATGTTCCTTGGAACAGGACGTCATGGAGGGTGAGAATCCCGTG--ATGAGGTGTCCATTTCCGTGTAAGATGCTTTCGAAGAGTCGAGTTGTTTTGGAATGCAGCTCAAAGTGGGTGGTAAATTC-ATCTAAAGCTAAATATTGGCGAGA-ACCGAGA-CGAACAAGTACTGTGAAGGAAAGATGAAAAGAACTTTGAAAAGAGAGTGAAAAAGTACGTGAAATTGTTGAAAGGAAAGG-TATTTGATCAGACTTGGTATT-AGCTAT-ATCGCTCCTTGTGGGTGTTGCTCTGCGTTTT-A-TGGGCCAGCATAAGTTTTGGTGGCAAGATAATGACAGGTGA-TGTG-CTCCTCGGAGTGTTATAGCTTCTGTTGATGTTGCCTACCGAGAC-GAGGTCTGCGGCTTT-GC-TAGGATGCTGGCGTAATGATCCAATACCGCCCGTCTTGAA-CATGGAC-AAGGAGTCTAACGTC-ATGCGAGCGTTTGGGTGTAAAACCCGTACGCGTAATGAAAGTGAACGTAGGTCAGG-CCCGCAAGGGTGCATGATCGAACGATCCTGATGT-CTCGGATGGATTTGAGTAAGAGCATAGCTGTTGGGACCCGAA-G-TGGTGAACTATGCCTGAATAGGGTGAAGC-AGAGGAA-CTATGGTGGAGGCTCGTAGCGGTTCTGACGTGCAAATCGATCGCCGAATTTGGGTAT-GGGGCGAAAGACTAATCGAACCATCTAGTAGCTGGTTCCTGCCGAAGTTTCCCTCAGGATAGCAGAAGCTC-TATCAGTTTTATGAGGTAAAGCGAATGATTAGAGGTATTGGGGTCGAAATGACCT-AGCCTATTCTCAAACTTTAAATATGTAAGAAGTCCTTGTTGCTTAATTGAACGTGGACATTTGAATGAAGAGCTTTTAGTGGGC-ATTTTTGGTAAGCAGAACTGGCGATGCGG-ATGAACCGAA-GTGAAGTTA-GGTGCCGGAATGCACGCTCATCAGACACCACAAAAGGTGTTAGTTCAT-TAGACAGCCGGACGGTGGCCA-GGAAGTCGGAATCCGCTAAGGAGTGTGTAACAACTCACCGGCCGAATGAA-TAGCCCTGAAAATGGATG-CGCTCAAGAGTGTTCCCTATACT-CACCGTCATGGTTGT-ATGATGCCATGACGAGTAGGCAGGCG-GGAGGTCAGTGACGAGAC-TTTGGTGTGAAC-TGGGTAGAACG-CCTCTAGTGCAGATCTTGGTG-TAGTAGCAAATAT-CAAATGAGATATTTGAAGACTGAAGTGGGGAAAGGTTCCACATCAACAGCAGTTGGATGTGGGTTAGTCGATCCTAAGAGATGGGGAAG-TCCGTTTCAAAGTGCTTG-TTTTTCAAGCCACCATCGAACGGGAATCCGGTTAATATTCCGGAACTTGGATATGGATTCTTCACGGTAACGTAACTGAATGTGGAGACGTCGGCATGAGCCCTGGGAGGAGTTATCTTTTCTTCTTAA-AGCTTATCACCCTGGAATTGGTTTATCCGGA--TAGGGGCTTATGGCTG-AAGAGCGTAATATCTTTGTTACGTCCG-TGCGCTCATGACGGCCCTTGAAAA-CCACAGGAAGGAATAGTGTTCATGC-AAGTCGTACTCATAACAGCAGCAGGTCTCCAAGGTTAACAGCCACTAGTTGATAGAATAATGT-GATAAGG-AAGTCGGCAAAATAGATCCGTAACT--GGGATAAGGATTGGCTCTAAGGGTCGGGTGTCTTGGGCCTTTTTCAGAC-CCATTCCGCATTGGGATCTGCTTTCGGGTGGAGCGCTT-GTGGTTTGGT-GACGAATT-GCTAGGTCTTCATGGCCGTCCGGGGCACAAGTAACGACCA-CT-AGAACTGG-ACGGACAAGGGGAATCTGACTGTCTAATTAAAACATAGCATTGCGATGGTCATAAAATGATGT-GAAGCAATGTGATTTCTGCCCAGTGCTCTGAATGTCAAAGTGAAGAAAT-CAACCAAGCGCGGGTAAACGGCGGGAGTAACTATGACTCTCTTAAGG-AGCCAAATGCCTCGTCATCTAATTAGTGACGCGCATGAATGGAT-AACGAGATTCCATCTGTCCCTATCTACTATCTAGCGAAACCACAGCCAAGGGAACGGGCTTGGCAGAATCAGCGGGGAAAGAAGACCCTGTTGAGCTTGACTCTAGTT-GACATTGTGAACAGACATAGAGGGTGTAGAATAAGTGGGAGCT-CGGCGCCAGTGAAATACCACTACCTTTATCGTTTTTT-ACTTAGTCAATTAAGCGGAGCTGGACTTCACCGTC-AAGTTCTAGATTTAAGGTA-CTTGTAGGCTGATCCGGGTTGAAGACATTGTCAGGTGGGGAGTTCGGCTGGGGCGGCACATCTGTTAAACGATAACGCAGGTGTCCTAAGGGGGACTCATGGAGAACAGAA-TCTCCAGTAGAACAAAAGGGTAAAAGTCCC-TTGATTTTGATTTTCAGTGTGAATACAAACCATGAAAGCGTGGCCTATCGATC-TTTAGTCCATCGGAATTTGAGGCTAGAGGTGCCAGAAAAGTTACCACAGGG-TGACTGGCTTTTGGCAGTCAAGCGTTCATAGCGACATTGCTTTTTGATTCTTCGATGTCGGCTCTTC-TATCATACCGAAGCAGAATTCGGTAAGCGTTGGATTGTTCACCCAATAATAGGGAACGTGAGCTGGGTTTAGACCGTCGTGAGACAGGTTAGTTTTACCCTACTG-TGAATGTTATCGCAATAGTAATTGAACTTAGTACGAGAGGAACCGTTCATTCAGATAATTGGTTTTTGCGGCTGTCTGATCAGGCATTGCCGCGAAGCTACCAT-TTCTG-ATAATGGCTGA-CGCCTCTAAGTCAGAATC-ATGCTAGAAAGCGATGATT-CTTGCCCTCGCACATTT-AGTTGGATACGAAAAAGGCACTCTGTGTCGCTGAACCATAGCAGG-TGGCAATG-TGCTTTTAACGGAAAGGTTTTAAGTGCTTGCCGGTGGATAGCAATGTCATTATGCGCGAGGATAAATC-TTTGCATACGACTTAAATGTACAACGGGGTATT-TAAGCAGTAGAGTAGCCTTGTTGTTACGATCT-CTGAGATTAAGCCTCAGTTG--CGATTTGTTTGTGTTTAC-CAACACAATCTCCCCTAAGA--TATTACTTGGTGGTAGCCGGGTGTCTTTT-GAGGAGATTTTTAATTTTTT-GAAGCAGAGGTCGTGCGTGGAACAATT-TGGATGGTGTATAAAAAAAACATTTGAGTCGAGGAGAGGAACCAGCATTATTTT-CTAATTTTTTTTTTTT-CCTACTTATT-TTATTATCATGTATTTTTCAGGGATATGATTTTTTTTTTTTATTTTTCTTTATTTTTTTTTTGGT-GCAAGCCTTCAATA-TTTAGATTGAATT--CGATGTGAGTAGTGAAGTGGTGTAAGGGTATCTAGCTCAAACATTTAGGGTGATATTGGCCAATAGAGGTGTCCTG-GCTCTGACAAATGACAGATATTCTGTACAATAGTAAA-TAGAAGGTAAATGAGAAAAAATGTCTGGTAATTGATGGTTGTCGTA--AAAAGTGCGTACGATACGGGCA-CTAAGCTAACAAAAGTAGGCAGAA-CGACAGATATTCTGTGAGGCAAAGTGTGTGGCACACGTCCTGTTTGTTATCTGGCGCTGGGAAGGAAA-TT-AAGT-TAGAGATGGTGGCAGCGT-GAAAGAGGTGCTACAAGGTGCCTGGAAGAGCCGGCAAAAAAAGTGGTAGTGGTAAAGGATGAAT--AGACTTTT-GCACCATACCACTGTTG-TGCTCTTCCTAAAGGCAGGAGTACAAGAAGACGTCGGATGGATTAGGATTGGCGCCC-CTCTTCTCGACGTGCTGG-AGGAAAAAAAAGATAGGTGTGGAAGAGGTGGGCATATATATATAGACGTTAGGATAGACAA-GGATTGATGCAGAACGCG-CCCCGAGACCGCGTTGGACTGGAGGGAAGGGAAAAAAAAAATAATAAAACAAAAAAAAGATTGCAGCAA-TGAGTTTCGCGTATGTTCTCC-ACTACACTACTCGGTCAGGCGCTTAGCAGCTTAAATACAGTTGATCGGACGGGAAACGGTGCTTT-CAGATAGATATGGCCGCAACCGAAAGAGTATGGAAACGAGTGGGGGATATGGATTTAGCAAGGGAGAAGTACTTTTCAAATAACTGTTGGCTGGTGGTGGC

#rDNA annotation (8,145 bp) of HU11/CBS4732
GGCACGAAGTAAAAATTTCGTGGTACAAAGAAATACGTCGGGGGAATAATATTTGGAGATGGTATAGAATTAGAATCGAAATGAAAAATATAAAAAGCTGGAGAGAGTTGCGAAAAAAAAGTAAATGCATAACTATGGAAATTTTGGAATAAATTATATTGGAGAGGAAATTATACGTGAGAGATGCGGATGGACTTTCATGCGAAAGCATAAAAGAAGATTTGAAAACTGAATGTGAAGAAGCGAAAGCTTCTGCGCGTTTGGGGTTCGATCTTCGAAAGGGAGTTCTGAAAAGAACTCTTCAAGGCCTCGTTGATTAGTGGAGAGAGTAAAGTTGTTATCGTCAGATACACTTTCTCTCAAGGCTAATTCAACATGGGTGATCTTGGGCGGTCAAAAAAAATAATTTTTGATGGCCTGAGTAGCCTGAACAGTCTCATACCAAATTTCTAATTATTTTTGTGTGTGAGCACTGATGGATTTAGTGGATTACTAGCCTATGGCAAGAATTCTACTAAAGACGAATTTGGGAGTCTGCAGCGAAGCATAGCCGTAGTTTTTTTTTACTACGTGATGTTTCTGCTTGTAACTTCCTTCCAGGATAATGATGTAAAAACTTTTGGTAGCGTTATCAGCTGCCAAAATGATTTTGCGGAAATTATTCGGGAGAACTCAAAGAGGGCTATATGGATGCAGTTAGTCTCTGCGAGGGCCAGTAAAACGGCCGGCGCGGTGGGCTTCTGCCGATTGAGATTTCTCTTGGAATCTTGATTGCGAACTGATAATAATATCTGCTGCTTTGTCTGCTGGACAGCTCTCGGGCTGTTTAGTGGGAAGCGCTTGTTAGGTTCCGGCCTAACATCAGATAGT
18S		TATCTGGTTGATCCTGCCAGTAGTCATATGCTTGTCTCAAAGATTAAGCCATGCATGTCTAAGTATAAGCAATTTATACAGTGAAACTGCGAATGGCTCATTAAATCAGTTATCGTTTATTTGATAGTTCCTTTACTACATGGATAACCGTGGTAATTCTAGAGCTAATACATGCTTAAAGCCCCGACTTCTGGAAGGGGTGTATTTATTAGATAAAAAATCAATGCCTTCGGGCTTTTTGATGATTCATAATAACTTTTCGAAGCTCATGGCCTTGTGCTGGAGCTGGTTCATTCAAATTTCTGCCCTATCAACTTTCGATGGTAGGATAGTGGCCTACCATGGTTTTCACGGGTAACGGGGAATAAGGGTTCGATTCCGGAGAGGGAGCCTGAGAAACGGCTACCACATCCAAGGAAGGCAGCAGGCGCGCAAATTACCCAATCCTGACACAGGGAGGTAGTGACAATATATAACGATACAGGGCCCTTTCGGGTCTTGTAATTGGAATGAGTACAATGTAAATACCTTAACGAGGAACAATTGGAGGGCAAGTCTGGTGCCAGCAGCCGCGGTAATTCCAGCTCCAATAGCGTATATTAAAGTTGTTGCAGTTAAAAAGCTCGTAGTTGAACCTTGGGTCTGGTTAGCCGGTCTGCCTTTTTTGGCACGTACTGGATTTAACCGGGCCTTTCCTTCTGGCTAACCAACACTCTGTGTTGGCAAACCAGGACTTTTACTTTGAAAAAATTAGAGTGTTCAAAGCAGGCCTTTGCTCGAATATATTAGCATGGAATAATAGAATAGGACGTTATGGTTCTATTTTGTTGGTTTCTAGGACCATCGTAATGATTAATAGGGACGGTCGGGGGCATCAGTATTCAGTTGTCAGAGGTGAAATTCTTGGATTTACTGAAGACTAACTACTGCGAAAGCATTTGCCAAGGACGTTTTCATTAATCAAGAACGAAAGTTAGGGGATCGAAGATGATCAGATACCGTCGTAGTCTTAACCATAAACTATGCCGACTAGGGATCGGGTGGTGTTTCTTTTTTGACCCACTCGGCACCTTACGAGAAATCAAAGTTTTTGGGTTCTGGGGGGAGTATGGTCGCAAGGCTGAAACTTAAAGGAATTGACGGAAGGGCACCACCAGGAGTGGAGCCTGCGGCTTAATTTGACTCAACACGGGGAAACTCACCAGGTCCAGACACAATAAGGATTGACAGATTGAGAGCTCTTTCTTGATTTTGTGGGTGGTGGTGCATGGCCGTTCTTAGTTGGTGGAGTGATTTGTCTGCTTAATTGCGATAACGAACGAGACCTTAACCTACTAAATAGTGATATTGGCTTTTGCTGATTTTCACTTCTTAGAGGGACTATCGGTTTCAAGCCGATGGAAGTTTGAGGCAATAACAGGTCTGTGATGCCCTTAGACGTTCTGGGCCGCACGCGCGCTACACTGACGGAGCCAACGAGCTCTATCCTTGACCGAGAGGTCCGGGTAATCTTGTGAAACTCCGTCGTGCTGGGGATAGAGCATTGCAATTATTGCTCTTCAACGAGGAATTCCTAGTAAGCGCAAGTCATCAGCTTGCGTTGATTACGTCCCTGCCCTTTGTACACACCGCCCGTCGCTAGTACCGATTGAATGGCTTAGTGAGGCTTCAGGATTGGTTCAGAGAAGGGGGCAACTCCATCTTGGAACCGAGAATCTAGTCAAACTTGGTCATTTAGAGGAACTAAAAGTCGTAACAAGGTTTCCGTAGGTGAACCTGCGGAAGGATCATTA
CAGTATTCTTCTAAGCTGGAGCTGCTGATCGACTGAACTGTTTGCCTGCGCTGCTGAAATATTGCGTGCGCGGCGATGGTTTTTTTGGTTGCAGTTCTACTCAAGGCTTAGAAATCTCCTTACACACTTTGTTTTCTTATTAGAGACAAATTTGCTTTGGCTAGCGGTCGCTTAAGCGCGGCATGGCTGGCCAGAGTTTTTAACAAAACTCATTTTCGTCTTGCCCATGTGGGGAAGATTGAAAACTTGTATTATGATTTTGTCAGTTATAAGAAGTTGCGTTTGCAGCTTTTCTAAACTTCA
5.8S	AAACTTTCAACAACGGATCTCTTGGTTCTCGCATCGATGAAGAACGCAGCGAAATGCGATACGTAATGTGAATTGCAGATTTTCGTGAATCATTGAATCTTTGAACGCACATTGCGCCCTCTGGTATTCCAGAGGGCATGCCTGTTTGAGCGTCATTT
CCCTCTCAAACCCTCGGGTTTGGTGATGGGCAATACTCTCTTTTCTGAGAGTTTGCTTGAAATGAATTGGCATGAGTTTTTGATACGAACTTCAGCTGTTTATTCAATGTATTAGGTTTTATCCATCGTTGATTGACAACTGCAAGCTTCTTTCAAAAATTGGCTCTGCCTTACAAACTTTAATCATAAA
25S		GTTTGACCTCAAATCAGGTAGGATTACCCGCTGAACTTAAGCATATCAATAAGCGGAGGAAAAGAAACCAACAGGGATTGCCTTAGTAGCGGCGAGTGAAGCGGCAAGAGCTCAAATTTGAAATCTGGTACCTTCGGTGCCCGAGTTGTAATTTGAAGAAAGCTATCTTGGAGGTGGCCTTTGTCTATGTTCCTTGGAACAGGACGTCATGGAGGGTGAGAATCCCGTGTGATGAGGTGTCCATTTCCGTGTAAGATGCTTTCGAAGAGTCGAGTTGTTTGGGAATGCAGCTCAAAGTGGGTGGTAAATTCCATCTAAAGCTAAATATTGGCGAGAGACCGATAGCGAACAAGTACTGTGAAGGAAAGATGAAAAGAACTTTGAAAAGAGAGTGAAAAAGTACGTGAAATTGTTGAAAGGGAAGGGTATTTGATCAGACTTGGTATTTAGCTATCATCGCTCCTTGTGGGTGGTGCTCTAGCTTTTTACTGGGCCAGCATCAGTTTTGGTGGCAAGATAATGACAGTTGAATGTGGCTCCTCGGAGTGTTATAGCTTCTGTTGATGTTGCCTACCGAGACTGAGGTCTGCGGCTTTTGCCTAGGATGCTGGCGTAATGATCCAATACCGCCCGTCTTGAAACATGGACCAAGGAGTCTAACGTCTATGCGAGTGTTTGGGTGTAAAACCCGTACGCGTAATGAAAGTGAACGTAGGTCAGGGCCCGCAAGGGTGCATGATCGACCGATCCTGATGTTCTCGGATGGATTTGAGTAAGAGCATAGCTGTTGGGACCCGAAAGATGGTGAACTATGCCTGAATAGGGTGAAGCCAGAGGAAACTCTGGTGGAGGCTCGTAGCGGTTCTGACGTGCAAATCGATCGTCGAATTTGGGTATAGGGGCGAAAGACTAATCGAACCATCTAGTAGCTGGTTCCTGCCGAAGTTTCCCTCAGGATAGCAGAAGCTCGTATCAGTTTTATGAGGTAAAGCGAATGATTAGAGGTCTTGGGGTCGAAATGACCTTAGCCTATTCTCAAACTTTAAATATGTAAGAAGTCCTTGTTGCTTAATTGAACGTGGACATTTGAATGAAGAGCTTTTAGTGGGCCATTTTTGGTAAGCAGAACTGGCGATGCGGGATGAACCGAACGTGAAGTTAAGGTGCCGGAATGCACGCTCATCAGACACCACAAAAGGTGTTAGTTCATCTAGACAGCCGGACGGTGGCCATGGAAGTCGGAATCCGCTAAGGAGTGTGTAACAACTCACCGGCCGAATGAACTAGCCCTGAAAATGGATGGCGCTCAAGCGTGTTACCTATACTTCACCGTCATGGTTTTTATGATGCCATGACGAGTAGGCAGGCGTGGAGGTCAGTGACGAAGCCTTTGGTGTGAACCTGGGTAGAACGGCCTCTAGTGCAGATCTTGGTGGTAGTAGCAAATATTCAAATGAGATCTTTGAAGACTGAAGTGGGGAAAGGTTCCACATCAACAGCAGTTGGATGTGGGTTAGTCGATCCTAAGAGATGGGGAAGCTCCGTTTCAAAGTGCTTGATTTTTCAAGCCACCATCGAAAGGGAATCCGGTTAATATTCCGGAACTTGGATATGGATTCTTCACGGTAACGTAACTGAATGTGGAGACGTCGGCATGAGCCCTGGGAGGAGTTATCTTTTCTTCTTAACAGCTTATCACCCTGGAATTGGTTTATCCGGAGATAGGGTCTTATGGCTGGAAGAGCGTAATATCTTTGTTACGTCCGGTGCGCTCATGACGGCCCTTGAAAATCCACAGGAAGGAATAGTTTTCATGCCAAGTCGTACTCATAACCGCAGCAGGTCTCCAAGGTTAACAGCCTCTAGTTGATAGAATAATGTAGATAAGGGAAGTCGGCAAAATAGATCCGTAACTTCGGGATAAGGATTGGCTCTAAGGGTCGGGTGTCTTGGGCCTTTTTCAGACGCCATTCCGCATTGGGATCTGCTTTCGGGTGGATCTCTTTGTGGTTTGGTTGACGAATTTGGTAGGTCTTCATGGCCGTCCGGGGCACAATTAACGACCAACTTAGAACTGGTACGGACAAGGGGAATCTGACTGTCTAATTAAAACATAGCATTGCGATGGTCATAAAATGATGTTGACGCAATGTGATTTCTGCCCAGTGCTCTGAATGTCAAAGTGAAGAAATTCAACCAAGCGCGGGTAAACGGCGGGAGTAACTATGACTCTCTTAAGGTAGCCAAATGCCTCGTCATCTAATTAGTGACGCGCATGAATGGATTAACGAGATTCCCACTGTCCCTATCTACTATCTAGCGAAACCACAGCCAAGGGAACGGGCTTGGCAGAATCAGCGGGGAAAGAAGACCCTGTTGAGCTTGACTCTAGTTTGACATTGTGAAAAGACATAGAGGGTGTAGAATAAGTGGGAGCTTCGGCGCCAGTGAAATACCACTACCTTTATCGTTTTTTTACTTATTCAATTAAGCGGAGCTGGACTTCACCGTCCACGTTCTAGATTTAAGGTCTCTTGTAGGCTGATCCGGGTTGAAGACATTGTCAGGTGGGGAGTTTGGCTGGGGCGGCACATCTGTTAAACGATAACGCAGGTGTCCTAAGGGGGACTCATGGAGAACAGAAATCTCCAGTAGAACAAAAGGGTAAAAGTCCCCTTGATTTTGATTTTCAGTGTGAATACAAACCATGAAAGTGTGGCCTATCGATCCTTTAGTCCCTCGGAATTTGAGGCTAGAGGTGCCAGAAAAGTTACCACAGGGATAACTGGCTTGTGGCAGTCAAGCGTTCATAGCGACATTGCTTTTTGATTCTTCGATGTCGGCTCTTCCTATCATACCGAAGCAGAATTCGGTAAGCGTTGGATTGTTCACCCACTAATAGGGAACGTGAGCTGGGTTTAGACCGTCGTGAGACAGGTTAGTTTTACCCTACTGATGAATGTTATCGCAATAGTAATTGAACTTAGTACGAGAGGAACCGTTCATTCAGATAATTGGTTTTTGCGGCTGTCTGATCAGGCATTGCCGCGAAGCTACCATCTGCTGGATAATGGCTGAACGCCTCTAAGTCAGAATCCATGCTAGAAAGCGATGATTTCTTGCCCTCGCACATTTTAGTTGGATACGAATAAGGCACTCTGTGTCGCTGAACCATAGCAGGCTGGCAATGGTGCTTTTAACGGAAAGGTTTTAAGTGCTTGCCGGTGGATAGCAATGTCATTATGCGCGAGGATAAATCCTTTGCATACGACTTAAATGTACAACGGGGTATTGTAAGCAGTAGAGTAGCCTTGTTGTTACGATCTGCTGAGATTAAGCC
TCAGTTGTCCGATTTGTTTGTGTTTACACAACACAATCTCCCCTAAGAGATATTACTTGGTGGTAGCCGGGTGTCTTTTAGAGGAGATTTTTAATTTTTTTGAAGCAGAGGTCGTGCGTGGAACAATTCTGGATGGTGTATAAAAAAAACATTTGAGTCGAGGAGAGGAACCAGCATTATTTTTCTAATTTTTTTTTTTTTCCTACTTATTATTATTATCATGTATTTTTCAGGGATATGATTTTTTTTTTTTATTTTTCTTTATTTTTTTTTTGGTAGCAAGCCTTCAATAATTTAGATTGAATTTTCGATGTGAGTAGTGAAGTGGTGTAAGGATATCTAGCTCAAACATTTCGGGTGATATTGGCCAATAGAAGTGTCCTGAGCTCTGACAAATGACAGATATTCTGTACCATAGTAAAATAGAAGGTAAATGAGAAAAAATGTATGGTAATTGATGGTTGTCGTATGAAAAGTGAGTACGATACGGGCAACTAAGCTAACAAAAGTAGGCAGAATCGACAGATATTCTGTGATGCAAAGTGTGTGGCACACGTCCTGTTTGTTATCTGGCGCTGGAAAGGAAAATTTAAGTATAGAGATGGTGGCAGAGTTGAAAGAGGTGCTACAAGGTGCCTGGAAGAGCCGGCAAAAAAAGTGGTAGTGGTAAAGGATGAATGAAGACTTTTTGCACCATACCACTGTTGCTGCTCTTCCTAAAGGCAGGATTACAAGAAGAAGTCGGAGGGATTAGGATTGGCGACCACTCTTCTCTACGTGCTGGGAGGAAAAAAAAGATAGGTGTGGAAGAGGTGGGCATATATATATAGACGTTTGGATAGACAATGGATTGATGCAGAACGCGACCTCGAGACCGCGTTGGACTGGAGGGAAGGGAAAAAAAAAATAATAAAAAAAAAAAA
5S		AGATTGCAGCACCTGAGTTTCGCGTATGGTCTCCCACTACACTACTCGGTCAGGCTCTTAGCAGCTTAACTACAGTTGATCGGACGGGAAACGGTGCTTTTCTGCTAGATATGGCCGCAACC
GAAAGAGTATGGAAACGAGTGGGGGATATGGATTTAGCAAGGGAGAAGTACTTTTCAACTAACTGTTGGCTGGTGGTGGCAGCTGTTGTAGAACGAAATGCGTAACCATAATATTTTTTTTTTTTTCTTGGTAGGTGAGATAGTATGATGGATGATAGAGAAGACCACTGTAACCGTAGATGAAGGATGTACTGAAGTGATATTGTATGAGTGGTTTGACGATTCTACGTAGGAGAATTAAAAAGATGGAGAAATTGGAAATTAGAGGAGAATCTCCTGTTGAAAAATGAAGAACCGGCATGGATTGTATGAATGTCAATTTTGGAGACCTGCACAATGTCAATGTTAAAGGAATTGACTGCAAAGCGTAGAAACTCCATATTCCAGTGACGAGATTGTGGTTTTTTGAGTATCTTTAATTTTTTGGTTGTCGCGTAGTAGGGGGT

#LTR-rt1, 2, 3, 5R, 7 and 7R are LTR retrotransposons on the sense strands of chromosome 1, 2, 3, 6 and 7
#LTR5R and LTR7R are LTR retrotransposons on the antisense strands of chromosome 5 and 7, repectively.
#CDSs are indicated by "[]", the length of AJ439553 was corrected into 4882 
AJ439553	TGTTGAGATATTAGTCTATAATATGTCACGTGACTATGCAGAGATATGCATCTCCTGCATAAATATTATGTGAAACAAATCCTAATCAGTTAGGATTAGAGATAAGTTTCAGAAAGCACACTAAAGATTTAGAGTGGTATTAGAATCTACTATAAATACAGTTAGATTCTCCCTCATCTTAAGTGAACATTCAATTGGTAAGATTTACATATAAATCTTATAAATATAAGCTTATACAAACTACTGATATAAGGTAGTAAAAGGTATATTAAATTATCCAAAAG[ATGACAACTTCAGATCAGTTAAAGTTAGCATTCCAACAGGTTATGAGCCCTGTCAGCCACTTCCAATTAGCTAATCCATTTTCAGAAACATGGAAGCTTATGTCATCCAACAACTATCTGGAGTGGAAAAGAAGATTTGAAAAATATCTACTTTTAGCAAGTGAACATATTTACCAGTACTATAAGACTGGCCAATTGAATGTTCAAAATGACGTCCTTATTGATGAGTCCGTTATTCAAGAATGTGATATTGCCTTGAAAGTGCTCCTATTGAAAACTTTGTCTCAAAATGTTATTGACGTCCTAGATCAAAATGTGATGTCCGGATTTGATCATATAAGAGCCATTGACAAAACTTACGGGAATATAAGTTTGCGTGGTTTATTACTTAGGTACAAGAAAATGAACAAAGATTCCCCTTCTCCTTTAGAACATATTAGAAACTTTAGGATGCTCGCAGAAGATCTGAAATTTATTGCACCAGATTTAGAGACTGTTGAAGTTCTATTGTGCCTCTCAACACTGAACGATGATTCTCTTGAAGATAAGTTGTTTGTCAACAAACTAGAAAGACTATCGTTCATGGATTTACAAAATGCATATGCTGAAAATGAGTTAAGACCTTCATTTGCGTATACAATCAATCAATCTAAGCAAATGCAAGATTCAAAATCTTCTAAGAAGAAAAAGATCATATGTACTAGATGTCAAAAGGAAGGACACAAGTCTTTTGAATGTCGTGCTCCTGCTCCAGTCTCTAAGAAGTCACTTCTAAGTGATGAAACTGGAAAAGATGATGATACTTATGGCGAAATCTTTGTTGCTGAAGCATTTAGAACCATGGGTGAGGTATACACAGCGAGAAACTTACCCCTTCCTCATATTGATGATGCTTATTGGTTTGACTCGGGAGCTACTTGTCATATTTCCAACAACAGAAACCATTTCAGCAGTTTTGAAAAATATCATGGTTATCTGCAAGGTTTATCTTCAGGATGTCAAATTGAAGGAAAAGGAACTGTCCTACTATATCACAATGGTAAGGATATTACTTTAACAGATGTCTATTATGTTCCTGAGGCCGGAAAGAACTTAATTGCTTTCTGTAAAGTCTTTAAAGCAGGAGGAATTCGCGTTGATGAATCAGGACTATTTGTCAACAATAAACTGTTTGCTACTTATCAACCAAATAGACTATTCAAATGCATATTCTCTCCCCAGTACTGTGCACAGGCTAATCTAGTTATGGACTCTCATTCTCATCAACGGTTTGGACATCCATCTGAAAAGACTTCTCGCAAATTGGGTTTACCTATCTTGAAAGAACTCTGTGCAAGCTGTCAGTTTGGACGAAACACTGCAACATTTCCCAAGGTTTCACGAACAGTCGTCAAAGCTCCTCTAGAACTACTACATGTTGATGTGTGTGGCCCATTTAACACAAAAGGTACACAAAATGAACGATTTTTCTTAACCATTGTCGATCGTTTCACTCATATGGTGGCCGTTTACCCATTACAACATAAATCTCAGGTTTCTCAGCTATTGAAAGAGTATATTACTTATGCTGAAAATCACTTTCATCGTTTCCCTTATAAGGTCATGCGAGTTCGAAGTGATAATGGCACTGAATTCTGCAATAATCAGTTACTGACTTTCTTCAAACAAAAAGGGATTCAACATGAACTTACTAATACTTACTCCAGCTATCAAAATGGCGTTGCTGAGCGTATGCATCGGACTCTCATTAGTCGGGTTCGAATTCTCTTGGCTAGCTCTGGTTGTCCTGACATGTTTTGGCCTCAGGCACTGAAATTCGTTGCTCTCATTATCAACCAGGAACCTTCATCCTCTATTCATGGGGACATTCCTCATATGCGCTGGTTTGATTCTCAACCAGATTATACAATGTATCATCCTTTTGGATGTCAGGCTTATCCTTTAACTCCCAGTGTTCATCGGTCTTCCAAACTTTCTCCGGTGTCCACTTCTAGCATCTTTATGGGAGTGAGCGCCCGCCGCAAAGCTTATATCTTTTATGATCCTATTGCTGACAGTTTTACTGAATCTCAACATGCAACATTTTCCGACTCTCACTTTCCGTTTTTACACCAAACTCGAAAATCTGTGGGTGTTCCCATTTTTGACCTATCCGAGTCCTATAGGCAGCAATCCTCTGGAATTCTGCCGTCATTACCGAACCCCTCTACTGTGCCAATATTGCCTAGAGGTATATCCGATGTCTCGTCTCGTCCTTTGTCTCATTCTACTTCTGATCCGGACTATACTCCCTCTGACTCTATGGACTATAAGTCTTCTGATTCTATGGAGCTCGTTCCACTTGATCATATTGAATCTAATTTGGAATCTATTTCCGATCCTACTGTGGAT                                          ATTTCTCCTGATTATTCCCCTGCACCATCTGTGCCTATATCTTCTAAGTTGATTGACTATCCCGTTGAACGATCTCTTATTCCCTACTCACAATCAGCACATGATCATTCTACTGTTGTTACTTTTGCTCCTCGTCCTGAGTGTCCTTCTGAACCCTCCCTTCTTCCTCCACCAACCTCCGCTTCTATGAACCCCGAATTGTTAACTCCCGTTATTCCTGCTGTGCATCCTCGGGATCCTTCTGAATCTGATGTTGGACCTGATCCTCCCCGCTATCCTATGCGGCGACTTAATGCGGATGCCTCTCATGCTCTTCTTGCTGACGCTGCCTCAGCTGTCTCTTCTTCCAACGTTCCTACCTCGGTCACCGAGGCCTTAAACTCATCTGTTTGGTCTAAGGCCATGCAACAAGAAATGGAGGCTCACCATCTAAATAAAACTTGGTCCTTGGTCCCTCTTCCTAAGGGTCGACGTGCTTTAGGTTGTCGTTGGGTTTTCACTGAGAAACTCCCAAGTCATCTTCCTAAAGCTCGTCTTGTGGTTCAAGGTTTTCGCCAGATAGAGGGTATTGATTATACTGAAACCTTTAGTCCGGTTGTTCGTTATGAAAGTGTGCGCACTCTTCTTGCTCTTGCTGCTCAAAAACATATGGTTATTCATCAGATGGATGTCACTACGGCCTTTCTTAATGGTGATCTAGCTGAGGAGATTTATATGACTCAGCCCATTGGCTTTGTTCATCCGGGTCAGGATTCTCTTGTTTGTCATCTTCAGAAGAGTCTATATGGTCTGAAGCAGGCCCCCTTGTGCTGGAATCTCAAGATTGATTCTCTACTAGCCTCTTCTGGTTTCCGCAAAATTCCATGTGAGTTTGGTCTTTATATCTCGCTCACTCATCCTTTGATCTATGTTGCTCTTTATGTGGATGATCTCCTCATTCTCTCTACGTCTCAGGCACGTATTACTCATACCAAATCTCTTCTTTCTCATCATTTTATTATGAAAGATCTTGGCACTGCAAGCCACTTTCTTGGACTAGATATACATCAGTCTCTTCCTTCTATTGCTCTCTCTGCGTCCACTTATATTCATCAGATGCTCGATGATTACAATCTTTCTGCTTGTAATCCTGTTTCCACTCCTTGTGATACTCAATCTTGGGTGCTTTCCGATGATCCTCCTTTATCCAACCCTACTGAATTCCGCAGCATGGTAGGGAAGTTGCTATTTGCTGCTAACACAGTAAGGATTGATATTGCATTTGTTGTCTCAAAATTAAGTCGTTTCTTACAAAATCCACGCAAATCACATTTAGCTAAAGCCAGACATGTGATGCGATATTTAAAGGGCACTGCCGATTTGGGAATTGTTTACTCCAAAGACTCCCATTTCAAATTATCCGGATTCTGCGACTCTGACTGGGGAACTGATCCGAATGATCGGATCTCAGTTACAGGGTATGTCTTTATCTTAGCAGGTGCTCCCATTACTTGGAGATCTAAGAAACAAACAACAGTGGCATTATCGTCAACAGAAGCGGAATATATGGCTTTAGGCGATGCTCTCAGAGAGCTCTTATGGTTAAAACAATTACTTGATCAACTTGAAATCAAATCCTCTGAACCTCCGACACTCTATTGTGACAATACCGGAGCATTATCTTTGATGAAGCATCCAGCATTTCATCCAAGAACAAAACACATTGATATAAGACATCACTTCATCAGACAACATCTAACCTCCAATGATTTTATCTCAAAACATGTATCATCAGGCATGAATCTAGCTGATCCACTTACTAAAGCATTAGATAAGCCAAAATTTGAATCTTTGAGACTAAAATGGAAATTTGAAAAACTTTGA]CATAGTATACGACTATGGTAGGGTGTTGAGATATTAGTCTATAATATGTCACGTGACTATGCAGAGATATGCATCTCCTGCATAAATATTATGTGAAACAAATCCTAATCAGTTAGGATTAGAGATAAGTTTCAGAAAGCACACTAAAGATTTAGAGTGGTATTAGAATCTACTATAAATACAGTTAGATTCTCCCTCATCTTAAGTGAACATTCAATTGGTAAGATTTACATATAAATCTTATAAATATAAGCTTATACAA-CTACTGATATAAGGTAGTAAAAGGTATATTAAATTATCCAAAAGATGACAACTTCAGATCAGTTAAAGTTAGCATTCCAACA
LTR-rt1		TGTTGAGATATTAGTCTATAATATGTCACGTGACTATGCAGAGATATGCATCTCCTGCATAAATATTATGTGAAACAAATCCTAATCAGTTAGGATTAGAGATAAGTTTCAGAAAGCACACTAAAGATTTAGAGTGGTATTAGAATCTACTATAAATACAGTTAGATTCTCCCTCATCTTAAGTGAACATTCAATTGGTAAGATTTACATATAAATCTTATAAATATAAGCTTATACAA-CTACTGATATAAGGTAGTAAAAGGTATATTAAATTATCCAAAAG[ATGACAACTTCAGATCAGTTAAAGTTAGCATTCCAACAGGTTATGAGCCCTGTCAGCCACTTCCAATTAGCTAATCCATTTTCAGAAACATGGAAGCTTATGTCATCCAACAACTATCTGGAGTGGAAAAGAAGATTTGAAAAATATCTACTTTTAGCAAGTGAACATATTTACCAGTACTATAAGACTGGCCAATTGAATGTTCAAAATGACGTCCTTATTGATGAGTCCGTTATTCAAGAATGTGATATTGCCTTGAAAGTGCTCCTATTGAAAACTTTGTCTCAAAATGTTATTGACGTCCTAGATCAAAATGTGATGTCCGGATTTGATCATATAAGAGCCATTGACAAAACTTACGGGAATATAAGTTTGCGTGGTTTATTACTTAGGTACAAGAAAATGAACAAAGATTCCCCTTCTCCTTTAGAACATATTAGAAACTTTAGGATGCTCGCAGAAGATCTGAAATTTATTGCACCAGATTTAGAGACTGTTGAAGTTCTATTGTGCCTCTCAACACTGAACGATGATTCTCTTGAAGATAAGTTGTTTGTCAACAAACTAGAAAGACTATCGTTCATGGATTTACAAAATGCATATGCTGAAAATGAGTTAAGACCTTCATTTGCGTATACAATCAATCAATCTAAGCAAATGCAAGATTCAAAATCTTCTAAGAAGAAAAAGATCATATGTACTAGATGTCAAAAGGAAGGACACAAGTCTTTTGAATGTCGTGCTCCTGCTCCAGTCTCTAAGAAGTCACTTCTAAGTGATGAAACTGGAAAAGATGATGATACTTATGGCGAAATCTTTGTTGCTGAAGCATTTAGAACCATGGGTGAGGTATACACAGCGAGAAACTTACCCCTTCCTCATATTGATGATGCTTATTGGTTTGACTCGGGAGCTACTTGTCATATTTCCAACAACAGAAACCATTTCAGCAGTTTTGAAAAATATCATGGTTATCTGCAAGGTTTATCTTCAGGATGTCAAATTGAAGGAAAAGGAACTGTCCTACTATATCACAATGGTAAGGATATTACTTTAACAGATGTCTATTATGTTCCTGAGGCCGGAAAGAACTTAATTGCTTTCTGTAAAGTCTTTAAAGCAGGAGGAATTCGCGTTGATGAATCAGGACTATTTGTCAACAATAAACTGTTTGCTACTTATCAACCAAATAGACTATTCAAATGCATATTCTCTCCCCAGTACTGTGCACAGGCTAATCTAGTTATGGACTCTCATTCTCATCAACGGTTTGGACATCCATCTGAAAAGACTTCTCGCAAATTGGGTTTACCTATCTTGAAAGAACTCTGTGCAAGCTGTCAGTTTGGACGAAACACTGCAACATTTCCCAAGGTTTCACGAACAGTCGTCAAAGCTCCTCTAGAACTACTACATGTTGATGTGTGTGGCCCATTTAACACAAAAGGTACACAAAATGAACGATTTTTCTTAACCATTGTCGATCGTTTCACTCATATGGTGGCCGTTTACCCATTACAACATAAATCTCAGGTTTCTCAGCTATTGAAAGAGTATATTACTTATGCTGAAAATCACTTTCATCGTTTCCCTTATAAGGTCATGCGAGTTCGAAGTGATAATGGCACTGAATTCTGCAATAATCAGTTACTGACTTTCTTCAAACAAAAAGGGATTCAACATGAACTTACTAATACTTACTCCAGCTATCAAAATGGCGTTGCTGAGCGTATGCATCGGACTCTCATTAGTCGGGTTCGAATTCTCTTGGCTAGCTCTGGTTGTCCTGACATGTTTTGGCCTCAGGCACTGAAATTCGTTGCTCTCATTATCAACCAGGAACCTTCATCCTCTATTCATGGGGACATTCCTCATATGCGCTGGTTTGATTCTCAACCAGATTATACAATGTATCATCCTTTTGGATGTCAGGCTTATCCTTTAACTCCCAGTGTTCATCGGTCTTCCAAACTTTCTCCGGTGTCCACTTCTAGCATCTTTATGGGAGTGAGCGCCCGCCGCAAAGCTTATATCTTTTATGATCCTATTGCTGACAGTTTTACTGAATCTCAACATGCAACATTTTCCGACTCTCACTTTCCGTTTTTACACCAAACTCGAAAATCTGTGGGTGTTCCCATTTTTGACCTATCCGAGTCCTATAGGCAGCAATCCTCTGGAATTCTGCCGTCATTACCGAACCCCTCTACTGTGCCAATATTGCCTAGAGGTATATCCGATGTCTCGTCTCGTCCTTTGTCTCATTCTACTTCTGATCCGGACTATACTCCCTCTGACTCTATGGACTATAAGTCTTCTGATTCTATGGAGCTCGTTCCACTTGATCATATTGAATCTAATTTGGAATCTATTTCCGATCCTACTGTGGAT                                          ATTTCTCCTGATTATTCCCCTGCACCATCTGTGCCTATATCTTCTAAGTTGATTGACTATCCCGTTGAACGATCTCTTATTCCCTACTCACAATCAGCACATGATCATTCTACTGTTGTTACTTTTGCTCCTCGTCCTGAGTGTCCTTCTGAACCCTCCCTTCTTCCTCCACCAACCTCCGCTTCTATGAACCCCGAATTGTTAACTCCCGTTATTCCTGCTGTGCATCCTCGGGATCCTTCTGAATCTGATGTTGGACCTGATCCTCCCCGCTATCCTATGCGGCGACTTAATGCGGATGCCTCTCATGCTCTTCTTGCTGACGCTGCCTCAGCTGTCTCTTCTTCCAACGTTCCTACCTCGGTCACCGAGGCCTTAAACTCATCTGTTTGGTCTAAGGCCATGCAACAAGAAATGGAGGCTCACCATCTAAATAAAACTTGGTCCTTGGTCCCTCTTCCTAAGGGTCGACGTGCTTTAGGTTGTCGTTGGGTTTTCACTGAGAAACTCCCAAGTCATCTTCCTAAAGCTCGTCTTGTGGTTCAAGGTTTTCGCCAGATAGAGGGTATTGATTATACTGAAACCTTTAGTCCGGTTGTTCGTTATGAAAGTGTGCGCACTCTTCTTGCTCTTGCTGCTCAAAAACATATGGTTATTCATCAGATGGATGTCACTACGGCCTTTCTTAATGGTGATCTAGCTGAGGAGATTTATATGACTCAGCCCATTGGCTTTGTTCATCCGGGTCAGGATTCTCTTGTTTGTCATCTTCAGAAGAGTCTATATGGTCTGAAGCAGGCCCCCTTGTGCTGGAATCTCAAGATTGATTCTCTACTAGCCTCTTCTGGTTTCCGCAAAATTCCATGTGAGTTTGGTCTTTATATCTCGCTCACTCATCCTTTGATCTATGTTGCTCTTTATGTGGATGATCTCCTCATTCTCTCTACGTCTCAGGCACGTATTACTCATACCAAATCTCTTCTTTCTCATCATTTTATTATGAAAGATCTTGGCACTGCAAGCCACTTTCTTGGACTAGATATACATCAGTCTCTTCCTTCTATTGCTCTCTCTGCGTCCACTTATATTCATCAGATGCTCGATGATTACAATCTTTCTGCTTGTAATCCTGTTTCCACTCCTTGTGATACTCAATCTTGGGTGCTTTCCGATGATCCTCCTTTATCCAACCCTACTGAATTCCGCAGCATGGTAGGGAAGTTGCTATTTGCTGCTAACACAGTAAGGATTGATATTGCATTTGTTGTCTCAAAATTAAGTCGTTTCTTACAAAATCCACGCAAATCACATTTAGCTAAAGCCAGACATGTGATGCGATATTTAAAGGGCACTGCCGATTTGGGAATTGTTTACTCCAAAGACTCCCATTTCAAATTATCCGGATTCTGCGACTCTGACTGGGGAACTGATCCGAATGATCGGATCTCAGTTACAGGGTATGTCTTTATCTTAGCAGGTGCTCCCATTACTTGGAGATCTAAGAAACAAACAACAGTGGCATTATCGTCAACAGAAGCGGAATATATGGCTTTAGGCGATGCTCTCAGAGAGCTCTTATGGTTAAAACAATTACTTGATCAACTTGAAATCAAATCCTCTGAACCTCCGACACTCTATTGTGACAATACCGGAGCATTATCTTTGATGAAGCATCCAGCATTTCATCCAAGAACAAAACACATTGATATAAGACATCACTTCATCAGACAACATCTAACCTCCAATGATTTTATCTCAAAACATGTATCATCAGGCATGAATCTAGCTGATCCACTTACTAAAGCATTAGATAAGCCAAAATTTGAATCTTTGAGACTAAAATGGAAATTTGAAAAACTTTGA]CATAGTATACGACTATGGTAGGGTGTTGAGATATTAGTCTATAATATGTCACGTGACTATGCAGAGATATGCATCTCCTGCATAAATATTATGTGAAACAAATCCTAATCAGTTAGGATTAGAGATAAGTTTCAGAAAGCACACTAAAGATTTAGAGTGGTATTAGAATCTACTATAAATACAGTTAGATTCTCCCTCATCTTAAGTGAACATTCAATTGGTAAGATTTACATATAAATCTTATAAATATAAGCTTATACAA-CTACTGATATAAGGTAGTAAAAGGTATATTAAATTATCCAAAAGATGACAACTTCAGATCAGTTAAAGTTAGCATTCCAACA
LTR-rt2		TGTTGAGATATTAGTCTATAATATGTCACGTGACTATGCAGAGATATGCATCTCCTGCATAAATATTATGTGAAACAAATCCTAATCAGTTAGGATTAGAGATAAGTTTCAGAAAGCACACTAAAGATTTAGAGTGGTATTAGAATCTACTATAAATACAGTTAGATTCTCCCTCATCTTAAGTGAACATTCAATTGGTAAGATTTACATATAAATCTTATAAATATAAGCTTATACAA-CTACTGATATAAGGTAGTAAAAGGTATATTAAATTATCCAAAAG[ATGACAACTTCAGATCAGTTAAAGTTAGCATTCCAACAGGTTATGAGCCCTGTCAGCCACTTCCAATTAGCTAATCCATTTTCAGAAACATGGAAGCTTATGTCATCCAACAACTATCTGGAGTGGAAAAGAAGATTTGAAAAATATCTACTTTTAGCAAGTGAACATATTTACCAGTACTATAAGACTGGCCAATTGAATGTTCAAAATGACGTCCTTATTGATGAGTCCGTTATTCAAGAATGTGATATTGCCTTGAAAGTGCTCCTATTGAAAACTTTGTCTCAAAATGTTATTGACGTCCTAGATCAAAATGTGATGTCCGGATTTGATCATATAAGAGCCATTGACAAAACTTACGGGAATATAAGTTTGCGTGGTTTATTACTTAGGTACA-GAAAATGAACAAAGATTCCCCTTCTCCTTTAGAACATATTAGAAACTTTAGGATGCTCGCAGAAGATCTGAAATTTATTGCACCAGATTTAGAGACTGTTGAAGTTCTATTGTGCCTCTCAACACTGAACGATGATTCTCTTGAAGATAAGTTGTTTGTCAACAAACTAGAAAGACTATCGTTCATGGATTTACAAAATGCATATGCTGAAAATGAGTTAAGACCTTCATTTGCGTATACAATCAATCAATCTAAGCAAATGCAAGATTCAAAATCTTCTAAGAAGAAAAAGATCATATGTACTAGATGTCAAAAGGAAGGACACAAGTCTTTTGAATGTCGTGCTCCTGCTCCAGTCTCTAAGAAGTCACTTCTAAGTGATGAAACTGGAAAAGATGATGATACTTATGGCGAAATCTTTGTTGCTGAAGCATTTAGAACCATGGGTGAGGTATACACAGCGAGAAACTTACCC-TTCCTCATATTGATGATGCTTATTGGTTTGACTCGGGAGCTACTTGTCATATTTCCAACAACAGAA-CCATTTCAGCAGTTTTGAAAAATATCATGGTTATCTGCAAGGTTTATCTTCAGGATGTCAAATTGAAGGAAAAGGAACTGTCCTACTATATCACAATGGTAAGGATATTACTTTAACAGATGTCTATTATGTTCCTGAGGCCGGAAAGAACTTAATTGCTTTCTGTAAAGTCTTTAAAGCAGGAGGAATTCGCGTTGATGAATCAGGACTATTTGTCAACAATAAACTGTTTGCTACTTATCAACCAAATAGACTATTCAAATGCATATTCTCTCCCCAGTACTGTGCACAGGCTAATCTAGTTATGGACTCTCATTCTCATCAACGGTTTGGACATCCATCTGAAAAGACTTCTCGCAAATTGGGTTTACCTATCTTGAAAGAACTCTGTGCAAGCTGTCAGTTTGGACGAAACACTGCAACATTTCC-AAGGTTTCACGAACAGTCGTCAAAGCTCCTCTAGAACTACTACATGTTGATGTGTGTGGCCCATTTAACACAAAAGGTACACAAAATGAACGATTTTT--TAACCATTGTCGATCGTTTCACTCATATGGTGGCCGTTTACCCATTACAACATAAATCTCAGGTTTCTCAGCTATTGAAAGAGTATATTACTTATGCTGAAAATCACTTTCATCGTTTCCCTTATAAGGTCATGCGAGTTCGAAGTGATAATGGCACTGAATTCTGCAATAATCAGTTACTGACTTTCTTCAAACAAAAAGGGATTCAACATGAACTTACTAATACTTACTCCAGCTATCAAAATGGCGTTGCTGAGCGTATGCATCGGACTCTCATTAGTCGGGTTCGAATTCTCTTGGCTAGCTCTGGTTGTC-TGACATGTTTTGGCCTCAGGCACTGAAATTCGTTGCTCTCATTATCAAC-AGGAACCTTCATCCTCTATTCATGGGGACATTCCTCATATGCGCTGGTTTGATTCTCAACCAGATTATACAATGTATCATCCTTTTGGATGTCAGGCTTATCCTTTAACTCCCAGTGTTCATCGGTCTTCCAAACTTTCTCCGGTGTCCACTTCTAGCATCTTTATGGGAGTGAGCGCCCGCCGCAAAGCTTATATCTTTTATGATCCTATTGCTGACAGTTTTACTGAATCTCAACATGCAACATTTTCCGACTCTCACTTTCCGTTTT-ACACCAAACTCGAAAATCTGTGGGTGTTCCCATTTTTGACCTATCCGAGTCCTATAGGCAGCAATCCTCTGGAATTCTGCCGTCATTACCGAACCC-TCTACTGTGCCAATATTGC-TAGAGGTATATCCGATGTCTCGTCTCGTCCTTTGTCTCATTCTACTTCTGATCCGGACTATACTCCCTCTGACTCTATGGACTATAAGTCTTCTGATTCTATGGAGCTCGTTCCACTTGATCATATTGAATCTAATTTGGAATCTATTTCCGATCCTACTGTGGAT                                          ATTTCTCCTGATTATTCCCCTGCACCATCTGTGCCTATATCTTCTAAGTTGATTGACTATCCCGTTGAACGATCTCTTATTCCCTACTCACAATCAGCACATGATCATTCTACTGTTGTTACTTTTGCTCCTCGTCCTGAGTGTCCTTCTGAACCCTCCCTTCTTCCTCCACCAACCTCCGCTTCTATGAACCCCGAATTGTTAACTCCCGTTATTCCTGCTGTGCATCCTCGGGATCCTTCTGAATCTGATGTTGGACCTGATCCTCCC-GCTATCCTATGCGGCGACTTAATGCGGATGCCTCTCATGCTCTTCTTGCTGACGCTGCCTCAGCTGTCTCTTCTTCCAACGTTCCTACCTCGGTCACCGAGGCCTTAAACTCATCTGTTTGGTCTAAGGCCATGCAACAAGAAATGGAGGCTCACCATCTAAATAAAACTTGGTCCTTGGTCCCTCTTCCTAAGGGTCGACGTGCTTTAGGTTGTCGTTGGGTTTTCACTGAGAAACTCCCAAGTCATCTTCCTAAAGCTCGTCTTGTGGTTCAAGGTTTTCGCCAGATAGAGGGTATTGATTATACTGAAACCTTTAGTCCGGTTGTTCGTTATGAAAGTGTGCGCACTCTTCTTGCTCTTGCTGCTCAAAAACATATGGTTATTCATCAGATGGATGTCACTACGGCCTTTCTTAATGGTGATCTAGCTGAGGAGATTTATATGACTCAGCCCATTGGCTTTGTTCATCCGGGTCAGGATTCTCTTGTTTGTCATCTTCAGAAGAGTCTATATGGTCTGAAGCAGGCCCCCTTGTGCTGGAATCTCAAGATTGATTCTCTACTAGCCTCTTCTGGTTTCCGCAAAATTCCATGTGAGTTTGGTCTTTATATCTCGCTCACTCATCCTTTGATCTATGTTGCTCTTTATGTGGATGATCTCCTCATTCTCTCTACGTCTCAGGCACGTATTACTCATACCAAATCTCTTCTTTCTCATCATTTTATTATGAAAGATCTTGGCACTGCAAGCCACTTTCTTGGACTAGATATACATCAGTCTCTTCCTTCTATTGCTCTCTCTGCGTCCACTTATATTCATCAGATGCTCGATGATTACAATCTTTCTGCTTGTAATCCTGTTTCCACTCCTTGTGATACTCAATCTTGGGTGCTTTCCGATGATCCTCCTTTATCCAACCCTACTGAATTCCGCAGCATGGTAGGGAAGTTGCTATTTGCTGCTAACACAGTAAGGATTGATATTGCATTTGTTGTCTCAAAATTAAGTCGTTTCTTACAAAATCCACGCAAATCACATTTAGCTAAAGCCAGACATGTGATGCGATATTTAAAGGGCACTGCCGATTTGGGAATTGTTTACTCCAAAGACTCCCATTTCAAATTATCCGGATTCTGCGACTCTGACTGGGGAACTGATCCGAATGATCGGATCTCAGTTACAGGGTATGTCTTTATCTTAGCAGGTGCTCCCATTACTTGGAGATCTAAGAAACAAACAACAGTGGCATTATCGTCAACAGAAGCGGAATATATGGCTTTAGGCGATGCTCTCAGAGAGCTCTTATGGTTAAAACAATTACTTGATCAACTTGAAATCAAATCCTCTGAACCTCCGACACTCTATTGTGACAATACCGGAGCATTATCTTTGATGAAGCATCCAGCATTTCATCCAAGAACAAAACACATTGATATAAGACATCACTTCATCAGACAACATCTAACCTCCAATGATTTTATCTCAAAACATGTATCATCAGGCATGAATCTAGCTGATCCACTTACTAAAGCATTAGATAAGCCAAAATTTGAATCTTTGAGACTAAAATGGAAATTTGAAAAACTTTGA]CATAGTATACGACTATGGTAGGGTGTTGAGATATTAGTCTATAATATGTCACGTGACTATGCAGAGATATGCATCTCCTGCATAAATATTATGTGAAACAAATCCTAATCAGTTAGGATTAGAGATAAGTTTCAGAAAGCACACTAAAGATTTAGAGTGGTATTAGAATCTACTATAAATACAGTTAGATTCTCCCTCATCTTAAGTGAACATTCAATTGGTAAGATTTACATATAAATCTTATAAATATAAGCTTATACAA-CTACTGATATAAGGTAGTAAAAGGTATATTAAATTATCCAAAAGATGACAACTTCAGATCAGTTAAAGTTAGCATTCCAACA
LTR-rt3		TGTTGAGATATTAGTCTATAATATGTCACGTGACTATGCAGAGATATGCATCTCCTGCATAAATATTATGTGAAACAAATCCTAATCAGTTAGGATTAGAGATAAGTTTCAGAAAGCACACTAAAGATTTAGAGTGGTATTAGAATCTACTATAAATACAGTTAGATTCTCCCTCATCTTAAGTGAACATTCAATTGGTAAGATTTACATATAAATCTTATAAATATAAGCTTATACAA-CTACTGATATAAGGTAGTAAAAGGTATATTAAATTATCCAAAAG[ATGACAACTTCAGATCAGTTAAAGTTAGCATTCCAACAGGTTATGAGCCCTGTCAGCCACTTCCAATTAGCTAATCCATTTTCAGAAACATGGAAGCTTATGTCATCCAACAACTATCTGGAGTGGAAAAGAAGATTTGAAAAATATCTACTTTTAGCAAGTGAACATATTTACCAGTACTATAAGACTGGCCAATTGAATGTTCAAAATGACGTCCTTATTGATGAGTCCGTTATTCAAGAATGTGATATTGCCTTGAAAGTGCTCCTATTGAAAACTTTGTCTCAAAATGTTATTGACGTCCTAGATCAAAATGTGATGTCCGGATTTGATCATATAAGAGCCATTGACAAAACTTACGGGAATATAAGTTTGCGTGGTTTATTACTTAGGTACAAGAAAATGAACAAAGATTCCCCTTCTCCTTTAGAACATATTAGAAACTTTAGGATGCTCGCAGAAGATCTGAAATTTATTGCACCAGATTTAGAGACTGTTGAAGTTCTATTGTGCCTCTCAACACTGAACGATGATTCTCTTGAAGATAAGTTGTTTGTCAACAAACTAGAAAGACTATCGTTCATGGATTTACAAAATGCATATGCTGAAAATGAGTTAAGACCTTCATTTGCGTATACAATCAATCAATCTAAGCAAATGCAAGATTCAAAATCTTCTAAGAAGAAAAAGATCATATGTACTAGATGTCAAAAGGAAGGACACAAGTCTTTTGAATGTCGTGCTCCTGCTCCAGTCTCTAAGAAGTCACTTCTAAGTGATGAAACTGGAAAAGATGATGATACTTATGGCGAAATCTTTGTTGCTGAAGCATTTAGAACCATGGGTGAGGTATACACAGCGAGAAACTTACCCCTTCCTCATATTGATGATGCTTATTGGTTTGACTCGGGAGCTACTTGTCATATTTCCAACAACAGAAACCATTTCAGCAGTTTTGAAAAATATCATGGTTATCTGCAAGGTTTATCTTCAGGATGTCAAATTGAAGGAAAAGGAACTGTCCTACTATATCACAATGGTAAGGATATTACTTTAACAGATGTCTATTATGTTCCTGAGGCCGGAAAGAACTTAATTGCTTTCTGTAAAGTCTTTAAAGCAGGAGGAATTCGCGTTGATGAATCAGGACTATTTGTCAACAATAAACTGTTTGCTACTTATCAACCAAATAGACTATTCAAATGCATATTCTCTCCCCAGTACTGTGCACAGGCTAATCTAGTTATGGACTCTCATTCTCATCAACGGTTTGGACATCCATCTGAAAAGACTTCTCGCAAATTGGGTTTACCTATCTTGAAAGAACTCTGTGCAAGCTGTCAGTTTGGACGAAACACTGCAACATTTCCCAAGGTTTCACGAACAGTCGTCAAAGCTCCTCTAGAACTACTACATGTTGATGTGTGTGGCCCATTTAACACAAAAGGTACACAAAATGAACGATTTTTCTTAACCATTGTCGATCGTTTCACTCATATGGTGGCCGTTTACCCATTACAACATAAATCTCAGGTTTCTCAGCTATTGAAAGAGTATATTACTTATGCTGAAAATCACTTTCATCGTTTCCCTTATAAGGTCATGCGAGTTCGAAGTGATAATGGCACTGAATTCTGCAATAATCAGTTACTGACTTTCTTCAAACAAAAAGGGATTCAACATGAACTTACTAATACTTACTCCAGCTATCAAAATGGCGTTGCTGAGCGTATGCATCGGACTCTCATTAGTCGGGTTCGAATTCTCTTGGCTAGCTCTGGTTGTCCTGACATGTTTTGGCCTCAGGCACTGAAATTCGTTGCTCTCATTATCAACCAGGAACCTTCATCCTCTATTCATGGGGACATTCCTCATATGCGCTGGTTTGATTCTCAACCAGATTATACAATGTATCATCCTTTTGGATGTCAGGCTTATCCTTTAACTCCCAGTGTTCATCGGTCTTCCAAACTTTCTCCGGTGTCCACTTCTAGCATCTTTATGGGAGTGAGCGCCCGCCGCAAAGCTTATATCTTTTATGATCCTATTGCTGACAGTTTTACTGAATCTCAACATGCAACATTTTCCGACTCTCACTTTCCGTTTTTACACCAAACTCGAAAATCTGTGGGTGTTCCCATTTTTGACCTATCCGAGTCCTATAGGCAGCAATCCTCTGGAATTCTGCCGTCATTACCGAACCCCTCTACTGTGCCAATATTGCCTAGAGGTATATCCGATGTCTCGTCTCGTCCTTTGTCTCATTCTACTTCTGATCCGGACTATACTCCCTCTGACTCTATGGACTATAAGTCTTCTGATTCTATGGAGCTCGTTCCACTTGATCATATTGAATCTAATTTGGAATCTATTTCCGATCCTACTGTGGAT                                          ATTTCTCCTGATTATTCCCCTGCACCATCTGTGCCTATATCTTCTAAGTTGATTGACTATCCCGTTGAACGATCTCTTATTCCCTACTCACAATCAGCACATGATCATTCTACTGTTGTTACTTTTGCTCCTCGTCCTGAGTGTCCTTCTGAACCCTCCCTTCTTCCTCCACCAACCTCCGCTTCTATGAACCCCGAATTGTTAACTCCCGTTATTCCTGCTGTGCATCCTCGGGATCCTTCTGAATCTGATGTTGGACCTGATCCTCCCCGCTATCCTATGCGGCGACTTAATGCGGATGCCTCTCATGCTCTTCTTGCTGACGCTGCCTCAGCTGTCTCTTCTTCCAACGTTCCTACCTCGGTCACCGAGGCCTTAAACTCATCTGTTTGGTCTAAGGCCATGCAACAAGAAATGGAGGCTCACCATCTAAATAAAACTTGGTCCTTGGTCCCTCTTCCTAAGGGTCGACGTGCTTTAGGTTGTCGTTGGGTTTTCACTGAGAAACTCCCAAGTCATCTTCCTAAAGCTCGTCTTGTGGTTCAAGGTTTTCGCCAGATAGAGGGTATTGATTATACTGAAACCTTTAGTCCGGTTGTTCGTTATGAAAGTGTGCGCACTCTTCTTGCTCTTGCTGCTCAAAAACATATGGTTATTCATCAGATGGATGTCACTACGGCCTTTCTTAATGGTGATCTAGCTGAGGAGATTTATATGACTCAGCCCATTGGCTTTGTTCATCCGGGTCAGGATTCTCTTGTTTGTCATCTTCAGAAGAGTCTATATGGTCTGAAGCAGGCCCCCTTGTGCTGGAATCTCAAGATTGATTCTCTACTAGCCTCTTCTGGTTTCCGCAAAATTCCATGTGAGTTTGGTCTTTATATCTCGCTCACTCATCCTTTGATCTATGTTGCTCTTTATGTGGATGATCTCCTCATTCTCTCTACGTCTCAGGCACGTATTACTCATACCAAATCTCTTCTTTCTCATCATTTTATTATGAAAGATCTTGGCACTGCAAGCCACTTTCTTGGACTAGATATACATCAGTCTCTTCCTTCTATTGCTCTCTCTGCGTCCACTTATATTCATCAGATGCTCGATGATTACAATCTTTCTGCTTGTAATCCTGTTTCCACTCCTTGTGATACTCAATCTTGGGTGCTTTCCGATGATCCTCCTTTATCCAACCCTACTGAATTCCGCAGCATGGTAGGGAAGTTGCTATTTGCTGCTAACACAGTAAGGATTGATATTGCATTTGTTGTCTCAAAATTAAGTCGTTTCTTACAAAATCCACGCAAATCACATTTAGCTAAAGCCAGACATGTGATGCGATATTTAAAGGGCACTGCCGATTTGGGAATTGTTTACTCCAAAGACTCCCATTTCAAATTATCCGGATTCTGCGACTCTGACTGGGGAACTGATCCGAATGATCGGATCTCAGTTACAGGGTATGTCTTTATCTTAGCAGGTGCTCCCATTACTTGGAGATCTAAGAAACAAACAACAGTGGCATTATCGTCAACAGAAGCGGAATATATGGCTTTAGGCGATGCTCTCAGAGAGCTCTTATGGTTAAAACAATTACTTGATCAACTTGAAATCAAATCCTCTGAACCTCCGACACTCTATTGTGACAATACCGGAGCATTATCTTTGATGAAGCATCCAGCATTTCATCCAAGAACAAAACACATTGATATAAGACATCACTTCATCAGACAACATCTAACCTCCAATGATTTTATCTCAAAACATGTATCATCAGGCATGAATCTAGCTGATCCACTTACTAAAGCATTAGATAAGCCAAAATTTGAATCTTTGAGACTAAAATGGAAATTTGAAAAACTTTGA]CATAGTATACGACTATGGTAGGGTGTTGAGATATTAGTCTATAATATGTCACGTGACTATGCAGAGATATGCATCTCCTGCATAAATATTATGTGAAACAAATCCTAATCAGTTAGGATTAGAGATAAGTTTCAGAAAGCACACTAAAGATTTAGAGTGGTATTAGAATCTACTATAAATACAGTTAGATTCTCCCTCATCTTAAGTGAACATTCAATTGGTAAGATTTACATATAAATCTTATAAATATAAGCTTATACAA-CTACTGATATAAGGTAGTAAAAGGTATATTAAATTATCCAAAAGATGACAACTTCAGATCAGTTAAAGTTAGCATTCCAACA
LTR-rt5R	TGTTGAGATATTAGTCTATAATATGTCACGTGACTATGCAGAGATATGCATCTCCTGCATAAATATTATGTGAAACAAATCCTAATCAGTTAGGATTAGAGATAAGTTTCAGAAAGCACACTAAAGATTTAGAGTGGTATTAGAATCTACTATAAATACAGTTAGATTCTCCCTCATCTTAAGTGAACATTCAATTGGTAAGATTTACATATAAATCTTATAAATATAAGCTTATACAA-CTACTGATATAAGGTAGTAAAAGGTATATTAAATTATCCAAAAG[ATGACAACTTCAGATCAGTTAAAGTTAGCATTCCAACAGGTTATGAGCCCTGTCAGCCACTTCCAATTAGCTAATCCATTTTCAGAAACATGGAAGCTTATGTCATCCAACAACTATCTGGAGTGGAAAAGAAGATTTGAAAA-TATCTACTTTTAGCAAGTGAACATATTTACCAGTACTATAAGACTGGCCAATTGAATGTTCAAAATGACGTCCTTATTGATGAGTCCGTTATTCAAGAATGTGATATTGCCTTGAAAGTGCTCCTATTGAAAACTTTGTCTCAAAATGTTATTGACGTCCTAGATCAAAATGTGATGTCCGGATTTGATCATATAAGAGCCATTGACAAAACTTACGGGAATATAAGTTTGCGTGGTTTATTACTTAGGTACAAGAAAATGAACAAAGATTCCCCTTCTCCTTTAGAACATATTAGAAACTTTAGGATGCTCGCAGAAGATCTGAAATTTATTGCACCAGATTTAGAGACTGTTGAAGTTCTATTGTGCCTCTCAACACTGAACGATGATTCTCTTGAAGATAAGTTGTTTGTCAACAAACTAGAAAGACTATCGTTCATGGATTTACAAAATGCATATGCTGAAAATGAGTTAAGACCTTCATTTGCGTATACAATCAATCAATCTAAGCAAATGCAAGATTCAAAATCTTCTAAGAAGAAAA-GATCATATGTACTAGATGTCAAAAGGAAGGACACAAGTCTTTTGAATGTCGTGCTCCTGCTCCAGTCTCTAAGAAGTCACTTCTAAGTGATGAAACTGGAAAAGATGATGATACTTATGGCGAAATCTTTGTTGCTGAAGCATTTAGAACCATGGGTGAGGTATACACAGCGAGAAACTTACCCCTTCCTCATATTGATGATGCTTATTGGTTTGACTCGGGAGCTACTTGTCATATTTCCAACAACAGAAACCATTTCAGCAGTTTTGAAAAATATCATGGTTATCTGCAAGGTTTATCTTCAGGATGTCAAATTGAAGGAAAAGGAACTGTCCTACTATATCACAATGGTAAGGATATTACTTTAACAGATGTCTATTATGTTCCTGAGGCCGGAAAGAACTTAATTGCTTTCTGTAAAGTCTTTAAAGCAGGAGGAATTCGCGTTGATGAATCAGGACTATTTGTCAACAATAAACTGTTTGCTACTTATCAACCAAATAGACTATTCAAATGCATATTCTCTCCC-AGTACTGTGCACAGGCTAATCTAGTTATGGACTCTCATTCTCATCAACGGTTTGGACATCCATCTGAAAAGACTTCTCGCAAATTGGGTTTACCTATCTTGAAAGAACTCTGTGCAAGCTGTCAGTTTGGACGAAACACTGCAACATTTCCCAAGGTTTCACGAACAGTCGTCAAAGCTCCTCTAGAACTACTACATGTTGATGTGTGTGGCCCATTTAACACAAAAGGTACACAAAATGAACGATTTTTCTTAACCATTGTCGATCGTTTCACTCATATGGTGGCCGTTTACCCATTACAACATAAATCTCAGGTTTCTCAGCTATTGAAAGAGTATATTACTTATGCTGAAAATCACTTTCATCGTTTCCCTTATAAGGTCATGCGAGTTCGAAGTGATAATGGCACTGAATTCTGCAATAATCAGTTACTGACTTTCTTCAAACAAAAAGGGATTCAACATGAACTTACTAATACTTACTCCAGCTATCAAAATGGCGTTGCTGAGCGTATGCATCGGACTCTCATTAGTCGGGTTCGAATTCTCTTGGCTAGCTCTGGTTGTCCTGACATGTTTTGGCCTCAGGCACTGAAATTCGTTGCTCTCATTATCAACCAGGAACCTTCATCCTCTATTCATGGGGACATTCCTCATATGCGCTGGTTTGATTCTCAACCAGATTATACAATGTATCATCCTTTTGGATGTCAGGCTTATCCTTTAACTCCCAGTGTTCATCGGTCTTCCAAACTTTCTCCGGTGTCCACTTCTAGCATCTTTATGGGAGTGAGCGCC-GCCGCAAAGCTTATATCTTTTATGATCCTATTGCTGACAGTTTTACTGAATCTCAACATGCAACATTTTCCGACTCTCACTTTCCGTTTTTACACCAAACTCGAAAATCTGTGGGTGTTCCCATTTTTGACCTATCCGAGTCCTATAGGCAGCAATCCTCTGGAATTCTGCCGTCATTACCGAACCCCTCTACTGTGCCAATATTGCCTAGAGGTATATCCGATGTCTCGTCTCGTCCTTTGTCTCATTCTACTTCTGATCCGGACTATACTCCCTCTGACTCTATGGACTATAAGTCTTCTGATTCTATGGAGCTCGTTCCACTTGATCATATTGAATCTAATTTGGAATCTATTTCCGATCCTACTGTGGAT                                          ATTTCTCCTGATTATTCCCCTGCACCATCTGTGCCTATATCTTCTAAGTTGATTGACTATCCCGTTGAACGATCTCTTATTCCCTACTCACAATCAGCACATGATCATTCTACTGTTGTTACTTTTGCTCCTCGTCCTGAGTGTCCTTCTGAACCCTCCCTTCTTCCTCCACCAACCTCCGCTTCTATGAACCCCGAATTGTTAACTCCCGTTATTCCTGCTGTGCATCCTCGGGATCCTTCTGAATCTGATGTTGGACCTGATCCTCCCCGCTATCCTATGCGGCGACTTAATGCGGATGCCTCTCATGCTCTTCTTGCTGACGCTGCCTCAGCTGTCTCTTCTTCCAACGTTCCTACCTCGGTCACCGAGGCCTTAAACTCATCTGTTTGGTCTAAGGCCATGCAACAAGAAATGGAGGCTCACCATCTAAATAAAACTTGGTCCTTGGTCCCTCTTCCTAAGGGTCGACGTGCTTTAGGTTGTCGTTGGGTTTTCACTGAGAAACTCCCAAGTCATCTTCCTAAAGCTCGTCTTGTGGTTCAAGGTTTTCGCCAGATAGAGGGTATTGATTATACTGAAACCTTTAGTCCGGTTGTTCGTTATGAAAGTGTGCGCACTCTTCTTGCTCTTGCTGCTCAAAA-CATATGGTTATTCATCAGATGGATGTCACTACGGCCTTTCTTAATGGTGATCTAGCTGAGGAGATTTATATGACTCAGCCCATTGGCTTTGTTCATCCGGGTCAGGATTCTCTTGTTTGTCATCTTCAGAAGAGTCTATATGGTCTGAAGCAGGCCCC-TTGTGCTGGAATCTCAAGATTGATTCTCTACTAGCCTCTTCTGGTTTCCGCAAAATTCCATGTGAGTTTGGTCTTTATATCTCGCTCACTCATCCTTTGATCTATGTTGCTCTTTATGTGGATGATCTCCTCATTCTCTCTACGTCTCAGGCACGTATTACTCATACCAAATCTCTTCTTTCTCATCATTTTATTATGAAAGATCTTGGCACTGCAAGCCACTTTCTTGGACTAGATATACATCAGTCTCTTCCTTCTATTGCTCTCTCTGCGTCCACTTATATTCATCAGATGCTCGATGATTACAATCTTTCTGCTTGTAATCCTGTTTCCACTCCTTGTGATACTCAATCTTGGGTGCTTTCCGATGATCCTCCTTTATCCAACCCTACTGAATTCCGCAGCATGGTAGGGAAGTTGCTATTTGCTGCTAACACAGTAAGGATTGATATTGCATTTGTTGTCTCAAAATTAAGTCGTTTCTTACAAAATCCACGCAAATCACATTTAGCTAAAGCCAGACATGTGATGCGATATTTAAAGGGCACTGCCGATTTGGGAATTGTTTACTCCAAAGACTCCCATTTCAAATTATCCGGATTCTGCGACTCTGACTGGGGAACTGATCCGAATGATCGGATCTCAGTTACAGGGTATGTCTTTATCTTAGCAGGTGCTCCCATTACTTGGAGATCTAAGAAACAAACAACAGTGGCATTATCGTCAACAGAAGCGGAATATATGGCTTTAGGCGATGCTCTCAGAGAGCTCTTATGGTTAAAACAATTACTTGATCAACTTGAAATCAAATCCTCTGAACCTCCGACACTCTATTGTGACAATACCGGAGCATTATCTTTGATGAAGCATCCAGCATTTCATCCAAGAACAAAACACATTGATATAAGACATCACTTCATCAGACAACATCTAACCTCCAATGATTTTATCTCAAAACATGTATCATCAGGCATGAATCTAGCTGATCCACTTACTAAAGCATTAGATAAGCCAAAATTTGAATCTTTGAGACTAAAATGGAAATTTGAAAAACTTTGA]CATAGTATACGACTATGGTAGGGTGTTGAGATATTAGTCTATAATATGTCACGTGACTATGCAGAGATATGCATCTCCTGCATAAATATTATGTGAAACAAATCCTAATCAGTTAGGATTAGAGATAAGTTTCAGAAAGCACACTAAAGATTTAGAGTGGTATTAGAATCTACTATAAATACAGTTAGATTCTCCCTCATCTTAAGTGAACATTCAATTGGTAAGATTTACATATAAATCTTATAAATATAAGCTTATACAA-CTACTGATATAAGGTAGTAAAAGGTATATTAAATTATCCAAAAGATGACAACTTCAGATCAGTTAAAGTTAGCATTCCAACA
LTR-rt6		TGTTGAGATATTAGTCTATAATATGTCACGTGACTATGCAGAGATATGCATCTCCTGCATAAATATTATGTGAAACAAATCCTAATCAGTGAGGATTAAAGATAAGTTTCAGAAAGCACACTAAAGATTTAGAGTGGTATTAGAATCTACTATAAATACAGTTAGATTCTCCCTCATCTTAAGTGAACATTCAATTGGTAAGATTTACATATAAATCTTATAAATATAAGTTTACACAAACTACTGATATAAGGTAGTGAAAGGTATATTAAATTATCTAAAAG[ATGACAACTTCAGATCAGTTAAAGTTAACACTTCAACAGGTTATGAGCCCTGTCAGCCACTTCCAATTAGCTAATCCATTTTCAGAAACATGGAAGCTTATGTCATCCAACAACTATCTGGAGTGGAAAAGAAGATTTGAAAAATATCTACTTTTAGCAAGTGAACATATTTACCAGTACTATAAGACTGGCCAATTGAATGTTCAAAATAACGTCCTTATTGATGAGTCCGTTATTCAAGAATGTGATATTGCCTTGAAAGTGCTCCTATTGAAAACTTTGTCTCAAAATGTTATTGACGTCCTAGATCAAAATGTGATGTCCGGATTTGATCATACAAGAGCCATTGACAAAACTTACGGGAATATAAGTTTGCGTGGTTTACTACTTAGGTACAAGAAAATGAACAAAGATTCCCCTTCTCCTTTAGAACATATTAGAAACTTTAGGATGCTCGCAGAAGATCTGAAATTTATTGCACCAGATTTAGAGACTGTTGAAGTTCTATTGTGCCTCTCAACACTGAACGATGATTCTCTTGAAGATAAGTTGTTTGTCAACAAACTAGAAAGACTATCGTTCATGGATTTACAAAATGCATATGCTGAAAATGAGTTAAGACCTTCATTTGCGTATACAATCAATCAATCTAAGCAAAAGCAAGATCCAAAATCTTCTAAGAAGAAAAAGATCATATGTACTAGATGTCAAAAGGAAGGACACAAGTCTTTTGAATGTCGTGCTCCTGCTCCAGTCTCTAAGAAGTCACTTCTAAGTGATGAAACTGGAAAAGATGATGATACTTATGGCGAAATCTTTGTTGCTGAAGCATTTAGAACCATGGGTGAGGTATACACAGCGAGAAACTTACCCCTTCCTCATATTGATGATGCTTATTGGTTTGACTCGGGAGCTACTTGTCATATTTCCAACAACAGAAACCATTTCAGCAGTTTTGAAAAATATCATGGTTATCTGCAAGGTTTATCTTCAGGATGTCAAATTGAAGGAAAAGGAACTGTCCTACTATATCACAATGGTAAGGATATTACTTTAACAGATGTCTATTATGTTCCTGAGGCCGGAAAGAACTTAATTGCTTTCTGTAAAGTCTTTAAAGCAGGAGGAATTCGCGTTGATGAATCAGGACTATTTGTCAACAATAAATTGTTTGCTACTTATCAACCAAATAGGCTTTTCAAATGCATATTCTCTCCCCAGTACTGTGCACAGGCTAATCTAGTTATGGACTCTCATTCTCATCAACGGTTTGGTCATCCATCTGAAAAGACTTCTCGCAAATTGGGTTTACCTATCTTGAAAGAACTTTGTGCAAGCTGTCAGTTTGGACGAAACACTGCAACATTCCCCAAGGTTTCACGAACAGTCGTCAAAGCTCCTCTAGAACTACTACATGTTGATGTGTGTGGCCCATTTAACACAAAAGGTACACAAAATGAACGATTTTTCTTAACCATTGTCGATCGTTTCACTCATATGGTGGCCGTTTACCCATTACAACATAAATCTCAGGTTTCTCAGCTATTGAAAGAGTATATTACTTATGCTGAAAATCACTTTCATCGTTTCCCTTATAAGGTCATGCGAGTTCGAAGTGATAATGGCACTGAATTCTGCAATAATCAGTTACTGACTTTCTTCAAACAAAAAGGGATTCAACATGAGCTTACTAATACTTACTCCAGCTATCAAAATGGCGTTGCTGAGCGTATGCATCGGACTCTCATTAGTCGGGTTCGAATTCTCTTGGCTAGCTCTGGCTGTCCTGACATGTTTTGGCCTCAGGCACTGAAATTCGTTGCTCTCATTATCAACCAGGAACCTTCATCCTCTATTCATGGGGACATCCCTCATATGCGCTGGTTTGATTCTCAACCAGATTATACAATGTATCATCCTTTTGGATGTCAGGCTTATCCTTTAACTCCCAGTGTTCATCGGTCTTCCAAACTTTCTCCGGTGTCCACTTCTAGCATCTTTATGGGAGTGAGCTCCCGCCGCAAAGCTTATATCTTTTATGATCCTATTGCTGACAGTTTTACTGAATCTCAACATGCAACATTTTCCGACTCTCACTTTCCGTTTTTACACCAAACTCGAAAATCTGTGGGTGTTCCCATTTTTGACCTATCCGAGTCCTATAGGCAGCAATCCTCTGGAATTCTGCCGTCATTACCAAACTCCTCTACTGTGCCAATATTGCCTAGAGGTATATCCGCTGTCTCGTCTCGTCCTTTGTCTCATTCTACTTCTGATCCGGACTATACTCCCTCTGACTCTATGGACTATACTCCCTCTGATTCTATGGAGCTCGTTCCACTTGATCATATTGAATCTAATTTGGAATCTATTTCCGATCCTGGGGTGCATCGGTCCTCTCTATTTGATGTCCCTTGTTCTCCTACTGTGGATATTTCTCCTGATTATTCCCCTGCACCATCTGTACCTATATCTTCTAAGTTGATTGACTATCCCGTTGAACGATCTCTTATTCCCTACTCACAATCAGCACATGATCATTCTACTGTTGTTACTTTTGCTCCTCGTCCTGAGTGTCCTTCTGAACCCTCCCTTCTTCCTCCACCAACCTCCGCTTCTATGAACCCCGAATTGTTAACTCCCGTTATTCCTGCTGTGCATCCTCGGGATCCTTCTGAATCTGATGTTGGACCTGATCCTCCCCGCTATCCTATGCGGCGACTTAATGCGGATGTCTCTCATGCTCTTCTTGCTGACGCTGCCTCAGCTGTCTCTTCTTCCAACGTTCCTACCTCGGTCACCGAAGCCTTAAACTCATCTGTTTGGTCTAAGGCCATGCAACAAGAAATGGAGGCTCACCATCTAAATAAAACTTGGTCCTTGGTTCCTCTTCCTAAGGGTCGACGTGCTTTAGGTTGTCGCTGGGTTTTCACTGAGAAACTCCCAAGTCATCTTCCTAAAGCTCGTCTTGTGGTTCAAGGTTTTCGCCAGATAGAGGGTATTGATTATACTGAAACATTTAGTCCGGTTGTTCGTTATGAAAGTGTGCGCACTCTTCTTGCTCTTGCTGCTCAAAAACATATGGTTATTCATCAGATGGATGTCACTACGGCCTTTCTTAATGGTGATCTAGCTGAGGAGATTTATATGACTCAGCCCATTGGCTTTGTTCAACCGGGTCAGGATTCTCTTGTTTGTCATCTTCAGAAGAGTCTATATGGTCTGAAGCAGGCCCCCTTGTGCTGGAATCTCAAGATTGATTCTCTACTAGCCTCTTCTGGTTTCCGCAAAATTCCATGTGAGTTTGGTCTTTATATCTCGCTCACTCATCCTTTGATCTATGTTGCTCTTTATGTGGATGATCTCCTCATTCTCTCTACGTCTCAGGCACGTATTACTCATACCAAATCTCTTCTCTCTCATCATTTTATTATGAAAGATCTTGGCACTGCAAGCCACTTTCTTGGACTAGATATACATCAGTCTCTTCCTTCTATTGCTCTCTCTGCGTCCACTTATATTCATCAGATGCTCGATGATTACAATCTTTCTGCTTGTAATCCCGTTTCCACTCCTTGTGATACTCAATCTTGGGTGCTTTCCGATGATCCTCCTTTATCCAACCCTACTGAATTCCGCAGCATGGTAGGGAAGTTGCTATTTGCTGCTAACACAGTAAGGATTGATATTGCATTTGTTGTCTCAAAATTAAGTCGATTTTTACAAAATCCACGCAAATCACATTTAGCTAAAGCCAGACATGTGATGCGATATTTAAAGGGCACTGCCGATTTGGGAATTGTTTACTCCAAAGACTCCCATTTCAAATTATCTGGATTCTGTGACTCTGACTGGGGAACTGATCCGAATGATCGGATCTCAGTTACAGGGTATGTCTTTATCTTAGCAGGTGCTCCCATTACTTGGAGATCTAAGAAACAAACAACAGTGGCATTATCGTCAACAGAAGCGGAATATATGGCTTTAGGCGATGCTCTCAGAGAGCTCTTATGGTTAAAACAATTACTTGATCAACTTGAAATCAAATCCTCTGAACCTCCGACACTCTATTGTGACAATACCGGTGCATTATCTTTGATGAAGCATCCAGCATTTCATCCAAGAACAAAACACATTGATATAAGACATCACTTCATCAGACAACATTTAACCTCCAATGATTTTATCTCAAAACATGTATCATCAGGCATGAATCTAGCTGATCCACTTACTAAAGCATTAGATAAGCCAAAATTTGAATCTTTGAGACTAAAATGGAAATTTGAAAAACTTTGA]CATAGTACACGACTATGGTAGGGTGTTGAGATATTAGTCTATAATATGTCACGTGACTATGCAGAGATATGCATCTCCTGCATAAATATTATGTGAAACAAATCCTAATCAGTGAGGATTAAAGATAAGTTTCAGAAAGCACACTAAAGATTTAGAGTGGTATTAGAATCTACTATAAATACAGTTAGATTCTCCCTCATCTTAAGTGAACATTCAATTGGTAAGATTTACATATAAATCTTATAAATATAAGTTTACACAAACTACTGATATAAGGTAGTGAAAGGTATATTAAATTATCTAAAAGATGACAACTTCAGATCAGTTAAAGTTAACACTTCAACA
LTR-rt7		TGTTGAGATATTAGTCTATAATATGTCACGTGACTATGCAGAGATATGCATCTCCTGCATAAATATTATGTGAAACAAATCCTAATCAGTTAGGATTAGAGATAAGTTTCAGAAAGCACACTAAAGATTTAGAGTGGTATTAGAATCTACTATAAATACAGTTAGATTCTCCCTCATCTTAAGTGAACATTCAATTGGTAAGATTTACATATAAATCTTATAAATATAAGCTTATACAA-CTACTGATATAAGGTAGTAAAAGGTATATTAAATTATCCAAAAG[ATGACAACTTCAGATCAGTTAAAGTTAGCATTCCAACAGGTTATGAGCC-TGTCAGCCACTTCCAATTAGCTAATCCATTTTCAGAAACATGGAAGCTTATGTCATCCAACAACTATCTGGAGTGGAAAAGAAGATTTGAAAAATATCTACTTTTAGCAAGTGAACATATTTACCAGTACTATAAGACTGGCCAATTGAATGTTCAAAATGACGTCCTTATTGATGAGTCCGTTATTCAAGAATGTGATATTGCCTTGAAAGTGCTCCTATTGAAAACTTTGTCTCAAAATGTTATTGACGTCCTAGATCAAAATGTGATGTCCGGATTTGATCATATAAGAGCCATTGACAAAACTTACGGGAATATAAGTTTGCGTGGTTTATTACTTAGGTACAAGAAAATGAACAAAGATTCCCCTTCTCCTTTAGAACATATTAGAAACTTTAGGATGCTCGCAGAAGATCTGAAATTTATTGCACCAGATTTAGAGACTGTTGAAGTTCTATTGTGCCTCTCAACACTGAACGATGATTCTCTTGAAGATAAGTTGTTTGTCAACAAACTAGAAAGACTATCGTTCATGGATTTACAAAATGCATATGCTGAAAATGAGTTAAGACCTTCATTTGCGTATACAATCAATCAATCTAAGCAAATGCAAGATTCAAAATCTTCTAAGAAGAAAAAGATCATATGTACTAGATGTCAAAAGGAAGGACACAAGTCTTTTGAATGTCGTGCTCCTGCTCCAGTCTCTAAGAAGTCACTTCTAAGTGATGAAACTGGAAAAGATGATGATACTTATGGCGAAATCTTTGTTGCTGAAGCATTTAGAACCATGGGTGAGGTATACACAGCGAGAAACTTACCCCTTCCTCATATTGATGATGCTTATTGGTTTGACTCGGGAGCTACTTGTCATATTTCCAACAACAGAAACCATTTCAGCAGTTTTGAAAAATATCATGGTTATCTGCAAGGTTTATCTTCAGGATGTCAAATTGAAGGAAAAGGAACTGTCCTACTATATCACAATGGTAAGGATATTACTTTAACAGATGTCTATTATGTTCCTGAGGCCGGAAAGAACTTAATTGCTTTCTGTAAAGTCTTTAAAGCAGGAGGAATTCGCGTTGATGAATCAGGACTATTTGTCAACAATAAACTGTTTGCTACTTATCAACCAAATAGACTATTCAAATGCATATTCTCTCCCCAGTACTGTGCACAGGCTAATCTAGTTATGGACTCTCATTCTCATCAACGGTTTGGACATCCATCTGAAAAGACTTCTCGCAAATTGGGTTTACCTATCTTGAAAGAACTCTGTGCAAGCTGTCAGTTTGGACGAAACACTGCAACATTTCCCAAGGTTTCACGAACAGTCGTCAAAGCTCCTCTAGAACTACTACATGTTGATGTGTGTGGCCCATTTAACACAAAAGGTACACAAAATGAACGATTTTTCTTAACCATTGTCGATCGTTTCACTCATATGGTGGCCGTTTACCCATTACAACATAAATCTCAGGTTTCTCAGCTATTGAAAGAGTATATTACTTATGCTGAAAATCACTTTCATCGTTTCCCTTATAAGGTCATGCGAGTTCGAAGTGATAATGGCACTGAATTCTGCAATAATCAGTTACTGACTTTCTTCAAACAAAA-GGGATTCAACATGAACTTACTAATACTTACTCCAGCTATCAAAATGGCGTTGCTGAGCGTATGCATCGGACTCTCATTAGTCGGGTTCGAATTCTCTTGGCTAGCTCTGGTTGTCCTGACATGTTTTGGCCTCAGGCACTGAAATTCGTTGCTCTCATTATCAACCAGGAACCTTCATCCTCTATTCATGGG-ACATTCCTCATATGCGCTGGTTTGATTCTCAACCAGATTATACAATGTATCATCCTTTTGGATGTCAGGCTTATCCTTTAACTCCCAGTGTTCATCGGTCTTCCAAACTTTCTCCGGTGTCCACTTCTAGCATCTTTATGGGAGTGAGCGCCCGCCGCAAAGCTTATATCTTTTATGATCCTATTGCTGACAGTTTTACTGAATCTCAACATGCAACATTTTCCGACTCTCACTTTCCGTTTTTACACCAAACTCGAAAATCTGTGGGTGTTCCCATTTTTGACCTATCCGAGTCCTATAGGCAGCAATCCTCTGGAATTCTGCCGTCATTACCGAACCCCTCTACTGTGCCAATATTGCCTAGAGGTATATCCGATGTCTCGTCTCGTCCTTTGTCTCATTCTACTTCTGATCCGGACTATACTCCCTCTGACTCTATGGACTATAAGTCTTCTGATTCTATGGAGCTCGTTCCACTTGATCATATTGAATCTAATTTGGAATCTATTTCCGATCCTACTGTGGAT                                          ATTTCTCCTGATTATTCCC-TGCACCATCTGTGCCTATATCTTCTAAGTTGATTGACTATCCCGTTGAACGATCTCTTATTCCCTACTCACAATCAGCACATGATCATTCTACTGTTGTTACTTTTGCTCCTCGTCCTGAGTGTCCTTCTGAACCCTCCCTTCTTCCTCCACCAACCTCCGCTTCTATGAACCC-GAATTGTTAACTCCCGTTATTCCTGCTGTGCATCCTCGG-ATCCTTCTGAATCTGATGTTGGACCTGATCCTCCCCGCTATCCTATGCGGCGACTTAATGCGGATGCCTCTCATGCTCTTCTTGCTGACGCTGCCTCAGCTGTCTCTTCTTCCAACGTTCCTACCTCGGTCACCGAGGCCTTAAACTCATCTGTTTGGTCTAAGGCCATGCAACAAGAAATGGAGGCTCACCATCTAAATAAAACTTGGTCCTTGGTCCCTCTTCCTAAGGGTCGACGTGCTTTAGGTTGTCGTTGGGTTTTCACTGAGAAACTCCCAAGTCATCTTCCTAAAGCTCGTCTTGTGGTTCAAGGTTTTCGCCAGATAGAGGGTATTGATTATACTGAAACCTTTAGTCCGGTTGTTCGTTATGAAAGTGTGCGCACTCTTCTTGCTCTTGCTGCTCAAAAACATATGGTTATTCATCAGATGGATGTCACTACGGCCTTTCTTAATGGTGATCTAGCTGAGGAGATTTATATGACTCAGCCCATTGGCTTTGTTCATCCGGGTCAGGATTCTCTTGTTTGTCATCTTCAGAAGAGTCTATATGGTCTGAAGCAGGCCCCCTTGTGCTGGAATCTCAAGATTGATTCTCTACTAGCCTCTTCTGGTTTCCGCAAAATTCCATGTGAGTTTGGTCTTTATATCTCGCTCACTCATCCTTTGATCTATGTTGCTCTTTATGTGGATGATCTCCTCATTCTCTCTACGTCTCAGGCACGTATTACTCATACCAAATCTCTTCTTTCTCATCATTTTATTATGAAAGATCTTGGCACTGCAAGCCACTTTCTTGGACTAGATATACATCAGTCTCTTCCTTCTATTGCTCTCTCTGCGTCCACTTATATTCATCAGATGCTCGATGATTACAATCTTTCTGCTTGTAATCCTGTTTCCACTCCTTGTGATACTCAATCTTGGGTGCTTTCCGATGATCCTCCTTTATCCAACCCTACTGAATTCCGCAGCATGGTAGGGAAGTTGCTATTTGCTGCTAACACAGTAAGGATTGATATTGCATTTGTTGTCTCAAAATTAAGTCGTTTCTTACAAAATCCACGCAAATCACATTTAGCTAAAGCCAGACATGTGATGCGATATTTAAAGGGCACTGCCGATTTGGGAATTGTTTACTCCAAAGACTCCCATTTCAAATTATCCGGATTCTGCGACTCTGACTGGGGAACTGATCCGAATGATCGGATCTCAGTTACAGGGTATGTCTTTATCTTAGCAGGTGCTCCCATTACTTGGAGATCTAAGAAACAAACAACAGTGGCATTATCGTCAACAGAAGCGGAATATATGGCTTTAGGCGATGCTCTCAGAGAGCTCTTATGGTTAAAACAATTACTTGATCAACTTGAAATCAAATCCTCTGAACCTCCGACACTCTATTGTGACAATACCGGAGCATTATCTTTGATGAAGCATCCAGCATTTCATCCAAGAACAAAACACATTGATATAAGACATCACTTCATCAGACAACATCTAACCTCCAATGATTTTATCTCAAA-CATGTATCATCAGGCATGAATCTAGCTGATCCACTTACTAAAGCATTAGATAAGCCAAAATTTGAATCTTTGAGACTAAAATGGAAATTTGAAAAACTTTGA]CATAGTATACGACTATGGTAGGGTGTTGAGATATTAGTCTATAATATGTCACGTGACTATGCAGAGATATGCATCTCCTGCATAAATATTATGTGAAACAAATCCTAATCAGTTAGGATTAGAGATAAGTTTCAGAAAGCACACTAAAGATTTAGAGTGGTATTAGAATCTACTATAAATACAGTTAGATTCTCCCTCATCTTAAGTGAACATTCAATTGGTAAGATTTACATATAAATCTTATAAATATAAGCTTATACAA-CTACTGATATAAGGTAGTAAAAGGTATATTAAATTATCCAAAAGATGACAACTTCAGATCAGTTAAAGTTAGCATTCCAACA
LTR-rt7R	TGTTGAGATATTAGTCTATAATATGTCACGTGACTATGCAGAGATATGCATCTCCTGCATAAATATTATGTGAAACAAATCCTAATCAGTTAGGATTAGAGATAAGTTTCAGAAAGCACACTAAAGATTTAGAGTGGTATTAGAATCTACTATAAATACAGTTAGATTCTCCCTCATCTTAAGTGAACATTCAATTGGTAAGATTTACATATAAATCTTATAAATATAAGCTTATACAA-CTACTGATATAAGGTAGTAAAAGGTATATTAAATTATCCAAAAG[ATGACAACTTCAGATCAGTTAAAGTTAGCATTCCAACAGGTTATGAGCCCTGTCAGCCACTTCCAATTAGCTAATCCATTT-CAGAAACATGGAAGCTTATGTCATCCAACAACTATCTGGAGTGGAAAAGAAGATTTGAAAAATATCTACTTTTAGCAAGTGAACATATTTACCAGTACTATAAGACTGGCCAATTGAATGTTCAAAATGACGTCCTTATTGATGAGTCCGTTATTCAAGAATGTGATATTGCCTTGAAAGTGCTCCTATTGAAAACTTTGTCTCAAAATGTTATTGACGTCCTAGATCAAAATGTGATGTCCGGATTTGATCATATAAGAGCCATTGACAAAACTTACGGGAATATAAGTTTGCGTGGTTTATTACTTAGGTACAAGAAAATGAACAAAGATTCCCCTTCTCCTTTAGAACATATTAGAAACTTTAGGATGCTCGCAGAAGATCTGAAATTTATTGCACCAGATTTAGAGACTGTTGAAGTTCTATTGTGC-TCTCAACACTGAACGATGATTCTCTTGAAGATAAGTTGTTTGTCAACAAACTAGAAAGACTATCGTTCATGGATTTACAAAATGCATATGCTGAAAATGAGTTAAGACCTTCATTTGCGTATACAATCAATCAATCTAAGCAAATGCAAGATTCAAAATCTTCTAAGAAGAAAAAGATCATATGTACTAGATGTCAAAAGGAAGGACACAAGTCTTTTGAATGTCGTGCTCCTGCTCCAGTCTCTAAGAAGTCACTTCTAAGTGATGAAACTGGAAAAGATGATGATACTTATGGCGAAATCTTTGTTGCTGAAGCATTTAGAACCATGGGTGAGGTATACACAGCGAGAAACTTACCCCTTCCTCATATTGATGATGCTTATTGGTTTGACTCGGGAGCTACTTGTCATATTTCCAACAACAGAAACCATTTCAGCAGTTTTGAAAAATATCATGGTTATCTGCAAGGTTTATCTTCAGGATGTCAAATTGAAGGAAAAGGAACTGTCCTACTATATCACAATGGTAAGGATATTACTTTAACAGATGTCTATTATGTTCCTGAGGCCGGAAAGAACTTAATTGCTTTCTGTAAAGTCTTTAAAGCAGGAGGAATTCGCGTTGATGAATCAGGACTATTTGTCAACAATAAACTGTTTGCTACTTATCAACCAAATAGACTATTCAAATGCATATTCTCTCCCCAGTACTGTGCACAGGCTAATCTAGTTATGGACTCTCATTCTCATCAACGGTTTGGACATCCATCTGAAAAGACTTCTCGCAAATTGGGTTTACCTATCTTGAAAGAACTCTGTGCAAGCTGTCAGTTTGGACGAAACACTGCAACATTTCCCAAGGTTTCACGAACAGTCGTCAAAGCTCCTCTAGAACTACTACATGTTGATGTGTGTGGCCCATTTAACACAAAAGGTACACAAAATGAACGATTTTTCTTAACCATTGTCGATCGTTTCACTCATATGGTGGCCGTTTACCCATTACAACATAAATCTCAGGTTTCTCAGCTATTGAAAGAGTATATTACTTATGCTGAAAATCACTTTCATCGTTTCCCTTATAAGGTCATGCGAGTTCGAAGTGATAATGGCACTGAATTCTGCAATAATCAGTTACTGACTTTCTTCAAACAAAA-GGGATTCAACATGAACTTACTAATACTTACTCCAGCTATCAAAATGGCGTTGCTGAGCGTATGCATCGGACTCTCATTAGTCGGGTTCGAATTCTCTTGGCTAGCTCTGGTTGTCCTGACATGTTTTGGCCTCAGGCACTGAAATTCGTTGCTCTCATTATCAACCAGGAACCTTCATCCTCTATTCATGGGGACATTCCTCATATGCGCTGGTTTGATTCTCAACCAGATTATACAATGTATCATCCTTTTGGATGTCAGGCTTATCCTTTAACTCCCAGTGTTCATCGGTCTTCCAAACTTTCTCCGGTGTCCACTTCTAGCATCTTTATGGGAGTGAGCGCCCGCCGCAAAGCTTATATCTTTTATGATCCTATTGCTGACAGTTTTACTGAATCTCAACATGCAACATTTTCCGACTCTCACTTTCCGTTTTTACACCAAACTCGAAAATCTGTGGGTGTTCCCATTTTTGACCTATCCGAGTCCTATAGGCAGCAATCCTCTGGAATTCTGCCGTCATTACCGAACCCCTCTACTGTGCCAATATTGCCTAGAGGTATATCCGATGTCTCGTCTCGTCCTTTGTCTCATTCTACTTCTGATCCGGACTATACTCCCTCTGACTCTATGGACTATAAGTCTTCTGATTCTATGGAGCTCGTTCCACTTGATCATATTGAATCTAATTTGGAATCTATTTCCGATCCTACTGTGGAT                                          ATTTCTCCTGATTATTCCCCTGCACCATCTGTGCCTATATCTTCTAAGTTGATTGACTATCCCGTTGAACGATCTCTTATTCCCTACTCACAATCAGCACATGATCATTCTACTGTTGTTACTTTTGCTCCTCGTCCTGAGTGTCCTTCTGAACCCTCCCTTCTTCCTCCACCAACCTCCGCTTCTATGAACCCCGAATTGTTAACTCCCGTTATTCCTGCTGTGCATCCTCGGGATCCTTCTGAATCTGATGTTGGACCTGATCCTCCCCGCTATCCTATGCGGCGACTTAATGCGGATGCCTCTCATGCTCTTCTTGCTGACGCTGCCTCAGCTGTCTCTTCTTCCAACGTTCCTACCTCGGTCACCGAGGCCTTAAACTCATCTGTTTGGTCTAAGGCCATGCAACAAGAAATGGAGGCTCACCATCTAAATAAAACTTGGTCCTTGGTCCCTCTTCCTAAGGGTCGACGTGCTTTAGGTTGTCGTTGGGTTTTCACTGAGAAACTCCCAAGTCATCTTCCTAAAGCTCGTCTTGTGGTTCAAGGTTTTCGCCAGATAGAGGGTATTGATTATACTGAAACCTTTAGTCCGGTTGTTCGTTATGAAAGTGTGCGCACTCTTCTTGCTCTTGCTGCTCAAAAACATATGGTTATTCATCAGATGGATGTCACTACGGCCTTTCTTAATGGTGATCTAGCTGAGGAGATTTATATGACTCAGCCCATTGGCTTTGTTCATCCGGGTCAGGATTCTCTTGTTTGTCATCTTCAGAAGAGTCTATATGGTCTGAAGCAGGCCCCCTTGTGCTGGAATCTCAAGATTGATTCTCTACTAGCCTCTTCTGGTTTCCGCAAAATTCCATGTGAGTTTGGTCTTTATATCTCGCTCACTCATCCTTTGATCTATGTTGCTCTTTATGTGGATGATCTCCTCATTCTCTCTACGTCTCAGGCACGTATTACTCATACCAAATCTCTTCTTTCTCATCATTTTATTATGAAAGATCTTGGCACTGCAAGCCACTTTCTTGGACTAGATATACATCAGTCTCTTCCTTCTATTGCTCTCTCTGCGTCCACTTATATTCATCAGATGCTCGATGATTACAATCTTTCTGCTTGTAATCCTGTTTCCACTCCTTGTGATACTCAATCTTGGGTGCTTTCCGATGATCCTCCTTTATCCAACCCTACTGAATTCCGCAGCATGGTAGGGAAGTTGCTATTTGCTGCTAACACAGTAAGGATTGATATTGCATTTGTTGTCTCAAAATTAAGTCGTTTCTTACAAAATCCACGCAAATCACATTTAGCTAAAGCCAGACATGTGATGCGATATTTAAAGGGCACTGCCGATTTGGGAATTGTTTACTCCAAAGACTCCCATTTCAAATTATCCGGATTCTGCGACTCTGACTGGG-AACTGATCCGAATGATCGGATCTCAGTTACAGGGTATGTCTTTATCTTAGCAGGTGCTCCCATTACTTGGAGATCTAAGAAACAAACAACAGTGGCATTATCGTCAACAGAAGCGGAATATATGGCTTTAGGCGATGCTCTCAGAGAGCTCTTATGGTTAAAACAATTACTTGATCAACTTGAAATCAAATCCTCTGAACCTCCGACACTCTATTGTGACAATACCGGAGCATTATCTTTGATGAAGCATCCAGCATTTCATCCAAGAACAAAACACATTGATATAAGACATCACTTCATCAGACAACATCTAACCTCCAATGATTTTATCTCAAAACATGTATCATCAGGCATGAATCTAGCTGATCCACTTACTAAAGCATTAGATAAGCCAAAATTTGAATCTTTGAGACTAAAATGGAAATTTGAAAAACTTTGA]CATAGTATACGACTATGGTAGGGTGTTGAGATATTAGTCTATAATATGTCACGTGACTATGCAGAGATATGCATCTCCTGCATAAATATTATGTGAAACAAATCCTAATCAGTTAGGATTAGAGATAAGTTTCAGAAAGCACACTAAAGATTTAGAGTGGTATTAGAATCTACTATAAATACAGTTAGATTCTCCCTCATCTTAAGTGAACATTCAATTGGTAAGATTTACATATAAATCTTATAAATATAAGCTTATACAA-CTACTGATATAAGGTAGTAAAAGGTATATTAAATTATCCAAAAGATGACAACTTCAGATCAGTTAAAGTTAGCATTCCAACA

#The putative polyprotein encoded by a Tpa5 type LTR retrotransposon
MTTSDQLKLAFQQVMSPVSHFQLANPFSETWKLMSSNNYLEWKRRFEKYLLLASEHIYQYYKTGQLNVQNDVLIDESVIQECDIALKVLLLKTLSQNVIDVLDQNVMSGFDHIRAIDKTYGNISLRGLLLRYKKMNKDSPSPLEHIRNFRMLAEDLKFIAPDLETVEVLLCLSTLNDDSLEDKLFVNKLERLSFMDLQNAYAENELRPSFAYTINQSKQMQDSKSSKKKKIICTRCQKEGHKSFECRAPAPVSKKSLLSDETGKDDDTYGEIFVAEAFRTMGEVYTARNLPLPHIDDAYWFDSGATCHISNNRNHFSSFEKYHGYLQGLSSGCQIEGKGTVLLYHNGKDITLTDVYYVPEAGKNLIAFCKVFKAGGIRVDESGLFVNNKLFATYQPNRLFKCIFSPQYCAQANLVMDSHSHQRFGHPSEKTSRKLGLPILKELCASCQFGRNTATFPKVSRTVVKAPLELLHVDVCGPFNTKGTQNERFFLTIVDRFTHMVAVYPLQHKSQVSQLLKEYITYAENHFHRFPYKVMRVRSDNGTEFCNNQLLTFFKQKGIQHELTNTYSSYQNGVAERMHRTLISRVRILLASSGCPDMFWPQALKFVALIINQEPSSSIHGDIPHMRWFDSQPDYTMYHPFGCQAYPLTPSVHRSSKLSPVSTSSIFMGVSARRKAYIFYDPIADSFTESQHATFSDSHFPFLHQTRKSVGVPIFDLSESYRQQSSGILPSLPNPSTVPILPRGISDVSSRPLSHSTSDPDYTPSDSMDYKSSDSMELVPLDHIESNLESISDPTVDISPDYSPAPSVPISSKLIDYPVERSLIPYSQSAHDHSTVVTFAPRPECPSEPSLLPPPTSASMNPELLTPVIPAVHPRDPSESDVGPDPPRYPMRRLNADASHALLADAASAVSSSNVPTSVTEALNSSVWSKAMQQEMEAHHLNKTWSLVPLPKGRRALGCRWVFTEKLPSHLPKARLVVQGFRQIEGIDYTETFSPVVRYESVRTLLALAAQKHMVIHQMDVTTAFLNGDLAEEIYMTQPIGFVHPGQDSLVCHLQKSLYGLKQAPLCWNLKIDSLLASSGFRKIPCEFGLYISLTHPLIYVALYVDDLLILSTSQARITHTKSLLSHHFIMKDLGTASHFLGLDIHQSLPSIALSASTYIHQMLDDYNLSACNPVSTPCDTQSWVLSDDPPLSNPTEFRSMVGKLLFAANTVRIDIAFVVSKLSRFLQNPRKSHLAKARHVMRYLKGTADLGIVYSKDSHFKLSGFCDSDWGTDPNDRISVTGYVFILAGAPITWRSKKQTTVALSSTEAEYMALGDALRELLWLKQLLDQLEIKSSEPPTLYCDNTGALSLMKHPAFHPRTKHIDIRHHFIRQHLTSNDFISKHVSSGMNLADPLTKALDKPKFESLRLKWKFEKL

#Large duplicated segments (LDSs) in the HU11/CBS4732 genome
>chr1 The homolog of LDS1
TGTCTGCATAAACTGAGATTACAATTTTTTTGGTCGGAATTGTGGATAAAACTAAGTAGTATAGAAAAAGTGGCGCTGCTGTCTATCTGTGTAGTCAAGCATCTTCTCATCCTCAACCCCCTCGATAGACACGTCCAGCGTGTCCTCTGGAATTTTCTCGAGAGCCTTTCTCTTGTTATGGTTCATGATCACACACGTGCCCCAGTAGAGAGCAGACAATAAGATACACACGCAGTAGGCGACAATCATCGAGATGAATCCACCAGTGTATTTGGGTGCCTGGTTGCTTCTGAACGTTTGTGTACCCGTAATAGCCCCCCCACAGTAACCAAGGTAGTTGAAGCCATATGTGACAGATTTTTTGGTGCTTCCAGAAGTGTTTGCTTGAACGCAGGACATCATCACCACATATGGTGCAAAGTAAAAGTACATCAGGTAGAGACCTAATAGTTGAGGACCAACCTTTTTTTGGTCAACTGCGTAGAGAATGATAGACCCAATAAGTGGAATAATCAGAGAAATAACAGAAACCAGGCATCTCCTGTTCTTCCAGCGAGCTCCGAGCCAGGTGAAAAAGAAAGTTGCGAGAGAAGCAATGACACCAGTAGGAATACCCATAAGAGCAGATTTGACAGGAGTAAAACCAAGGTTGTTAATGATAATAGAGTTGTAAGTGCTCAGTCCACCATTAGGAATGTTAATACCAAAGTTGAAAAGCATAATCAAGTAGACTCGCACGTCTAAAAACGCCTCCTTGACTTGCTCCCATTTCCATGAGCTGTTCTCAACACCGGTAGCATTTTCAGCAACACGTTTAACCATAAAGACCTTCTCGCGCTCGGTCAAGAATTTGGCGTTGATTGGAGAGTCTGGCAAGAACCAAAAGATAATGCAGGACCACACGAAAGAAATAGAACCAACCAGGAGGTAGATATACTTCCAAGTAGGTATTGCGCTGCCAAACGTTGTGGCAAGAGCAGACAGAGCTCCATTGATCACTGACGATGCAAACATGAAAATGAATGCCGTGCGGTGAGGAGATTCAGATTTCAGATAAAAGCTAGCAATCATCAGCGAGCAACCAGGAACAATCGCACACTCAACAAGACCCATCAGGCAACGAAGAGTAGCAAGACCAATAAACTCATGGCACGCACACAATAAAAGCGTGGATGCAGACCAGATTATCGAGCAGGAGGCAATAACCTTGCCGATTCTGAACCTCTGCAATAGATAAGACATCGGCCACATCCCGACGAGAGAACCTATGAATACGATAGATCCCAGCCAGGAGTACTGCTGTCCAACCAGGTTGTTATCGGTTTTGAATCCAAAGATTGCGGCCGTACTGAGAGACACTTTGTCAACCGCACCCATGGTAGCCGTGAAGAAGAGTGTTGGGAGTAGAATCAAGTCGGTCTTCCTAATGGCCCATTTTTCCTCGGCTGGAGTAAGCTCTTCAAACTTACCGCTATGTTCAGCAAGAAATCGAAGAGCTTTGTCTGCACTAGGATCATCAACGATTGATTTTTGAGTGGTGACCGCCAAAAAGGCATCTTTTTCAGGCAAATCAGTCGAAGTCATTTTGAAAAAGTGATAAGCGATGAAGGGCAATTTGTCAACTTAAAATACTCATTGTCAGTCCGGGGAAGCCCAAGATAAGTGACTCGATAATGTTAGTTGGTCATCTGAATAACGAAAAGAAATTATTTCCAACGATCGCGTTAGCTCGTCTCGACCTGCCTCTGAAAAAAAACTGATTAACCCGCGCGGCGCTATTGATTTCCCCTCGTCACGAGCTGCCCCCTTATCTCTAGCTATCAGCTTTATCAGCTTAAATATATTAAATAATCCAGCTCCTGCTTTCACACTTTTTGTCTATTCAATATCTACACCATGACTATTAATGAGACAGGAATCAGTATAGCTATTGATCGTGGTGGAACCTTCACCGACGTGATATACAAATTCGGGAAGAAAGAAGGCACGTTCAAGCTTTTATCGGTTGATCCTTCAAATTACAAAGATGCAAACATTGAAAGTATCAGAAGAGTTTTAGAACTGACATCTGGCAAAACCATACCCAGAAACCAGCTTCTCGATACTTCCTCCATTTCCTCAATTCGTTTAGGAACCACAGTGGCCACCAACGCCCTTCTGGAACGCAAGGGGTCAAGATGTGCTTTGGTGACTACCAAAGGATTCAAAGATCTGCTTCATATTGGAGATCAATCACGGCCAGACCTGTTCGCGCTTAACATTGTGAAGCCAGGTGTTCTCTTCGAAAAGGTGGTGGAAGCAGATGAGCGCGTCACTATGCCAGCATTTTTGGTTGACCCAACTGGCTATGATGCACGTGATCTTCTGGATGGCCAAAAGTATGTTGAAGGCAAAACAAAAGAAGTGTTTGAGATCATCAAGCCGTTGGACACTGAAAAATTGACCCGTGATCTAATAAAGTTGAAAGAGGAAGGTATAAATTCTGTTGCTATTGTTTTTATACACGGTTACAATTACCAGGAGCACGAAAAGCAGGCAGGAGAGATCGCTAAAAGTCTTGGATTTGGAAATGTTTCGCTTTCTCATGAGCTGCTACCAGTCATCAAAACGCTTCCCAGAGGGCAGTCAACGGTTGTCGATGCCTATTTGACCCCTATAGTGAAGGAGTACATTGACAATTTTTTAGCTGGGTTTGAGCCGGGTTTTGAGAAGCACACCAGAGTCGAGTTCATGCAATCTGATGGTGGACTGTGTTCCTGGAGAAACTTTTCGGGACTTCGTTCACTGCTTTCTGGACCTGCTGGAGGTGTTGTTGGTGAGGCAAAAACGTGCTACGACGAAGACAACAAGATTCCTGTAATTGGGTTCGATATGGGAGGAACATCAACAGACGTCTCGAGATATGCGGGTGAGTTTGAATTCTCGTTTGAGTCAATCACCGCTGGGATAAATATTGCTGCTCCCCAGTTAGACATCAACACTGTCGCTGCTGGAGGTGGTTCCATTCTTGAATATGTCAATGGTGTGTTCAAGGTCGGACCTGAGTCAGCTTCTGCTCATCCAGGACCTGCGTGCTACAAGAAAGGCGGACCATTGACCGTGACGGACGCTAATTTATTCACAGGTAGAATTTTGCCCGAGTTTTTCCCCAAAATCTTTGGTCCGGGCGAAAATGAACCTTTGGACTATGCCATCACCAAAAAGAAGTTCGAGCAACTAGCGCAGATCATCAACGGAGACAATCCGGGCTTCCCCAAAACTCCTCATGAAATCGCCCTTGGATTTTTGAAGGTTGCCAACTACCAAATGGCAAAGCCAATTAGAGAGTTGACTGAAGCCAAAGGGCATGACGCATCTGCTCATTCTCTGGCCTCCTTTGGTGGCGCTGGAGGACAGCACGCCGCATCAATTGCCAAGATTTTAAAGATAAAGAAGGTACTCATTCACAAGCACTCGTCCATCCTATCCGCGTATGGTATATCTTTAGCGGATGTTGTCAATGAACAGCAGATTCCGTGTGCAAAAGTTTATTCTGAGACCGCAAGAGATGAACTAATCAAACAAGCGGAAAAGTTGAAGGAAAAAGCTCTCATGGAGCTGAAGGCTCAAGGTGTTAACTCAGAGACTGTATTCTCGACAGTTTACCTTAATATGGGCTATAAGGGCTCGGATACCAGAATCATGGTTGCACGACCAGAAGATGATGATTTTCTATCGGTGTTTTATGAGACCCACCAAAGGGAGTTTGCTTTCAATGACTATGACAAACCTGTTTTGATTACCGATGTCAGAGTTAGAAGCACTGGTAATACATTTGGTGAAACAAATGAAAGGTCTCCATATAAAGACTATGCCTCAGTTGCAAAAGTTCCTGTTGAGTCCGGAGTTGAAGAAAAAACCACTCCTGTTATTTTTGACGAGGGTGCTCTTGATTCCAAAGTGTATCTTTTGGAGAAGCTCGCCCCTGGAACTGTGGTAGCTGGTCCAGCACTTATTTTGGATGAGACACAAACCATAGTGGTAACTCCCGATGCATTTGCCACCATTCTTCCAAGACATGTGGTTTTGGACGTCAATGTGGAGTCCAAAAGTCAGGTCAGCACCGACTATATTGATCCCATCCAGCTTTCGATTTTCAGCAATAGATTTATGTCTATTGCAGAGGACATGGCTCGTACACTGCAAAAAATAGCTGTGAGTGCCAACATCAAAGAACGACTAGACTTCTCCTGTGCTTTATTTGACAATGAAGGAAACCTGACAGCAAATGCCCCTAATGTGCCGGTCCATCTTGGGTCCATGTCTAGCGCTATCAAGTACCAGCTTGAGTATTGGAATAGTGACCTTCACGAAGGCGACATTTTGTGCACAAATTCTCCAAGCGTCGGTGGAACTCATCTTCCGGATATTACAGTGATTTCTCCTGTGTTCTACGAGAACAAAATCCAGTTTGTGGTCGCAGCCAGAGCACACCATTCGGAGATTGGTGGATCGTCTCCTGGGTCGTCGTCGTCCTACGCGAGAGAAATCTACGAGGAAGGTGTTAATATTGAGACATGGAAAATTGTGGAAAAGGGAAAGCTAGATTACGAGGGGCTTGACTATCATTTTAACGTGGCACCAACTAAGTATGGTGTTTCCGGAACAAGAAACATTGATGATAACATTTCAGATTTGAAAGCACAGATTGCAGCAAACCAGCGCGGTATCAATCTTTTGAAGGAACTGTTCAACGAGTATGGAAGCGAAACTGTTTTATTCTATATGCGAAATGTGAAGAAGACTGCTGAAATGGGAGTGCGGAAATTTCTGATGAAGTTTGCTAGGGAAAACGCTGACAGACTGCCGTTGAGGGCCGTTGACTTCCTTGACGACGGAACACAAGTGCAGGTCAAAATTGACATCAACCCACAAGACGGGTCAGCTGTCTTTGATTTCACTGGAACATCCCTTGAGTCTTACAGCAACTTGAATGCTCCCAAGTCTGTCACAGCCTCTGCAGTCATCTATGTTCTCAGATGTCTGGTCAATCTTGATATCCCACTCAACCAGGGCTGCTTAGACCCTTGTACATTGGTTATTCCAGAAAACTCGCTAATCAATCCGAGCAAATATGCTGCTGTTTGTGCAGGTAACGGCATGACCTCGCAAAGGGTTACAGACTGTTTATTTAAGGCCTTTGGTGTAACCTCTGCCACGGGAGGTTGCATGAACGGACTGAACTTCGGGAGCGGGGGCCAGAACGAGAAAGGAGAGCTTGTCAAGGGCTTTGGATACACGGAGACAATTGGGCAGGGCAACTGTGCAGGCATTGTGGAACAGGACGGGGTCAGGGTAGGGTTCGACGGATTCTCGGGGACGCAGACCAACATGACGAATACGAAGATCACAGACCCGGAGATTCTGGAGCAGCGGTATCCCTGTGTTTTGCTGCAGTACTGCATTCGGAAGAACAGTGGCGGTCGCGGAAAATGGAACGGGGGAGACGGTCTGATCAGAGAGATCCAGTTCTCGTCGCCTGTGCACGTGTCGCTGGTGACCCAGCGGCGGGTTTTTGCTCCGTGGGGCATCTACGGGGGCGAAAACGGGAAGCGGGGAGAGAATTATCTTGGGCGCAATAGGGGCGGTGTGATCCAGTGGATCCAGCTGCCGTCGCTTGCTGAGATTGCGATCCGCAAGGGGGACATCGTGAAGGTACTGACCCCTGGGGGCGGCGGGTTTGGGAAGGTGGGTGACAGCGATGAGCAGTGGGGCGTGGGCCGTCCGAGGGACAAATGGAAACACGTGCCGGCGTGCAGTGGGACGGTAGGCCAGCTGAGGAGCGCGCTGAACTCGTCGCAATGAGCGCGAGGGGGATGGATGATATAGAAGGTGTAGTGAATGGAGAGTTGCAAAGTACAGGGTGTAGGTGGTAGGTATAGATTGAAATCCATCCAGCCGCATGACCACGCATCTCTACTGCGTAAGAATTGTCGTTCCTGGCGAAAAAAATGTTGATAAGACTTGAATCCAATATTTAGTGCATAAGAGTACGTAGGCTGTTTTAACTAAAAGTGTTGCAATGAACGGACGATGGACAAAAAAGAGCAAAAACTTGTACGCACAACAAGGAGAAAGAGGTCGGCCGGCTGTTTGTCTTGTAAGTCTGACAGTGATTGTTTGATAAATATTGACGTTAACAATCCATCAAGGTCGTAACAGGAAAGTGAAATGTTGCGAGACAAACCAATTTCTTCAGCCTGCAGCCGTAGCGGATATACTTGTGTCTGCGCGAGAAATATCACGGAAACAACACGTTTCGGACAGTGACATACCTCAAATTGGCTCTTGAAGTCATAAGAAGTTGGCCAGCTATTTCTGCAATCATTAGAGTGAAAGAGCCGCCTCCTTTAGACTACTTGGATGATATATCGCATCCTGTGGTTGAAGAGAAACAGGTACCATTAAGATCCACTGATAGAACACTGTTAGAAAGTTTTCTCTTCAACTACTCTATCATTTTAGTTCTCTGTCAAAAAGAATGGCTATTAGAGCTTGGATCACCTTTTGATATTTTCAACGAGTTTCGTCCATTTCTGAAGACCCCTCTTTACCAGTGTCCCGTACCCTGGATGAACAATCCCATGGTGGGTGTTGCACTGTGTGCAATTGAATTGGTTGCAAAAGCTAGTTGGCTTTGGCACTATTACCTATTTAATCCACAGCATGAGGCACTGGCTGTACAGGTTCATAGTGCAGCCAAATACTTTATTGTGTCTTTGCTTCCACCAGATGTCAAGTTTGTTCAACCGAAACATGTGCGAAGAAAACTTGAGGATAGCTGTTGCACAGCTCGGATTATGGCGAAGGCTGTCTACTGCCTGCTCACAAAACTTCTTTACCCCAGAATGGATGCCAGCAAAAGACCTGGAAAAGTTGGCGTTCCATTCCCAAACCTCTTCGATATGCACATGGTTGTTTGCGGTCATAGGTACGTCAATGATTCATCAAAAAGATCAAAATTATCTCATGTGGAGAATCGAGAATTTTGCTTCTGCCCTACGAATCTCCTGCTTTTGGCTGTGGAAAGGTACATGGGGAACTAAAGGTAACCCTGGCCAGGGATGGAACGTTTTATTAAAGAAAAATTGTTTTAAGAAAGTGATGTTCTAGAACTGAACTACAAATCTCCAAGACATCCGCCTGGAACCACAGACTCGGCATAGACCTCTGCAATGTAGTACAGGTAACTGTCAACATTTCTGGTGGCAAAGGTGGCATTATTCTGCGCCAAGTCTAAGATTTCGTCGATCTCCTCATAGTACTCTTGGATATACTCCGTGTTCATAGCAGGAAGATGGAGGTAGCGGTGCAGCATGTCAATTCCACCATAGTGCTTTGGAGTAGTCTCAACAATCGTGCCATCAAAGCACATTTTCGAGAGAGCAACTCTTTCCTGGAAAAAGTATGGGCAAAGCACGTTTTGAGACTCTTCATAACTGTACCCTCCCCAGGTAGGGTTAGGATCACACTTGTCGGAGATGTCATCGCAACGCCAGCTGATTTGATCCTTGTTTGCTTCAACAAGATAGTCGAGCAGACCGATGACCTCGTAGATGCTTCCGTCACCGAACCATCTCATAAAGATTTCGTCATCTTTACCGTACTCCATCAGACGGTTTCTGGCGAAGGCAGCCGCCTCCAACGAATCTTGTAGATGAGCATTGATTATTCTAGTGTAAGTCTCATTGCAAGTGTGAAGGATTGGGGCAAATTGAGGGCTTGACCAGCCGTATGCACCGCTGAGTGATAACTCTTCAAGTGCATTTGTGGAGTTGCTCGCGTAGAAGGTGGCTGCAGCAGCGTGCGTAGCAAGTAAAACGGAAGAAGTGAAAGAGAATCTCATGCTGGATATCAAGTTTGGTATATGCTCTCTACTCAGTGCGATGCTAAGGTGGTATCTTGGACGACCTTTTATAGGAAATATGCCCGGACTTCAGCTACGACCATGGTGGTTAGATGCCTCGAGATATGGTGGTCTTCGGCTGCAAAATCTTGACTTTCTCGACCTCGAGGCGCCACATTCGTTACCGTACATATCCTCTTTAGACAAGTCGCAGATTTGGTTACCAGAATAGGTGCAAAAGGCAATCCTTTTGCACCGCAGTGGTAAAAAAAAATGCATCTCATAATGCCTGTTCAGTTCGCTCTTCAAACAAAATTTTGCGGGGCCAAAATGCAACTCTCGACCCTGCATAGTACAAAATGGACCCTTTAATTTGAAGGTCTTTCCCAAAATGGAGAAATTAGGTGATGCGTTTTGGTGCATCTGATGACACAGCTGCAGAGCTTCACCTCATCGGTAAACTAGAAATACTTCTGGAAGATTCTGCCGCCCTCCGGAGGTATGGTTGGCCAAGAAAGAAGGTCATGCTACTTTCTTACAATATGAATTGACCAAGACTAAAATTTTGGGTCAAATTAATCTAGAGCTTAATTAAAATCTAAAGACGAAGAAGAACTGAAAATTTTGTTTTGAAATCCTCGACACGGCCATTAGAGGTCACCAAGACATCCGCCTGGAATAACGGCTTCAGAGTAGACCTCAGCAATGTAGTACAAGAAGCTGTCAACGTTTCTGACTGCGAAACTGGAGTTAGTCTGGGCAACATCAAGGATCTCGTCAAGCTCCTCAAAGTACTCGGCAATGTAACCGTCAGAGCTCATGTATGGAACATGCAGGTAACGATGCAGCAGATCAATACCAGCATAATGCTTTGGACCAGTGCTAACGATGGTGCCATCGAAGCACATGTTTGCGAGAGGTTTCTTGGAGGTGTAGAACAGATCGCAGATAACGGTCTCTCCTGGGGCATCCTCACGGTGGTATCCTGGGTAAGTAGTTGGGTTTGCAGCACACTCTCCGTCAATGTCGTCACATCTGTAGAGAAGACTGTCCTTAGAGGCCTCGACAAGCCAGTCAATGGTACCGATGACCTCGTAGATGCTTCCATCTCCGAACCATCTCTCGTAGATCTCATCGTCCTTTCCGTACTCGGTCAGACGGGCTCTGGCGTAGGCAGCAGCCTCCAGAGAATCTTTGAGACCAGCGCGGATCATTCTGGCATTAGTCTCGTTACAGGTGTGGTAGATGGAAGCAAACTGAGGGTTCGACCATCCAGTAACACCAGAGACGGCAAACTCCTCCAGAGCAGTTGAGGAGTTAGAGGCATAGAAGGTGATGGCGCTAGCCTTGGCAGCAACGAGAGCAACGGCGGAAATGGAGAACTTCATTATGGTATCAAAGTAGTTTACCTCGAAAGCAAATGTATTGAAACTAAGGCAATAAGGTTGGGCTTTTATATAGCCCTGATCATAACCCCGAGAACGGCCGCCCAAAAATTCTATCCGCTCTACAGCAGTTCTTCGGCACAAATTTGGAAACGAAAAATGGTCAGAACATAACCACTATGGTAGCTTCTGTAGTTGTTTTTATATGAAATGAGGAATATCTGCAGGTACGCGATGAAAAGTTTTTGATTTTGGTTCAATTAGGTAAAAAACCCTATTTAGGGTTTCTGAATTGGTGTTATGACGGGCAGGTCGTCCAATAGGACCCATCAATCAATACAATCCGCCTGTTTATAGACCATATTAATAGCACTAGAATTTGCCCGAATATCCGCTTTTGGCAGAGTTCGAGAGCTGAGACTCAAAATCGGCATTTAATTACCGAAGAAACACTTCCTAAAGCAGATGTAGTAGTAGCGAATCCAAACAACGCGTGATTATTGCAGGGTCTTTTAGCCCTAGTCCCTTTGTTGATGCCGTCTACCAATTGACACGGTTATAACAGTACACGTTGTTTAGCAGTAGCAGTGGCGAGCGAATGGACTCATCGGGTGCTTCATTGAATGAGACCATCCGGAAAGAAGCTTAAATTGATTCTCGAAGTACCTTCCTTAGGCTCACTTTCTTTTTGGGTTTTGAAAAAATAATAGCGATATTTTCACTTGTTGATTCCGAAACGTGATGCAAGTAATTCACTCTACATATGCTGCCAAGCCTGGCCGTTGATTACCATGCTTCTACTCTGCTGAGACGTTTAGTCAAATGGTCGAATAGCTAGATTTCATCAGCGGGATCTTTGCTCGATTTAGGCATACTTATCACACTTAGTCGCTCTCGGGTGAGCCCTCTTCTACACTTTCAACGTGCTCGATATCGATGAGCTTTTCCGTAAGGCGTTCTGTTGGAGTCCTCTTAATCTCTTGGAGACCGTAGAAGATGGTATGAGAATCGAGGAATATGTTCTCAATGTCTTCAAGGGTTCTCTTGGAGGTTTCAGGATAGAAGACAAAAAAGTGAATAGTTGCAACAGCGTTCGTCAAGGTGAAGACAATGTATGTCTTCCAAGCCAGATTTTGAGTCATGATCGGAGTGATCATCGCAATCACAAAATTGCAAATCCAATTCGTTGCGACACTGATTGCATTACCTTTGGCACGAAGTTGCAATGGCAGCACCTCAGCAGCATAAACCCATGGAACACAGTTCATAGCATAGCCAAAGAACCCAATAAACGTGAAGAAGAATGCAGTTGCGGCGACTGACGATTCTTTGGTACCAACACGCAAAAGGATAGTGACGAGAAGCATTGAAATACATTGTCCAGCGGAACCGGATGCCATGGCAAAACGTCTTCCCATCTTATCCAAAAACAGCGTAGGGATAAATCCGGTTGCGAAAAAGGTCAGCATAATGCAACCACCCAGAATTGTCGCGAGGTTTGAACTTAGTCCAACGTTATTCTCTAACACCATTGGCACATAGTAAACCACCAAGTTGATGCCTCCGAACTGGTTCCAGAACTGACCAAATACAGTAAGCATGATTCTAAACCGGCCGTGCATGGCATCTCTGCCCATAAGAATATCACCCCAGGTGATTTTATCGCCTGAACCTTCGATTTTTTGAAGATAGAGAATGTCGTCAATGATGGCAGAAATCCGCGGATGATCCTCTGGCACACCATTAATCGTTGCTAGTGAGTACCTTGCATCTTGTGTTCTTCCAACTTTCATTAACCACCTTGGAGATTCAGGGCAGAAGAATAACATCACAATCCCGAGTACCGCGAAAAGCATCTGAATACCTACTGGAAGTCTCCATGAAACCTGATCTGTTCTTTTGCTGCAACCGTAGCCAATCCAGTACGACACAGTGATACCAAATGCGACACCTTGAGGTTCTGCGGCCACCAGGCCACCTCTATGGTTCTCGTGGCATACTTCAGACTGATACATCGGTGTTGTACTTGTCTCAAATCCTGTTCCGAGGCCAGAAATGAATCTTCCGATGAAGAGTTGAACCACACTGTACGAGCTGCATTGCAGAATGACTCCAATGGTCACCAAGGTGAATCCCAGCCAGATGGCCCGCTTTCTGCCTAACTTATCACCGATCCAGATGTTTGCCATGCTACCAAAAAAACTTCCTAGGTTGTAGATCGCAACTATAATTCCGAGATAATTTCCTTGGGGATGGCCAAATTGGCTTTGAAAAACGACCTCGTTCTGCACATTTGCTAATGCTCCCTGTTCAAACCCATACAGGATAAATGCGAACATGCAGGTGACCGTCAATATATGTTGGGTTGGCTTCCCAGGGCGGAAGAGAGGGTAATACGATTGAAGTTTGACCATTTCGAGTAACTCTATTTCCCGTCAAGGCTTGCGCTCAATGCCAAACTCTGAGAAGTTGATCAGGGAACCATCCATATTTATATCTCCGCTTTCGTCCCCCACATGCGTTTAGCCTGTCACGCATTCTATACTATTCAGCCTATTTTGGAGGAGAGGGAAGTCGAGATAAATTACGTCATATTCATGAATTCTGCATGCGTGTACTTTCGTACCCCGGAAATTTCGCCCAAAGAAGTTCGCGGTGCAGGTCTGCATATTTAATAACACGATGTGTGATGTCATCAGCTTGTCGAATCTATCTTGTCTGTTTCTGATTCAAGGCTTGTAGATGTTGTTGTTTGTGATCGCATCCCAAACGCATCCAAAACGCCTAGAAAGGAAATGAACTTGAGGTAACTGGACTGCCACCTCAAAGTCATCCTTCTGAAGCCATTCTATCCAGAGCCCCAGACCACGAGGCTGCGGTGTCAGACCATAGAACTATAGATATGCTAAAATTGCCATTTTGAGAGCAATACGTCTACCGCTATCTCCAACTACCTAAATCGATGCACAGCGACAATTGCATTCCTTCACCCGACCCCGAAATCTCGGTAGTTGCATATTACCTGATGCACGGACAAGGTTGAAGATTTTAGCGATACCTACTCCGCAACAAGATTCCCCAATCAAATGTTCCGCTTTACCCCGCTGAGCGCTGATTTTCGCGTATCTGACCTGGTTGGGGCGAAGTCTATAGGCAGACGTTGCTGCCAAAAGGCAGGATGTATACATTTATACCGTGCATTGCCATTCTACAGTTGTCAAATCGAGTAAGCCTGCCGCATTGAACGGCATGCATATCTACAAAAATAAAGGGTTCGTTTTACATTCCCGTGGTAGGCATGCAACGCCGCACAGGACGTACCAAAAATCCAGAGCATGTGACGTGCGTATATAATATATGACTAATCAATCTTTTCTAGTCATGTGACACTGTGTCACATGTGTAACTTACACCCTGTGACACCGATGTGCCGTCTCAGGCGTTTTCGCAAGGTAATTACATTATACTTTCATACCGTTCTAACCAGGCACCATATTAAACTTGGACCGTGACGTTCTGTTGATTCGAAACCCGTGACATACGCAGTGCTGTGTCGCCGAACATAATGTCAACTAAAAAGGCCGAAGTATACTGTGCCGAAAGTCTTGAAATGCCTCTATCGAAGTCTTTTTTTAAAAATAATTGAGGTGCCCCTTGCACCTTTCGAGATTAAATCACGGCTATGTGTTATTATATCTATTTTCGTGCACCTGGCATGGAATATATCTTTCGCCAATAACTTTTGGAAGTATTGTCATGGATTAGATGTCGTCGTGCATGAGCTAGTACGTTTGGATATGCATGGTTTATATAAGCACCTGCGGAAACGTCCAATCAGATGCCTCACTTTAGTAACACCATGTCTAAAATGTCGAGTTTTATGGAGGTGTGAGGAGGGGTTGCAGGATCCCCAGTACCACGAAGGTGTTTTTGGTATGATTTTACTTGATTCAAACCTTTGTTTAGAGGCTCTCTGGAGTGTTTGAAAGCCATCTTTGGGTATGAAGGATGTAACATCGTGCATGTAAATAGCATGCTGAGTTGGTTATATGCAGAGTTCATGAGGGTTAAATTCCGTTGGGTATAAATATCTCGATTCTCCTCAGTGCGTCTCAAGTCTGTGCCTAAAATCTTAAGGTTCACGTAGTTTACACTTCTTAGAGGTCCTTATATCAGAACTGTTAGTCAAATGGGTAGAATTAGCAAGTCCAAGAAAGCCACAAAGGCCAAGACAGCTACTTCTAAACAAAAAGGACCTATTCCAGTGACTTTGCTTTCTGGATTCCTAGGTTCAGGGAAGACCACCCTTCTGGAGCACATCCTTACTGCATCCCATGGCTACAAAATTGCTGTCATTATCAATGATATGTCTTCGCTGAATATTGATGCGTCGCTCATTAGAAACCATAAGGTTCATAATACGGAAGAGAAGCTGGTCCAACTTCAGAATGGTTGCATCTGCTGCACTCTCAGGGGAGACCTTTTGGAAGGACTTACGTCTCTTGCAAAATCGCAGGATGTCGACTACATTGTGATTGAGAGTACCGGTATCTCTGAGCCTATGCAGGTAGCTGAAACTTTCACTACCGAATTTACTGAAGCTCTGCTTCAAAATGACGCCGGCATCCCTGAAGAGATGGTGGACAAAAATACTGAAAAGGTCTTGAAAGAGATCATCGATATTGGGGGCCTGACCAAGCTCGCATATCTTGATACTTGTGTCACAGTGATTGATTCCATTAATTTTCTAGAAAACTTTGAGACAATCGAATTCCTTGCTGACAGATGGGGTGATAACGGCCAAGGTGAAGCAGAAAGAACCATTACAGACTTGATGGTCGATCAGATCGAGTTCTGTGATGTCATTATCTTGAACAAAACGAGTGGAATTTCAAAAAAGAAAATCGCCGACATTGAAAAGATTGTCCATCAATTGAACCCGGTGGCTAAGGTATACAAGACCGATTACTGCAAAATTGACCTCAAACACATTCTCAATACCGGCCTGTATGATTTTGAAAAGGCAACTACATCTGCAGGGTGGCTACAGAGCATCAAGGAGATGAGCATCCGTGAGGGAAAATTTGGAGACAACCAATCTAGCAGACTGGCCCCGAAGCCTGAAACCGAGGAGTATGGTATCAACAACTTTGTGTACACGGCTCGGAAACCTTTCCATCCGCAAAGACTTTATGACCTTGTCGTCAATAAGTTCTATGTTATTGAGCAGACACAGCTTGATGATACAAAGAACAGTGAGGACGATGATGAAGATGAAGATGACGAAGAAGAGGACGATGATGAGGAAGATGAGGAGGAAGAGGATGAGAAGACTACTATCGAGAACAAAAAGAATTCTGCGTTTGGTCCCCTCCTTCGTTCTAAAGGTGACTTCTGGATCGCTTCCAGGTACATTGTGAGAGGTGAATGGAGTCATGCGGGTACAATGCTCACTTTGAAAGGAGGTATGCCATGGTTTGCCGTCAGCAGAGAATTTTGGCCGGAGGACCCAAAAGCCGTCGAGATGATTTTGCAAGATTTCCAGGGAGCCCACGGCGACAGACGTCAAGAAATTGTGATGATTGGTCTTTCGATTGATAAAGAGCAAATTACGAAAGCTCTTGACAGTGCTTTGTTGACTGATGAGGAAATGGAAAGATTTGACGGCATTGTCAAAAATGCTAACGGTCTGCTGGACATTGAAAAAAAGCTCAACAAAGCCTTTGAGGATCCATTTGAGCCATGGTTAATGTTAGAAAATGAGGAAGAAGAAGAAGAAGCGGACGAGGCTGTAGTCGAATCCAAAATCGGCACAAAAACTGAGGAGGCTCTCGAAGATGAAAGTGAGAAATCTAGTGGTGAAGATGACGCCCCATCGGAAACTTCAAAATCAGAAGAGATTGACGACTCTGAGTCCTCTGGCGCAAAGAACGAAAAAGAAAATACGATTGTTAAGAACATTGTGCACGACATACAGCATTCTCTGCACCATCATGGACCGGGACACAATCATAGCCACAGCCATAATCAGACTCCTCAAAAGCTCGTTGCTGTATCAGGAAAACTATAAACTCAGGATTAATATGTGGACCCAATGTGCAAGAAAGGACTAGCGCCTTTTGCTGACGCCACGCTTTTGTTTGAGATTGCAGTTCACAATCAAGCAGTGTGCGCCCAAATTGAGGAAGAGCCTTTCGGTTTTCAGTTCACGGCAACTAATCCAATGATATATAGCCCCTATAAAATTTAACCTACAAGCCCTGACTTTCAAGTTCTTTAGGTCCCATCAAAACGTTTACGTTGCTCACATTTTCGAGTTCAACGTTCTCCGAGATGCCGTAAGCTTCAAAGTCATCTTCAGCCCAAGGAATAATAAGGTTGAGTATAACCCCCAACACGGCAGTCAAAGCATATCCAGTTTCCATGACCATAATAATTGCTTGAAGGAACCCCGTAAGAGCATCATTTGACCCGGAATATGTAAACACGTTGTCAAACCATGTCGGAATCAGAACAGCGGCACATCCAGGAACTAAAGCTCCGGTTAGAATAAATCTATCTCTCCTCGTAAACTTGCAAAGGCCAATGATACTGAGCCCAGAGGCAAACACGGATCCAAATAGGAATGTAGTCATTCCACCAAGCACTGCTTTTGGAATTGCAACCAATGCTGCTGCAAATTTGGAGAAGACACCCATTACGATGAGGTAGAAACAGCACCAATATCCGACTTTTCTGTTTGCGCACTTAGTAATGGAAATCACTCCATTGTTCTGAGCAAATGTGCCCACAGGAGTGAGAGTGAAAAGACCAGACAAGACCCCACTGACACCATCTGCAAGAAGGCATCCCTGGATCCGGGATTGAAACTGCGGGCCTTCTACTTCAACTCGAGAAACATCACAAGTTGCAGTGATGTCTCCAATGGCTTGTAATGCTGAAGTGCTGTACATTGCAAGCATTGGGAGTACCGCTGGGCCATAAACTTTCAGCTTGAAAGTCTTAACCCACAAGAAGTTAGCAACAGGTGCGCTTGAAATGGATGAATTATCAAAGTAATTGCACGCAGCCGCCACAATACATCCAACTAGCAGTCCTAAGATGACAGAGCAGGATTTCATGATTGGCGCTCCCCACTTCTCAAAAGCGATGATGCTGACATAGACAAGGAAACCAAGCCCAATGAACTCAGCCGAACCCCAGGGCAGTGGATGTGGTGCACTCGCACTTGGACAATAGTCGCTCGACATACAACCCGATCCACCAAGCCAATCTTTGAATCCACTTTTCACCAATGATAAGCCAATAACAACGACAACTGAGCCCGTGATGATGGGCGGAAATAGTTTCTTGATCACCTTTGGAGGTAAAAATGAGATAGCAATTTCACTAAGGGCACAAACAGATCCTGTCGCAATAATGGCTCCGTAACCATCAGGACACGGAAGTTCTGCACCGCTAGCATCAACAGGGCAAAAGCCAGAGTTATACATCATTGGAAAGGCATTGGAGGTGATCGTGACAGTTGTAAACGAGATACCCACCACTGAGATAAGACCACTACCAATATAATAGTTTGTCTTCCATATTCTTGCACGCGCAACTTGAACAGCCGTGAGAATTCCCGAAACTATGAGACCACAAGAGACAAGATATTGTTGGTCAGCATCAGAAAGGTTCGCTGATGAAGCTATTGACAACGGTGGTGCCATAACACCACCTAACATTGCCAACGCATGTTGAAAACCCAAAATCATTCCCAGTAGGATAGGCATGGGTTGGTCCACTGCGAAAAACGGCTGATTAACGGCATCGTCTTGTGGGGGTCTTTTCTTCCAGAAACGCAAATGCGGAACCTTGGGAGTAAAGAGGTGCTTGTAATTATAATCACCAATGAGTCCTTCCTTAGTTAATAGCTGTTTACAAAGCGCGTTTTTGATGTCTTTCATTTTAAAATCTGTGTTGTCTTTCTTCCTTGCTTGTGGTGAACTAGTGGTTTTATATAGAAAACACCAACAAATTGCTCATCCTTATAGGTATTCTATTGGTGATGTGGTAAACTGAAATTAGAGTGTGTACTTGAAGCGCGCTTTTGTAGTGACATTGAGCAGGATCTGTTATCATTATCACCTAATTTGCTAACCTATGCGAGTTTTCCGATATCAATGGATATCTTTAAAGCGGGATGATCCGACCCTGCATATATATTTTCCAAAATAAGAAATTGGTATCTTAAAGTAAGCAAGATAAGCTTTTTCAAAGAATAAACACATAAAATTGCCTGAGCTAAAAACCGAGAATGGCACTATATAAGTGGCGTCAATCAAACCTCTTGGGTCGTAACTAGAAGAGCTGAAAGAAAATGTTTCGCCTTGAAACAGGACGATACGTTGAAATCTGCAGTGATCATGCCCAAAGCATAGAAGATTTTGACTCGATACCTATTATTGATTTTTCAGAACTGCTATCTGAGGACGCGAATGCTCGCCGTAAACTGGCCGAGAAAATCTACGTTGCCTGCAGCACAGTGGGCTTCTTTTATGCTGTAAATCATGGAATTCCGCAAGACGTGACAGCAAATGCTTTTGAATGGTCTAAGAAGTTTTTTCACGGATTAACAACTGCTCAAAAGATGAAAATCGACACAGCGCTTTTGCCTGATTCTCAGTATCAGGGCTACTTCCCTTTCGGTAGCGTGAATAAGAGCCAAAAGAAATTATCGGACTTGATGGAAGCGTTCAATATCAATTACGACTACCGCTATGACCCTGATAAACCATCGAAGCCAGATGCAAAGCAGTCAAATTTCATCAATCTTTGGCCAGATGAAGACCTTCCCGAATTTAAGCTCCATATTGAAGCCTATCATGCAGAATGCCTGAAGTTTTCAAGAAGGTTGGTTAAGCTTATAGCCATGGCACTAGGACTTTCGCCTGATTACTTTGACGATGCTATCAGATATCCGACGGCTGGGCTTCGGATAGCACACTACCCAAAACAAGAAGCTTCTGCCAACGACCAAAATGGGCTTGGTGCGCACACAGATTTCGATTTTATTACTTTAGTCAATCAAGGGAATGTAGGTGGACTTCAGGTGCTGAACAAAAAAGGCCAATGGATTAAAGCTCAGCCGCTAACAGGTTCTCTGGTCGTCAATGTCGGCGACTGTCTCATGCGCCTCAGCAACAATAGGCTTAGCTCCACTGTACACAGAGTTGTGAATGAAAGTGGTCAGGCCAGATACTCTATGCCGTTCTTCTTTGGCCTCAACCAGAACTATGTTATGGAAGGACTTCCATCATGCGTTAGCGACGACAATAAATATATGTATCCTGTCACGACTGTCGGGGAATATCTTGAATGGCGATCAAGATCTTCCAAATCCGGCAACATACATGAATTTGATAACAAAAGATGAAAAATAATTTGTCGGCAGATAAGACGTCATGATTGGATTTTGTCGCGCACTAGTAAATATAGTATATAAAACAAACGAGAATTATAGTCTTCTCTGAATCAAGAAGCATGGGCCAAAAAAAGTCTTCTCTTGCTTGCGAGCGCTGCCGGCTAGGAAAACACAAATGCGACTCAAAGTTGCCCGCCTGTAGTCGTTGCGAGAGACTTGGGGTGGAATGTTTGGTGAGATCTAACGATCTCAATAAACTTGTTCCCCGTGACTATCTGATTCAGCTAGAGACCAAAGTACTTCGCTACGAGATCATTTTGAAAAAACTCGGTGTTGATCCCAACTTGGAACCGGACTACAAACAGGATGTGGAGCGACAAAGGAGTCTTGGTATACGAAGACTTGAACGACCCTACAATGAGCCAACAACAGGTGGTGTCAAAAAGAACCAAGCAAACACTTTGGAGAACCAGGTCAGTAATGCACTTCTGCGATACACCCTATTTGGATATTATGACCGTAGAAAGCCTTCTTATGATGCTGCACCATTTCTGCCCTCAAAATACTCTGCAGTCATTTTGGTGGACAACTATTTTCGCTACGCGTGGATACAATTGCCAATAATTAAAGACCGCGACTGTATTGATAATCTCATTCAGAAGCTGCAAGAAAACGAAAACTTACTTACTAATTTTGAGTCGCACCTACTTCACATGGTTTTCGCTATTGGAAGCGCTGTTGTAGGGCAAAATTCAAAATGGCTAAAGGGATTAGCAAAACCAGAAGAGTACTATACCCAAGCAATGAACAAGCTAAATAAATGCCTTCCAGATCTGAAAGAACATCGAGATACCAAACTAATGTTACAGTCCCTGCTATTAATATCTTCTTTTGGTCTCTATAAGCCTGTGTCACCTGGAATCTGGTACACTATCAACTCTGCTATGCGTCTAGCTGTTGAGCTAAGATTGCATAGGGAGGAGCATCTGGCAGAGGTTGAAAAGACAGTCGAGGGAAATGATTGTTTTGAAAGACGCCTTTTCTGGTCATGCTATTCTCTAGACAGGATCATCAACTCATACTCAGGAACTCCCTATAGCCTCGTGGACGGTGACATAACCAGCCAAATTCGAGCCACCACACGCTCCGACTCAAATCACTTGAAAATCTTTGAAGCCTTTTTTCAGGCTAGACGCCTTCAGTCTCTGATCAGGACTAAACTATTCGACAGCTCTGCGCAAGATGACTTGGAGGTTTGGAGAGCACAGACACGCGTTCAGATTGATGATTGGCATAAAAATACGACCAATGAATTAAGCATCGGAAATCTTCTCCCTCTTGGTAATTATCTCCAGCTAATTTACTATCAGTTGATCATCGATCTGCATAATCCTAGTTCTGAGTTATCGTCGGTTCAATTATTTGGATCTTTCGAATTAACAGAGATTAGATACGAAGTTCTTAATCCGCAACTTGTGAAACATGCAGCGCTAAATATAATCCAGCTTTACTACGAATTACACGAAGGAGGGTTCCTCAATTACTCACATCTTTCGGTATGCTGGATTCTTGCAGCTGCTCGCCTGTTTGTTCATCTTGAGGTCAGATCCAGGTCTACACAGGAAAGTCTAGAATTGACCGTGCAGGGTCTGATAAGGACAGCTCAGTTAATATTACAAGATCTGAGCAACGAATGCCCTACAGCGATACAAGCCTGGAAAGTGCTCAACAACATTATGGTGCTTGAATATTCATGAGTCATATATAGTTCGTAAAAGGTTATACTGGTAAGAAGTTTTCGATAGAATGGATATCAAATATAGTTCCTTCGGGGTCGAAAAGCAAATCAGGTAGAGGAAAACTGTCCACATTGAAGTGAGTAAATTCTCGTGCAAATTTCCCCTCAAACGCAACTGACGCCATATCCCTTATGAGGTGAAATATCTCTCTCGACACAGCTGGCCAATAAACCTCCAACTCAGCAAGCAAATGGATGACAGCACTACAGACACTGACCCGTACATCTTCCGTTCCTTTTAAAAATTCCTGGGGCACGAATTTGCGCATGTATTCTGGCAGTTCATCAAATGTGAGTCTGTAATCTGGTCGGTTGTAAATATCCCGAATCACAATGAGAAGGTATTGGAAAGGGTTGCTGTTTTTCACAAACCATTTGAACCTGCAAATTTCATCTGTGACTGTGATTCGAATAGAAGTCTCATAGAGCAACAATACAGCAACTTCAACAATATCCGAATCTAGTGGAACGCTTGTTGACAACAACTTTTTCAAAACCGACTGTTTGTCTTGTCGGCCTTCGGGATCCAGTATAGTCATTGATTTTGCTGAAGATTGGTACACCACAGACTCAGAATTTGGAACGGTCTTCATGCCGCAAACCTTGTACAGGAGATAGAGTCTGTGACCAAAGATGATGATGTTTGCTGCAATCCATCTTATAATTTCTGGAGAATAGAGTCTGGGATCGCACATGTTCATCCGATCAATCAAATCGCTAAATGTGTCGTAGATGTCCTTCACATAGCATCGAAGGTCTTCTAGCCTCTCTTCGCTTCGATCTTCTTCTACCACATTCAAGTAAATCATAAAGCGTTTTAGAACGGGGCAAATCACAGATCTAGCAATTGCGAACATAAGATATGGATTAGTTGGTCCAGTATAGGTCTTTTTCTCGAAATCATAGTCATTGTGAGAAGGAAACGGGACAGAAGATTCAAGAAATGGCGACAGAGAGTGTAATCCAGTTGAGACAGAGCTCATGGTTTCGAGGTAAGTGATGGAATGCCATAAAAGTCTTTTTTTCTGAAGCTCGCGTTCTCTATGATGCATCTGGTCAAAAGCCTTGTACCTTAGTAGATCTTTGTGGAGCCCCATAGTCTCAGCAGCCCTGAGAGTTACGGAAGCATGCAAAATGGTACCTTTGAAGTTGATTGACCCAGTTTGGCATACAATGACTGTTGCCACGATGCAAGACATGCTAGGAGATACCATGTATCGCAGGTGGCTCTTGATTTTTTCCAAGATGGAGAAATACTTGTGCTTATCTTCGTAGAGGATCGCAAGCTGTTCTTCGCCAGACGTTGCTTCGAGCGAGATCACAGAAGAGAAATATATTGCAAACAGTATAACCGCATAGTTGAAGTCTAAGGATTCGGGATCTTTGCTTATCTGATCCCAAAACAGCTTGTACTGTGATAGATTTTGGGTTCTATCAAGCAGCGGCACCATAGGGTCAACTGTATTCCAGAATACTTCGACAAGGTGATCCGACTCTGGGCGAGAAGGCAACGCGTCTATTATTTCTGAGAATGACAAGTCAGTCTCGGGGCGGAAAAAATCATAGTGGCCAACTTCCTTCAAGTTCTTGTTCTTTCCATAATGTATAGTATCGTTGTCTGTAGAGTTAAGTTTGACCAAAAAGGGAGTGTTTATCGCGGGGTCGAGAAAAGGGTAGAAAGCCCTTGAGTGAAAAATGGATGTGTCATCGGATGCCATGACTACAGGAGAATTTTCACGCAAGGTACCGGTCTCTTTGAAGCCATATTTGCATTTGTCAGGAAACTCCCGACAATTTTGACAAGGAGAACCATGGTCACATTTGAGTTTCCGATAGTAACAGTACTGGCAACTTTTAACAGTACGACGTCTAGTGATTTTCTTACCGGGAGAACGCCTTGAATTTTGCTTGTGCTTGGATTTGGTAATTTTCTCCATGTATGCTGCAGCACACAGTTTCGGCTCAGAGAATATAGATGTAGTCTTACGATCGATTGGTGCAATCCCTCGGTTATACAAGTGGTGCAAACGAAGTCTTAGTCTCTTATCTTATCCACCTGAATTAACCGAAATAGGTTCTCGGCCGAGAAATGCAGAAAAAAAAATCCTCTTGATAGAGATAGTATAAGGAAATAAGCAATGAATTAGTATATTAAGAGCAAGATTCCTAGCGAACACCAGCTGTAGAACAACACCCTTCTGTTTTACCTTTTAGAGTTATCTTAGACGAAATGACGGTGGAAGAGAGACCGGCTGAGAAGGAACTTCTTTTTACCACCTTCAGTGTGGATACTAGAGACTATAATAAAGGCCTTTCCGAGGAGGCAAAGTCAAAAATCACATGGAGCGCTAAAGCAGAAAAGAGGGCAAGGATTAAGTTTGATATTGTTGTGATGTCTGTGCTTTTCATCGCGTTCTTCGCTCTTCAGCTGGATAGATCCAACGTTTCTAACGCTTTGACTGGAACCATTGAGGAGGATCTTAATATGAACTCAGACCAGATTGTCGAGGGTAACCAGCTTCAAGTGGCAGCAATTTGCGTTGCTGAAATTCCATCCAACGTGCTTCTGCAGATGGTTGGTCCATCTAAATGGATCTCTTTGCAATGTGTGCTTTGGTCGCTCGTTGCAATTTTCCAAAGTTTCATCACTGATAAACCAAGCTACTTTGCCACCAGATGGCTTCTGGGGATGTTCGAGGCTGGTTTTCTTCCTGGTGCTATGTATTACATGAGCACCTTCTACCTTAAACACGAGATGGCTACGCGTGTTGCAATTTTTTACTTTGGAAACAATCTTGCTGGTGCTTTCGGTAACTTGATCGCTGCTGGTATTCTTGAAATGGATCAGAGTTGGGCTAGTTGGAGATATCTGTTCATGATTGAGGGGTGTATCACAATGTTTGGAGCACTAGTGCTCATCATTTTCCTACCTACAAACGTCAACGACGTCCGCCCTATTCATAGACTGTTCAACTTCTTCTCCAAGGAAGAGGCCGAAATCTTGAAGCAAAGAAAAGTGGTCGAGGAAACAGACAACAAGGAAACGATATTCATGAGCAAAAAGGAGCTAATTGAAGCACTTATTGACTACAGACTTTGGTCGCATCTTATTCTTAACTTCTTCCAGCTTATCGCAAAAGGTGGATTTGGTGTGTTCACCCCTAAACTGATGAAGACGTTTGGTTTCTCGACAGTGAAGGCCAACATGCTTACTGCTGTGGGTTACTTTGGCGCCTGTGTTCTCTCTTTGCTTCTGTCCTTCATTTCAGACCGCACATCAATGCGTGGTATATTCTGCATTGGTGCGAACGCATACACCCTTATATTCACTGGTGTCCTATATGGGTTAAAGAAATCAGGCAATACCGATAAATGGCTTCTTTTTGCCATGATTACATTGGTTAACTCTGGAAATTCGTTATCGCAAGGGTTCAATAACGCGTGGTTGTCTGTGAATGCGAGATCTTCAACAAAAAGAAGTGTCGGGCTCGCTCTCTGTGTCACAGGTAGTAACTTGGGTGGTATCTTGGGTCAAGCCATGTTCAAATCCAAGGATGCACCAAACTACATTCCTGGGTTCAGAACGATCACGGGATTGGCTGGCGGAGCAGTAATCTGGTCCATACTCGTGACTGCGGACTACTGGTATGCCAATGTCAGGCTTGACAGAAAGAGAGCGCAGGAATCGCAGATGGTTGTGGGGAATGCAGAGGCTACTGAAGAGGAAGTAGGAGTGGAAAAAGCTGACGAAACGTGGCACTACCAATTATAAATAATTGAATGCTGACTTGAAGTCGTTTTCTTAAACGATATAGATTGATCCCGATAACCTATTCTGGGTATGCAGGTGAGGGTAGAAATAAAAAAAAATGCTTATCTCGACCGAGATTATGCATGGCTCAATCTTCCTCCAATACATTTCTTTTTCCGTATGGCCTGCATATAGCATGAGCCGAGAAATTCTCTCGGCCGAGTAAATGAACGACTACGTAACTATTATAAAAGTTAGTTGATTCGTATGCTCGGGACTGGAAAGTCGTAGACATCATCTATTCTTATTTCAACATGTCCAAAGACCCAAAAAGACCGAACATCGTGCTTATTCTTGCGGATAACCTTGGATTTGGTGAGCTTGGATGCTACGGAGGAGGAGTGCTGAGAGGTGCTCCAACCCCAAATATTGATCATCTGGCGACGCAGGGTCTCTTGTGTACGAATTTCAATGTGGAAAGTGACTGTGTGCCGACCAGGTCTGCCCTGATGTCTGGAAGACACCCGATCAGAACCGGTTGCAGACAGTCTGTGCCAGCTGGATTCCCACAGGGGCTCCAACGCTGGGAAAAGACTCTGCCAGAAATCCTCGCTCAGGGAGGCTACAAATCTGCCCATCACGGGAAGTGGCACTTGGGTGATGTGCCAGGTAGATATCCATCCGATCGTGGATTTGACGAGTGGTATGGAATACCAAGAACGACCGATGAAACGCAGTTCACAAGCTCTGTTGGGTTTGATCCAAGCGTGTGCACTACGCCATATGTCATGGAGGGAAGAGCTGGTGAGGAGTCCAAGGAGGTTTGTGTCTACGATCTGGAGGAGAGAAGAGTGATTGACGAGAAGCTTGTCAACAAAAGTATTGATTTTATGACTAGAATGAAAGACCAAGAACAGCCTTTCTTCCTCTACCACCCGCTTGTTCACCTGCATTTCCCTACTCTGCCCCACAAGGACTTTGCTGGTATCACCAATAATGGCGACTTTGCCGACTCTATGGTGGAGATGGACCACCGTGTTGGCCAATTGGTCAAATTTATTGACGATTCTGGTTTGGGTGAAAACACGTTCCTTATATTTGCCTCGGACAATGGCCCAGAGTTTCGTCCTCCTTACAGAGGTACTGCTGGATTCTATCGCGGAACGTACCACACGGCAATGGAGGGCAGTCTTAGAGTTCCATGCATTTTCAGGTGGCCTGGAAAGATTCCAGAAAACGTCCGCACTAACGAAATTATACATGTGACAGACCTTTTCTCCACAATTATTGGCATTGGTGGACAGAAAGTGCCTGATGATAGACCAATCGATGGTGTGGACCAGATAGAATTCTTGCTCAACCCGGTCGGCCAGAAGTCTAAAAGAGAAGGGTTTTTGTTTTACATCAAGGAAGACTTGAAGGCTATCAAGTGGAGAGACTGGAAACTTCATCTCTGGTGGGAGCCAGAAGTGAACGAAGGCAAAGGCAAATTGGAGTCCCCATACTTGTTCAACATTATGCGTGATCCAAAAGAGGAGACAGATGTGCTTCCATACAACACTTGGGTTTTGCAACCGCTTTTCAAGTTGAGGGATGACTTCCTCAAGTCGATGAAACAATTCCCTGCTCCACCGGACCCAATGAAAGAGTTATAATAGATGTAATTAGAACATTAATAAGCATTGAACATCGGACCAGTCGAGTCGACAAGAGTAGTAGGTAACGGGAAGCAGTGAGAACAAGACCTCTGTAAAAGCGAGAAAAAATAAGGGAATGAGTAGTTGGCAACGATCGGATACATAAACATGGCCTTGAGCGCGTACGCTAGTGCTCGGCTGCAGTCTTCAGTGCAAATGTCGTCTTGAAGGAAGCAAACCCACATTTTAAAATAATCGGAGCATACATTTGCCGGTCAAGTCCGTAAATTTCCTGCAGAGGTCCAATATCAGTTTCCGGATCTTATTTTTTTAGGAAGCTGGGTCGTAAGTGACGATCAGAGTTGACGTGCTTATACATGGGTCCTTGTATTCTGACATAATCTCAGAGAGGACGCACTACGCAGCTGAATTGTCCAATTGAGAGCGCTCTCAGTTTTGAGGAGAAAACCTACTTTTCACCACTCTTCATCTAATTCGCTCGATTCGCTCTGAAGTAAGTCGTGCTATTCACCCAAAAGTTAAAATGGACCTCTGCCTTATGCACTTTGGGGACGGACTACCAAATGAATGCACCAGTTCGTGCGGCACGTTATTTAGACGCAATAGCGCGTCATAGTGTAGAGATGTGACCGTTATAGTTCTTCAACACCATGAAGCACAGTAAAGTAGGTCTGTCAACCATACGGACAACAGCCACACGATAAAGCACCATGTTCCCCTTGTTGTTGCAGGAGGATTCAATGGCTCTAGTGCAGAAGCAAAAGCCGGATCTGGTGAGGCCGATGCAGTTGCATTTGGAAGGTACTTTATCTCAAATCCGGATTTAGTCCAACGCTTGAGAAATCAATGGCCTTTGAATGCTTATGATAGGTCAACCCTTTACTCCACTTCTCCCCTAGGGCAGTGCACTTTCCAATCGATATTAGAAATAAATATATTTTGCTTATCAACCAGGATATGGTTGAGTCTATATTAACAAAAAAGATTTGAGGAGTTAAATGGTCAGGTTTTATGTGAATCAGTGTTTAAAGATTATGAGATATCTGGAAATGTTGCATCGAGCATTCAAAAGGAGGGAATTTGCACATAATCAAATCCAAATATTCAATTAGAAGTGATGGAGCTCACTCGACCGTTCGAAAGCAATGCATTGTAATATGGTAGGTGAATCATCAGATAGTGCTTGGGCTGTTATTGACGGGATTCAACTTCCCTGATATTTGGACTAAGACTGTTGTTAACTCTAAAAAAGATTCTATTCTGATTAATCCCCGAGAAAGACAACTTACCAGAATTTATATTGAGGTTGGAGGAAGCGCAGCTTCACAAGAGCTTGCACAAGAAAGAGCAAAAACAGTGTTAAGCTCTTTCAGAATCATATGGCAATTCGTGGAGTGGTTTGGAATGCATAAAGTTGGACAAAGAATTGCCACACATTTTTCAGATATGGACTTTGCTTTTCTCGCTGGTGACGCAGCACATACTCGCTCACCAAAAGCAGCACAAGGTATGAATGTTTCAATGCATGAGAGCGTCAATCTTGCGTGGAAGTTGGCATGCGTACTTCGCGGATTTCCAAAACCTCTTCTTAAAAGTTACGATAAGGAACGGCAAAAAGTAGCAAGAGATTTAATTGAATTTGATATGAGTTATGCCAAGGCTTTTGGAGATGCAAATTCGGATGCTCTTATAATGTGGCTTGTATAGTGTCAGTAGTCTGGTAGGAGATATATGCAACAAGAGACGTGATGGAGAGTGACGTCAATGGACGGGACTGTATCCTGGCGCGACAACAAAATTGTTGTAGAGTGATTGTCTGAATTATTAAAGTAGTTTTCTTAATTTTCGTGAGAGAGGAGCTGGGGGTAGGAAATTTTGGGAAATAAAAGTGGTGGAAAAAAAGTGAGATTATGTCAGCCGAAAGGTTAGGAAGGGTGTGTGTGAGGATGTGAGTCTCTGCTGTGGGT
>chr2 LDS1
TGTCTGCATAAACTGAGATTATAATTTTTTAGGTCGGATTTGTAAGATAAAACTAAGTAGTATAGAAAAAGTGGCGCTGCTGTCTATCTGTGTAGTCAAGCATCTTCTCATCCTCAACCCCCTCGATAGACACGTCCAGCGTGTCCTCTGGAATTTTCTCGAGAGCCTTTCTCTTGTTATGGTTCATGATCACACACGTGCCCCAGTAGAGAGCAGACAATAAGATACACACGCAGTAGGCGACAATCATCGAGATGAATCCACCAGTGTATTTGGGTGCCTGGTTGCTTCTGAACGTTTGTGTACCCGTAATAGCCCCCCCACAGTAACCAAGGTAGTTGAAGCCATATGTGACAGATTTTTTGGTGCTTCCAGAAGTGTTTGCTTGAACGCAGGACATCATCACCACATATGGTGCAAAGTAAAAGTACATCAGGTAGAGACCTAATAGTTGAGGACCAACCTTTTTTTGGTCAACTGCGTAGAGAATGATAGACCCAATAAGTGGAATAATCAGAGAAATAACAGAAACCAGGCATCTCCTGTTCTTCCAGCGAGCTCCGAGCCAGGTGAAAAAGAAAGTTGCGAGAGAAGCAATGACACCAGTAGGAATACCCATAAGAGCAGATTTGACAGGAGTAAAACCAAGGTTGTTAATGATAATAGAGTTGTAAGTGCTCAGTCCACCATTAGGAATGTTAATACCAAAGTTGAAAAGCATAATCAAGTAGACTCGCACGTCTAAAAACGCCTCCTTGACTTGCTCCCATTTCCATGAGCTGTTCTCAACACCGGTAGCATTTTCAGCAACACGTTTAACCATAAAGACCTTCTCGCGCTCGGTCAAGAATTTGGCGTTGATTGGAGAGTCTGGCAAGAACCAAAAGATAATGCAGGACCACACGAAAGAAATAGAACCAACCAGGAGGTAGATATACTTCCAAGTAGGTATTGCGCTGCCAAACGTTGTGGCAAGAGCAGACAGAGCTCCATTGATCACTGACGATGCAAACATGAAAATGAATGCCGTGCGGTGAGGAGATTCAGATTTCAGATAAAAGCTAGCAATCATCAGCGAGCAACCAGGAACAATCGCACACTCAACAAGACCCATCAGGCAACGAAGAGTAGCAAGACCAATAAACTCATGGCACGCACACAATAAAAGCGTGGATGCAGACCAGATTATCGAGCAGGAGGCAATAACCTTGCCGATTCTGAACCTCTGCAATAGATAAGACATCGGCCACATCCCGACGAGAGAACCTATGAATACGATAGATCCCAGCCAGGAGTACTGCTGTCCAACCAGGTTGTTATCGGTTTTGAATCCAAAGATTGCGGCCGTACTGAGAGACACTTTGTCAACCGCACCCATGGTAGCCGTGAAGAAGAGTGTTGGGAGTAGAATCAAGTCGGTCTTCCTAATGGCCCATTTTTCCTCGGCTGGAGTAAGCTCTTCAAACTTACCGCTATGTTCAGCAAGAAATCGAAGAGCTTTGTCTGCACTAGGATCATCAACGATTGATTTTTGAGTGGTGACCGCCAAAAAGGCATCTTTTTCAGGCAAATCAGTCGAAGTCATTTTGAAAAAGTGATAAGCGATGAAGGGCAATTTGTCAACTTAAAATACTCATTGTCAGTCCGGGGAAGCCCAAGATAAGTGACTCGATAATGTTAGTTGGTCATCTGAATAACGAAAAGAAATTATTTCCAACGATCGCGTTAGCTCGTCTCGACCTGCCTCTGAAAAAAAACTGATTAACCCGCGCGGCGCTATTGATTTCCCCTCGTCACGAGCTGCCCCCTTATCTCTAGCTATCAGCTTTATCAGCTTAAATATATTAAATAATCCAGCTCCTGCTTTCACACTTTTTGTCTATTCAATATCTACACCATGACTATTAATGAGACAGGAATCAGTATAGCTATTGATCGTGGTGGAACCTTCACCGACGTGATATACAAATTCGGGAAGAAAGAAGGCACGTTCAAGCTTTTATCGGTTGATCCTTCAAATTACAAAGATGCAAACATTGAAAGTATCAGAAGAGTTTTAGAACTGACATCTGGCAAAACCATACCCAGAAACCAGCTTCTCGATACTTCCTCCATTTCCTCAATTCGTTTAGGAACCACAGTGGCCACCAACGCCCTTCTGGAACGCAAGGGGTCAAGATGTGCTTTGGTGACTACCAAAGGATTCAAAGATCTGCTTCATATTGGAGATCAATCACGGCCAGACCTGTTCGCGCTTAACATTGTGAAGCCAGGTGTTCTCTTCGAAAAGGTGGTGGAAGCAGATGAGCGCGTCACTATGCCAGCATTTTTGGTTGACCCAACTGGCTATGATGCACGTGATCTTCTGGATGGCCAAAAGTATGTTGAAGGCAAAACAAAAGAAGTGTTTGAGATCATCAAGCCGTTGGACACTGAAAAATTGACCCGTGATCTAATAAAGTTGAAAGAGGAAGGTATAAATTCTGTTGCTATTGTTTTTATACACGGTTACAATTACCAGGAGCACGAAAAGCAGGCAGGAGAGATCGCTAAAAGTCTTGGATTTGGAAATGTTTCGCTTTCTCATGAGCTGCTACCAGTCATCAAAACGCTTCCCAGAGGGCAGTCAACGGTTGTCGATGCCTATTTGACCCCTATAGTGAAGGAGTACATTGACAATTTTTTAGCTGGGTTTGAGCCGGGTTTTGAGAAGCACACCAGAGTCGAGTTCATGCAATCTGATGGTGGACTGTGTTCCTGGAGAAACTTTTCGGGACTTCGTTCACTGCTTTCTGGACCTGCTGGAGGTGTTGTTGGTGAGGCAAAAACGTGCTACGACGAAGACAACAAGATTCCTGTAATTGGGTTCGATATGGGAGGAACATCAACAGACGTCTCGAGATATGCGGGTGAGTTTGAATTCTCGTTTGAGTCAATCACCGCTGGGATAAATATTGCTGCTCCCCAGTTAGACATCAACACTGTCGCTGCTGGAGGTGGTTCCATTCTTGAATATGTCAATGGTGTGTTCAAGGTCGGACCTGAGTCAGCTTCTGCTCATCCAGGACCTGCGTGCTACAAGAAAGGCGGACCATTGACCGTGACGGACGCTAATTTATTCACAGGTAGAATTTTGCCCGAGTTTTTCCCCAAAATCTTTGGTCCGGGCGAAAATGAACCTTTGGACTATGCCATCACCAAAAAGAAGTTCGAGCAACTAGCGCAGATCATCAACGGAGACAATCCGGGCTTCCCCAAAACTCCTCATGAAATCGCCCTTGGATTTTTGAAGGTTGCCAACTACCAAATGGCAAAGCCAATTAGAGAGTTGACTGAAGCCAAAGGGCATGACGCATCTGCTCATTCTCTGGCCTCCTTTGGTGGCGCTGGAGGACAGCACGCCGCATCAATTGCCAAGATTTTAAAGATAAAGAAGGTACTCATTCACAAGCACTCGTCCATCCTATCCGCGTATGGTATATCTTTAGCGGATGTTGTCAATGAACAGCAGATTCCGTGTGCAAAAGTTTATTCTGAGACCGCAAGAGATGAACTAATCAAACAAGCGGAAAAGTTGAAGGAAAAAGCTCTCATGGAGCTGAAGGCTCAAGGTGTTAACTCAGAGACTGTATTCTCGACAGTTTACCTTAATATGGGCTATAAGGGCTCGGATACCAGAATCATGGTTGCACGACCAGAAGATGATGATTTTCTATCGGTGTTTTATGAGACCCACCAAAGGGAGTTTGCTTTCAATGACTATGACAAACCTGTTTTGATTACCGATGTCAGAGTTAGAAGCACTGGTAATACATTTGGTGAAACAAATGAAAGGTCTCCATATAAAGACTATGCCTCAGTTGCAAAAGTTCCTGTTGAGTCCGGAGTTGAAGAAAAAACCACTCCTGTTATTTTTGACGAGGGTGCTCTTGATTCCAAAGTGTATCTTTTGGAGAAGCTCGCCCCTGGAACTGTGGTAGCTGGTCCAGCACTTATTTTGGATGAGACACAAACCATAGTGGTAACTCCCGATGCATTTGCCACCATTCTTCCAAGACATGTGGTTTTGGACGTCAATGTGGAGTCCAAAAGTCAGGTCAGCACCGACTATATTGATCCCATCCAGCTTTCGATTTTCAGCAATAGATTTATGTCTATTGCAGAGGACATGGCTCGTACACTGCAAAAAATAGCTGTGAGTGCCAACATCAAAGAACGACTAGACTTCTCCTGTGCTTTATTTGACAATGAAGGAAACCTGACAGCAAATGCCCCTAATGTGCCGGTCCATCTTGGGTCCATGTCTAGCGCTATCAAGTACCAGCTTGAGTATTGGAATAGTGACCTTCACGAAGGCGACATTTTGTGCACAAATTCTCCAAGCGTCGGTGGAACTCATCTTCCGGATATTACAGTGATTTCTCCTGTGTTCTACGAGAACAAAATCCAGTTTGTGGTCGCAGCCAGAGCACACCATTCGGAGATTGGTGGATCGTCTCCTGGGTCGTCGTCGTCCTACGCGAGAGAAATCTACGAGGAAGGTGTTAATATTGAGACATGGAAAATTGTGGAAAAGGGAAAGCTAGATTACGAGGGGCTTGACTATCATTTTAACGTGGCACCAACTAAGTATGGTGTTTCCGGAACAAGAAACATTGATGATAACATTTCAGATTTGAAAGCACAGATTGCAGCAAACCAGCGCGGTATCAATCTTTTGAAGGAACTGTTCAACGAGTATGGAAGCGAAACTGTTTTATTCTATATGCGAAATGTGAAGAAGACTGCTGAAATGGGAGTGCGGAAATTTCTGATGAAGTTTGCTAGGGAAAACGCTGACAGACTGCCGTTGAGGGCCGTTGACTTCCTTGACGACGGAACACAAGTGCAGGTCAAAATTGACATCAACCCACAAGACGGGTCAGCTGTCTTTGATTTCACTGGAACATCCCTTGAGTCTTACAGCAACTTGAATGCTCCCAAGTCTGTCACAGCCTCTGCAGTCATCTATGTTCTCAGATGTCTGGTCAATCTTGATATCCCACTCAACCAGGGCTGCTTAGACCCTTGTACATTGGTTATTCCAGAAAACTCGCTAATCAATCCGAGCAAATATGCTGCTGTTTGTGCAGGTAACGGCATGACCTCGCAAAGGGTTACAGACTGTTTATTTAAGGCCTTTGGTGTAACCTCTGCCACGGGAGGTTGCATGAACGGACTGAACTTCGGGAGCGGGGGCCAGAACGAGAAAGGAGAGCTTGTCAAGGGCTTTGGATACACGGAGACAATTGGGCAGGGCAACTGTGCAGGCATTGTGGAACAGGACGGGGTCAGGGTAGGGTTCGACGGATTCTCGGGGACGCAGACCAACATGACGAATACGAAGATCACAGACCCGGAGATTCTGGAGCAGCGGTATCCCTGTGTTTTGCTGCAGTACTGCATTCGGAAGAACAGTGGCGGTCGCGGAAAATGGAACGGGGGAGACGGTCTGATCAGAGAGATCCAGTTCTCGTCGCCTGTGCACGTGTCGCTGGTGACCCAGCGGCGGGTTTTTGCTCCGTGGGGCATCTACGGGGGCGAAAACGGGAAGCGGGGAGAGAATTATCTTGGGCGCAATAGGGGCGGTGTGATCCAGTGGATCCAGCTGCCGTCGCTTGCTGAGATTGCGATCCGCAAGGGGGACATCGTGAAGGTACTGACCCCTGGGGGCGGCGGGTTTGGGAAGGTGGGTGACAGCGATGAGCAGTGGGGCGTGGGCCGTCCGAGGGACAAATGGAAACACGTGCCGGCGTGCAGTGGGACGGTAGGCCAGCTGAGGAGCGCGCTGAACTCGTCGCAATGAGCGCGAGGGGGATGGATGATATAGAAGGTGTAGTGAATGGAGAGTTGCAAAGTACAGGGTGTAGGTGGTAGGTATAGATTGAAATCCATCCAGCCGCATGACCACGCATCTCTACTGCGTAAGAATTGTCGTTCCTGGCGAAAAAAATGTTGATAAGACTTGAATCCAATATTTAGTGCATAAGAGTACGTAGGCTGTTTTAACTAAAAGTGTTGCAATGAACGGACGATGGACAAAAAAGAGCAAAAACTTGTACGCACAACAAGGAGAAAGAGGTCGGCCGGCTGTTTGTCTTGTAAGTCTGACAGTGATTGTTTGATAAATATTGACGTTAACAATCCATCAAGGTCGTAACAGGAAAGTGAAATGTTGCGAGACAAACCAATTTCTTCAGCCTGCAGCCGTAGCGGATATACTTGTGTCTGCGCGAGAAATATCACGGAAACAACACGTTTCGGACAGTGACATACCTCAAATTGGCTCTTGAAGTCATAAGAAGTTGGCCAGCTATTTCTGCAATCATTAGAGTGAAAGAGCCGCCTCCTTTAGACTACTTGGATGATATATCGCATCCTGTGGTTGAAGAGAAACAGGTACCATTAAGATCCACTGATAGAACACTGTTAGAAAGTTTTCTCTTCAACTACTCTATCATTTTAGTTCTCTGTCAAAAAGAATGGCTATTAGAGCTTGGATCACCTTTTGATATTTTCAACGAGTTTCGTCCATTTCTGAAGACCCCTCTTTACCAGTGTCCCGTACCCTGGATGAACAATCCCATGGTGGGTGTTGCACTGTGTGCAATTGAATTGGTTGCAAAAGCTAGTTGGCTTTGGCACTATTACCTATTTAATCCACAGCATGAGGCACTGGCTGTACAGGTTCATAGTGCAGCCAAATACTTTATTGTGTCTTTGCTTCCACCAGATGTCAAGTTTGTTCAACCGAAACATGTGCGAAGAAAACTTGAGGATAGCTGTTGCACAGCTCGGATTATGGCGAAGGCTGTCTACTGCCTGCTCACAAAACTTCTTTACCCCAGAATGGATGCCAGCAAAAGACCTGGAAAAGTTGGCGTTCCATTCCCAAACCTCTTCGATATGCACATGGTTGTTTGCGGTCATAGGTACGTCAATGATTCATCAAAAAGATCAAAATTATCTCATGTGGAGAATCGAGAATTTTGCTTCTGCCCTACGAATCTCCTGCTTTTGGCTGTGGAAAGGTACATGGGGAACTAAAGGTAACCCTGGCCAGGGATGGAACGTTTTATTAAAGAAAAATTGTTTTAAGAAAGTGATGTTCTAGAACTGAACTACAAATCTCCAAGACATCCGCCTGGAACCACAGACTCGGCATAGACCTCTGCAATGTAGTACAGGTAACTGTCAACATTTCTGGTGGCAAAGGTGGCATTATTCTGCGCCAAGTCTAAGATTTCGTCGATCTCCTCATAGTACTCTTGGATATACTCCGTGTTCATAGCAGGAAGATGGAGGTAGCGGTGCAGCATGTCAATTCCACCATAGTGCTTTGGAGTAGTCTCAACAATCGTGCCATCAAAGCACATTTTCGAGAGAGCAACTCTTTCCTGGAAAAAGTATGGGCAAAGCACGTTTTGAGACTCTTCATAACTGTACCCTCCCCAGGTAGGGTTAGGATCACACTTGTCGGAGATGTCATCGCAACGCCAGCTGATTTGATCCTTGTTTGCTTCAACAAGATAGTCGAGCAGACCGATGACCTCGTAGATGCTTCCGTCACCGAACCATCTCATAAAGATTTCGTCATCTTTACCGTACTCCATCAGACGGTTTCTGGCGAAGGCAGCCGCCTCCAACGAATCTTGTAGATGAGCATTGATTATTCTAGTGTAAGTCTCATTGCAAGTGTGAAGGATTGGGGCAAATTGAGGGCTTGACCAGCCGTATGCACCGCTGAGTGATAACTCTTCAAGTGCATTTGTGGAGTTGCTCGCGTAGAAGGTGGCTGCAGCAGCGTGCGTAGCAAGTAAAACGGAAGAAGTGAAAGAGAATCTCATGCTGGATATCAAGTTTGGTATATGCTCTCTACTCAGTGCGATGCTAAGGTGGTATCTTGGACGACCTTTTATAGGAAATATGCCCGGACTTCAGCTACGACCATGGTGGTTAGATGCCTCGAGATATGGTGGTCTTCGGCTGCAAAATCTTGACTTTCTCGACCTCGAGGCGCCACATTCGTTACCGTACATATCCTCTTTAGACAAGTCGCAGATTTGGTTACCAGAATAGGTGCAAAAGGCAATCCTTTTGCACCGCAGTGGTAAAAAAAAATGCATCTCATAATGCCTGTTCAGTTCGCTCTTCAAACAAAATTTTGCGGGGCCAAAATGCAACTCTCGACCCTGCATAGTACAAAATGGACCCTTTAATTTGAAGGTCTTTCCCAAAATGGAGAAATTAGGTGATGCGTTTTGGTGCATCTGATGACACAGCTGCAGAGCTTCACCTCATCGGTAAACTAGAAATACTTCTGGAAGATTCTGCCGCCCTCCGGAGGTATGGTTGGCCAAGAAAGAAGGTCATGCTACTTTCTTACAATATGAATTGACCAAGACTAAAATTTTGGGTCAAATTAATCTAGAGCTTAATTAAAATCTAAAGACGAAGAAGAACTGAAAATTTTGTTTTGAAATCCTCGACACGGCCATTAGAGGTCACCAAGACATCCGCCTGGAATAACGGCTTCAGAGTAGACCTCAGCAATGTAGTACAAGAAGCTGTCAACGTTTCTGACTGCGAAACTGGAGTTAGTCTGGGCAACATCAAGGATCTCGTCAAGCTCCTCAAAGTACTCGGCAATGTAACCGTCAGAGCTCATGTATGGAACATGCAGGTAACGATGCAGCAGATCAATACCAGCATAATGCTTTGGACCAGTGCTAACGATGGTGCCATCGAAGCACATGTTTGCGAGAGGTTTCTTGGAGGTGTAGAACAGATCGCAGATAACGGTCTCTCCTGGGGCATCCTCACGGTGGTATCCTGGGTAAGTAGTTGGGTTTGCAGCACACTCTCCGTCAATGTCGTCACATCTGTAGAGAAGACTGTCCTTAGAGGCCTCGACAAGCCAGTCAATGGTACCGATGACCTCGTAGATGCTTCCATCTCCGAACCATCTCTCGTAGATCTCATCGTCCTTTCCGTACTCGGTCAGACGGGCTCTGGCGTAGGCAGCAGCCTCCAGAGAATCTTTGAGACCAGCGCGGATCATTCTGGCATTAGTCTCGTTACAGGTGTGGTAGATGGAAGCAAACTGAGGGTTCGACCATCCAGTAACACCAGAGACGGCAAACTCCTCCAGAGCAGTTGAGGAGTTAGAGGCATAGAAGGTGATGGCGCTAGCCTTGGCAGCAACGAGAGCAACGGCGGAAATGGAGAACTTCATTATGGTATCAAAGTAGTTTACCTCGAAAGCAAATGTATTGAAACTAAGGCAATAAGGTTGGGCTTTTATATAGCCCTGATCATAACCCCGAGAACGGCCGCCCAAAAATTCTATCCGCTCTACAGCAGTTCTTCGGCACAAATTTGGAAACGAAAAATGGTCAGAACATAACCACTATGGTAGCTTCTGTAGTTGTTTTTATATGAAATGAGGAATATCTGCAGGTACGCGATGAAAAGTTTTTGATTTTGGTTCAATTAGGTAAAAAACCCTATTTAGGGTTTCTGAATTGGTGTTATGACGGGCAGGTCGTCCAATAGGACCCATCAATCAATACAATCCGCCTGTTTATAGACCATATTAATAGCACTAGAATTTGCCCGAATATCCGCTTTTGGCAGAGTTCGAGAGCTGAGACTCAAAATCGGCATTTAATTACCGAAGAAACACTTCCTAAAGCAGATGTAGTAGTAGCGAATCCAAACAACGCGTGATTATTGCAGGGTCTTTTAGCCCTAGTCCCTTTGTTGATGCCGTCTACCAATTGACACGGTTATAACAGTACACGTTGTTTAGCAGTAGCAGTGGCGAGCGAATGGACTCATCGGGTGCTTCATTGAATGAGACCATCCGGAAAGAAGCTTAAATTGATTCTCGAAGTACCTTCCTTAGGCTCACTTTCTTTTTGGGTTTTGAAAAAATAATAGCGATATTTTCACTTGTTGATTCCGAAACGTGATGCAAGTAATTCACTCTACATATGCTGCCAAGCCTGGCCGTTGATTACCATGCTTCTACTCTGCTGAGACGTTTAGTCAAATGGTCGAATAGCTAGATTTCATCAGCGGGATCTTTGCTCGATTTAGGCATACTTATCACACTTAGTCGCTCTCGGGTGAGCCCTCTTCTACACTTTCAACGTGCTCGATATCGATGAGCTTTTCCGTAAGGCGTTCTGTTGGAGTCCTCTTAATCTCTTGGAGACCGTAGAAGATGGTATGAGAATCGAGGAATATGTTCTCAATGTCTTCAAGGGTTCTCTTGGAGGTTTCAGGATAGAAGACAAAAAAGTGAATAGTTGCAACAGCGTTCGTCAAGGTGAAGACAATGTATGTCTTCCAAGCCAGATTTTGAGTCATGATCGGAGTGATCATCGCAATCACAAAATTGCAAATCCAATTCGTTGCGACACTGATTGCATTACCTTTGGCACGAAGTTGCAATGGCAGCACCTCAGCAGCATAAACCCATGGAACACAGTTCATAGCATAGCCAAAGAACCCAATAAACGTGAAGAAGAATGCAGTTGCGGCGACTGACGATTCTTTGGTACCAACACGCAAAAGGATAGTGACGAGAAGCATTGAAATACATTGTCCAGCGGAACCGGATGCCATGGCAAAACGTCTTCCCATCTTATCCAAAAACAGCGTAGGGATAAATCCGGTTGCGAAAAAGGTCAGCATAATGCAACCACCCAGAATTGTCGCGAGGTTTGAACTTAGTCCAACGTTATTCTCTAACACCATTGGCACATAGTAAACCACCAAGTTGATGCCTCCGAACTGGTTCCAGAACTGACCAAATACAGTAAGCATGATTCTAAACCGGCCGTGCATGGCATCTCTGCCCATAAGAATATCACCCCAGGTGATTTTATCGCCTGAACCTTCGATTTTTTGAAGATAGAGAATGTCGTCAATGATGGCAGAAATCCGCGGATGATCCTCTGGCACACCATTAATCGTTGCTAGTGAGTACCTTGCATCTTGTGTTCTTCCAACTTTCATTAACCACCTTGGAGATTCAGGGCAGAAGAATAACATCACAATCCCGAGTACCGCGAAAAGCATCTGAATACCTACTGGAAGTCTCCATGAAACCTGATCTGTTCTTTTGCTGCAACCGTAGCCAATCCAGTACGACACAGTGATACCAAATGCGACACCTTGAGGTTCTGCGGCCACCAGGCCACCTCTATGGTTCTCGTGGCATACTTCAGACTGATACATCGGTGTTGTACTTGTCTCAAATCCTGTTCCGAGGCCAGAAATGAATCTTCCGATGAAGAGTTGAACCACACTGTACGAGCTGCATTGCAGAATGACTCCAATGGTCACCAAGGTGAATCCCAGCCAGATGGCCCGCTTTCTGCCTAACTTATCACCGATCCAGATGTTTGCCATGCTACCAAAAAAACTTCCTAGGTTGTAGATCGCAACTATAATTCCGAGATAATTTCCTTGGGGATGGCCAAATTGGCTTTGAAAAACGACCTCGTTCTGCACATTTGCTAATGCTCCCTGTTCAAACCCATACAGGATAAATGCGAACATGCAGGTGACCGTCAATATATGTTGGGTTGGCTTCCCAGGGCGGAAGAGAGGGTAATACGATTGAAGTTTGACCATTTCGAGTAACTCTATTTCCCGTCAAGGCTTGCGCTCAATGCCAAACTCTGAGAAGTTGATCAGGGAACCATCCATATTTATATCTCCGCTTTCGTCCCCCACATGCGTTTAGCCTGTCACGCATTCTATACTATTCAGCCTATTTTGGAGGAGAGGGAAGTCGAGATAAATTACGTCATATTCATGAATTCTGCATGCGTGTACTTTCGTACCCCGGAAATTTCGCCCAAAGAAGTTCGCGGTGCAGGTCTGCATATTTAATAACACGATGTGTGATGTCATCAGCTTGTCGAATCTATCTTGTCTGTTTCTGATTCAAGGCTTGTAGATGTTGTTGTTTGTGATCGCATCCCAAACGCATCCAAAACGCCTAGAAAGGAAATGAACTTGAGGTAACTGGACTGCCACCTCAAAGTCATCCTTCTGAAGCCATTCTATCCAGAGCCCCAGACCACGAGGCTGCGGTGTCAGACCATAGAACTATAGATATGCTAAAATTGCCATTTTGAGAGCAATACGTCTACCGCTATCTCCAACTACCTAAATCGATGCACAGCGACAATTGCATTCCTTCACCCGACCCCGAAATCTCGGTAGTTGCATATTACCTGATGCACGGACAAGGTTGAAGATTTTAGCGATACCTACTCCGCAACAAGATTCCCCAATCAAATGTTCCGCTTTACCCCGCTGAGCGCTGATTTTCGCGTATCTGACCTGGTTGGGGCGAAGTCTATAGGCAGACGTTGCTGCCAAAAGGCAGGATGTATACATTTATACCGTGCATTGCCATTCTACAGTTGTCAAATCGAGTAAGCCTGCCGCATTGAACGGCATGCATATCTACAAAAATAAAGGGTTCGTTTTACATTCCCGTGGTAGGCATGCAACGCCGCACAGGACGTACCAAAAATCCAGAGCATGTGACGTGCGTATATAATATATGACTAATCAATCTTTTCTAGTCATGTGACACTGTGTCACATGTGTAACTTACACCCTGTGACACCGATGTGCCGTCTCAGGCGTTTTCGCAAGGTAATTACATTATACTTTCATACCGTTCTAACCAGGCACCATATTAAACTTGGACCGTGACGTTCTGTTGATTCGAAACCCGTGACATACGCAGTGCTGTGTCGCCGAACATAATGTCAACTAAAAAGGCCGAAGTATACTGTGCCGAAAGTCTTGAAATGCCTCTATCGAAGTCTTTTTTTAAAAATAATTGAGGTGCCCCTTGCACCTTTCGAGATTAAATCACGGCTATGTGTTATTATATCTATTTTCGTGCACCTGGCATGGAATATATCTTTCGCCAATAACTTTTGGAAGTATTGTCATGGATTAGATGTCGTCGTGCATGAGCTAGTACGTTTGGATATGCATGGTTTATATAAGCACCTGCGGAAACGTCCAATCAGATGCCTCACTTTAGTAACACCATGTCTAAAATGTCGAGTTTTATGGAGGTGTGAGGAGGGGTTGCAGGATCCCCAGTACCACGAAGGTGTTTTTGGTATGATTTTACTTGATTCAAACCTTTGTTTAGAGGCTCTCTGGAGTGTTTGAAAGCCATCTTTGGGTATGAAGGATGTAACATCGTGCATGTAAATAGCATGCTGAGTTGGTTATATGCAGAGTTCATGAGGGTTAAATTCCGTTGGGTATAAATATCTCGATTCTCCTCAGTGCGTCTCAAGTCTGTGCCTAAAATCTTAAGGTTCACGTAGTTTACACTTCTTAGAGGTCCTTATATCAGAACTGTTAGTCAAATGGGTAGAATTAGCAAGTCCAAGAAAGCCACAAAGGCCAAGACAGCTACTTCTAAACAAAAAGGACCTATTCCAGTGACTTTGCTTTCTGGATTCCTAGGTTCAGGGAAGACCACCCTTCTGGAGCACATCCTTACTGCATCCCATGGCTACAAAATTGCTGTCATTATCAATGATATGTCTTCGCTGAATATTGATGCGTCGCTCATTAGAAACCATAAGGTTCATAATACGGAAGAGAAGCTGGTCCAACTTCAGAATGGTTGCATCTGCTGCACTCTCAGGGGAGACCTTTTGGAAGGACTTACGTCTCTTGCAAAATCGCAGGATGTCGACTACATTGTGATTGAGAGTACCGGTATCTCTGAGCCTATGCAGGTAGCTGAAACTTTCACTACCGAATTTACTGAAGCTCTGCTTCAAAATGACGCCGGCATCCCTGAAGAGATGGTGGACAAAAATACTGAAAAGGTCTTGAAAGAGATCATCGATATTGGGGGCCTGACCAAGCTCGCATATCTTGATACTTGTGTCACAGTGATTGATTCCATTAATTTTCTAGAAAACTTTGAGACAATCGAATTCCTTGCTGACAGATGGGGTGATAACGGCCAAGGTGAAGCAGAAAGAACCATTACAGACTTGATGGTCGATCAGATCGAGTTCTGTGATGTCATTATCTTGAACAAAACGAGTGGAATTTCAAAAAAGAAAATCGCCGACATTGAAAAGATTGTCCATCAATTGAACCCGGTGGCTAAGGTATACAAGACCGATTACTGCAAAATTGACCTCAAACACATTCTCAATACCGGCCTGTATGATTTTGAAAAGGCAACTACATCTGCAGGGTGGCTACAGAGCATCAAGGAGATGAGCATCCGTGAGGGAAAATTTGGAGACAACCAATCTAGCAGACTGGCCCCGAAGCCTGAAACCGAGGAGTATGGTATCAACAACTTTGTGTACACGGCTCGGAAACCTTTCCATCCGCAAAGACTTTATGACCTTGTCGTCAATAAGTTCTATGTTATTGAGCAGACACAGCTTGATGATACAAAGAACAGTGAGGACGATGATGAAGATGAAGATGACGAAGAAGAGGACGATGATGAGGAAGATGAGGAGGAAGAGGATGAGAAGACTACTATCGAGAACAAAAAGAATTCTGCGTTTGGTCCCCTCCTTCGTTCTAAAGGTGACTTCTGGATCGCTTCCAGGTACATTGTGAGAGGTGAATGGAGTCATGCGGGTACAATGCTCACTTTGAAAGGAGGTATGCCATGGTTTGCCGTCAGCAGAGAATTTTGGCCGGAGGACCCAAAAGCCGTCGAGATGATTTTGCAAGATTTCCAGGGAGCCCACGGCGACAGACGTCAAGAAATTGTGATGATTGGTCTTTCGATTGATAAAGAGCAAATTACGAAAGCTCTTGACAGTGCTTTGTTGACTGATGAGGAAATGGAAAGATTTGACGGCATTGTCAAAAATGCTAACGGTCTGCTGGACATTGAAAAAAAGCTCAACAAAGCCTTTGAGGATCCATTTGAGCCATGGTTAATGTTAGAAAATGAGGAAGAAGAAGAAGAAGCGGACGAGGCTGTAGTCGAATCCAAAATCGGCACAAAAACTGAGGAGGCTCTCGAAGATGAAAGTGAGAAATCTAGTGGTGAAGATGACGCCCCATCGGAAACTTCAAAATCAGAAGAGATTGACGACTCTGAGTCCTCTGGCGCAAAGAACGAAAAAGAAAATACGATTGTTAAGAACATTGTGCACGACATACAGCATTCTCTGCACCATCATGGACCGGGACACAATCATAGCCACAGCCATAATCAGACTCCTCAAAAGCTCGTTGCTGTATCAGGAAAACTATAAACTCAGGATTAATATGTGGACCCAATGTGCAAGAAAGGACTAGCGCCTTTTGCTGACGCCACGCTTTTGTTTGAGATTGCAGTTCACAATCAAGCAGTGTGCGCCCAAATTGAGGAAGAGCCTTTCGGTTTTCAGTTCACGGCAACTAATCCAATGATATATAGCCCCTATAAAATTTAACCTACAAGCCCTGACTTTCAAGTTCTTTAGGTCCCATCAAAACGTTTACGTTGCTCACATTTTCGAGTTCAACGTTCTCCGAGATGCCGTAAGCTTCAAAGTCATCTTCAGCCCAAGGAATAATAAGGTTGAGTATAACCCCCAACACGGCAGTCAAAGCATATCCAGTTTCCATGACCATAATAATTGCTTGAAGGAACCCCGTAAGAGCATCATTTGACCCGGAATATGTAAACACGTTGTCAAACCATGTCGGAATCAGAACAGCGGCACATCCAGGAACTAAAGCTCCGGTTAGAATAAATCTATCTCTCCTCGTAAACTTGCAAAGGCCAATGATACTGAGCCCAGAGGCAAACACGGATCCAAATAGGAATGTAGTCATTCCACCAAGCACTGCTTTTGGAATTGCAACCAATGCTGCTGCAAATTTGGAGAAGACACCCATTACGATGAGGTAGAAACAGCACCAATATCCGACTTTTCTGTTTGCGCACTTAGTAATGGAAATCACTCCATTGTTCTGAGCAAATGTGCCCACAGGAGTGAGAGTGAAAAGACCAGACAAGACCCCACTGACACCATCTGCAAGAAGGCATCCCTGGATCCGGGATTGAAACTGCGGGCCTTCTACTTCAACTCGAGAAACATCACAAGTTGCAGTGATGTCTCCAATGGCTTGTAATGCTGAAGTGCTGTACATTGCAAGCATTGGGAGTACCGCTGGGCCATAAACTTTCAGCTTGAAAGTCTTAACCCACAAGAAGTTAGCAACAGGTGCGCTTGAAATGGATGAATTATCAAAGTAATTGCACGCAGCCGCCACAATACATCCAACTAGCAGTCCTAAGATGACAGAGCAGGATTTCATGATTGGCGCTCCCCACTTCTCAAAAGCGATGATGCTGACATAGACAAGGAAACCAAGCCCAATGAACTCAGCCGAACCCCAGGGCAGTGGATGTGGTGCACTCGCACTTGGACAATAGTCGCTCGACATACAACCCGATCCACCAAGCCAATCTTTGAATCCACTTTTCACCAATGATAAGCCAATAACAACGACAACTGAGCCCGTGATGATGGGCGGAAATAGTTTCTTGATCACCTTTGGAGGTAAAAATGAGATAGCAATTTCACTAAGGGCACAAACAGATCCTGTCGCAATAATGGCTCCGTAACCATCAGGACACGGAAGTTCTGCACCGCTAGCATCAACAGGGCAAAAGCCAGAGTTATACATCATTGGAAAGGCATTGGAGGTGATCGTGACAGTTGTAAACGAGATACCCACCACTGAGATAAGACCACTACCAATATAATAGTTTGTCTTCCATATTCTTGCACGCGCAACTTGAACAGCCGTGAGAATTCCCGAAACTATGAGACCACAAGAGACAAGATATTGTTGGTCAGCATCAGAAAGGTTCGCTGATGAAGCTATTGACAACGGTGGTGCCATAACACCACCTAACATTGCCAACGCATGTTGAAAACCCAAAATCATTCCCAGTAGGATAGGCATGGGTTGGTCCACTGCGAAAAACGGCTGATTAACGGCATCGTCTTGTGGGGGTCTTTTCTTCCAGAAACGCAAATGCGGAACCTTGGGAGTAAAGAGGTGCTTGTAATTATAATCACCAATGAGTCCTTCCTTAGTTAATAGCTGTTTACAAAGCGCGTTTTTGATGTCTTTCATTTTAAAATCTGTGTTGTCTTTCTTCCTTGCTTGTGGTGAACTAGTGGTTTTATATAGAAAACACCAACAAATTGCTCATCCTTATAGGTATTCTATTGGTGATGTGGTAAACTGAAATTAGAGTGTGTACTTGAAGCGCGCTTTTGTAGTGACATTGAGCAGGATCTGTTATCATTATCACCTAATTTGCTAACCTATGCGAGTTTTCCGATATCAATGGATATCTTTAAAGCGGGATGATCCGACCCTGCATATATATTTTCCAAAATAAGAAATTGGTATCTTAAAGTAAGCAAGATAAGCTTTTTCAAAGAATAAACACATAAAATTGCCTGAGCTAAAAACCGAGAATGGCACTATATAAGTGGCGTCAATCAAACCTCTTGGGTCGTAACTAGAAGAGCTGAAAGAAAATGTTTCGCCTTGAAACAGGACGATACGTTGAAATCTGCAGTGATCATGCCCAAAGCATAGAAGATTTTGACTCGATACCTATTATTGATTTTTCAGAACTGCTATCTGAGGACGCGAATGCTCGCCGTAAACTGGCCGAGAAAATCTACGTTGCCTGCAGCACAGTGGGCTTCTTTTATGCTGTAAATCATGGAATTCCGCAAGACGTGACAGCAAATGCTTTTGAATGGTCTAAGAAGTTTTTTCACGGATTAACAACTGCTCAAAAGATGAAAATCGACACAGCGCTTTTGCCTGATTCTCAGTATCAGGGCTACTTCCCTTTCGGTAGCGTGAATAAGAGCCAAAAGAAATTATCGGACTTGATGGAAGCGTTCAATATCAATTACGACTACCGCTATGACCCTGATAAACCATCGAAGCCAGATGCAAAGCAGTCAAATTTCATCAATCTTTGGCCAGATGAAGACCTTCCCGAATTTAAGCTCCATATTGAAGCCTATCATGCAGAATGCCTGAAGTTTTCAAGAAGGTTGGTTAAGCTTATAGCCATGGCACTAGGACTTTCGCCTGATTACTTTGACGATGCTATCAGATATCCGACGGCTGGGCTTCGGATAGCACACTACCCAAAACAAGAAGCTTCTGCCAACGACCAAAATGGGCTTGGTGCGCACACAGATTTCGATTTTATTACTTTAGTCAATCAAGGGAATGTAGGTGGACTTCAGGTGCTGAACAAAAAAGGCCAATGGATTAAAGCTCAGCCGCTAACAGGTTCTCTGGTCGTCAATGTCGGCGACTGTCTCATGCGCCTCAGCAACAATAGGCTTAGCTCCACTGTACACAGAGTTGTGAATGAAAGTGGTCAGGCCAGATACTCTATGCCGTTCTTCTTTGGCCTCAACCAGAACTATGTTATGGAAGGACTTCCATCATGCGTTAGCGACGACAATAAATATATGTATCCTGTCACGACTGTCGGGGAATATCTTGAATGGCGATCAAGATCTTCCAAATCCGGCAACATACATGAATTTGATAACAAAAGATGAAAAATAATTTGTCGGCAGATAAGACGTCATGATTGGATTTTGTCGCGCACTAGTAAATATAGTATATAAAACAAACGAGAATTATAGTCTTCTCTGAATCAAGAAGCATGGGCCAAAAAAAGTCTTCTCTTGCTTGCGAGCGCTGCCGGCTAGGAAAACACAAATGCGACTCAAAGTTGCCCGCCTGTAGTCGTTGCGAGAGACTTGGGGTGGAATGTTTGGTGAGATCTAACGATCTCAATAAACTTGTTCCCCGTGACTATCTGATTCAGCTAGAGACCAAAGTACTTCGCTACGAGATCATTTTGAAAAAACTCGGTGTTGATCCCAACTTGGAACCGGACTACAAACAGGATGTGGAGCGACAAAGGAGTCTTGGTATACGAAGACTTGAACGACCCTACAATGAGCCAACAACAGGTGGTGTCAAAAAGAACCAAGCAAACACTTTGGAGAACCAGGTCAGTAATGCACTTCTGCGATACACCCTATTTGGATATTATGACCGTAGAAAGCCTTCTTATGATGCTGCACCATTTCTGCCCTCAAAATACTCTGCAGTCATTTTGGTGGACAACTATTTTCGCTACGCGTGGATACAATTGCCAATAATTAAAGACCGCGACTGTATTGATAATCTCATTCAGAAGCTGCAAGAAAACGAAAACTTACTTACTAATTTTGAGTCGCACCTACTTCACATGGTTTTCGCTATTGGAAGCGCTGTTGTAGGGCAAAATTCAAAATGGCTAAAGGGATTAGCAAAACCAGAAGAGTACTATACCCAAGCAATGAACAAGCTAAATAAATGCCTTCCAGATCTGAAAGAACATCGAGATACCAAACTAATGTTACAGTCCCTGCTATTAATATCTTCTTTTGGTCTCTATAAGCCTGTGTCACCTGGAATCTGGTACACTATCAACTCTGCTATGCGTCTAGCTGTTGAGCTAAGATTGCATAGGGAGGAGCATCTGGCAGAGGTTGAAAAGACAGTCGAGGGAAATGATTGTTTTGAAAGACGCCTTTTCTGGTCATGCTATTCTCTAGACAGGATCATCAACTCATACTCAGGAACTCCCTATAGCCTCGTGGACGGTGACATAACCAGCCAAATTCGAGCCACCACACGCTCCGACTCAAATCACTTGAAAATCTTTGAAGCCTTTTTTCAGGCTAGACGCCTTCAGTCTCTGATCAGGACTAAACTATTCGACAGCTCTGCGCAAGATGACTTGGAGGTTTGGAGAGCACAGACACGCGTTCAGATTGATGATTGGCATAAAAATACGACCAATGAATTAAGCATCGGAAATCTTCTCCCTCTTGGTAATTATCTCCAGCTAATTTACTATCAGTTGATCATCGATCTGCATAATCCTAGTTCTGAGTTATCGTCGGTTCAATTATTTGGATCTTTCGAATTAACAGAGATTAGATACGAAGTTCTTAATCCGCAACTTGTGAAACATGCAGCGCTAAATATAATCCAGCTTTACTACGAATTACACGAAGGAGGGTTCCTCAATTACTCACATCTTTCGGTATGCTGGATTCTTGCAGCTGCTCGCCTGTTTGTTCATCTTGAGGTCAGATCCAGGTCTACACAGGAAAGTCTAGAATTGACCGTGCAGGGTCTGATAAGGACAGCTCAGTTAATATTACAAGATCTGAGCAACGAATGCCCTACAGCGATACAAGCCTGGAAAGTGCTCAACAACATTATGGTGCTTGAATATTCATGAGTCATATATAGTTCGTAAAAGGTTATACTGGTAAGAAGTTTTCGATAGAATGGATATCAAATATAGTTCCTTCGGGGTCGAAAAGCAAATCAGGTAGAGGAAAACTGTCCACATTGAAGTGAGTAAATTCTCGTGCAAATTTCCCCTCAAACGCAACTGACGCCATATCCCTTATGAGGTGAAATATCTCTCTCGACACAGCTGGCCAATAAACCTCCAACTCAGCAAGCAAATGGATGACAGCACTACAGACACTGACCCGTACATCTTCCGTTCCTTTTAAAAATTCCTGGGGCACGAATTTGCGCATGTATTCTGGCAGTTCATCAAATGTGAGTCTGTAATCTGGTCGGTTGTAAATATCCCGAATCACAATGAGAAGGTATTGGAAAGGGTTGCTGTTTTTCACAAACCATTTGAACCTGCAAATTTCATCTGTGACTGTGATTCGAATAGAAGTCTCATAGAGCAACAATACAGCAACTTCAACAATATCCGAATCTAGTGGAACGCTTGTTGACAACAACTTTTTCAAAACCGACTGTTTGTCTTGTCGGCCTTCGGGATCCAGTATAGTCATTGATTTTGCTGAAGATTGGTACACCACAGACTCAGAATTTGGAACGGTCTTCATGCCGCAAACCTTGTACAGGAGATAGAGTCTGTGACCAAAGATGATGATGTTTGCTGCAATCCATCTTATAATTTCTGGAGAATAGAGTCTGGGATCGCACATGTTCATCCGATCAATCAAATCGCTAAATGTGTCGTAGATGTCCTTCACATAGCATCGAAGGTCTTCTAGCCTCTCTTCGCTTCGATCTTCTTCTACCACATTCAAGTAAATCATAAAGCGTTTTAGAACGGGGCAAATCACAGATCTAGCAATTGCGAACATAAGATATGGATTAGTTGGTCCAGTATAGGTCTTTTTCTCGAAATCATAGTCATTGTGAGAAGGAAACGGGACAGAAGATTCAAGAAATGGCGACAGAGAGTGTAATCCAGTTGAGACAGAGCTCATGGTTTCGAGGTAAGTGATGGAATGCCATAAAAGTCTTTTTTTCTGAAGCTCGCGTTCTCTATGATGCATCTGGTCAAAAGCCTTGTACCTTAGTAGATCTTTGTGGAGCCCCATAGTCTCAGCAGCCCTGAGAGTTACGGAAGCATGCAAAATGGTACCTTTGAAGTTGATTGACCCAGTTTGGCATACAATGACTGTTGCCACGATGCAAGACATGCTAGGAGATACCATGTATCGCAGGTGGCTCTTGATTTTTTCCAAGATGGAGAAATACTTGTGCTTATCTTCGTAGAGGATCGCAAGCTGTTCTTCGCCAGACGTTGCTTCGAGCGAGATCACAGAAGAGAAATATATTGCAAACAGTATAACCGCATAGTTGAAGTCTAAGGATTCGGGATCTTTGCTTATCTGATCCCAAAACAGCTTGTACTGTGATAGATTTTGGGTTCTATCAAGCAGCGGCACCATAGGGTCAACTGTATTCCAGAATACTTCGACAAGGTGATCCGACTCTGGGCGAGAAGGCAACGCGTCTATTATTTCTGAGAATGACAAGTCAGTCTCGGGGCGGAAAAAATCATAGTGGCCAACTTCCTTCAAGTTCTTGTTCTTTCCATAATGTATAGTATCGTTGTCTGTAGAGTTAAGTTTGACCAAAAAGGGAGTGTTTATCGCGGGGTCGAGAAAAGGGTAGAAAGCCCTTGAGTGAAAAATGGATGTGTCATCGGATGCCATGACTACAGGAGAATTTTCACGCAAGGTACCGGTCTCTTTGAAGCCATATTTGCATTTGTCAGGAAACTCCCGACAATTTTGACAAGGAGAACCATGGTCACATTTGAGTTTCCGATAGTAACAGTACTGGCAACTTTTAACAGTACGACGTCTAGTGATTTTCTTACCGGGAGAACGCCTTGAATTTTGCTTGTGCTTGGATTTGGTAATTTTCTCCATGTATGCTGCAGCACACAGTTTCGGCTCAGAGAATATAGATGTAGTCTTACGATCGATTGGTGCAATCCCTCGGTTATACAAGTGGTGCAAACGAAGTCTTAGTCTCTTATCTTATCCACCTGAATTAACCGAAATAGGTTCTCGGCCGAGAAATGCAGAAAAAAAAATCCTCTTGATAGAGATAGTATAAGGAAATAAGCAATGAATTAGTATATTAAGAGCAAGATTCCTAGCGAACACCAGCTGTAGAACAACACCCTTCTGTTTTACCTTTTAGAGTTATCTTAGACGAAATGACGGTGGAAGAGAGACCGGCTGAGAAGGAACTTCTTTTTACCACCTTCAGTGTGGATACTAGAGACTATAATAAAGGCCTTTCCGAGGAGGCAAAGTCAAAAATCACATGGAGCGCTAAAGCAGAAAAGAGGGCAAGGATTAAGTTTGATATTGTTGTGATGTCTGTGCTTTTCATCGCGTTCTTCGCTCTTCAGCTGGATAGATCCAACGTTTCTAACGCTTTGACTGGAACCATTGAGGAGGATCTTAATATGAACTCAGACCAGATTGTCGAGGGTAACCAGCTTCAAGTGGCAGCAATTTGCGTTGCTGAAATTCCATCCAACGTGCTTCTGCAGATGGTTGGTCCATCTAAATGGATCTCTTTGCAATGTGTGCTTTGGTCGCTCGTTGCAATTTTCCAAAGTTTCATCACTGATAAACCAAGCTACTTTGCCACCAGATGGCTTCTGGGGATGTTCGAGGCTGGTTTTCTTCCTGGTGCTATGTATTACATGAGCACCTTCTACCTTAAACACGAGATGGCTACGCGTGTTGCAATTTTTTACTTTGGAAACAATCTTGCTGGTGCTTTCGGTAACTTGATCGCTGCTGGTATTCTTGAAATGGATCAGAGTTGGGCTAGTTGGAGATATCTGTTCATGATTGAGGGGTGTATCACAATGTTTGGAGCACTAGTGCTCATCATTTTCCTACCTACAAACGTCAACGACGTCCGCCCTATTCATAGACTGTTCAACTTCTTCTCCAAGGAAGAGGCCGAAATCTTGAAGCAAAGAAAAGTGGTCGAGGAAACAGACAACAAGGAAACGATATTCATGAGCAAAAAGGAGCTAATTGAAGCACTTATTGACTACAGACTTTGGTCGCATCTTATTCTTAACTTCTTCCAGCTTATCGCAAAAGGTGGATTTGGTGTGTTCACCCCTAAACTGATGAAGACGTTTGGTTTCTCGACAGTGAAGGCCAACATGCTTACTGCTGTGGGTTACTTTGGCGCCTGTGTTCTCTCTTTGCTTCTGTCCTTCATTTCAGACCGCACATCAATGCGTGGTATATTCTGCATTGGTGCGAACGCATACACCCTTATATTCACTGGTGTCCTATATGGGTTAAAGAAATCAGGCAATACCGATAAATGGCTTCTTTTTGCCATGATTACATTGGTTAACTCTGGAAATTCGTTATCGCAAGGGTTCAATAACGCGTGGTTGTCTGTGAATGCGAGATCTTCAACAAAAAGAAGTGTCGGGCTCGCTCTCTGTGTCACAGGTAGTAACTTGGGTGGTATCTTGGGTCAAGCCATGTTCAAATCCAAGGATGCACCAAACTACATTCCTGGGTTCAGAACGATCACGGGATTGGCTGGCGGAGCAGTAATCTGGTCCATACTCGTGACTGCGGACTACTGGTATGCCAATGTCAGGCTTGACAGAAAGAGAGCGCAGGAATCGCAGATGGTTGTGGGGAATGCAGAGGCTACTGAAGAGGAAGTAGGAGTGGAAAAAGCTGACGAAACGTGGCACTACCAATTATAAATAATTGAATGCTGACTTGAAGTCGTTTTCTTAAACGATATAGATTGATCCCGATAACCTATTCTGGGTATGCAGGTGAGGGTAGAAATAAAAAAAAATGCTTATCTCGACCGAGATTATGCATGGCTCAATCTTCCTCCAATACATTTCTTTTTCCGTATGGCCTGCATATAGCATGAGCCGAGAAATTCTCTCGGCCGAGTAAATGAACGACTACGTAACTATTATAAAAGTTAGTTGATTCGTATGCTCGGGACTGGAAAGTCGTAGACATCATCTATTCTTATTTCAACATGTCCAAAGACCCAAAAAGACCGAACATCGTGCTTATTCTTGCGGATAACCTTGGATTTGGTGAGCTTGGATGCTACGGAGGAGGAGTGCTGAGAGGTGCTCCAACCCCAAATATTGATCATCTGGCGACGCAGGGTCTCTTGTGTACGAATTTCAATGTGGAAAGTGACTGTGTGCCGACCAGGTCTGCCCTGATGTCTGGAAGACACCCGATCAGAACCGGTTGCAGACAGTCTGTGCCAGCTGGATTCCCACAGGGGCTCCAACGCTGGGAAAAGACTCTGCCAGAAATCCTCGCTCAGGGAGGCTACAAATCTGCCCATCACGGGAAGTGGCACTTGGGTGATGTGCCAGGTAGATATCCATCCGATCGTGGATTTGACGAGTGGTATGGAATACCAAGAACGACCGATGAAACGCAGTTCACAAGCTCTGTTGGGTTTGATCCAAGCGTGTGCACTACGCCATATGTCATGGAGGGAAGAGCTGGTGAGGAGTCCAAGGAGGTTTGTGTCTACGATCTGGAGGAGAGAAGAGTGATTGACGAGAAGCTTGTCAACAAAAGTATTGATTTTATGACTAGAATGAAAGACCAAGAACAGCCTTTCTTCCTCTACCACCCGCTTGTTCACCTGCATTTCCCTACTCTGCCCCACAAGGACTTTGCTGGTATCACCAATAATGGCGACTTTGCCGACTCTATGGTGGAGATGGACCACCGTGTTGGCCAATTGGTCAAATTTATTGACGATTCTGGTTTGGGTGAAAACACGTTCCTTATATTTGCCTCGGACAATGGCCCAGAGTTTCGTCCTCCTTACAGAGGTACTGCTGGATTCTATCGCGGAACGTACCACACGGCAATGGAGGGCAGTCTTAGAGTTCCATGCATTTTCAGGTGGCCTGGAAAGATTCCAGAAAACGTCCGCACTAACGAAATTATACATGTGACAGACCTTTTCTCCACAATTATTGGCATTGGTGGACAGAAAGTGCCTGATGATAGACCAATCGATGGTGTGGACCAGATAGAATTCTTGCTCAACCCGGTCGGCCAGAAGTCTAAAAGAGAAGGGTTTTTGTTTTACATCAAGGAAGACTTGAAGGCTATCAAGTGGAGAGACTGGAAACTTCATCTCTGGTGGGAGCCAGAAGTGAACGAAGGCAAAGGCAAATTGGAGTCCCCATACTTGTTCAACATTATGCGTGATCCAAAAGAGGAGACAGATGTGCTTCCATACAACACTTGGGTTTTGCAACCGCTTTTCAAGTTGAGGGATGACTTCCTCAAGTCGATGAAACAATTCCCTGCTCCACCGGACCCAATGAAAGAGTTATAATAGATGTAATTAGAACATTAATAAGCATTGAACATCGGACCAGTCGAGTCGACAAGAGTAGTAGGTAACGGGAAGCAGTGAGAACAAGACCTCTGTAAAAGCGAGAAAAAATAAGGGAATGAGTAGTTGGCAACGATCGGATACATAAACATGGCCTTGAGCGCGTACGCTAGTGCTCGGCTGCAGTCTTCAGTGCAAATGTCGTCTTGAAGGAAGCAAACCCACATTTTAAAATAATCGGAGCATACATTTGCCGGTCAAGTCCGTAAATTTCCTGCAGAGGTCCAATATCAGTTTCCGGATCTTATTTTTTTAGGAAGCTGGGTCGTAAGTGACGATCAGAGTTGACGTGCTTATACATGGGTCCTTGTATTCTGACATAATCTCAGAGAGGACGCACTACGCAGCTGAATTGTCCAATTGAGAGCGCTCTCAGTTTTGAGGAGAAAACCTACTTTTCACCACTCTTCATCTAATTCGCTCGATTCGCTCTGAAGTAAGTCGTGCTATTCACCCAAAAGTTAAAATGGACCTCTGCCTTATGCACTTTGGGGACGGACTACCAAATGAATGCACCAGTTCGTGCGGCACGTTATTTAGACGCAATAGCGCGTCATAGTGTAGAGATGTGACCGTTATAGTTCTTCAACACCATGAAGCACAGTAAAGTAGGTCTGTCAACCATACGGACAACAGCCACACGATAAAGCACCATGTTCCCCTTGTTGTTGCAGGAGGATTCAATGGCTCTAGTGCAGAAGCAAAAGCCGGATCTGGTGAGGCCGATGCAGTTGCATTTGGAAGGTACTTTATCTCAAATCCGGATTTAGTCCAACGCTTGAGAAATCAATGGCCTTTGAATGCTTATGATAGGTCAACCCTTTACTCCACTTCTCCCCTAGGGCAGTGCACTTTCCAATCGATATTAGAAATAAATATATTTTGCTTATCAACCAGGATATGGTTGAGTCTATATTAACAAAAAAGATTTGAGGAGTTAAATGGTCAGGTTTTATGTGAATCAGTGTTTAAAGATTATGAGATATCTGGAAATGTTGCATCGAGCATTCAAAAGGAGGGAATTTGCACATAATCAAATCCAAATATTCAATTAGAAGTGATGGAGCTCACTCGACCGTTCGAAAGCAATGCATTGTAATATGGTAGGTGAATCATCAGATAGTGCTTGGGCTGTTATTGACGGGATTCAACTTCCCTGATATTTGGACTAAGACTGTTGTTAACTCTAAAAAAGATTCTATTCTGATTAATCCCCGAGAAAGACAACTTACCAGAATTTATATTGAGGTTGGAGGAAGCGCAGCTTCACAAGAGCTTGCACAAGAAAGAGCAAAAACAGTGTTAAGCTCTTTCAGAATCATATGGCAATTCGTGGAGTGGTTTGGAATGCATAAAGTTGGACAAAGAATTGCCACACATTTTTCAGATATGGACTTTGCTTTTCTCGCTGGTGACGCAGCACATACTCGCTCACCAAAAGCAGCACAAGGTATGAATGTTTCAATGCATGAGAGCGTCAATCTTGCGTGGAAGTTGGCATGCGTACTTCGCGGATTTCCAAAACCTCTTCTTAAAAGTTACGATAAGGAACGGCAAAAAGTAGCAAGAGATTTAATTGAATTTGATATGAGTTATGCCAAGGCTTTTGGAGATGCAAATTCGGATGCTCTTATAATGTGGCTTGTATAGTGTCAGTAGTCTGGTAGGAGATATATGCAACAAGAGACGTGATGGAGAGTGACGTCAATGGACGGGACTGTATCCTGGCGCGACAACAAAATTGTTGTAGAGTGATTGTCTGAATTATTAAAGTAGTTTTCTTAATTTTCGTGAGAGAGGAGCTGGGGGTAGGAAATTTTGGGAAATAAAAGTGGTGGAAAAAAAGTGAGATTATGTCAGCCGAAAGGTTAGGAAGGGTGTGTGTGAGGATGTGAGTCTCTGCTGTGGGT
>chr2 LDS2
CCGAACTTGGCTTCCTCCCTGCCCCCTGCACATCCCTACACGGCTTCTTCTTTTCTCGCCACCACAAACTAGTTGTCGCATTACCCGGACACATCTATTTTTTTGCTTGTCTCTGCCTACCCCTACCTACTACTGCCTACTACTGCCTACTGCCTGCACCTTGCCCGCTCTCTACTACTGCTTTCTCCTACACTGTTCATGCTGTTTATCTCTG-CCCTGCTTGTGTGGTGTGGTCTGTCATCTCGTCTGTTCCCCTCCCCTTCTTCATTACTCTCCGCTCCTGCCCCCTTCTCCATGTTTTATTATCTCTCCTATTTAATCTGCTTACTCCGCGATCATAATCTTGAGACACATATATTTTGGAGATAAAGCTATGAAGCATTTATCTCTACATGCGACCGCCTAGACGAGCTCCGCGACCAGAGACGCTCACAAACTAACTATAGATAGAAATATGTTACATTGCAAAATAGCAATAACTAGGCAAGATCGTATGTATCGCCATCATGTCAAATCTTTCTCGTCAATCACATTGATATATGTCCACATCCTTCTGTACCATGGCATGGAAGTGTACGTCTCCATTATTTTTACTTCCACGTCTGTGAGAGGTCTGTACCCTTCCAATAAGTCTATTGTAGCGGATCTCGCAAATCTTGTTTTGAAAACCAGTTTGTAGCCAAGATAAGTAACGATAACTAATGGGACGCCTAAGTAGGTTGTAAAGAAGTCGTAAGCATTTGGAGTCCCTCCTGCGGGAAAGAGTGAGGCATAAAATAAACCCAAAAGAATGAGAAATGAGCCAAGTGACACAAATATTGGACCCACAGGAAAGAGTTTGGACTTGTATGAAAACGTGGTATCAAGAATTGACGATTTTTGCTTTTTGACTGCCATCCTAAATCTGATTGATACGATACCCATTACAAGCCACACCACCATAAAAATTGTGGTTGTAATGGAGGAAAACCACGTAAAAACCGTAGCACCAGTACTGGCACAGTTCATATAAGTGAAAGCAATGGTAAAAACGCACGTAACCCCTAAAGACCATAAAGGTCTTCCTTTGTTGTCTACCTTAGCCAGCAATCTGGGTAGCATTCCTCGGACCGCAAGGTGTCTCATGCATCTGGACGCTATGTATATAGGTTCGAGACCTCCAAGAATGAGAAATATGGCCATGAGCGCATTTATAAAGTCTGGTAGCACTTTTATACCTGCGTCGTTCATTGCAATGATAAATGGGGAACTAGCAATAGAGCCCGCTGTACCGTAAAGTCTCTCGTCTGTTTCAGGAACGAGAAGTGTGATGAATAAGACAAGCACCATGAAGAAACCTAAAATTCGGAGCCCGGCGCTTTTGACAGTACGAGGCATGCTGAAGCGAGGGCATCTAGCTTCGCCTGCCAGCATGCCAACAAAAACCTGGTCACCCACACCCCAAAGACAATACAGACAACAATAAGAAATTCCACGCACCCCATTTTTGAAGAGATCGTACTTTGTGGTATCCCAGAATTCTCCTCCGTGGACAGTCCCAGTTGGTCCTCCTCCAGAGCACATCACAATACACGTAACTGTGATCATTACCAGCATAATCATTTTCAAAATCGATGTAAGATACTGAAATTCTGCGAACCAGATATTGGGTAGCAAGTGAATTCCGAATGTGACCACCACAATTATGCTCATCCATGCAGCAACAGGAACAGCATCTGTCCAGTAGCTAATAAGCGTTGTTGTAGCTGAGCCTTCTGAGGCCATGACTGTAGTCCATGCAAGCCACTCCCCCAGACCAAGTGCAAAGGCAGCTGCTGGATCCAAAAAGCGTTCGGTGAAGTCAATGAAATTTCCACTTGACGGATATACAATCGACATCTCAGTGATAAGGTCCAGCACACATATAACCATACAACAAACAATGCTGTAGCCAATAATCATGTTTCCTGGCCCTGCATAACGGAGAGCTTTACCAGTAGAAATAAAAATTCCAGACCCTATGTTGGACCCTAAAGCGACAATCTGTATATGTCTCGTTTTGAAAGACCGCCGGTATTTACCACTTCCCTCAATCTCACCAATGACTGTACCTTCAACAAGAGGTGAGAGCTTACTCTCATGAGATATATCATCTCTGACTTCCAAAGTTCCTATTATGTGACTGTCGTCCTTCATTACTAAAATTCATGGTTTCTAATTCAGATTAAGTATCATATCAGAAACAAATGAAGTTCAGATAAGATAAAAGATAGAAGGTTACCGGAGAGCGGAAAAATCCATTTTAGTCTACGGGGACAGCGACCCTTATCTATGAAAAAATATGTCGTGGGGTTCGGGATTGGTAGCAGAAACCCAATCTCTTATCTCTTTCAAATCTTTCACCACACCTTCCCCGCCGTATCGAGCCTGGCTACTATTCCTGGATGACGCGGACTCGGGCCTCCATCTCCACGTATTGTGGATTTGTTCACCCCTCACTAGTTTGCTCATATATTTCCCGATAACGGGCATCAGCATAAATGAGAGGCCGGAATCTCCGGAGGCAATAAACAAATTTGCATAATCTGGATGCCGATCCATTATAAGCTGTCTGTCTGGAGAGTCAGTGCACCAGCATGTTCTGGTCTTCACGAACTCACGATCCGCAAACTCTGGCATGGTTTCCCGTAAAAATTGACGAATTGCCTTAGCCGCTTCCAACGGAATCTCCTCAACAAAAAACGGGATTGATTCGCCTTTATCATCCAAGTGCGTGTATCCCGGAAATTCGTTGCATATTTTGACCTCGTTATTTTCATCTGGCTCAAAGTAAAATCCTTGTTCAGCATTGTAGATTACTGGAAGATTTCTAAATCTTCTGGCCTCTTCGTCACTAACTTTAATGTGGGCAAGGGTGAAACCTTTCGCTTCCAGCTGGAACTTGAAATCAAGAATCGTAGCTGCATTTGGCCCAGCTGCAAGAATCACCTTATCTGATTTGTATTCCTTTCCCGATTTGGAAATAACTCCGGCAATAGAGTTTCTGGAGGTCGATAATGAAATAATTTCGCCGTCTGAGCCAAAGATAAACTTCACACCCAAACTTTTGCACTCCTCGTAAACCGATTTCAAAGAGTCCCGGGCATGAACCCAACCATCTCCCGGGTTCAGTTTGACACCTCGCCAGCCCGTCAATGGACCTGTAAGCACAGGAATTTGCTCGGCGATTTTTTGAGGACCATCCAGATACGTTGCCAGAGGGGACATTCTATGAGAAAGAGCTTCGTCAGAGCATGCTGCATAGATGAATCCAACCGGGTGGTAGTAAGGTGAATAGATGGGATTTGTTGCCCAGCAATGAATTGCCTCTGCTCGTATTTGCTTGGATGGGACCAATTTTTCATTAGGGTCAATTATACCTCCGTAATTGATTATCTTATTACTGTCGTTACCTGCAGCAATGGGAGAGGGTACCGGATATTTATCAAGGCAAGTGATATCCTTGTGCCCATTTCTTGCAAGCTCTAGTGCTATCGAGAGACCAAAGGTGCCAGCTCCAATCACTAGAATTGACGAACTCATAAAAAATCACTAAACTTTTTTTCTACTTATCTTGTCTTATACCCAAATCAAACTTCCGCGGAAGCGGAGCCTCAACATTGCCACATTGAAAAAACAACTTTTAATTTTTTTTTCGAGTATCAGTAGATGGTGTCTCATTACTTTTACCCGGAATCAGCGTGAGGACGTGTAGCCTGAACTCAGTTTTAGAAGGAAGGTCCTTTTATCACAAACCGCTCCAAACTTCTGGTTCCTCAATGATGAAATGCTCTGAGAGAGCATTCCCTAAATCCGACGAATTTCCAACAAACACCGAATACTCACCTTGCTCAATGGACCATTTTCCCTTTTCAAAATCAAAGTAGGAACATGCATATTTGATAGGCACGGAGATTGGTGTAGTAATTGTTTCATGCGGCTTTATGTATACTTTACTGCAACCTTTGAACTCCTTTATAGGTCTTGACACGATAGTCGTTGTTGATGGAGGTGAAACATATAACTGAGCGACCTCACTTCCAGCAACATTCCCAATATTCGTAATTTCAAGAGTGCAGCTCACGTTCTTGCCATCAACTTTCACTTCCAGATTCTGGAATCCAAAGCTGCTATAGGAAAGACCATATCCAAATGGGAACAAAGGGGCCGTTTGCAACTTGTCATAATATCTATAGCCAACGAAAACGTCTTCGCCATAGACAACTTTACCATTGTCAGATTTAAAGTTCAAAAAGGAAGGATTGTCTTCACAACGTCTAGGCCAAGAAAGAGAAAGCTTTCCGGAAGGATTAGCGTCTCCGTATAGTACGTCTGCAATAGCATTTCCTGATTCCATCCCATTAAACCATCCGTGTAAAAGTGCAGGGACGTCATCTATCCAAGGGAGAGTTACAGGCGTGCCAGATAGATTGACTAGAATCACGTTCCTGTTGACTTTCAGTATTTCGTCAACAAGCTTATTTTGAAGTTTTGGAAGATCCATGTGAGGCCGGTCAAATCCCTCGCTCTCCAATTCGTTGGAGGTTCCAATACAAAGTATGACCTTATCGACCTTTTTTGCGAGGTCTACTGCATCTTTAATTCTGACCTCATCAGGGATCCTTTCTCCAATTGCAACAGTCAACGAACCTCCGCCGTTTGATCCCACCAGATCAAGGGTCTCCAACGTAAAAGTAGGAGCAGATCCAAATTCAATTTTAAACTTCACTGTTTCGTCTTTCTTAATTTTCAAAGACTTGGTCTTGCCGAGAGAGCTCGCACCTATTGCTGCAAATCCCAACTTTTGGCTTGTTTTATCATCTATGAATAATTTGCCGTTTAGATAAAGCAAAGATGTTCCCAAGCATGAGCAATGTATATCATAAACACAATCTTTTTCAGAGGTAAATTCGCCCTCTATGTCAAAATAAAAAAGGGACGAGTTTATATCTTTGTGCTTGTAGTCAAACAAAGTCAGCTTCGTTGAATCGTACCTGAATTCCTCCACTAAAGTTCTGTGAGAAGCCTCTGGTGGTTCTTTATAAACCTTTATCCAGACTCCTGCCCCGCCACCCCGCCACCCCGCCACC
>chr5 The homolog of LDS2
CCGAACTTGGCTTCCTCCCTGCCCCCTGCACATGCCTACACGGCTTCTTCTTTTCTCGCCACCACAAACTAGTTGTCGCATTACCCGGACACATCTATTTTTTTATTTCTCTCTGCCTACCCCTACCTACTACTGCCTACCCCTAC-TACTGCCACCACCTTGCCCCCTCTC--CT--GG-TTTGTCCTACACTGTTCACATTGTTTGTGTCCGACCCTGCTTGTGTGGTGTGGTCTGTCATCTCGTCTGTTCCCCTCCCCTTCTTCATTACTCTCCGCTCCTGCCCCCTTCTCCATGTTTTATTATCTCTCCTATTTAATCTGCTTACTCCGCGATCATAATCTTGAGACACATATATTTTGGAGATAAAGCTATGAAGCATTTATCTCTACATGCGACCGCCTAGACGAGCTCCGCGACCAGAGACGCTCACAAACTAACTATAGATAGAAATATGTTACATTGCAAAATAGCAATAACTAGGCAAGATCGTATGTATCGCCATCATGTCAAATCTTTCTCGTCAATCACATTGATATATGTCCACATCCTTCTGTACCATGGCATGGAAGTGTACGTCTCCATTATTTTTACTTCCACGTCTGTGAGAGGTCTGTACCCTTCCAATAAGTCTATTGTAGCGGATCTCGCAAATCTTGTTTTGAAAACCAGTTTGTAGCCAAGATAAGTAACGATAACTAATGGGACGCCTAAGTAGGTTGCAAAGAAGTCGTAAGCATTTGGAGTCCCTCCTGCGGGAAAGAGTGAGGCATAAAATAAACCCAAAAGAATGAGAAATGAGCCAAGTGACACAAATATTGGACCCACAGGAAAGAGTTTGGACTTGTATGAAAACGTGGTATCAAGAATTGACGATTTTTGCTTTTTGACTGCCATCCTAAATCTGATTGATACGATACCCATTACAAGCCACACCACCATAAAAATTGTGGTTGTAATGGAGGAAAACCACGTAAAAACCGTAGCACCAGTACTGGCACAGTTCATATAAGTGAAAGCAATGGTAAAAACGCACGTAACCCCTAAAGACCATAAAGGTCTTCCTTTGTTGTCTACCTTAGCCAGCAATCTGGGTAGCATTCCTCGGACCGCAAGGTGTCTCATGCATCTGGACGCTATGTATATAGGTTCGAGACCTCCAAGAATGAGAAATATGGCCATGAGCGCATTTATAAAGTCTGGTAGCACTTTTATACCTGCGTCGTTCATTGCAATGATAAATGGGGAACTAGCAATAGAGCCCGCTGTACCGTAAAGTCTCTCGTCTGTTTCAGGAACGAGAAGTGTGATGAATAAGACAAGCACCATGAAGAAACCTAAAATTCGGAGCCCGGCGCTTTTGACAGTACGAGGCATGCTGAAGCGAGGGCATCTAGCTTCGCCTGCCAGCATGCCAACAAAAACCTGGTCACCCACACCCCAAAGACAATACAGACAACAATAAGAAATTCCACGCACCCCATTTTTGAAGAGATCGTACTTTGTGGTATCCCAGAATTCTCCTCCGTGGACAGTCCCAGTTGGTCCTCCTCCAGAGCACATCACAATACACGTAACTGTGATTATTACCAGCATAATCATTTTCAAAATCGATGTAAGATACTGAAATTCTGCGAACCAGATATTGGGTAGCAAGTGAATTCCGAATGTGACCACCACAATTATGCTCATCCATGCAGCAACAGGAACAGCATCTGTCCAGTAGCTAATAAGCGTTGTTGTAGCTGAGCCTTCTGAGGCCATGACTGTAGTCCATGCAAGCCACTCCCCCAGACCAAGTGCAAAGGCAGCTGCTGGATCCAAAAAGCGTTCGGTGAAGTCAATGAAATTTCCACTTGACGGATATACAATCGACATCTCAGTGATAAGGTCCAGCACACATATAACCATACAACAAACAATGCTGTAGCCAATAATCATGTTTCCTGGCCCTGCATAACGGAGAGCTTTACCAGTAGAAATAAAAATTCCAGACCCTATGTTGGACCCTAAAGCGACAATCTGTATATGTCTCGTTTTGAAAGACCGCCGGTATTTACCACTTCCCTCAATCTCACCAATGACTGTACCTTCAACAAGAGGTGAGAGCTTACTCTCATGAGATATATCATCTCTGACTTCCAAAGTTCCTATTATGTGACTGTCGTCCTTCATTACTAAAATTCATGGTTTCTAATTCAGATTAAGTATCATATCAGAAACAAATGAAGTTCAGATAAGATAAAAGATAGAAGGTTACCGGAGAGCGGAAAAATCCATTTTAGTCTACGGGGACAGCGACCCTTATCTATGAAAAAATATGTCGTGGGGTTCGGGATTGGTAGCAGAAACCCAATCTCTTATCTCTTTCAAATCTTTCACCACACCTTCCCCGCCGTATCGAGCCTGGCTACTATTCCTGGATGACGCGGACTCGGGCCTCCATCTCCACGTATTGTGGATTTGTTCACCCCTCACTAGTTTGCTCATATATTTCCCGATAACGGGCATCAGCATAAATGAGAGGCCGGAATCTCCGGAGGCAATAAACAAATTTGCATAATCTGGATGCCGATCCATTATAAGCTGTCTGTCTGGAGAGTCAGTGCACCAGCATGTTCTGGTCTTCACGAACTCACGATCCGCAAACTCTGGCATGGTTTCCCGTAAAAATTGACGAATTGCCTTAGCCGCTTCCAACGGAATCTCCTCAACAAAAAACGGGATTGATTCGCCTTTATCATCCAAGTGCGTGTATCCCGGAAATTCGTTGCATATTTTGACCTCGTTATTTTCATCTGGCTCAAAGTAAAATCCTTGTTCAGCATTGTAGATTACTGGAAGATTTCTAAATCTTCTGGCCTCTTCGTCACTAACTTTAATGTGGGCAAGGGTGAAACCTTTCGCTTCCAGCTGGAACTTGAAATCAAGAATCGTAGCTGCATTTGGCCCAGCTGCAAGAATCACCTTATCTGATTTGTATTCCTTTCCCGATTTGGAAATAACTCCGGCAATAGAGTTTCTGGAGGTCGATAATGAAATAATTTCGCCGTCTGAGCCAAAGATAAACTTCACACCCAAACTTTTGCACTCCTCGTAAACCGATTTCAAAGAGTCCCGGGCATGAACCCAACCATCTCCCGGGTTCAGTTTGACACCTCGCCAGCCCGTCAATGGACCTGTAAGCACAGGAATTTGCTCGGCGATTTTTTGAGGACCATCCAGATACGTTGCCAGAGGGGACATTCTATGAGAAAGAGCTTCGTCAGAGCATGCTGCATAGATGAATCCAACCGGGTGGTAGTAAGGTGAATAGATGGGATTTGTTGCCCAGCAATGAATTGCCTCTGCTCGTATTTGCTTGGATGGGACCAATTTTTCATTAGGGTCAATTATACCTCCGTAATTGATTATCTTATTACTGTCGTTACCTGCAGCAATGGGAGAGGGTACCGGATATTTATCAAGGCAAGTGATATCCTTGTGCCCATTTCTTGCAAGCTCTAGTGCTATCGAGAGACCAAAGGTGCCAGCTCCAATCACTAGAATTGACGAACTCATAAAAAATCACTAAACTTTTTTTCTACTTATCTTGTCTTATACCCAAATCAAACTTCCGCGGAAGCGGAGCCTCAACATTGCCACATTGAAAAAACAACTTTTAATTTTTTTTTCGAGTATCAGTAGATGGTGTCTCATTACTTTTACCCGGAATCAGCGTGAGGACGTGTAGCCTGAACTCAGTTTTAGAAGGAAGGTCCTTTTATCACAAACCGCTCCAAACTTCTGGTTCCTCAATGATGAAATGCTCTGAGAGAGCATTCCCTAAATCCGACGAATTTCCAACAAACACCGAATACTCACCTTGCTCAATGGACCATTTTCCCTTTTCAACATCAAAGTAGGAACATGCATATTTGATAGGCACGGAGATTGTTGTAGTAATTGTTTCATGCGGCTTTATGTATACTTTACTGCAACCTTTGAACTCCTTTATAGGTCTTGACACGATAGTCGTTGTTGATGGAGGTGAAACATATAACTGAGCGACCTCACTTCCAGCAACATTCCCAATATTCGTAATTTCAAGAGTGCAGTTCACGTTCTTGCCATCAACTTTCACTTCCAGATTCTGGAATCCAAAGCTGCTATAGGAAAGACCATATCCAAATGGGAACAAAGGGGCCGTTTGCAACTTGTCATAATATCTATAGCCAACGAAAACGTCTTCGCCATAGACAACTTTACCATTGTCAGATTTAAAGTTCAAAAAGGAAGGATTGTCTTCACAACGTCTAGGCCAAGAAAGAGAAAGCTTTCCGGAAGGATTAGCGTCTCCGTATAGTACGTCTGCAATAGCATTTCCTGATTCCATCCCATTAAACCATCCGTGTAAAAGTGCAGGGACGTCATCTATCCAAGGGAGAGTTACAGGCGTGCCAGATAGATTGACTAGAATCACGTTCCTGTTGACTTTCAGTATTTCGTCAACAAGCTTATTTTGAAGTTTTGGAAGATCCATGTGAGGCCGGTCAAATCCCTCGCTCTCCAATTCGTTGGAGGTTCCAATACAAAGTATGACCTTATCGACCTTTTTTGCGAGGTCTACTGCATCTTTAATTCTGACCTCATCAGGGATCCTTTCTCCAATTGCAACAGTCAACGAACCTCCGCCGTTTGATCCCACCAGATCAAGGGTCTCCAACGTAAAAGTAGGAGCAGATCCAAATTCAATTTTAAACTTCACTGTTTCGTCTTTCTTAATTTTCAAAGACTTGGTCTTGCCGAGAGAGCTCGCACCTATTGCTGCAAATCCCAACTTTTGGCTTGTTTTATCATCTATGAATAATTTGCCGTTTAGATAAAGCAAAGATGTTCCCAAGCATGAGCAATGTATATCATAAACACAATCTTTTTCAGAGGTAAATTCGCCCTCTATGTCAAAATAAAAAAGGGACGAGTTTATATCTTTGTGCTTGTAGTCAAACAAAGTCAGCTTCGTTGAATCGTACCTGAATTCCTCCACTAAAGTTCTGTGAGAAGCCTCTGGTGGTTCTTTATAAACCTTTATCCAGACTCCTGCCCCGCCACCCGCC-ACCCGCC-ACC
--GAACTTGGCTTCCTCCCTGCCCCCTGCACATCCCTACACGGCTTCTTCTTTTCTCGCCACCACAAACTAGTTGTCGCATTACCCGGACACATCTATTTTTTTGCTTGTCTCTACCACACCTACTACTACTGCCTACTGCCTGCACCTTGCCCGCTCTCTACTACTGCTTTCTCCTACACTGTTCATGCTGTTTATCTCTGCCCTGCTTGTGTGGTGTGCTTTGTCATCTCGTCTGTTCTCCTCCCGTTCTTCATTACTCTCCGCTCCTACACCTGCCCCTCCTCCGTGTTTTATTTTCTCTAGTATTTAATTTCTTA
>chr2 LDS3
--TTCACTATAATTCTGTTCTTGCTTTATGGTTGCAACCACATATATTAAATTCTGTCTACTCTTACTCCATCATCATAACATAATATCTCTTTTATGTAACAAACCGAAACTCAATTGAATCATCGCCGATCTCTCGTGTGAGCCCACGGGCATCAACGCCTGTCTCGCACGCTTTTATATTAGCTTTGTTGCGACGAACCAGTAGAAACGTATTCAACCCTGAGCACACAATTCCCATTCCAATGCACCCAAGAGTGAATGCATGACCCAACACATACTTTGGAGGCTCTCGGTAGATTTGGGCACTCACCACGCCAGCGATATTTCCGAGAGTCTGATTTATTCCCAGACCGATCGCCCTCTTGAATCTTGGAGCCAGGTTCGTGGCCAACCAGGCCTCGTTCAACCCTGGAACGTACAAGCACATACATATGAGATAGCACGCAAAGTACTTGACACCGCTGCTTGTGTTTCCAAGGATGAGTGCGTATCCAACAACCCCAAACATGTCTAGGAAGATGATCAGCGGTCCCCTTATTCTTGTCTTGTCAGATATTCTGGCCGCAAGAATAAAAACGATGCCAGAGAGCATGTAGCAGGGTACTGTCAGATATTGTGCTTGAAGTGAAGTGTACCCAAGATCGCTCCGTAAGATCGACGGTAAGAATGTGGAAAACCCGTACATAAGGATATCTTGGCAAAATTGGATAATCGTACATAGATACACTTTCGGGTCACAAAACGCGGCAAACGCTTCAGACTTTTTGTCACCATCATTCATCATAAATAATCGCCGCTGTTCATTTCTCCATTCAAGCACTCTTATTTCTTCTTCTCCATTGGCGACCTCTTCTGGACTGTTCGGCATTCCGAACATCATCCAAAAGCTCGCTGCAAAAGACAAGAGTCCTTCGATCAAGTACAGATATCTCCATGGAGCCAGCCCAGAATTGATCTTTGTGATTCCAGTTCCAATGAGACCCCCAAAAGCACTAGAAAATGCAGATGCTGCAAACAAATATGACACACGCTGTGAAAGTTCGGACTGGAAATAAAAGTCTGAAATGATCAGAGAAATTGAAGTGAAAAACGAGGCTTCGAAGAGCCCAAGCAACAGTCGGCATGCTATAAGTGATCCGTATCCACTAGCAAACATTGTAAAAATAGAAACCAATGACCATAATGCAACCATGCACCCAAGATACTCGCGTTTTTTGTTGTTGAAGTAGCGCATCATCAGCAAAACGCCTGGAAGCATGAAGGGCAAATAGGTAGAATAAACTATCGAGACCGCTGTCGAGTACTGTGCATCAGAGATTCCAATATCAGTGTTCATACCTGCGACTTTGGCGTTTCCGATATTGGATCTGTCCAAAGCGGAGAAGAAATACATTGCCGAAAGGATGGGCATTATTCTTAAATCCATGTGGCGAATCAATCGCTTGTGCGCAGAAGGAAATGGGCACTCTGTGGAGACTAGTGGTGCAATCTCAACCACAACGCCAGCCCTCTTCATGGGATTTTCTGACTCGAGCATAAGTTCATCTCAAAGATATTTGCCGAGGCTTTTATATTTCGAGTGGTCCGTTTCGATAAGATTTTCTGATCTGACACGGAAAATTATGCATGCTTGCATTGACAGACGTGTGTTGCTTCCCAAATAAGTATTACTATGGCGATTGTGCCTATCAGAATCATGCACTTCTGCATGTTGCAAACTCTATTGCTCGCCCATTACATTTACGATCCATTTGAGTGTCCGATTTCACGTCATTTTTGGCACATATATGCACAAATGGAGCTTGTTTTCCGACTATATGATATAAGCATTGCTGGCCTTATCAAGTAATGCGTGGTTCATAATGTGATACTGTTTTTTTCTTTGGTTACGGTAAAACCACGTATCATCCTAAAGGTTTTATACCCTCGCTGGCAATGACCAGCACCAACATCACATCTTTTGTACGAGAGATAATTGGGCCTCGAATTTTGTCTTTTACCGAATTACCAAGAGCTGAGATGTGACCCCACATCCCCAGAACACAGGAACCTCAATGTCATAAATGACAGGTTGTCCACCAAAATCTAGGCGCTTCAAGTCGAGAATTCATAGTCTCTTGGCTCCATCGTAGCCCCAATAAACTGGCCCTCCGTGTGTTTTCTTAAAGCTTGTAGTAATTTCACCGACTGCTGGTACGTCTTCTGGTTTTCAGGGACGCGCACTGATGATATACGTCGAATTAGTGAGTGTTCCGGACGTATAAAGGTTTTTAGTGGCCTTGTAAACGGATACTCCACATCCAAGTGTTAGATGCCTAGGACTAGTCTATTCTCACAAAGTTCACGTTCAAAGGAATGTGAGCAGCCAATTGAGAACCCTATATGGTTACTGGACCTTTCGTTCCTGACATCCCTTTTGGTTAATCTCAGCTCTCCATTCTCGGAAATGTTGTACGAGCAAAAACCAGATCTCCA
>chr7 The homolog of LDS3
CCTTTACTTTAATTCTGTTCTTGCTTTATGGTTGCAACCACATATATTAAATTCTGTCTACTCTTAGTCCATCATCATAACATAATATCTCTTTTATGTAACAAACCGAAACTCAATTGAATCATCGCCGATCTCTCGTTTGAGCCCACGGGCATCA-CGCCTGTCTCGCACGCTTTTATATTAGCTTTGTTGCGACGAACCAGTAGAAACGTATTCAACCCTGAGCTCACAATTCCCATTCCAATGCACCCAAGAGTGAATGCATGACCCAACACATACTTTGGAGGCTCTCGGTAGATTTGGGCACTCACCACGCCAGCGATATTTCCGAGAGTCTGATTTATTCCCAGACCGATCGCCCTCTTGAATCTTGGAGCCAGGTTCGTGGCCAACCAGGCCTCGTTCAACCCTGGGACGTACAAGCACATACATATGAGATAGCACGCAAAGTACTTGACACCGCTGCTTGTGTTTCCAAGGATGAGTGCGTATCCAACAACCCCAAACATGTCTAGGAAGATGATCAGCGGTCCCCTTATTCTTGTCTTGTCAGATATTCTGGCCGCAAGAATAAAAACGATGCCAGAGAGCATGTAGCAGGGTACTGTCAGATATTGTGCTTGAAGTGAAGTGTACCCAAGATCGCTCCGTAAGATCGACGGTAAGAATGTGGAAAACCCGTACATAAGGATATCTTGGCAAAATTGGATAATCGTACATAGATACACTTTCGGGTCACAAAACGCGGCAAACGCTTCAGACTTTTTGTCACCATCATTCATCATAAATAATCGCCGCTGTTCATTTCTCCATTCAAGCACTCTTATTTCTTCTTCTCCATTGGCGACCTCTTCTGGACTGTTCGGCATTCCGAACATCATCCAAAAGCTCGCTGCAAAAGACAAGAGTCCTTCGATCAAGTACAGATATCTCCATGGAGCCAGCCCAGAATTGATCTTTGTGATTCCAGTTCCAATGAGACCCCCAAAAGCACTAGAAAATGCAGATGCTGCAAACAAATATGACACACGCTGTGAAAGTTCGGACTGGAAATAAAAGTCTGAAATGATCAGAGAAATTGAAGTGAAAAACGAGGCTTCGAAGAGCCCAAGCAACAGTCGGCATGCTATAAGTGATCCGTATCCACTAGCAAACATTGTAAAAATAGAAACCAATGACCATAATGCAACCATGCACCCAAGATACTCGCGTTTTTTGTTGTTGAAGTAGCGCATCATCAGCAAAACGCCTGGAAGCATGAAGGGCAAATAGGTAGAATAAACTATCGAGACCGCTGTCGAGTACTGTGCATCAGAGATTCCAATATCAGTGTTCATACCTGCGACTTTGGCGTTTCCGATATTGGATCTGTCCAAAGCGGAGAAGAAATACATTGCCGAAAGGATGGGCATTATTCTTAAATCCATGTGGCGAATCAATCGCTTGTGCGCAGAAGGAAATGGGCACTCTGTGGAGACTAGTGGTGCAATCTCAACCACAACGCCAGCCCTCTTCATGGGATTTTCTGACTCGAGCATAAGTTCATCTCAAAGATATTTGCCGAGGCTTTTATATTTCGAGTGGTCCGTTTCGATAAGATTTTCTGATCTGACACGCAAAATTATGCATGCTTGCACTGACAGACGTGTGTTGCTTCCCAAATAAGTATTACTATGGCGATGGTGCCTATCAGAATCATGCACTTCTGCATGTTGCAAACTCTATTGCTCGCCCATTACATTTACGATCCATTTGAGTGTCCGATTTCACGTCATTTTTGGCACATATATGCACAAATGGAGCTTGTTTTCCGACTATATGATATAAGCATTGCTGGCCTTATCAAGTAATGCGTGGTTCATAATGTGATACTGTTTTTTTCTTTGGTTACGGTAAAACCACGTATCATCCTAAAGGTTTTATACCCTCGCTGGCAATGACCAGCACCAACATCACATCTTTTGTACGAGAGATAATTGGGCCTCGAATTTTGTCTTTTACCGAATTACCAAGAGCTGAGATGTGACCCCACATCCCCAGAACACAGGAACCTCAATGTCATAAATGACAGGTTGTCCACCAAAATCTAGGCGCTTCAAGTCGAGAATTCATAGTCTCTTGGCTCCATCGTAGCCCCAATAAACTGGCCCTCCGTGTGTTTTCTTAAAGCTTGTAGTAATTTCACCGACTGCTGGTACGTCTTCTGGTTTTCAGGGACGCGCACTGATGATATACGTCGAATTAGTGAGTGTTCCGGACGTATAAAGGTTTTTAGTGGCCTTGTAAACGGATACTCCACATCCAAGTGTTAGATGCCTAGGACTAGTCTATTCTCACAAAGTTCACGTTCAAAGGAATGTGAGCAGCCAATTGAGAACCCTATATGGTTACTGGACCTTTCGTTCCTGACATCCCTTTTGGTTAATCTCAGCTCTCCATTCTCGGAAATGTTGTACGAGCAAAAACCAGATCTCCA

#The over-assembled segment is identical to segments from chromosome 2 and 3 in the NCYC495 genome
>chr6(NW_017264704:20419-3670)
gggggtggcggggtggcggggtggcggggtgg
AGCCCGCAGGATCATCCACCAACACTGGAGGATCCTCGACGGCCACTGCGGGAGAGTCTACCGAAGGCGCGTTTACAGGAACTCCAGGCTCTTCTACTGGAACAGCTTCCACGGGATCTAGCATCTTATCTGCAAGCTACTCAGATCCTTCTGCTAGCTCTACGGGTAGCTCCGTCGGTTCCACAAACCTCTCTACaggtttttccagctcctccagctcttctACTGAATCCTCTACAGGAACTTCAAGTGATACATCTGCCTCTGGAAATGGAATTAGAGCCTCAGACACCTCTGGATTGTCATCTGGCTCGCCAACAAAACCTGCTACTTCCGACTCAGACTCTTCATCCCAGACGTCTGCATCTGCAGCATCTGGAGCTTCAATCGTCTCTGACCCGGGAGAATCCAACATTGCAGACCCAGGTACAGTTTCTAGCCCTGCCTCTGCCTCTAGCTCCGACCCCTCTTCCACTGGCTCCGGaaactcttccagctccgctGGTTCTGGGTCTAACTCTGGCTCCACTGACAACTCTGGcagctctgccagctcgGACCCAGATGACACGGATGCATATTCTGAGGCTACTGCTTCTCCGTCATTGACCATGGCATCAAAAACGGCTTCCGTCGCAGCCCAAGACAACGCCAAAACCACGGCCTCGGAAACCTCTCGTAACACCTCTACACCAGCTCATACCTCCACCTCTGCAACCGACTCTGCAACCGGTTCGGGCTCGAGCTCTAACTCAGGCTCGAACTCCAACGCCACCTCCGGCTTTGATTCTGCCTCCACATCTGACGCTAGCTCTAACATAGCCTCGGGCTCCAGTTCAGCCTCGGGCTCCGACGCTAGCCAAGTCTCGTCCTCTGAGCGGACAACTTCGTCTGCAGCTTCTGGCGATGaaacttctccttctgcCAGCCAATATACCctctccaccagcacggTCAAGAGCAGTGCTTCTGCCTCTCTGTCCATGGCCAGCTCGGTGACCACTTTCGAAGGTGGAGCAGCCCGCTCTGTAGCACcttctctcttcttcggGTTCCTGGCACTTCTTTACTTCGTTTGATATAATACCGAATCCTACAACAGTGTATGTCTAGtaccagcttctcgaaaTTAACACCGTTAGTACCATAAATTCACTGACAGTTTTTTGTAAGTCTACGCAACGGGTTTGCACTACTAAAATCCAGTGTATAAATTATGGATGTCTCAAATCAGGGAGAACGATTTTCTGTCTCTCAATTCGATGCAGCACGCAACATCTCAAACGAGACCTTCAAAAGAGAGACGATTACGGTACACTGGGTGTGAGTTGATCGGATATTCGGAAACTGAAATCACAACTCCCAAAAGGGGTAGCCCGGGAGCTATCTGATGCAGACATGAGTTTCTCCACAGGCATGGCTCTAACCAGTGCAAGAAGTTTTTGCGAAAACTGGCCCAGCCAGTGGAGACTGAAGTCCTGGAGTTGCAAACAGTGTCCAGATCCTGGGCCAGAtggaaaaataccaaaaaaaatgcctTTGGGTGACTAACTTGGAGATCCTGAGTCAGATTAAACAGATGTACATTTAAATATTTTCGTACCCTAATTTTTCATCATGTCCGCTTCCGTCCCTGGAAGGCCGCCAAAGCTGCTTTCCAACGCCTGCTTGTTTTGCAAAAGACGAAAGAGAAAGTGTGATGGAGCACAACCATGTGCAACATGTATCAAGTATAATAACGCTGATGGCTGCGAATATAGCTCCGAGAACGATCGgcgcaaaaaaaagtacGACTCGACTCACATCGATTATTTGGAGGTCAAGGCCGACCTTCTGGAGTTGCATGCTGCTAACCTCATCAAGCGGACCGAAACCCTGAAAGATTTTGATCTCAGTTCGATCCTCCCACAGCCACCGCAGTTAACTCAGAATAACGACTTTGCTCAGCTAGGACACATGGGAGGACAGTACACCAACATCAATGCCCTGGAGGAAATTGTGTCCACCGCATGGAAGGTTAGAAAGCACGGAGATAAAACGGAGTTTTATGGACCGCTTTCAGGACGGCAGGGTGTGGTGGAGGACGGAGACGAGAACTTTTTGAATCCGGAAACTGAGTTGCTGGATATCGATTTTTGCTCACCACAGTTCAGAGAGCGCCTTTTCAACgtgtttgaggaaaacTTTGGCAAATTTTTCTATGTTTCCCAGCTTACACTGGAGACGGTGCGATCCTGGCCGTATCCATGTGTTGAGCCGGACCACCGTTTATTGATGTGCTCAATTTTTGCTTACGCCTCGGCTTATGTCCGACCATCTATCACACATGCGTTTCTTGAAAGTGCCGAAAACGCTGCAATCGCTGCGTGCAAAGAAGCTTTGAACGAAAACACCTTACAGGGGTTACTTATATTGTCATGCTTTGAGCTTGGGATGGCCCAAGACTCAAGTTCTTGGCTGTTTGACGCCATGTGTGCTTCCCAGGCCCAATACATCGGTCTTCATACCGGTGAGAAGCTTACCGAATCTAGTACCTCAACAAGTGTTGTGCCTACATCGCCACTGAAGAATGCGCTTTTCTGGTCCATCATTTTGCAAGACAGATTCATAACTACTGTGTTAGGTCGTGGCTGTAGAATTCAGTATTTCAGAATCATGACCCCATTTTATAGCccaaaaagctctccaGAGAACATTGACAGATATATCAGTGAGCTGACATTCTCTTTCCACTCAAGACTGTGGTATCTCCATGACCGGTCCACTCAACAAATATACTCTTTCCGAGCTGATTATTTGCACAATTCCCATCGACAAATGCTGCTTGAACAGGGGTTTTCCAATCTCCGCGCGCTTTATGAATCATTCCCTGATGTAATAATGTTGAAGCCTGTCACGAAAGATAAACGGATTCTTCTTTTACACCTTTCCTACTATGTTgtgctcctgctgctgcacaGGTCGTATCTTATTCAAAACCCCAAAACTATCATTGAGCTGATGGTCAAGCTATGTACCTCAGCATCCAAGGTTACGGAAAGATACTCCGAACTTCATGGTTTCAACAATGCTCCGTACTTTGTTGGTTATCTCCTCTTCCAATGTGCCATGTTTGACCTGTTTATTCTAGCCAACAAAGATGAGTCGTTCCAGGCAGCGGCAAACTCTCAATTTGTGAAATTCGTGGCTGCCTTGAGTGAATACGCAGATGTTTGGACTCGGGGAATAAAAGATATCAAGGTTTTGGACAATCTTGCTAGACAGTGGAATGTGAGTGTGCCCATTCTTGATCAGTTAAGACAGGGAAGTCAGCCTCCACCTGAGTCTGTGATTGCTCAGAACGATGTCTACCAAAACTATTTGAGAGGCGAAATGGATCGAGACTTTGCAACGGATACCCCTGTTCTTGATATTTACAACATACCCACATTTCTTGATAGTTTCGATTTCGATTTTGCTTAGGTCAGAAGTACACTACATACTGTTTATCCAAATTGCGCGCATTGCACCAGTTTTCGACCACACCGTTCATTCCTGGCGGTCCACATACCAGTAGCATATACTCTcccatttttttcccccGAACATAGGTGTCTAGAATATCGAATGTTAACCTGCCTCTCACTCCGCTCCAGTTCTCCGGTAGATGATCCAGGTCCGACAGCGAGTAATCAACTTTAAATTGTTctggatattttttctgTATGTGGTCAAGCTCTTCTCGAAGCAGGATATCGTCAacttttttatttccaaaaaataaCTGAACGCTTGTTCTATCTTCGGGATCGCTGAAAATAGCTTGCAGAACCTGGTAAGTTGGAGTGATGCCCGATCCTCCCGAGATCATAACAAAATGCTTCATTTGATAAGGCTTGTTATTGAAACTGCAGTGCCCGCACTTGACATACTCAAACTCGCCGACAGGTCCTTTAACCTCGATCTGGCTCCCCACCTGGAGGTTTTCGATAAGATTTGTCATAATTCCGCCTTTGGGGTATTCCCTATTTGGGAAATAAATCTTTATCAATATCTCTAGACGACCCCGCAAAGATTTGCTTGATTTGGGGGTGTATGCCCTGATCACATACTTGCCAGATGAATCTCTTAGCCTCAAAAGCAAGTGTTTACCCGTTGGCAGACCAGAAAGCTGTTTTGAATGCTCCAGGTCGAACTTGAATATTCTAGAGTCGGAAGAGATaacctctttttctgcaagCGTTATCTTGTGCCATTTTCGCGGATCGAGCAAAACTTCTCGCTTCACATTTTGCTCTACAGACTTCACTTTTGTAACTGAACTGACCTCTTCGAGTCTTCCCAGGTGCATGGAAGGGAGCAGCTTTTTAGCAAAAGATGAGTGAATTGCAATGAAGTCGTCGGTTGCGTCTTCGCCGCTCAccatcaagatcgactGGGCCCCTCCTGGATGGTCTTCCAGATACGAGCTACCATCGAACACTTGGCCTTTGACAGCAAACCATGGCTCTGTCTCGCTGTCCTTGTGTGCTTCAAACTCTGAATATTTGATAACGACGTCCATTTTCTCCCGGTTGCACATCATCTCGAGATCCTCATCAATATGCGGCCTCCTTTCAGCCTGCTTGACCGTGTCGTCCACCTCTCCCCAATTGTTATCTAGAATATCTCCACCCTCTGCCTTGACCCTATCCATCCAACCGCCAGGCTTGTTGGCCACCACGGGATGCTCAAATCGAAGACTCTCACCCTCGCGGATAATGGCGACTCGATACCACCAGTTGTTCAGCATGGACGTTACGTTCCAGTACATCGTGCGCGGCTGAACCATCATACGCTCATCCATGCCACGAACGAGAATATCTTTTGACCTTGCTAATTCAGAAAGAGGAACCttgagcttccagaaacaccagcacAGGCAGCTCATTCTGTCGCAAACATTCACAAGTCCGCCAAACAATCTGAAGTAACCTGCTTCCCTATATCTGTCTTCCGGATAGTCTATATCTGCCAGTTTCCAACTCTTCCCTTTGTCAAGACTGACCTCGATCCGGCCTATTCTGACTCCACCTCCGTTGTAGCCAAAACCTGCAATTTCGTACTCGTCCTCTGAAATCTTGATAACCTGCTGATTTTCGGGCTTGCAAATGATCGTTTGCAAGTTCAGATCATATATGGCATATCGCTCGTCTTTCCACCACCTGTCATCACTTTTAGCCATCTCTGGCGTCACCATGGTTGGAAGAACCCGATTATCAAAATAATGATACCAATTTTCAGACGGCCGATCGCTCACTACTAGTTTCTTTAGCCATTTGACTGATCGTCCACCAATAACACCGGGGATTACTACTCGAAGGGGCTTTCCGTGGTCAGGATGCAACCACTCGCCGTTCTGCTTGTATGCGATCATGATGCACCGTTCAGGGTCCATACACCAGCTTAAGCGAATACAGGTGCCGTATGCGCCGTTTGCCGGATCATCTGCACCCTCCATCCATACGTATCTTGCTCTCTTTGATGGTCTAGCCTTGCCTATTACATCTCCAAGCATGCATCCTGTCCAAAGAGAAGTAGatgttccagctgctccCCAATTGAAACCGGCTCCCTTCTTTACCATATTCTGCTcctttcttctgtttcCAGCGCAGACCATAGTAACGGGGGTTGAATAGATATCAAACTGCTCCATTATGTCTGACAATTTGATTTTATAAGGCGTTTCAACCATCCCTTCAATTGAAACTTCCCAGtctaaaatattttcatcAGGAACGTAAGGAACGGGGCCGTGGTTTCTCACAAAGTGAAGACTCACTGGAGTGAGAAACCCCGAGTCATAAAGCTTTGTCAGTGGCGGCTCAGAATTGAATGGGCGTGAACCAGTGAGTCTAAGAAGGTCAGGATCTCTAGCGACAAAATTATCTTTGGTCTTCAGATCTGTTGGAAGCACCTCGGTAAGAGGAGAGTCTTGCCTGACTGGAAAAGGTAGCTCCGTGATatctttgattttcttgatctccagACCATAGGTTACCTCAGTGACAATAGAATCCATTACGACTATCCAGAATTCTTGAGAAATTACATGAAGTCCTTTTAGTAGCTACTATATTAGTATCTCTGCAAGATAAGACGGAGAATAAAATTTAACAAGCggaaataaaattaaaattttGTCCacctggacgagaacgTTTCTAGAATTGGCACATTGATTCCGTGGCTTTGCGAAAATTCACATAGCATCTCTAGTTGCAGTGCACCCCTTTTCCATCGTTGTCCGGAAATTTTCAGAGCCGTGACACAGGTTTCCAAGTTGAGAAGGTGTTCTGGACGTAGCTTCTCAGAGTATAGCACTAGATGTATCATTGCTGCTAAAGAGCTAATGAAAGCAAAATGGTAGGACGCTCGTTCGATGCCTCCTGTTTCAAGCAGGATCCGAGTCAGCTTGGTTATTTCCGTGGCCGAGGTAACGCATTTGTTGCGGCACAAAGGGTCGTCAATAAACAACCGGTGTAGCAATACCACGCAAGCTTCGTAGTTTAGCTGAAACATTATTATATGGTAGTTCTTAGAGTGTTTTTCATCTCGGAAGGGCATTGGTaatgaatttttcaaagcctgGAATGCAAGCTCAGCGGTTTTAAGCAGTTTTCCTCGTTCCTGCGTATCACCTAAATCACCTTGTATAGAGCATATTTGGTCTGTAAACCTGTCCATTATATACCACACGCGAGTAGTGTagcaaaaacaaagctcttccaaataaCTAGGATCGTTCCGCGAGAGTTGCACTTCATAAACAGGAGAGATAATTCGCTTAAAGTGAATGCAAGAAGGCACACCAATCCTTGACGTGATAATTCTATCCTGCGTACAAATAGACCATAGAAGTGCAGATTGGAACGGAGTGGTTCGAGGTGCAAATTTGGCGGCTGAAGAATGCTCGTCATAAGATATATGGAGTCCCATATGCTGCGTCAAAGAACATGCCATCGAAATGTACAGATAAGACATCGAGTCATTGCCCATGCCCATTTCGTAGcaagaaagaagcagaaggCCTTGGAGTAGGTATTCGTCTAAGTTGAACTTCGACGCATATACTGCAATTTGCGCAGCCTGGTTCATCAGTAATTTACTGATTTTGGACGCATGTGGATTTTTAGAATATAAGCAAGCAACCCCATACACGGTGAGCATAAGCAGCTGATGGGAAGGGTCCGTGTCGGTCGAAAAAACCCATGTATCGAGGGTGGGTAATGTGAGCGTGATAGCATAGGTGATCTCCGAACAGTGTTTTTTGAATAAAGAAAGCAGCTCTGTTTTGAATATAGGATCAATGTAGTACAAGTTGAGCCCGGCTACTCCAACCAAAGGTCCAAGATCGTCGTACTGAAAATCAGGCTCCGGGGAGTTGTCGAGACGCAGATCATCCATCTCATTAAGAAGGGTGGTCAATTTTGCTTCTTCGTCCACCCGCTTCAAAAACTGAATTTGAGTTTGTTCACCATTTTCACCAAGCTGTAACTGCGGGTcgtttttggagagaaaGTCCTGTAGAACACGGacttttttctccagatatTGGGTATAATCTGTATGGTACTTTCGTCTTCGCTTATCGCTGTCGGCTTGATAGATACATTCCCGCTTTCTTTTAATGCAGTTCAAACATGAGGGAACTTTGCCATCGCAGTCCTTTCGTCGCAATAGTTTACACGAAGTGCAGATCCTCTGGGTCTGCAAGTTCATTAAGTATTTAACTTTTTTCTTTGATATCTATCTAACAGAAAATTACCAATCGAGCAATATTGCTTTGTCAACTAAATTTTTCTCCGTTGTTATCTTGCGCACCTGCTTAGCCTCTGTTTCCTGACTTGTTACCTTCCATTTGGAGGTTCCCAGAACCTCATCCAGCTCTTTTAAGGGCGGAAGTTTTGCATACACCTTGCCGTTCTCCTCCTTAACCTCAAACGTCGCAATAGACAGCGCTTCATCGTTTTTGCAGGCACCGGACTTGAGGTAAAAATTTCGTTTATGCATCGGACACGATATGTAGCAGTTTTTGTCACTATCTTCCGAAAGAAGTCCCTGGTTTAGCACAAAGGCACGTTTATGCCCACACATGTTCTGAGAGCAATAGAGCTCGTTTTTGCTAGTTCTGAACAGAGCAATTTGGGTGTCCCCAACCAAAACCGTTGCCGAGGACCCTGCCTCTGCTAGAGGCAGATCGGAGCACTCACAGACTTCCTGCCAGCTCACCGAAGACCACCTGATCTCATTGAATTTTTGGTTGGCCGCTTTCTCGGGCCACATTGCCGGTCTCGGTTGGCCCCTTTCATTGACTATCTCCACACAATCCTGGTTTTCAGGTGTATTCACAAATTGCTTGAAAATTGGgttttctttctcttctgaAACGGCCTTGGCCCACTCATCGTAATAACCGGCCACAAGCTGGCGCATTTGGGCCTCTAGGTCTTTGCAAATCCCTAATTTATCGCGGATGATGACGTCCTTCAAATATTCGATTCCACCAtcaaggttttccagccaTCGAGCTGTCCGCTGCAGTCTATCTGCCGTGGTAATGTAAAACATTAGGTATCTGTCAAGAATAGGGATCACCTCGTCAGGACGCACATTGGTGGCAAGAAGCTGCGCGTGCGCTGGTTTCATTCCACCATTTCCACCAACATATATGTTGAATCCACCACTCACCGCGCAAAGACCAAAGTCCTTTGAATGGAATTCAGCACAGTCTCTAACACATCCTGACACGCCTCCCTTCATTTTATGAGGCGAGCGTATGCCTTTGTACCGTTCTTCCAACCTGACAGCCAGACCAACCGAGTCTCCAATTCCGTATCTACACCATGTTGATCCAACACAAGACTTGACATTTCTCAAACTCTTACCGTAAGCCTGTCCACTCTCAAAGCCTGCTTCGTTGAGATCTTTCCAtattttcagcagatcgcTCTTCTTGACGCCAAACAAATCTAGTCTTTGTGCTCCTGTGATCTTCGTGTAGACACCGTACTTCTTAGCAATTTTCCCAATGGAAACAAGCTTTTCCGGAGTGATCTCGCCAGCCGACATCCGAGGAACAACTGAGAAAGTGCCGTCTCGCTGGATATTTCCAAGGTAACGGTCATTTGTGTCTTGCAGACCGTGAACttcctttttcaagagGTGTCGGTTGTATAGTGTTGAGAGAATGGAGCCAATCGTAGGCTTGCAAATTTCACAGCCCGACGAGCTCGGATCATTTCCCAGTTCCTCCATGACCCTCCTAAAACTCCGGAAATTTTTGACCATAATCAGTGAGAACAAGTCGACTCTTGAATAGTCGAAGTGCACGCATAGGTTGTTGGAAACCTTGCCACccaactttttcaattctttttcaaagatgatCTTTACTGTCGGCTCGCAACCCCCGCAAGCTGTTCCTGCTTTAGTGCACTTTTTTACGTCTGCAAGACTGCTGCAACCATTTTTGACGGCTTCCACAAGTTTTCCCTTGGTGATATTGTGACAGGAGCATATTTGTGTTTCATCTGAAAGCATCTCCATGTCATCTTCTCCCGATTTTCCAATCAAAAGCTCGGAAGGAGACTTGGGTAATGGTTTTCTTATCATCGCTGAGAACTTGGTGTAGTTACTTGTGTCTCCAACCAGAATTCCTCCAAGCATGTACTTGCCGTCTTTTGTGAAAAGCAATTTTGTGTAAGTTGCATCTATTGGATCCTCAAACACAAGGCCACGAACTTCTTTGTCGTATCCGCGAGGAAGCCATTTAGGCCCATTTCTGTCTGCAAAATAATCGCCAAAAGATGCAACATCGACACCCATCAGCTTGAGCCTGGTGCCCATACTAGGTTCAGAAAACTCCTTTGGCTGGTGTAGTTTACCCTGAGTGAGATTAAATGCCAGTATATCAGCCATTTCATATCCAGGAGCAATCAGTCCAAAGGTCATGTTATTCCAAGAAGCACACTCTCCAATAGCATAGATATTTTCATCCGAAGTTTGTAACATGTTATTCACTTTAAATCCGCCCCTTGAACCCGCATTCAGACCACAGCTGGTGAGTTCATCTCTTGGTTTGATACCAATAGTGTAGCAAAGAAGGGAGCATTCTTCAATTTGACCGTTATCGTATTTTACTCCTTTCAGATTTTGGTCTTCGTCAAATAGCAGCTCTGACACAGTTGTTCCAGTTCGACAGGTAATCCCCAGCTCTTTAACTTTGCTGGTAAGTAAAGAACCACCCTTTTGGTCCATTTGTTGGGAAAGCAGCCAATGTGACCTATGGACAATGGTGATATCCTCAAACGACTCCATGTCGTAGAGAGCTTTGGCTGCTTCTAGACCAAGTAGCCCACCACCAACGACAATGGctcttgttttctttgCACCTTGGCAATAATCAATCATTGAATAGAGATCATCGATGGTTCTGTAAACAAAACATCCCATTTCACGAtagctttttctggtgAGAGGTGGTAGCAGATCGGTAGGAAGGATGGCTGCAGAGCCTGTACAAAGAACAAGCACATCGTAAGACGCTCTGTTTCCTTTGTCTGTGGTAATAATCCGAGCTCGCCGATCTATGTCAACCACTTTTTCATCAATGGCATAGTTCCATTTTCCGCCGCGCTGCTGGTAGAATTCCTCTGGCGACAGTAGAAGATTTTTGAACTCACGATGCTGGAAATACTCGGTTAGACCAACGCGGTTATAAGCAAGATATGGCTCCTCACCATAAACCATTATGCTATACTCATTTAGTTTTGAGTCGTTCGAAAgtagtttttcaagaaatgAGAGGCCGACCATGCCAAGGCCCACAATcacaagcttcttcttaGCTGCCCGAGGACTGATGTCCTCTGGCAAGGGTGGAACAGAGCAAGTCATCAAGTTTTACAAAATGGAATATGACTTTTGCAACTGCTTTTATTTGTCAGGCTGTTCATCCCCTTAGAATACTACATAATTTCCGTCCCTAAAATTAATCTCCGCTTAGCAGATTACTTTATCACAGGATCGGATCCActacaaaaaaaaaataatcttATCAATAACAAAACTGAACTTGCATTGcataaataaaaaaatgtAACCGAGATTTCAATCAATTTTCCGCTTTCCTTGGCCTCTCCTCTCTAATTGGAATAAGCACACAGACCAGATTTACAGCAGTGCAAACAATTCCTATAATCCAAAACGCCTTGAAGTAGTTGTTCACTCCATTTGATATAGTGTACCTGAACACTAAACTAAACAAAATGCCTCCTAAGTTACCCATTGCTCCCGTAACTCCACTCACAATACCACTGTGATGTCTATTCACAACGGGAACACATGCATAATTTGCACCATTACCCATCTCAAACCAAAGACACAAAAACGAAACGGACACTATGAGTCCCGCGATGGATAATTCCGGAACTAGTCCAAtccaaatcaaaaaaatgccCTGCATCAGGCCAGTGAAGATCATCCAGAACTTTTTAGCCTTTGTGGTTTTGAATCTTTGGTATAAAAAATCGGAGATGATCCCTCCAGCTGGTCTTGCCACCACGTTCAGGAGTCCAAGCATTGAGCCCCATGCTCCAGCTTTAGAGGTGCTCCAGTTTGTCATCTTTTGCCCGAACAGGTTGGAAATAATAGACTCTACTGCAAGCTCAGTACCAAACGAGCACATGTAGCAAAGTCCGACCAGCATTGTCCGCGGGGATAAACAGATCTTGACCACGTCATTGAGCGATGGGTCTTCAATGATTTCGTCACCATTTATGATATCTGCGACTTCAAGAATTTCCTGGTCTTGATTGGGCTCAACCACGACCTTATCAATTGCGTTAACAGGCTCAACAAATACAGAAGTGAGCTCTCCTTCCTTAGAGAAGTGCCTTGTGACAGAGACAGACTTCACGAGCATATTATCCATGTTAATACCAAGGATATCTCCACGAAGGGACCATCTGCCTCTCGGGCAGTCGCTTCCAAATACAAAGATCAGTATTGCCGTGATCATCAAAATTAAGAACGGCCCAATCACAAAAGAGTAGCTCCAAGAATGGTGCAAAGAGTAACCTCTATTTTCCAACGCATTTGAGATGGCAGGCATGACAAAGAATGCCacacctcctccagcatTTCCCCAACCGGCAGAAATGGCATTTGCTGTCCCTATAATGTTGttatcaaaaaatacagcgCAGAATTGGGAGCAACAAATAAACGAGGAGCCTAGAAAGCTGATAAAAAAGCGAATGGCATGTAGACCTGCAACATTTGTAACCAAAGGAACAAATGCAGTCGGAATTGCTCCTGCAACCAGCACGCCTGTCAAAGTAATCCGTGGGCCATACTTGTCGTTAAGGGGCCCCAAAATGAATCTGCCTAGTAAAGTTCCTGTCAGTCCACATATGTTATTATTGGATATATCCACTGCAGTGAGTCTTAGGtccttcttcaacatgCCATGGAGAAGAGGCGGAAACGCGAAccaagaaagaaaacaaacaaaaaaaCCAAACCACccgaaaaagaagtttctTCCATAGACGTTCCATAGGTTAAAAATTGGTATTGAGGTCGCTTTCAGGTTTCTTGGATTCACTATTGGCGGTTCCCATAAGGTAGACAGTTGCATTGTGGAGGGTATTGTTTGTATGGGAGCATTTTTTAGGTTGCAGTAACACTCTTATATATGTACACTATTgtaccaaaaaaaatcaacTTTTTTCGTCGTTATCATATTAATAGGGTAGCAAAAGTATGCAAAAAAATCTCCGTCGACAATATTTGAAGATAAAATACCTATTTCCGTAATGGGCATCCTTAATTTTGAGCAGAATATTCTCCGATGAGCGGGATGCTAGCCAAAAAGTCTATTTACCAAACACTATCACATGTAAGTGCGCCCATTTTTGTACCGCTCCAACGTGAGGTATGCTATGAAAAATTATGCGATAGTGATTTCTAATCGTTATGAACGTCTACTTCGGATTTCTCTCTTGAAGATCTTTGCATAGCTTACTATCAAAAACAATGAACATCAAGCTGGTCCATATCGTGTATAAAGTCTTCAATGAAGTAGGCGTAAACGGTTTAGGAGGAATTTCCACTTGAAACCACCTCATCCGTACTATCATCGGGCTACAGTTGATTCTTGGGCACCTTTGGAGGATCACCTTTACCTCGAACACGCCTACTAGTTCTCGTATGCCTTAGCAACAGCCGGGCGTGCAAGGACCTTCTTCTGCCACTTGGCAATATTTGGGAATTGGTCCCAGCTTCCAAGGCGAAGCTTCTCCTTGCGTCTTTCGTCAACAAATGCAATCCATGCAATGTCTGCAATTGTGTACCCTGTATCAAGAATATATCCACTCTTGGAAGACGCTAActtgttttccaaaagtccCAAGTAGTGCCTAGCGTTATTGATCGCCTTTTCCGTCTGTGACTCGTCATCAGCATGGGCCAGTGACGCAACTGCCGATGACAACCCATTTTGCAGCGAAACCCATGCGAGGGCATCGTATTTTGATTCGAGAAACTTGCCGGATCCATATACCTCTGCCAAATACTGCATTATAGCTGCAGACTCAATCAAAGTTGTCTCGCCGTCCTTGAGCACAGGAACCTTACGGTCaggatgaagaagaacgtACTCAGAGGAAGTACGGACCTCGTTTCTTGGAACAGCTTCACCTTTCCAGTCAACTCCCAACTCATTGAGAAGAATTGCAACCTTGCGTGCGTTGGCGCCGAATCCTTCGGCGTAAGGCAGATGATAAAGAGTAAGCATAACTTTTTCTAGCTATGGCAGACATAAAAAATCTCGAAACTAAAATACCGCACCACGGGATTTTGTTTGTTGCACGAGGCTGCGTGCTTGCAACCCCACACTCCGAAAAATATCAAGTCTACTGCTTGCGAGGTCAGATTATTGTCGAGTGCCTCAAAAAAAGAGTCTTGTCAATCTCAGGGTCGAGAGCACCAACCCTCGCTATTTTTCGGCTGAAATCTCGGCCAAAACCCAAATTTATTACTCAATTTTCGAGGTATCCACAACGAGAAATTGCCTTTGGGTAGAAATGAGCGTACGAAAATTCTCCGGATCGCTGATGAAGGTATAGAATCACCTAAATGTTGTGGAGATTGAACGCACAGACTTTACTACCGTAATTTCTGGATGCACCCAACCAATAGCCTAGAGCCTCGTTCCGGACGTTACCAGACCTAAGAGTTCAAAAGGTTGCAGAAACTTTGGAGTAACTGGCTTGGGAGACTCTCCAAGCCTGGTAATTTACGATACCGGTTAAAAGAAGGCAACGACAAGGTCACGATGTCGTCTTGCAACGAGATCCATCAAACTATAGGCCAACATTTATGACCGTGAAGCGAGTAAAACAGGATAGTCGATTACTTCAAGCTGGCAGATCTGGTCGTGTATGCGCTGCCACTCTCCCTAGGTCTTAACAATGCAGACGATAAAGGTAATGGCTCACAAGCTAGATACGGGAGGCATGGTCGCTGCCCTGAGATGAGTCATACCGCagcacaaaaaaaaacgcATGAGACGGAGAGTCTAGTGAAAAGATTATACACTAATCCCCTTCTTTGGCATCCTTATCTTTAGTTTCACCCTATTTTCTCAGGTCTAGGAAAAGCACACAAATTTTGTTTAGTCCTTCCATACCCATGTACACAGCAAAGGTAGTTCGGAATGCATCGGGCAAGGCTGTCCGACTTGTTTATTCGACTCTTTAGTTACGATCAACATGATTGATATTGACTTGAAGTACAGAAATTACAGTATTTTAGTAAAAGCTTCTTTAAGACACAATCTTAATTTTAaaaatcaacaaaaattgaaatGGCATTTAATAAATAGCGATGGGATTGTAGCTTGCTTTCATAAAACCCTAAATATCAACAGTGCAAGCATCACAAATCATCAATCACTCCACATACTCGACAACGTCTTTAGTTTCAAGAGAAAGCTTCCTTTCAGGGTCGTAGTCAGCATCACCTTGAACCGGCATTGTCTTGGCTATCCGAACAGTGTCGAACAAGGTTTGAGACTGAATAAATATAtcatcaatttcctccAGGCTTCTGTCTCTTGTCTCCGggaaaaagagaatcaAGCAGGCCAGCAATACAAAAGCGGCTGATCCATAAACAAAGTAATACTTGTAGCCAATATTGTTGAATGCCGTTGGAGAAGCTTCTGCAACTAAGAAATTGAATAGCCAGTTGCATGCAGTGCTGATAGCAGTTATCTGGGCACGGGACTCAAGGGGTGCAAGTTCAGCTGCATACATGAAAAccacaagaagaagaccaacAGGAAAAGCATACATTGCGACAAAATAAAACGCCACCATAGCCTTCGCCGTAGCTGGATTTTCAAGGTCTGATGCAAGCCCACCAAGGATAAACTGACAGATTGCCATAATTGCTGCGGCGTGAATCATTGCATACCGCCGGCCAAATATATCAATGAGGAAGATTGCAGCGAATGCACACATTGCTTGCCAGATCTGAATACTCCCCGAGAAAATACGAGCTTCAACAGAGCTCTAgccgagctgctgttcaaaaATGCTCGTGGAGTAAAAGGTGACAATATTAATTCCGGTCATCTGAGCTCCAATATTCAGACCAATAGCCATAAGACTACGCCTCAAATGCTTGTTTTTGGTTCTCGAAAACGGAGAAGCCTTAATAGCAGCGGGATCCTCCAAAAGAGACTGCTGAATTAACGAAATctctccttgaacttggtcGCTCTCGACAGGCTTATCTTCCAGCAGAGCAAACACTTCTGCTGCTTCCCCTGTACGCCCAACTTTCACCAACCAACGAGGAGACTCGGGAAGGAAAAGGATCAGCGAAATACATATGAACGGGAAGAGCATCTGTAGCGCAATCGGAAACCGCCAATTGACGGAGCTGTGTTtgacaaaataaaatcCGAAGTCAACCCAGGTAGCTAGTGCCactccaaaaattgctAGAGACCCGCAGAGAAGCACTAGCTTACCTCTCAAACGTGCCGGAGCACACTCCGCGACGTATGTCGGCACAGTAGCTGTGATACCTCCAACGCCAACTCCAGTGATCACTCGTGCAATAATAAGCTGGGCTATATGAAAAGAGGTGTCCTGGATAATCACACCAATAATGGTGACCGTACAAACTGTCATTATGAACCGACGACGACCGAGCTTGTCACCGAAAAAGTAAGAGGCAACACACCCGAGCACACACCCTAGCTCATAGATAGCAACGACTGTTCCTTCAATTACAGTGGCATGCTCTTTGTTAACTCCTGGCCTACTGGTGTTCAACGTTGGGAACTGTTTCTCAAAAGTCTCCATTGTCAAGAGACCATTCATAATGGCTTGGTCATATCCCTGCAAAATCCAAGCAGATGCACCAGCCAGAGCAATGGCAAGTGACAACTTATTACCTCTCAAATTTTGTAAAAACATAGTTGATTAAGCAAGCCGGCACAAGGCAGCTATATACATTTTGTTTTCGGGCCTGACGCGGGGTTAGTGCAACCATGCATGAGCCAAGAAAATTATAGTTAGAACTCAATGTCCCGCAAGTTGCCAAGCCTTCGCGAAATCTGCCAATGCGGAGAAAAGGTAATTGACTGAAAAAGGTAAGTGACTGATAATGTTTCTCATTTGCGTGCCTGGAAACCT
>chr6(NW_017264702:1239421-1254287)
AGTAAGCGTCTCTTGGGAAATATATAGTTCTGAGCATTCGTCCACGTGTAGTCAATGAAAGGGGAACGCACAATGTCTAAGACCTGAGCATGGCGCTACAATACAGCGAAACAGAACGGTTGCCGACAATGGCTGGTTGGAATGTACCTGAGCACGTGCCTGGATCTTGCAGGAAATTTTTTAGTGCGTGAGCGCGGAAGCGGTGGAACACGTTGACGTGAGAACAGGCACATAATGTCTCTTGGTGTGCGATTTTAGTAGCAGGCTCAACAAAACTGATGACAGATTTAGAATCCGACGTTATATACTGCTTGTTTCAGAGGATTCATTCGCATAACCTTGAATCTCTGTGCTTGAATATATGAGCTGGCTCTTCGATCCAAAGCGGAGACCCAGGCCAGTATTGATTCCAATCTGGGccttgaaaatgagcaaGACAAAATTCAAAGCTTGGTGTAATACTAACTCAGGCACCACATGGATAAATGAAATTAATATAGTAGGATAATTAATTTTGTTCTCATTCTGAATGAGGAAATTTCATTGATAAGATATTTTAGAAAAGCAAATGCAATCGTGAACAAGGGGCAGAATTGGCTATCCCAAATATGGTCGACCTTAGCCTTAAAGGTGATTAGGTGTAATAACTAAAGCAGTTTTTGTTTACTTGCAAATTTGAACATGCTCAGAAGGGTATCTGCATTTGCccaataaaaaatattaataGTCATTAGGATCGAAGGTCAATCTTCAGTTACACGTCCAAGAGTCTGGGCCAGACAGGCACATTCGGTTATAGATTCCGCAAACGCGTTGACAATAGAGTAATGTCAATGTCTCCAAGGTACTTGTCATCTTGACAGAGTGTGCAGACAGCGTTGCATTATAAGGACTAGGAAAAACGTGGCTCTCCATAAAGTACACCTCCTTCAAGAATATCTTCCTGTCAAGATCAACACCTGTAATAAGATTGAAGATGTAAAATTTGAGACAGTGATCCCTAGTTCAAGCCAATGTATCCGAAGACTTTTAAAGCTAGAGCTGCGCTACATGGAAATACTCCCATATCTGGCAAAAAAAGTACCAGAAAGCAACATAGGAAAAACGTAGTATTTCCTTCTTCATGAAAGATGACAGCGCAAAAAGTTTGAGTTGCAATCGAACAATTCCTCTAAGGGCTTTTATCAAGCTTGATGTATATATCTGTCAGTAGGCTTGTTGCAGAGCACGTTCTTGCAAATTTCAAACATACTGGCTGACTCCAGAAATGAAAGCAGAGCAAACTCTTGAAATCGGGAAAGCTACAGAGGTCAAAAATTGCGCGATATTGTCGCTAGGCGGCACTATTTAGGCTGAAAGCATATTGTATCGGTGAGGGTGCATCTTAGAAAAGCCAACACAAGACGTGATTGAGAACATCAAAAAACCTGTCACTTTGTAGTCGACTTCCGAAGGTTATGTCTCCCGATAGTGGAGGACAGACTTTCGCCACTGACCGGTAAGCAGCTTATATGATGCATCACTACATGCATAGATATATTTGGAATGGAATCATTGCAGAGAAGGCAAAGTTGAACTTGTTAGCAGTCACTTCAAATACTTGTAACTCATTTGAGCGCAACTGCCAAAAGCGGAAAATTAGCTTTTGCTTATCAAGAAACCTCTTGATAAGGTCAGCGGGGTTTCACACATCGCTAGCGGACTAGGCAGGCTATATAAACACCAAAGCTTCCCGGCTGTAAGAAATTACACCACCGATGCCGACCGCCTATCCTCATCCACAAAAACATCTTGGTCACGCCGTCAACTACCTCACCGGTAACCATGAATATGACATCCCTAAAGAAACCGTTGACGGAGAGATTGCCCAACTTCGTGCACGCCTAGAGAGCAAGCCATCGTTCAATCCCGGCCTCACTTTTGATCCTGAAAAGCACCTAATCAAAGACCCAAGCGCCAAGGTTCTCACGCTTGATGACttgaagatcaagaaaaCCCGTGTTGCACCGGTATGCAACTTTGCCACCACATATCAGTTTCCCCTGTTGACGCAGGAGGCTGTGGATATGATTCTCTGGGAGGCTTTGCGTCCGGAGATTGTTGAAAAGTACGGCCGTCTTCCTAACCTCGCCAAAAGTGCCACCCGTCTCGATTTCCATATTGGCGGCCACTGCAGTCGCTGGGCTCCATTTACACAGGCCCTGTGGAATAGCCCCGAGTTGAGAGAGATTCTCGAACGCTTTACAAAAGTGAAAATGAAGCCGCTGTTCAGTGCGGGTCATTTTAATTTCTCACTAGCAGAGAAAAACGCTACAGAGCCTCCAAGCGAAGAACTTCtcagaaaatacagagaGCAGAGCAACGGCGACGAGGTGCCATCATCTCTCGGAATGCATTACGACTCGTCGACGTTTGCTCTTGTTATTATGGCtgagctggacgaaaaTACTATTGGCGGCGAGACGGGCATTGTCACAGGTGATAACAAGTTTGTGCGCGTGCCAGACCCAAAGGTGGGCTCTGCCACGCTGATCCAGGGCATGGTGCTCAAGCATGTGGCCACCAAGCCGGTCTCAAATTCCAACCGTGTGACTGCCGTTGCTGGCTTCTGTGTGGCAGGCCCCGAAAAGCTGGATAACAGTCTTTTGACCAGTGTGAAGCCATCAATTCTCCCTCGTCAGAACTACAACGAGTTCTACAACGACTGGGCGCAGTTCCGGCTCACAAACCTGGCTGAGCACATTTTGCACTACCGCGAtcagctgaaaaacgtcGAGCAGTTTGACCAGAAAGATTTCATTGCGCACTGTCAGGAAATGGAGTCGTACTTGCACAAGTGCTGGGACGAGATGGAAGAGCATTACAACCCTCCATATCCACCAAAAGAGTTCCGCATCACTTATGACGAactgtgaaaaaaaaaaaaaaaaaacaaaaaatttatGGTAGGTAGAATAAATTATAGCACATACCTATAGGTAGGGGCCTTATCTCCTAGCTcagccagctcctccaggGAGAATTTGTCAATTTCCTCTTGAGACAGAGCATCCCGTTTTCTGTTTTGCGATCTCAGATAGAGGTAATTGCACATGCACGGCACCATGGCACCAAGAACCGTGCAGCCGACGGAAAATCCGAATCCTAACGGGTAGTAAGGTGCCTGGGAGTCGATATAAATATTTGAGCCAATTCCACCCCCACCAATGGAACCCAGAAGCATCATGAAGCCAATTGCCGATGCCCGCTTGGTTGGGTTTGGAATGTTCAGGGACAGCCAAGCACCAATCCCTGGGGCCTGCGCATTGTAGCCCGAGGCTGCGAGGAAAATAGCAAAATACGACACGCCCGGTAAATTAGGATGGTGGACAGTGATCCATAAAATGATAATACCCACAAGTCCAATTGTGTAGCAAATCATAATTGTACGAGCACGCTGCTGCGAGCGGTCAGCCCAGATGGCCATGGACACAGTGAGAATGGTGGCCGCAACATATGGCGGAGTGGTCATGGCCTGTGCCTTGATGGCCGAATAACCAAGGTTTTTGACCATAGTGGGCAGGGTGTAGGAAAGAGAGTATGTTGGAACAGAACCTCCAAACCAGAACATAAGCATAACAAAGTAGACTTGCGGGTCCTTGAGAGCGTTCCAGGCCTGACTCATCTCAAATTTCTGGTTGGTTCCTGCCGGCCCGTTATCGTATTTTTTCCGCAGATAAAGGTAGTCTAGCTCTTTATCAGAAAAAAACCGAATCTTGTCTTCTCCAGGGAAATTTGGCAGCATGACATATCCAATAAGGGCAACAAACACTGTCGCAACTCCTTCAATGAGGAACAGCCAGCGCCAGGCACGCCAACCTCTGGCATAGTCGAGATTACCGATCCCGTAAGCCAGAACTCCACCAAACGCACCGGCAAGCGTGTTGGCACCATAGAAAATTCCCATTCTTGTCTGCAGCTCGGAACGGGTgtaccagcagctgagaATGAAGTACGAGCCAGGGTAGATCACGCTTTCTGCGGCCCCTAGACACAGCCGAATACCAATATATTGGTGCCAGTTCTTCACAAAGGCAGTGCACAGAGCCACGACTCCCCAGATGACCATCATAGAAGGCACCCAAAGCTTAGGACCAACCCGCTTGAGGGCGATGTTCGAGATGGGCTCAAACAGGCCATAGGTAAAAAATAGGCACGTGAGGGCCAAGTTGAACTGTTCGCCAGTCATATTGGTGTCTGTGAGAAATCCAAAAAGTTTTGCATTACCCGCATTTGACTTGTCGAGAGTACACCACAAGTAGCAAAGGGAAAGGTAAGGAAGCAAGCGTAGATCGATCTTGGTCAGCATTCTGCGCTTTTCTTCGGAATGAGAAGAGTAGTGttcctccagctcgagGAGGTACTCGTAAGAGGACTTATAGTCGGTGTCAGCAGACACCTGAGTGATTTCAACGGGGCACCCTTTCTCCATACCAGAAGTCAGCAATTTTTTCGGTTTATAAATATAGCTTATCTTATCTTATCaggaaattttttttgtcggCACTTGATGCCGACGCAGTCCATAGATTAGGTATACAGATACTCATCGAGccgctcgtcgtccgaaTCCTCCTTTGCAGGTATTGGGCGATTGGCCAGCGGCGTCAGCCGGAATCCGTGCCGACGGTACTGGTCCACGGGATAGTCCAGGGTTTGGGAATGGCAGGTGATTCTTTGGTCCCAGACCACCACTGTACCCTTATCGTATCTCACACGGCACGCAAAGTCCTGCCCGCGGATGATGTGGTTAAACAAAAAGTTGAGCAGAGCATCACTCTCCTCTTTCTGCATTCCCACAATGCTTTCCGTGTAGACGGGAGTGACATAGAGAGCTTTTCTTTTAGTCACGGGATGGACCACCACAACAGGGTGTTCTGTCCGGCAGATGTTGCGTCTTTGGATTGCGGACGTCCCGTTGTTGGTAATCTCTGCATTAGCCACTCCGACATTGCAATGGACAGCACGCAGACCTTCCAGTCTCTTTCTAAACTTTGGAGAGAGACGCTCGTAAGCTCCATAACTACTGGAAAAGATAGTGTCTCCACCTGCTGTTGGAGGACATTCCAGCATGCACAGGATAGTAGTGCCTGGTGTCTGGGGCTCTGCTGACTGGTCAGAGTGAAACTGGATCGGACTGCGCCCTTTCCAGGACCGTCTCACACGCAGATCATCCTTATCATCATAGATTATCATGAACTCCGGCGAGCCATTTGCCGGATGAGGAGCCCAGCCGTGGATATGCAAAGGTCCAAAATGACGGGCAATATCGAGCTGTCTGTCAAACCCGATGTCTGCAAAGTCCTGGTCTCTGAAGACCACGACTCCCCGCTGCGCAGCAAGCAGtgccagctcgtccagccCGGCTGAAGTCAGCTGCGAAAGCTGTGTTTCTCTAATCTCTGTGCCAATAGCTGGGGAAAGCTCCATGACAGTGGcgtttttgagcaggttCGGCATTTCAGGGTCTGCTCTGTGGCCCGGGTCATGGTGGACAAATTTGCCAATATCCTCGACTTTCTCAAGTGGGTCGTAGAAAGGCAGGTAGTCTGGGTATAGAGGTTCCGAGGAGGAGGGTCTTTGGATAGTCACGGTCATCGTTGGAGAGGAGAGTATCTGAGTTAGGTATTTAAATCAATACATATCTACCAGGGAATCGGCGGTCGCCGAAACTTACCGACGACTGctgagctgtttttcatgCTCCAAAATGCTGACAATAGCAGGATTACTGATAAGCTTTTCGGCGGCGTTCGCCGACGCAGGCAGCAGCGGACTGCGGACATATGGCTCGGAGCCTTCAAGATGGTGGAGCAGGGCCTTCATGCCGGGAATGCCAGCGCTGGATATTGCCGCATCCGCGTTAGACACGAGCAGATGCAATTTGTTGGCCTGGCATAGAACCTCTGGGGTCAATGGCTGCTGACACAGCTCCCATAGCTCCTGACAGGTTTTAGGTGCAAAATTTGGGACCCCGGTGATTGCGCCCTGTGCACCAACAATTATCCCTGGTAGCAGGAAATCAATAAATCCACATAGGGCGAAAAAGGGAATACCTGTGGTACGTGGGCCGAGCGGGGACTGGGCGACGCGGGCCAGCTTTGCAACAGAAGCACAAGTTAGCTTGCAACCCACTACATTGGGTGCTTTCTCGGCAATTCTGAGAATAAGGTCGCTGGACATGTCGATTCCACCCGCAACAGCAGGAAAATTGTAGATTAAAACGGGGATAGGGCTTTGGTCTGCAATGGTGGTGTAGTATGCTTCTAAATTGGCTTCTCCTAATCCATAATATCCAGGCGGAATCACCAGAACACTGTCAGCcccagcagaagcagcGTCCTTAGCATACTGGACCGCCTGTTTGGTGGACagtcctccagctcctgccATGATAGGCATGGTCACAAAACCAGCCTCGTCTAGTACTGTTCTTGCTAAGTTGATCAACCGAGTCCTTTCCTCTCTTTCTAGGTGGATAGCCTCGCCCATGGACCCCGAAACAACGGGCATAACGCCAGCCTCAGCAAGACGCAGCGTATGTTTTGCAAACTGGTCGTAGTTGATTGTTTCATCGGCGTTAAAGAAACACGGCAGCGGCGCAAGAATTCCAGGACGTAGCGACGGCATTGTCCCCTGACGGCTGGCGGACGCGATTTATATATGTCGGAGGTTGTCGGCGGTGGCCGATATAAATATCTTATCTACACGCAGAAAAACTATATTCATGCAAAATTCACTAGACTACGGTCCCCGCGATCTCATTGGCTATGGTGAGACCACGCCAGACCCACGATGGCCCAATGGAGCCAAGATTGCACTTTCGTTTGTACTAAACTATGAAGAAGGCAGCGAAGTGTGTCCCGAGAATGGCGACGCAGTCACCGAGGTGCTGGCTACAGAACTTGGTCCTGGGGTGCAGCCATCTGTGGGTGGAGCTCGCGACGTAAACATCGAGTCGCTGTATGAGTATGGTAGTCGTTGTGGAGTGTGGCGCGTTCTCAGACTTTTTGAAGAGCACGGCATGAAGCTGACTATTTTCGCTGTTGGACAGGCACTGGAGAAAAATCCGCAGGTTGGAAAGGCCTTTGTTCGCAGCGGACACGAAGTGGCATCTCACGGCTGGAGATGGGTCGATCGCTCTGGATGGACTGCGGCtgaggaaaaggagaacgTCAAGCGGTGCATCCAAGCGATAGAAAAAACTACCGGTCGGCCTCCACGGGGCTGGTACTACGGGATGATCCACAGCAAAGCGGCAGAGAGGTCTCGCAGCATATTGGCGCAGACGTTTGCGGAGCTAGGATTGCCGCTTCTTTGGTACGGCGATGCGTATAACGATGACCTGCCATACTGGCTACCATACCCAGGCGGACCCAAGCAAAACGGGCTTTTGATCATTCCCTACACCATGGACACTAACGACTACAAAAATGCAGGCTACCATGCGTATATTACTGGAAATCAGTTTTTTGAGTACCTGCGCGACtcttttgacgagctctACCGCGAAGGCAAGCATGGAAGCCCCAAAATGCTGAGCATTGGCCTGCACGCCCGAATTATTGGCCGTCCAGGAAGAATAGCTGGACTGCGCAAGTTTCTAGATTATATATCAGACAAGCAGGTGTGGGTGGCCACGCGCGAGGAAATTGCGCTCCATTGGCGCAAAGAGTTTCCCTACGTGTAGTCACCACACTGACGAGCCAGAAACAAGTTAAGATCAAACCCTTCGTCAAGAGGAATCGGGAAGACGTCCTCAACGTAGTTTTTGGAGTCGTCTAGCAGTTCAAGCGAGTCATAGACCTGGTGGACCAGAGCAGCAATATGCGCAGCAGGATGAGTAGAGTCgaggtcaaaaatggtgagcccgagctggagaaggttGGAAAGCGGCGAGTTGGGAGCCGGAGGAGCTGTTTGGTTCTGTGTCGGAATGCGGCAGAAAAATCTCTCGTCCACTGCTCCTCGAGCATACAAAATGCTAAGCAAGATAAATGCAAACGCGTGTGTCATCCAGTAGGAATCAATGGCGCAGCGGAAGCGAGACAGAAACGAGTGGTTCACTTTTGGTTCTTCCCATCCGGGAGTCTCGAGAAATAAGCCAAACATATAGAGTGCTGCCTCTACACTGCGTTTCAAGGCCGCCAGCACAGATCGTTGCTCAGATTCCGGGACGGGCAACCCTGCACACAGCCCTGCAAGAGGCGCACTATTAAGACTCAGACGGTACCAGCGCATGGAGGTGAATGGTATTTCAGATAGGCTGAGCTGCGCATTGGGGTAATTCGTCCATTCGGCTGCCCATTCGTCCAGAAAGAAGTTCACGTATCTTAGATCCGTTGCGTGCTTGAGAGCCAGAGTGAGTTCACAAAGCCCTAGCAGCTTGTGGTCGTTGGCTTCTGCACTAGCCGTAGAGCAGAACTTCCTGGCGAGGGCCACAAGCGGAACAGGGTCGATTGTCGTGGGCAGCTGCGTGGAAAGGTGAGTTTGGTAGTCCAGAGAAACGAGATTGAGCATGATCCGCAAAATTCGCACGTCTTCGAGCGAGCCAGTGAATTTTGTTTGCAGGTGGCCCTCGAGATCCATGAATTTGACCCATCGGATCGTGAGTCCAATTACGTTCCATACAGAAACCTCGTTGTATCTGCTGGCGCTCTGACTTGCTCTCAGCGGCATCCAATGAGCATAGAGCTGCAGAGActcgagctgctccagcGTGATGCGGTCTGTGCGTCCCAGAACCACCCGAGACAGTGAAAAGTCTAGCAATGCAGCCAGATCGTGTATGTTTTGACCGGGCTGGGAAAGACTTCGCGCTCCCACACAGCAGACGGTAAGAAACAACAGTGTTGACCGCTGGCGCAGATCGGCTGCGTTTGAATGTATGCTTCTTGTAAGAAGTGGTGCCATGCTGTGCATCTGTTCAAAATACAAATCAACCAAGTGTTGAGCGTCTTGCAAAGACAAAATTCCAAGCGACACAGGATCGCAGCACCACTGGTCTGTGCGGTAGAGCTGATGTAGAAGTGGTAGGGGCGATCGTACTGAAGGTGTTGTGCTGTTATTTTCGGCCATGCCATTGCTGGCCATGGAGTATGCACTCTGCACCGTAGACATGGGTGCTCCGCGAAGCGAAATGGTCTGGATGGCGACGGGAGGACGGTGCAGAGGTGGCGAGGGTTCAGCGGGTGGCGGATCGGAAATGGCACCTAGTAggtcaattttttgttcGATCGTTCCCAAGGACGAGAGCACGGTGCTCATCAGTTGGACGACTTCGGAGGCCCCTGGAATTTGTTCCTCCCCGTAAGAGCATACCCTGTCACTCTTGGCGCATCTGAAGCACGGTTGAAGCCCGTCGCAACGCTGTTTCCGCAAATGGCAGGCATCGCAAGCCCGCCGGACTCCTCTTCGCTTCATGATAAGGATTGAAAAAATGTCGTGTACTGAATTTCGGAAGTAGATAACAGATGCAGAAGATTCTCTGGTTTTTTGATTAGCGAGAACTCAAAATACGCTCTACTTTGTAATATATGTTCGAAATACAATCTTTAGTACAAATTTGCTCCGTCAAGTGAATTTTCCATGCTCCATGCTTGCCCAGAttcgagtttgagctctaCCTGAGTATGCCTTGTCCTTGGTTCCAGTTAGCAGTCGGCAAACATGATCTCACGGAGAATACTCAGGGAGGTTTGTTGTAGAGCGGCAATCACGGCCAGTCAATGGCTAACTGTGCCCTTGTGATGCATATAGCACCCTTCTTGAAATTTCTGTGATGAAAGATTTTGCTCTCCAAATTCTATTTGCACTTTCAGGTTAGCCTTTTACATACAAAAGTACAGCGTGTAAGCAGAGCTAAAACAGATTAGCTCACTCATCGCTATACACGTGACCCTTCAATGTCAATAGTCTGCCTCCATCCATCCTTACGTTTCGACCGTCAAGATATGCACCGCCGCTTGAACACATGAATATAATGAGGGCCACCATCTCTTCTGGAAGACCTGCCCTCCGTGCTGGGAGCTGGCTGGCATACTTGATATTTGATGTCGGATCTTCCGCTGCCATAGGGGTCATTCTGCTTTCGTAGAGTCCTGGAGATACAGCGTTGACCCTAATATACTTATCCGCAAACTCAGCAGCCATGATCCTCACCATGTGGTCTATAGCTGCTTTTGACAGCTGGTACGCTGGAACAAACTGATTATTGTGCACAGATGCAGGAGATGAGAAGCAAATGACACATCCTTTTCCATCCCCTTTCTGCGCTGCCTCGCCTAGCTTTTTAACTAGCCCACCAGTCAAAAAGTACATTCCGAACACATTCACGTCAAAGGTATCTCGAAAATCTTTCCATCCGATGGAACAAGTGGCCTCCTGAAGCTTCTCAAGAGATTCACCTGGAGAAAAAGTGACGGGGTTTTGTCTTCTGATTCCTGCACAATGAATGAGAATATCCACATTTTCGTAGTTTTCATTGATGAAGCTTACCAGCTGTTTATTTGACACCTCGTCACCTATGTCATAACACAAAGATGTCACTTTGCTAATAGAACCTGTTTCATCTTTTACTTTATCACACTTGTGAACCGTCTCGTCCAGACGATCTTGGAATAGGTCAACCACTGCAACGTCAACATTATTGGCTACCAAACCCTGGCAGATCATTTGGCCGAGCCCTGAACCACCTCCCGTTACGATGGCCTGTCTGCCTGCTATTTTGTAAAGCGATGGAATAGTAAATTGTGACATCTATGCTGTGACTGATTACTTGTTTGTATGGAAATGCCGAGTCTaatatttcaaaaagatAACGATAAGTTTTCATATAAATTATAGTCAATCCTGCCTCATATCTTTATATTAACAAGCAAGAGAATCATTAGCCAATAGCTGGAGCCTTTCCGGAATGCGCGAGCTGGCAAATAAAAAACCCATTGCCAAAATGCAACGGATCCGATTCAGATCAAGGTAGTGTCGCAAATACTACCGGTAAAAATCTTgaaattttatttatcgCTTATCTCTCTCCTGCCCAATAGGACATCTAATTTATCGAAAATTATCAAGTCATAATAAGACCTGCTATTAGGTTACAAGTTTACTGTCATCATCTTATCTGCTCCTTTGCTGGATCATAATGTTCTCCTGCGGTGTGtgcaaaaagagaaaaaagaaatgTGACTTCAATCTCCCGAGCTGCAAAAATTGCGAGTCTATGGGAACCATATGTCGATACTATGACGAAGGATTGGGAACTTCGGTCTCCAGAAGGTATCTAAAAAATTTGGACGATAAGATAAAGGAGTTAAAATACGAGATAGCCAAATATGAAAACAAAATAGAACGGAAGAATCTTGCACACTCTAGCACCAGCAGTGAAGAGGAAGCCAAGCAGCTACCTGAAACATCTGTAAGCTCTGGATGCTTTATAGAGGGGAGCAAGGATTCCTACTTTTTTGGGCCGGGATCTGTGGTCTCAATGGTTCACTCGGTGTCAAAGGTGTTGAACCTAACTGTCGAAACAAGTAATCTCAGCTCCATTGACAATTATACATCGTTTCCAAAGATAAAAGTTCCATTCGATTTCTCCATAATTGGCCATGAGCAGTCCAGATTGCTCATTGAGAACTACCTCAGTAATATTTATCCTGTTTTCCCATTGCTTCCAGAGAGCTTTTTTCATTTTGAGGTCATGATTCGAAACTACCCTTCATATGAGCAATTGTTCGTGCTGCTTATATTTCTCGTCTCTGCAACCCACCTGATGCGGAAACGAGTAGATTTTGCTTCTATCAAGATAATGATTCAACAAAAAGTAGCAGAGCTCATGAAAGACAAATTGAGAGATTCCGATGGTGACACTCTTCTCGCGTTAGTGTACTATGCTATCTATGAACTGTTGGATCCTGAATCAGGCTCGCCAGTATGGAAGACCCTTTCTTTAGCCTGTGCTttggctgaaaaattgagattctcaaacaccGGGAACCAAGGTCCGATACCCGGAAGAGTGTGCAAACAAGTCCCTCGGATTAAATTACTGAAAGTGCTCTATGAGCTTGAAACCAGTGTCTCTCTTTGTCTAGGCAGACCTCCttcaatttatttttcgagGAATCAAATCGGTCGTCTTGAAATTGACGATAGTAACAGCAGGACTgtttttgtcgagctcaCAAACAGGATCGAtctctttcaaaatatTTATGGCAAACTCTCTGGATGCCCTATCTGCCGGGCTGAAGCGCTGATTGGGCAACAACTGGAGACAACAGCAACTCAATGGCTTACTGCTTGCTCGCTGCTCACTCATAGCTGTACTCAGTGTGAAGGATCTGGTTTCTACTTAAATGTTTTGCAATCTAGTGTTGAATGcatcaaaaatgcaaaccgaaaagctcaaaagtACGCCCCATTATGTTTTTGGATAGAGATCTCCAACATTATGCTTTCTTTAATGAGCTTATTGATTATTACTAAGCTTCATCATGAAGTGCTAGAGAATTCCCCTTTCCAGTACAAAATTGTTGATGCCATTACAACCGGAAAGCAGCTACTTGCGAGATATTCAACTTTCTGGCCAAATTCTCAAGCACTACTTTCGTTCACGGAATTTGCATTGGAAAGCATGAATGCCCATTGATATGGATGTTAAGAAATacgtaaaaaaataaagccGCTGCAACAGCCACTATACCCAATCCTGTAAGCCTACATATTCCTCCAGGTTTAATAAGCCATCAACTTTGAAACTGTCAGTCCAGCTTGATTGGTTGTTGATCGAGAGCAGAGCTGGCATAGACCTAGAATCTAAAATGCTACTGGGCTCATCTCGTGGAAGATGCAAACTTGCTTCAGGAGCAAGAACATCATTCTGGGGAAACAGTAGCTGCTCAATTTGGGCTGACACTTGATCGTCCTCTTCAAAAGTTTCATAACTTGACctattttttgcaattgcaaaTAATCGCTTTGAAGCCTTGAAATATATGTCTTTTAATGTCTGAATCATCTTTCCACGAGTTATATCGGGCCAGCGCTCACTGAATCGAAGAAGCAAATCAATGCATCCTTTGAACTTGGAATCTAGAAATTCAAACGTAAAAAAATCAAGTATCCAGTCACTTTGCGTCCATATAACATCTGCTAGATTCACAGCTGCTTCCTCAATATAGTAGACTCCCATTAAAAGATAGAAAACCTGGCCGCTCCTGGAGTCTCTCAGGTATTCGTCAATCAACAGAGCTAGCGAGTTGACTAGTTTCACATATGACGGACGAGGTGGGTTTGTGATTCTAGGAGTGCGTCGGCGTAGACGAGTTTGAAGGGATGCCTTGCAAATAAGTCTGAACCTTAGCTGATTGAGTTTGGCAAATTCTTCTGCTTTCAAGTACCATTTTTCGACTTTGCTGTCCATATCGTCCAGCCACTCTTCCGCATCAATATTTAGTTCCTTATTGAGCCAAAGTACCTCGTGCACTTCTGTCTCGTAAAGTCTGAACTGGTAAAAATGAAGAGCGGCAGCTTTTGTTTGCGGACCAGAGAGATCGATTTCCTTTTCTGTGATGAAAGAATCATCCACTGTAGCTGGTTTCTCTACTGAGATAAGATTGTCAGGTATTGGAAATGCAATACGCAGAACTGAGCTCAAATGTCGAGACATGGAGGTGGTGACCAGAAAAAGCCTGCGTCGGAGATCTATGTCTATCATAGTACTTGTTTCTATTTGCACATCCTTGTGCAGTCCAAGATCAAGACAGAGTCTGAGGCATTCTCGAATGGTGTACCAAATGTCAGCTGCATATGGGTTTGCAAAAGCATAATGGGCGATCAATAGGGTTATTTGAAGCTTTTTCAGTTTGCTTTCCCAATTTGTGTGGGCGAGTTGCACGATGGCTTGGGAAAAGAGAACGCTAGAAGACGAtaagctttttctttcccCTTTGTGCGTCAAAGTAGCTGCTGAGATTGCTAGAGCAATTGAAATAGCTGCATAATCATACGAACTGGCCGTAACTCGGGATTCAAAAACCTTGAACTGTATTTGTTTGAGTTCCAATCTTGATAAAATGGGGTACTGAGGCTGATGATAACTGGTATAATTCTGCATCAATATTTGTACAACATCCCTGGGAATACTGTAAAGATCAACCGGTGGATGCTCCTCAACAAATCGTTTCATGTTCCCCCTCTCCGAGTTATCCAACATCGAATCGAAGGGTGCAGGTAAACTACTTGAACGAAAGTAAAGGAACGGGTAGTTTACAACTCCTCTGTCGCATTCAGAAGACTCAAAAGCATCGACGAATGGTGTTGCCACATACCTGGCAAATGTCAAAGCCTGTTCTTCGGACTTGTCCAGAATTGGATTCACAGATAACTCGGCAAGTTTGATTTCCAGCTCGGCAACCCTATTTTCAAGATACAGGGCCAAACTTCGTGGAACCGGTTTGGACAGTCCTTTAATCCAGGCAAAACACTCGTGACCCTCTTTTTCGCAGTTGTTGCAAGCTGGAAACTCATATCGGCACTTTAATCTCTTGTTCTTACACCTAAAGCATCTGGTCGAGCTTCTTGCGTGACCGTCGTTGAAAACCTTGCGTAGTTCTAATGGGTTTGCAATTTCATCCATGTGTCGTCTCCTTAAATGATTTGTAGTACGATCTGGAAATGCAGGCGAGAATTTAAAAACATGCAAATAGATACAGTATTTAACTATCTTGTTTTTTAATTACATCTTTGGAGATTAGATAACACGATTAATATCAGTAACTTTTTTACAATGATGCATTATAAATGTATAACTGCTAAACCATTTCA

#telomeric TR-like sequences in the HU11/CBS4732 genome
GCCCCGCCACCCCGCCACCCCGCCACC(chr2:5082);
GCCCCGCCACCCGCCACCCGCCACC(chr5:5077);
CCACCCCGCCACCCCGCCACC(chr7:2474);

#Large segments in SV regions, MAT=SV4
>SV1-CBS4732
ACCCCAAGCCTCAAACCGCATCCAAAGAGCAGCTGCCTCCGCATCCCTACACCGCTTCCTGCCGCTTCCTTCTCCCATCTAATTATTCACCTTTATTAATCTACATATATAAAACTTAGCTAGTTTTAATCGGGTGCTGACTAGCTCCATTGATACTCTATATACTCCATTGCACCACCACCTTTTTGTATGGGCCCACACGCCAGGGGACCCGCCAGGCACAGGCCCGCCGCCCAGACCCGCCGCGAAACACACCCGCATATCACTCCGCGTTTTGTCGCCCACCGAAAACACCAACCCCGCCGGCACCAACCCGCCCGGGTCGGCAGGGGGTCACCATAATTCTTAACGCAGGACAGCGACTCCGTCTCCACAGCACCACGGTCAATCTCCATCACACGCATCTTCGTGCTGATCAGCTCCGCACAGCGGACTTTGTGGCACAGTAGATACTACCCCCAGATAGCTCTCAATCCCCGCTATCGATCCAACCTGCACAATGTCCCCACATTCCTCTCCTTCATACCCCGAATCACCGTCTGTCATCTTGATCAGCCTGAAAGCATTCGTCGAACACTCCTCCACTCCTCCACATCCTCGTCCCTAATGCTTAGCACATCGATGTCACGTAGTCGGAGGGAAGCGCTGCAAACGCGTCGATATTTGCTCAACGCTAAAGTCCTGCGTATGCACCTGGCCCACTTTGCCCTAACTGCCCGCTCAATTCTGCCAGTCTGTCGGCCCTTCGTGATGAGGACTGTTTTTTGTTCAAGATTTGCCTGTGCCTGGGTCCCAGTGACATGTAATTCCTGGTTAAGTTGCAATTAAATAAATTGTTAATAAAGCAACCATTTACGTAATCTTTCAGTAGTCAGATAACTCCGTAGTCCTGCTTCTCAATGGCACCTGCTTCAAAGCCTTCGGCTGAACGCGCCACGGCTGAACGCGCCACCTGCCCCTCCCACTCAGTCCGTTGATTTAAACCCCACCTCCTGCTGATGGGGCAGTTTCGCAGTTTATCTCATCAGTTCCAGACCACAATCGGCGTTTGCGCGCTAGTCGGGTCGCTGGGGTCGAAAATGCAACGGTTGGCCGTGTACGTGCAGAACTGGTTGCGACGACACCCCGCGCTTGTGCCTGCTCTTGTCAGACACGCCATCACGTGGCCGGCTCTTTCGAGTTCTATTTTCGTCTCAGCTATGGTTATAAAGTATGCTTATCTATACCCGCCAGGGTCGGTGTAGTTCTTAACTTGGCCCTCCTAAATTTCTATTTACTCTATCTCTCAGCTATTTAGTCTCCCCCTTGTAGAACTCATAATCGGTGTATCCGTGCGCTGGGTCTGGTGCCCAGTAGAATGTATCCCTCTCGTACTTGTTCAGTGGCCAGTCGTGCCTCAGTCTCTCAACTAGGTCCGGGTTCGAAATGAAATACCGGCCAAAGGCAACTAGATCAGCAATGTCGTCCTCAGTGTACGATAGCGCTCTCTGTCTGTCAATCGCACCTGCCGCAATGAACTTGATACCCGCAGGCTTCAAAATATCTCTGAAGATCTTCAGGCTGAACTGCTGCTTTACAGACACCTGGTTTTCCAGGTTCTTCAGCTTCTCAGCCTCTGGAATCACAAAATCACTTCTTGGGTCCACCATGTGCACGTAGGCCACTGGCTCCGCAAACTGTGCTATCTGTTCACACACGTACGACCAGTGTGAATTAGGGTCAGAATCGTAGCAGTCCTGGAAGTTTCCGTAAGGACTAAAACGAATACCAACCTTAGCGGCACCAATCGCATCGACAACAGCTTTGATAACCTGCAATGGGAATTTTGCACGCTTCTCAATGCTTCCACCATATTCGTCATCACGCGTGTTAATATTGTCCATCAAAAATTGGTCCAGCAGGTACCCGTTGGCCGAATGCACCTCGACAAAGTCAAATCCTGCAGCAATAGCATTCTTGGCGGCATTCACATAATCATTAATAACATTCTGGAAGTCATCTCCATGCATCTTTCTTGGAGGGAAGTCCTTGTACTCCAACCCATTGTTCATGCTGGTGCCCTTCAGTGGTGTGGAAGTTGAAGAGATAGGCTGAATTCCATGAAGCTCTAGTGCAGTGGTAGCTCTACCAACATGCCACAACTGGCACGAGATAAAGCCGCCTTTGGCGTGGACAGCTTGCGTGATCTTTTTCCATCCTGCAACCTGATCGTCGGCCCAGATACCAGGAACACCGGAATAACCGCAGGAAGTGATGGAAATAGGAGATGCTTCAGTGATCAGGAGACCCCCTGGAGTAGCTCTTTGGGAATAGTACTCGACCATCAAATCATTCGGCACAAAATAGCCTTTGGTTGGTGTTCCTCTGCATCTGGTAAGGGGTGCAAGAGTGACACGATGCTTTAGTTCAACATTTCCAAGCTTAAGTGGTTTGAAGAGTGTAGGTTCCGACATATTTGTAAGATGTCAAGAAAACAGTAAGATTCAGGGGTATATATATTAACCCAAATTAAAATCGCCGATTGACAGAATTCTATATAAGATTTCGGAGATTTTTTGCCGAGAAGGCAACTCACCTTTCAAACTGTATAAACCGGAGATTCTAAGAGACAGCGTTGAAGCTAAGCCCTAAGCCTTACTAATCACCAAATATTGGAGATTCCAACCGTTCCGCGATGCCACTCTTATTACATAGTTTTCGAAGACTGGCTCGCTGTGCCCCAAAATTGGTTGCTTTAAAACACCGAGATATCTTTTGTTTCTTTTTTTGGCTGTAAGCACTCCACAGAGTTCCGAGATTAAAAGAACTTTTTCGAAATACAATTTCTAGTGTCATGCAGATATCTGAGTGTTATCATAAATGAAGTCATTGGTGTGCTGTTTATCAAAATTTACGAGTCCTCGTCTCCGAGGGTGATGTTCCAGATGAGTTTTAGAGACTCAGTGATTTTGAAGCTTATAGGGATTCCACCGCAATCACATATATCTGCACAGCGCGAACTCCACGCTTGCTGGCAATGACTAATTACGTTTCAATGTGTAGATGCTTCTGGCAACAGAAATTGTCTTCTTTCAGGGATCGTATATGTGATGATATGATCAGGATCTATCAAGGTGTACCCCATGTGAGGTAATTTCAAATTGGTTCAACAGCTTTCTCTTATTGAATGTAGTGACGCGCCCATTTGATCCTGATACAAAAGGTTATACAACATGAACCTTATTTGTACTGTACATTCAAATCAAACGTTGCGAAGTGCACTCAGCCAAGAAGGAATTTCTTGTCTGTCATATAACAAAGCTCTGGAAGTGAAAACAAGACTCCTATACGTGGGATATTTAGTCCTTTCTTCGCAATGTCGCAACCAAAAACTTTTGAATGGACAAAAATTCACAGAAACAGCATGCTCAATTCTTCAAGCCTAATCCACGAATCGTACACGGCTAAATGCTCGCATTAAAGGGAGCCTCATGATAGTGCCATTTAGTTTTTGACAGCGCTCGCAACTACCGAAATTGTAAGGTGAAAAATTTCATTCTCAAACTCTTGTAGAGGCCTGACCGACGATATATTGCAATTCTCAGCAATACTGATTTTTGGATTATGAAGTGAATCTTGTTTGAAAATTCCCCTCCCGGATTACTGAAAACTTTTTATATGTCAACAGTGTGAAATCTTGCAGTTATCTCTTGATTATCTCGCAATAGCTTCCAAAAGGCCAAAAAGCTGAATTCATCAGTCGCGATTTGAACGTCGCACAAATTACGTACCGATTGCGAAGACCATGGCGATTCCTTTTGGTGGTGTCAGATCTGACTAGAAACAACAAATCTGCAGTTCTAGGATGAGGCATATCAGTAGCGCACAACACAGTGCTAGAAAGCATAGATACAAAAAGTTCATTTGCATCCAAAAGGTTCCACTCCCTAGCTCACCAATGACACAGGAGAAACTAGTTGCGTAACGAAATCATATGAATGTGGTTCTTCTGTATTGGATTAATCAAACTGACGGTCTGCTGCTTCAGCCTTGAAAGCAATGATTAATTACACACCGTGTCGTTAACTGTCGACAAATGTATGTTATGATCATCCGTTTAGAACGAAGAGCATTCACGTCTTAAAAATAGAGGCACTATTTTTCACAGTATCTGGAATTCAAACCGCCCGCTAGCTTCTGCATCCCTGCATAGAAGCAAGATTCAATTTGATATTGATGTCTCTTTAAAATGAATGATGATCTAGTAGCGAACAAGACTTATTCTTTTGAAAACCAAAGAATGTACGTCGGGAACCTAACACAAGGTTGGGAAAACCCCAAACTCGTACCAATATATTGCTTTGTTCAGTCGTCATCATTTTCAAGATTTCACTTCACTAAATCAGCTCGTATATCATTTGTACGATACGCGTCAAATCTAGCAGTTCCTTCACAGGGCGGAGGATGTTGTGAGGTCAAAGAATTCTTTTCCAAGAGTATTTAAGTTCAGAGAACTACGTGTTTTTTTAGCTTCTAAGCTTATCGCCAGTAGGTCGTTGATTAGAAATCAAACAGAATTTATACCCAATTTGTCGATATACTACTAATTATACTGAAAATTCTATCATTTGCATAAGGAGCGGTGATACCGACGTTCACAAAATGCGTGATTTGTCATACAGTGCTATACTTTGGGTGGAAGCATAAAAAGAATGCAATATCTAATTAAACCGTTATCATGTCTGCATTAAATGCCTGGTTTCTTAAAATCAGGAACTTGGTGGATGATAGATATAGATCCAAAGAACTGGCCTATTGTTTTATCTTGATTGGCACATGTCTCGACAACTTGAATATTACCGCTGCCTTCAGCATGACCGAAAGCTTGCAAGAACAAATGGGAGCTACCACAGCTTATGCAACATGGGTTGTCTCGTCCTATGCTTTGACTATGGGAGCATTCATTATATTATTCGGAAAATTGAGTGACATTCATGGTCTCCACAAAGTCTTTACTACAGGTCTATTTGCAATGTCGATAATGAGCCTGATTTGCGCTGTGATAACTAAGACCATCATTCCATTGATTGTTTTCCGTGCCTTTCAGGGTATTGCGGGAGCATCCATGATCCCTAGTGCAGTTGGGTTGTGTGGCAATTATTTCCATGGGCCTCAACTTTCCACTGCGATCAACTACCTTATGCTTGCTTTTTGTGCGTCTCTGGGTATCGGAACTATATTAGGAGGTGCATTTTCGATCACAAGCATTGGTTACAGAGCATTTTTCTATTTTTCGTTTGCAATCAGTTTTGTAAGCTCCATCGCCCTGTTTTTCTTGATTGTGCCAGTTGAGAGAACGAGGGAGCATAATATGATGAAGTCAAAATACTTGGATTATGGTGGAGCACTTCTTCTTGTCGGTGGACTGATTCTCATTATATATGGCTTTACTGAAGCTGGTACACGATGGGACTCGCCCAAAGTTTACGCGACTATCCCTGTTGGAACAGTGGTTGTTCTTATTGTGCTCCTTTTTGAAAATTTTTACGTCATTCCCTACCAAAGAACTCACAGAAACTCAAACAGTTATCGCTCCAAACTGGTTCTGCTATTCCCTTTTGAAGTTGTTAAAATCACAAACTTTCTTCCGTTTTTTGTCGGTCTGACTTTCAATTATGCTGGATTCACTGCATTAATTACTTCCCTTTTGCTTTATCATGAGTTTGTGGATGGACTCTGCAATTGTTGCAG
cagtcaaagtgttctgcacatcagc
>SV1-NCYC495
CCCCGCCACCCGCCACCCCGCCACCCCGCCACCCCGCCACCCCGCCACCCGCCACCCCGCCACCCCGCCACCCCCGCCACCCCGCCACCCCGCCACCCCGCC
ACCCACCACTCCTTCGGCCCCTCCCGCCTCCCCCTCCCTCCTCCTTCTTCCCCCCTCGCCTGCTTTTTCTGTTTTTCCCTCCCTTCCCCCCTCCAACTTTATTTTTTTCTCCTTTTTAATTCTACTCCCTACTCCCTACTCACCTCACCTCTACACCCCTCACCCCTTCAGCACTACATTCTCGTTAACATATAATACCTCCATAATACCTCCATTTACCTCTAAATACCTCTCTTACCTCTACCTCTCACCTCTCACCTCTCACCCCTCTTACATAGATCCCCTCGCTTCGCTACCTATCTCTCCGACTTTGCACCTCTCCTTTCACTACACCTCGCCCTACGTACTCATCGCACCCCATCGAGGTGCATTCAATATAATTCCGTTGATAAGTCCAGCAATCACTCCTGCAACCGGTAGCGTCACAAACCACCCAAGATAGCACCATAACACCATCTTCCAGTTGCACCCCCGAACGTCCATGTTACACAGACCCACAAAGATCGTTCCACCAACTGCGCACCCCGCTATCCCGTAGAATAGATTTAACAAATGACGTTGAACTTTGGATCTATAGCCGCAATGTGGGACGTCTGAGGAGAGGCAATTTTTTTGGGCCAAAATTTCAACTCTGTAAGCTGGGGTATATCAGTATGGTTGTTCCAGGCCCCAAAAATCAAATTTACAACTTATTCCTCCCCCATGAAGTCGTACTTCCATATAGTTTCTCCAGGAAGGAAGACTCAGTGGGTTCTCACGCTCACCTGCCTCTTTTCGTTCGTTCTATAAGGTTTTGAGCAGGGTGCTTTGGCTAACATCCAGAGCCACCCCGTTTTCCAAGCCCAATTTTGATACCCTTCAAGTAGCTATCTGGGAATCATTGTTGCCATTTACAATCTCGAAGGCTTCTTCGGTTGTTTGGTCAATCTTTTTTTGGCGATAGACTCGGCAGAAAGAAAACCATTTGGTTCGGGTTCACTCCATTTATCATCGGAATCATTCTTCAGACCGGCAGTTACAGTGTCGTTCAGCTTGGTAGCTTTATATCGGGTTTGAGAACAGGTCTTGAAACTAGTACTGTTCCTATTTTCCAAGCAGAGATTTCTCGTCCAGATAAACGTGGTAGCCTGGTTGCTGCCGAGCCTCAGAGCGTGGCATTTGGTATTACTGTTTCTTATTGGATTGGCTACGGCTGCAGCAAACGGTTCGACCAGCCTTCTTGGAGATTTCCTGTTGGTATCCAAACGCACTTCGCTGTGTTTGGATGGTGTTTGTTGTTTCTATGTGCAGAATCTCCTAGTTGGTAGGTTAGAGAGGGCCGGCTGGATAATGCCAGAAACTCGCTTTCTCGCATCAACATGTTTCGACTGACGACCCAATGGTGGTGGATCTCATTGACCAAATTCTGTATCTCCAGGATGTGGAAGGAGAAGGTGATAAGATCAGCTGGGGAATGATTCTTAGTGGAAAGGATGCCATGCACGGCCGGTACAGAATATTTTTGGCCGCGATGGTGCAGTTCTGGAACCAGTTTGGAGGTATTAATATGGTGGTGTATTACGTTCCTCTGGTGTTAGAAACTAACGTTGGTCTGTCAACAAATATGTCTACAATTCTCGGTGGTTGCATCATGGTCTGTTTCTTTGTGTTTGGCTTTATATAAATACTATGGCTGGATCGATTTGGAGAAAGACTGGCCATGATCGGTAGTTCTCTTGGTCAAATGGGATCTGTGCTTTTGATTACGGTGCTGTTGAGCGTCGGTGGAAAGAGCTGTTCCGCGGGTGCAGTGGTTTTCTTCTTCGCCTACATTGCATTTTTTGCGGCAACAATGAACTGTGCTTCGTGGGTTTATGCGGTTGAAATTCTTCCATTGTAACTACGTATGAAAGGAAACGCCATAGGTACTGCTTCCAACTGGGTTTGCAATTTTGTCATTGCCATGATCACTCCAATTGTCATCGAAAAAAAATGCATGGAAAACATACATCATCTTTACGCTTACAAGCGGTGTTGCTGCCATCATGTTCTATTTCTTCTGTCCTAAGACCTGTAACCGGTCGCCGGAAAACATTGAGAACACTTTCTTGTATCAAAACACAATGTTCTACGGAGTTAACGACTTCAACAGAAACCCAATCAGCATGGATGAGAAGGCTGTAGCCCATACTGACCACGCTGAACATGTAGAGAAGTCGAAAAAGTTGATGGAGGATGTTTGAGTACCGCCGTTTGCAATTTAATATATTATTTGAGTTTTGAAAAGAGATTACGGATAGTTAAATGAGCTGTAACGCACCGTCGATAAACTAGAGAAACATTCCCTTAAAATAGCGTTTGTCTAACAGAACGTTCCAGCCGGGACCTGGCGCCTCAGGAGTCCCCCACGCCTTTTTCAAAAATTCCACAATCGTGATGTGACTTTTGGATCGCACGGCATATCCAAAGTTCAAAAGTCTCCAAATCAGATAGTCTCTATGCTCTTTCTCTGTCACCACGGTCCCTATCACGGCTATGGGCCACGTCATGATAAAAGATGTCTGGCTGTGGATGCTCAGTTCTTCAATACTCTTCATCATCTCGCTGATTACGCCGACAATCTCAGGATCATTCTGAGACATCTGTGGATTCAGGAGTTTTGTCAGCAGCAAGTAGGATGCTTTTGCAACCATTCGTGCCGTTGAACAGCTGTCAAGCAATTTTCTCTGAACGTGTTTCGGCTGCGTGAAGCGCACAGAAGGTGGTGGAACTGGAGCCACATAGTACTTTGTCATATTGTGGATTTTGCGTGCCTGTTTCAAGTCTTCTTCTTCAAATGGGTATGTAGCGTGCAACCAGCTGGTTTTGGCAGCAAACTCAAACGCAGGTAATGCAGCCCCCATCACCGGATTGTTCATCCATGGAGCAGGAAAGTTGTACCGCTGCTGGTTGAGGAATGGCCTGAACTCATTGAAAATCTTGAACGGAGATTCCAGAAAATTTAATGTCCTGCGGTCGCACAGCAGCAAAATGATCGAATAGTTGTAAAGGAAACTTTCAAGCAAACACCGCTCAGAATTATCCAACATTTTGTCGCTCAGCGGGATCATTGCAGGAATATCGTCCAGTGCCAGTTCGATCTGTGGGGCTTCTTTTGTATGTAATCCTTGTGACTGGGCTCCTTCCGAAGCAAGCTCTACAATCTGTTTCTGCATAGCCGGCCAGTTTCGAATCACTTCAAGCGCCATCTGTAAGTACCAAGCTGTGCGCACATAGTCATGTCCGTCGTACTTCTCGCGCAAGCACAGTGATAACAGACAAATGAGCAACCATTGGTTGTTGGGACTATTTTTCATTGATTTCACTAGGGCCGGGAACTGTTCCATGCACTTTAAAAACCGTTCTTCGGCTTCATGGTTCATCTCTTCGTGCTCCCAGCGCAGGAACGCGGCTCCACAGGCGTAGAAAATGTTGCGCAGCGTGCTGTTACTGGACCCTGGCGGGATAAAAACCACGGCCGGTTGCAATTCGCGGTGCGTCAACTGCGGCGAAACAGACACCATAAATCCTTTCACAAACGCGTCGTAAAGCATAGCTTCGCGAGCAGTCATGTCCACACCCACCATGTACGTGCTGAATCCATTTAGTCGAGAAGTTGGCCGAAAATCTCTGCACAGAGTCACCAGATACTCGCGAAATAAAGCATCGTCAATCATTTCACGGTCCTTACCGCTCAGCAAGTATTTTCCCAATTCAGAGACAGGTAACACTTGAGTCGTACATGGACCGACAATGGCTGTCTGTACGGCCTGCGCTTCGCTCTGTTCCAACGGCGACTGATTCACAGTTGCTGGCGGAGGCTGGAATCTGTCTTTGAACGACTTGCCATAGATAAAAGTGTAAGGTTCGGTTTTGAGCTTCTGTAGAGTGAACTCCTTGCGGTTCTCAAAATAACCGTTGTGTTCTGGCCAAACACAAACATACGAGTTACGTAGACACGATCTGCAAGATGGCTTGAACTCATCGCATTTCACTCTTCTTTTGCGACCTGAGAAGTTAGAGAAAAGGTGTAGCAAGTACTTACAGCACAAACAGCCTGTCTTGGCTCGGTTTATAACATTCCGCTTCTTACGGTAGGGTTCAACACCCATATCTTGCGAAATTTCAATAAAATTGGAAAAAGTCTCTCTTATCACAACGTTATTTTTATCTTTGGTCTTTGGTGTGGAAAAATACACTGACTAAACAATTTGGTAGCAGCGTTCTTCTGGCTTCTAAACTATTTATGCGCTAACTATTTCGTGCACTACTTGTGCCGCTTTTACGACCTCCTCATCAAACCACCGTCTTCCGGTGAGCTGAAGTGAGATTGGAGCACCTTTGAACTCTTTAGCATCCTTGTAAAGTTCGTACTCGTATTTCTCAATGTCGCTTCTTGGAGCGTACCCTGAATCTGGAACATCCACGGCAGGATCACACTTCAGGCCTGTTGGAAAAACAACGTTGGGAAAATCCAGAACGTTCCACAGTGAAGTATAACCCCAGTAATGAATAGTTTCCAGTTTGGCAGCAACAGAAACATAGGTTGGAGAAAGAATGAAATCAACACCAAGCTCCATCATTTTGTCTTGGTACTCCATTCTGTACTTGTCTCTGAGTGCCTGGCCCAGCCGTTCTTCAGTAGCAGACCATCCATCATCTCCACGTCCAAAGGCTAGGGCGTTTTTAGTTAGTTCAAGGACAGGTTCTCCCGAGGCAGCAAGAGCATCTTTCTGGGCCTTGTTTGCATCTGCGCTGTAGAAACAGTTGACAGTCTCCACACACTCCTTTACCCCAAATGGCTCCCATTCGACCACAGTCACTCCGGAAGCTTTTAGCTTCTCAGCAGCATACTTCAATCCTCTCAGAATAGGAGGAGTCGGCTTGACCACCCCATCATCGTACATAATTGCAACCTTGATGTCCTTGGCTGCAGGAACAGGAACGTCTCTCCAAGGAAGAGGAATCAGCGTTGCGTCTCTCTCCCAAGGTTTTGCATCAAGTGAGACCTTCATGAAAAGATCAATGTCCTGGGCGGTTCTTGCAAGTGGCCCAAGTACGCAAACAACACCTTCCTCCACTCCAGTGAACGAAAAGGTCACATTTTTCATTGACAATCTTTTCTGAGTAGGTCTCAGACCAAACACTCCACAGAAGGCCGCTGGACATCTAATAGAACCACCAATATCCGAACCAAGACCCATCACTGATCCCTTCATGGCCACAATGGCTCCCTCACCGGAACTGGATCCACCTGGAGTCAAGGCAGTGTTGTTGGGGTTTAGGCACAGCCCGGTAATGTTATTATTGGAGCACAAGTGCATCAGGGTTTGTGGCTCGGTTGTGCGGACATAGAACACAGCACCAGCATTCAGAAGCACCTCGACAGTCAGACACCAGTTATCGGTGACGTTATCGATTCTGATGACGTTAGCACAGTGAGTAACTTTCCCTTTATAGTTGTAGTGCTCTTTCAAGGAAATTGGAAGCCCGTGCAAAGGACCAACGGTTTTTCCTGTCTTTTTGTAGTATTCGTCAAGCTCCTCTGCTCTTTTGAGACCTTCATCCATAAAGAGTTCCATGGCGCAGTTTGTGGTCTGATGGGCCACAGTGGCAGTCTTGGCAAATGCCTTGAACACTTCCACCGAGGTAAGCTCTCCAGAAGCAATTTTCTCGACCAACTGATACCCAGGAGTGTCTATGATGGCTAGCTCTGGCTTGGTGAGAATCTTTTCTGCTAGAGAGGTGACATCGACACCAACACCTTTGGGAACCAATTCGTCAGGAAGTTTGTATTCGTCAAGAATACCAGCTTTCAGTTTTGCTCTGTAGGCCTCGACTTTTGGCATGAAAGTAGCATAGAGCTCTGGATTTTCAGTATCGTTGACGTAGCGACCGTACATTGTGGATAGGAGAGAACATGAGCAGCAGGAGCCTTTTATAAATCATGGTGGCCCCCATCAGAATTTCGGAACGAGTTTATTTCCCAATTTGGCAGTTGGGCTCCTTATCGGCTATCAGTAGACTTTTCATCGTTTTTTTGGTTTCCTCGAGAACGCAAATGGGCATCGTGGAAAAAAAAGACTGTAAACGGAAACAGGCTCGCTTAACATTTAGATCTGATCATGATTGGACATATTTAGCGAGCTGGCATCCAGTTTTAGCAACAGGCTCGTTAAAGGTGTTCAGCACAGTTTCTTACACCATCTTCATCTGAGAATCTCGCCCGATAACACTTGACTATAAAACTTGCTGAAACATTCGACTCTCCTAACCAGGACATGCACACCGAAATCGATTTTTCAGCTGTTCCAGGGACATCCCATTTGGTCGATCTGGACCACTCAGAGCAGGCCGTGGCAGAGACCAAAGAAGGGATCGTCTTGATCCCTACACCTTCAGATGACCCAAACGACCCGCTCAATTGGTCCAGGAACCGAAAATGGCTCAACATGTTTTGCATCATTGTCTACGTTTTTGGAGGATGTATTCCAGCTTGCTGTATCTATTCGATTCTCACTGATATATCTGCCGAACCAGAGATCAACATCACCACCAGTCAATTGAATGCCGGCACTGGCTATTGGTTCCTTTTCCTTGGGATTGGAGGTCTGTTTATGATGCCTCTGGCCCAACAGTACGGAAAAAGACCGACGTACATTCTCACGCTCCTTGCTACCGTTATGTTCAATCTGTGGCAGCCGTACATCACCACCAACGGGCAATGGATTGCATCCAAGATCCTGGCTGGATTTTTCTATGCTCCCGTTGAGTCTCTCCCAGAAGTCACCGTTGGAGATCTTTTCTTTGAGCACGAAAGAGCCACGTATATGGGGGTGTACAGTGCTGCACTTTTTGGTTCCAACTACATGGCTCCGATGCTTGCTGGCTTCGTGAGAGACGGACTGGGATGGAAATGGGTTATTTGGCTTTCGTGTATCTTCGGAGGTGTCTGTGTTGTTTTCATTGCTATTTTCATGGAGGAAACTAACTACACCAGAAAACTGCGGGTCAGAAGAGACTCAGACGGCAACATTGTTTCCACAATCACCAGCCACGGTGAAAAAAAGCCTTCTGACCTTGTCAACGTTACGTCAGCAGAAGCCAACCAGGCCAACTTGATTGAGGACGACTCCATCGACTACCCACCAGTCAAGACTTTCTGGCAGCGACTTTCCATCACATCGGGTGCCAAGAAGGAAAATCATTTGTACGACTACTTCAAGGCCATTATTCTCATGTTCCAATTCCCAAGTGTGCTCTATGCCGGATTTCTTTACGGAGCTGCTTTATTTTGGTACTCTGTCTTGAACGGAACAGAAGCTCTGGTGCTCGGAGCAGAACCCTACAACTTCTCGTCTGCCATGTGCGGTCTAGCTTACCTTTCGGCCGTCATCTTCTGTTTGATCATCTATCCATACGCTGGCTGGTCCACCGACTGGATCAAGATCAAGATCGCCAAGAGACATAACGGACTTTCTCAGGCAGAAGACAGATTCTGGGTGCTCCCGGTGTACATGATTTTGGGTCCTGCTGCGCTGATTCTCTGGGGAGTTGGTGCTGCACATGGAATCCATTGGTTTGGCGTGGTGGTTGGTTTAGGACTTATGGCTGGACTTTGTACCATTGGATGTGTCTGTGCCGTTACCTATGTGTTGGACTGCTACGAACACATGATTGGCCCAGCCATTGTGGCTGCCATTTTGATCAGAAACACGATGAACTTTGCTATGGATTACGGTATCACGCCGTTCATCACTAACGTGGGTATTCAGAACTGTTTTATTGCCTCGGCATTCATCTGTTTGTTCTGCGTGGGAACCTTCATCGTCATGATCTTCACTGGCTACTACTGGAGAAACAGAACCAAAGAAAGATACTGGAGAATCGTGCAACAGTACAGAGAAAAGGGACTGATAAGTTGAACAGATCCTCATGAGACAGGAATGCTAACCACCGATGACAGGTACATCTTTACCATTCATCTTCTACTAAAAGATTTTTCCGCTGGCTTCCAGCGTTTTTTTAGCTACTTGCTGCTAGTTTACTCGATAAACTTGTTTGGATTTTCTCTACTCGCTGAATTTCTTGTCGTAATCGGTCAGAACAAATCTGTACCGAACATGATTCGCGTGGCACCGTTCCAAAACCTCTTTAATCGACTTCTCTGAGATCGGCAGACACGAGGCCAATTTCTTGTCGGCAGCCAGCTGCAACATCTCCGGCATCTGTGGTCTGTTACCCAGATGCGAGGACCCAAAGAAAGCACCGTTACGAACGAAACCCATCGCCTCCACCGTAAATGGCTCCTCTGGCAGCCCCACGCAAACCATTTTTCCGTGCACTTTCAAACATCCCAAATATCCTTTAAGATCGAAGTTTGTTGACGAGCTACCGCACGAAACAATCAAGTCCATCTTTCTAGCATACGTGGTCTTCCAGTCTTTGTCCTCGTACGTGGCAATGAAGTGGTCCGACCCCAGTTTCTTGGCGTCCTCGGCTTTGGCACTGGTACGCGAAAAAGTGTACACCTCTGCACCAAGAGCCTTGGCAAACATCACGGCATAACCCAGGCCACCAATTCCAATGATTCAAACCTTCTTTCCTGGTCCACATCCGTTCTCAACAAGCGGAGAGTAGGTGGTGATTCCGGCACACAGCATTGGAGCAGCGTCTTGGGTTTTAAGAGCATCTGGAAAAGGGAACACAAAATACTCGTGTGCGAGGATGTGCGACGAATAGCCATCGTAAGTCTTTGTTACGTCCGCATATTATGAGTTATAGATGCTTACAAGGTAAGGACAGTACGTTTCGTGGTTGTCTTTGCAGCTTACTTGAAAATGATTGCACCCAGAAAAGGATTTAAATAATGTTCCGAAAAAATTGTGGGGAAACCTAACCCCAGTATCCACCCCGCCACCCCTTTTAATTTTTCCTCCTTTTTAATTCTACTCCCCCCTTCACTTACATACGAGCATTACAAAGTCCCCGGCGTTTGATTACCTCAGATACTACTTATCTTCATTTTATCAGCTATTTAGCCTCCCCCTTGTAGAACTCATAATCGGTGTATCCGTGTGCTGGCTCCGGTGCCCAGTAGAATGTGTCCCTCTCGTACTTGTTCAGAGGCCAGTCGTGCCTTAGTCGCTCAACTAAGTCAGGGTTCGAGATGAAGTACCTGCCAAAGGCAACAAGATCAGCAATGTCGTCTTCAGTGTACGATATTGCTCTCTGTCTATCAATCGCACCTGCCGCAATGAACTTGATGCCCGCAGGCTTCAAAATGTCTCTAAAGATCTTCAGGCTGAACTGCTGCTTTACACTCACCTGCTTTTCTAAGTTCTTTAGCTTCTCAGCCTCTGGAACGACAAAATCACTTCTTGGATCGACCATGTGCACATAGGCCACTGGCTCCACAAACTGTGCTATCTGTTCACACACATACGACCAGTGTGTGTTAGGGTCAGTGTCGTAGCAGTCCTGGAAGTTTCCGTAAGGACTAAAGCGAATACCAACCTTAGAGGCACCAATTGCATCAGCAACAGCTTTGATAACCTCCAATGGGAATCTGGCACGCTTCTCAATGCTTCCGCCATATTCGTCATCACGGGTGTTGATATTGTCCATTAAAAATTGGTCCAGCAGATACCCGTTGGCACAATGCACCTCAACAAAGTCAAATCCTGCAGCAACAGCATTTTTGGCGGCATTAACGTAATCGCTAATAACATTTTGGAAGTCGTCGCCATGCATCTTTCTTGGAGGGAAGTCCTTGAACTCCAACCCATTGATCATGAAGGTACCCTTCAGTGGTGTAGAAGTCGAAGAGATAGGCTGAATACCATGAAGTTCTAGAGCAGTGGTGGCTCTACCAACATGCCACAACTGACAGGAGATAAAGGCCTCTTTGGCGTGGACAGCTTGAGTGATCTTTTTCCATCCTACAACCTGATCGTCGGCCCAGATACCAGGAACACCGGAGTAGCCGCAGGAAGTGATTGAAATAGCACATCCTTCACTGATCAGAAGTCCTCCTGAAGTAGCTCTTTGGGAATAGTACTCAACCATCAAATCATTTGGCACAAAGTAACCCTTGGTTGGTGTTCCCCTGCATCTGGTAAGGGGTGCAAGAGTGACACGATGACTTAGTTCAACATTTCCAAGCTTCAGTGGTTTAAAAAGTGTAGGTTCCATTATACCTGAAAGATTTCAAGAAAGAAGTAAGATTTAGGGGTATATATGTCAACCCAAATTAAAATCGCCGAGTGACAGGATTCCATGAAAGATTTCGGAGAATTTATGCCGAGAAGGCCATTCACCCTTAAGAATGCATAAATCCGAAATTCTAACAGACTGCATTGAAACTAAGCCCTACGTCTTACTAATCACCAAATATCAGAAATTCTAACCGTTACCTAACGCCTCTCGTTTTTAAATCGTTTTCGAAGAGTAGATCTCTGTGCTCCAAAATCGGGTGCCCAAAAACTCCGAAATACTTTTTGTTTCTTTTTTGGCTGTATGCACTCCACAGGGTCTTGATATCAAGTGAACTTATTTCGAAATACAATTTATATTGTCATGCAGATATCTGTTGAGTGTTATCATGATTGAAGTCATTGGTGTACTGACTATGTGCAGGAAGTCTTTGCTACGTGTCTATTGGCGATGTCGATAACGAGCCTGATTTGCGCTGTGTCAACTAAGACCTTAATCTCGTTGATTGTTTTCCGTGCCTTACAGGCTATTGTAGGAGCATTCATGATCCCTACTGCAGTTGGGTAGTGTGACAATT
cagtcaaagtgttctgcacagcagc
>SV2-CBS4732
gtgagcataattcttgacacagaat
TGCAAAACGAAATTCACAAACTGCAATGTTTGAGTTACTCTGACAAGTACTGTTTTCTCATAATACTCCTATTTCTTCCCCCAAGATGAAGGCTGTTGACTCCACGAAGAAAAAGCCTTTCATCCCGTTTGAATATTATAATACTGGTGCACGGTATATTTAAGAGATTATCTATAATTGCACCGAACGCTCCCTTCAATCCCTTTTGCTTCTATTAGCTTAAAAGCTACAATTGCAAGTCGGGAAGGTGATAATGGTGATTTGTGGTTTTTGAGTCTCTTTCCCCTATTCTTGGTCCTGGAATTGGGAGTGCACCGTTTTAATCACGGAAAAGGAAAGCATAAGACAATCGGATTTTAGTATCTCAAGACACTTTTGAAATGGAATGAATGGTTCCTGGTGAGATATTCCAAGATGGATCTCGTCCATTTTCATGATCTAGAAAATAATCATGTTTTAGACGGTACGACCGACTACTTCCAGGAGGGTACAGGTCGTCTGTTTTTCGAATCACTCCAAAAAGAATTCAAAAAGTAAACTTCGTACGGAAACTATACAATTTAATTATGTAAGAGAGATGGCCAACGAATTATGCCTGCTCTTGCGCTTGCCCGCCTTGCTCATCAGGGTTTTCTTGTTTTGTTGTACTCTTGTTTCCAGGTTTCGTATTTTTACTAAACAGCATCATAACAAATTCCACCACAAAACAAGCCACGGTAAACCAAAGAGCGTTCACACACCTAGTTTGAACGTATGATTTAGAGTAGACCTTTGAAGAGTCCAAGGCTCCAATTATTGAGGATGCAATAGCTGTCCCCAAACATTTTCCTATCTGTCCGATAGTCTGGAAGATACCAGTGACATTTCCTTGTAAGTGTAATGGGGTTTCTGACAAGAGAGCCAGAAAGTACACCTGGTAGAAAATATTTGTTCCATATCCATAGAGCAACTGAGAAACAAACTCGTAAATCCAAAACGAGTTTTTGTTAGTATGGTCAATCCTTGTGATCCAAATTGAGGTACCTAAACATATAGCAGCTGACCATATGAGCAAAATCTTGCTACCAAATTTTCTCTGCATCCAAGGCCTGTAGAGAAGGGCACCTAGGAAGATACCTGCGGACGTACAAAACACTTTTAGCGACGCAATAATTGGAGAGTCGCCGTCCACAAACTCATGGTACAGAAGAAGAGATGTAATCAGAGCTGTAAATCCAGCATAGTTCACAGTGAGTCCAACCAAGAACGGTAAAAAGTTGGAAATTTTTATCACTTCAACGGGGAAAAGAAGTACCAAATTTGACCGATAATTCGTCATAGTTTCATGCTTGCGCTGGTACGGACGAATGTATGCATTCTCAAAAAGTAGAACACCGAGAACAATAACTGCTCCCACTGGAATGGTAACATAAACTTTAGGGGAGTTCCAACGCTCACCTGCCTCCGTGAAACCACATATAATTAGAATTAGACCGCCCACCAAAAAAACTGCTCCCCCGTAGTTTAAATATTTGGGACTCATCTTATCGTGCTCTTTTGTTCTCTCCACAGGGACAACCAAGAAAAACAAAGCTATTGAAGAAACAAAGCTCACCGCAAATGAAAAGTAGAAAAATGCACGATATCCAATACTACTCAAAGAGAAAGCCCCTCCAAGAATAGTTCCAATGCCTAACGAGGCACAGAATGCAAGCATCAAGTAGTTGATAGCTGAGGTCAGTCTTGGGCCGTGAAAGTAATTTCCACACAAACCAACCGCACTCGGTATCATTGAAGCACCGGCAATACCCTGAAAGGCACGAAAGATGATGAGTGGGATGATGTTGTCAGTTATCACGGCACATATAAGACTCATCAGAGACATGACAGCCAGCCCTATTGTGAACACTCTGTGTAGGCCATAAATGTCACCAAGCTTTCCAAACAATATGATGAATGCACCCATGGTAAGAGCGTAAGATGACACAACCCATGTTGCGTCGGAACTGCTAGCCTTGAACTGCTTCTGCAAGCTTTCAGTCATACTGAACGCTGCCGAAACGTTCAAATTGTCTAGACATGTTCCAATAAGGATGAAAAAGTAAGCCAACTCTTTGGACCGGTACTTCTCATCGACCAGGTTCCTGACTTTCAGCAAAAACTCTATAATTGTACGCATGATGATGTAGTGCGCAGAAACCTGGTAATTTATGGAAAGCGGTCCAAACCTGAGTGTCTGACAAATGCATTCCAGGTGAGCTCGCGATCCAAGTGTGGTACTCGCGCTTCATGCAAAAATTATTCTTTTCTCTATTGTATTGTTGGATGTCAGATCAAATTGGTAGCTCAATATGTTTGATTTCTAATCAAAAACAAGAGCTTAAAATTGTAAAGGTTTAGCGTCTAACGCGTGTATTGCATGTTGCATGGTACAGCACAGAGTTTCCCCTTTCATGAATGGAATAATTGCCCCTTTGTTGATCCCGGAATAGCCAGTAGAGCCATTTCGGTAGTATGCTCGGATCGTATTAGAACGTGACCTCAAATATATTTTGCCAATAAAAATTTTAGGCTTACATACATAATGGAGCATTATTTCTGATATTTCCAATTTAGCCTGATTATTTGACCTTCCAGAGTCAGTTTGCAAGAGGACTGTTACTCGAGAGCAGGCTGAAACTGGGTCAAGTCTGCTGTGCTCCGAAAAGTCGAACTGTAATCGGTAGTTTTTTGAGTGAGTTTGTCTGATTTGAATATTTCACTATTGTAACAGTTTTGCCAAGAGAACTTTCCAGAAGTCCTTAGGCTTTGTAATCTGTAAATATTAACAGTCTGTATCTGCTGGACTGTCAATGTTCAGTGATAGTAAGCGTTTCTCATCTGAAAATCCAAAACGAATATCCTCTTTTTTAGAAAAAGTTCTTCTGTGTAGGATTTGTTTATTTTTTTTTACATCGGCCTTTGTACCAGCAATACTGACAAAGACTTCAAGGGAGAACTGGCATCTTAAGCTATAATTCTGAGTAACTTTTTTAAAACATCACGTCTTTTTGCTTCAAAATTAAAGCTGTCTTTTATTTGTAAATTTCGTACCTTTAGCTAGAGATATTTTATAGTTGAATTTCTTGGGGTTACCAAAAATGCGCAAGCATGCTGTGAGGTCTCGCATTCCATAATCGTGTCATTCATCTTTATCTACTTATTCGGTGGAGCAGTTTACTGACGGAGCCAGGTTTTTTGAAGGGAAAAGTTGGCTAAGCAAATTGATGGGATTTAGGTTTCCGGGGGTCATAAACTGTTAACACCGAGATACGGCTTTGGCGAATTTCAAGTCCAGCTCCGGAAAAAATAAGTTTTTCTTTAAATCCGAAAGAATTGATTTTCGGATATACGAGCTTAAAGTTAACTGAGCTTAGGCAACACGGAAATAAAATTAGAACTATCAAATAGACTTCGGAGATGGTCTATCGTCCACATGGCATAAGTGCTCCAAAATTGCTGTTGACATTATCAGAAGAGTAGACTTAGCTGTAGTATAAATCAACCCTTGCATATTGTCCTTCGAAAGTATTCACTGTATAGTGTAGTGGAACTAAAGGTCATATGCCTTGTACTGGGCCCATGATCCAGTACTTGGGTGCATGAATTACCCATTTTACAGAGAGGAAACTATATATTGATAATAAATGTTCCACGATTTTTAATTGTGAAGCTAAATTAATTTTGTGTGTATTGGAAGATAAAAAATAGGGAGAGCTCTCTAATGTGCCGTATGAAATCAATGGTTACAAAGGTGCGTTAAATACGCTTAAAAGATTCTTCCTGACAACCAGAGGTAATCTGGCACATTCAAAGTCGCTCAACTTTATACTACCACACATTCAATGGTAAAGGTGTGGCAACTTTCTTGGGACGTACGGCTCCTCAAGATATTTCACCTCGTCTTCGGTCAGATGAACCTTTATAGCCTCTAAAGCATCGTCCACTCTCTCGGGCTTAGTAATTCCAAGAATCGGGTAATGGTCTTTGGCAAGACACCATGCAGTAGCAATGGTTGCCATGCTGACATCGTACTTCTTCGAGAGCTCTTGCACTCTGTTGATCAAAACCTTGTCATTGGGCGTCAGCTCGGCAAGACCAAAGTAGCCATTCATAAAAGAGTCGCCAGACCTTTCTGTGCTATAAGTTTTCTCAACCGGGCGTGTTAGAAGTCCTCCAGCCAAAGGCGACCAGGGAATGAGGCCGACACCCGTTTTTTTGCAGTACGCAATGAGCTCCTCTTCCTCCTCTCTGTAGAAAAGGGAGTAGTAGCTCTGCATTGAAATGAATTTCGTCCAGCCGTGTTTCTCCGCTGTGTTTTGCATTTCAATAAATTGGTAAGCTCTCATAGTGGATGCACCTATATACCGAGCCTTGCCCGACTTGACCACTTCATGCAAGGTTTCCATTGTTTCCGCGATCGGGGTACTTGTGTCAAACCGATGAACTTGTAGTAAGTCGATATAAGTACCTAACCGCTCAATACTCTTGTCCACCGAGTCTAGAATCGCTCTCCTGGACAACCCCATACGATTTAAATACTCAGACCCTTCACCTGTTCCTGGCATAATCAAATTCACGTCTGGATCATTTTCGCTAACAGGAAAGTAGCATTTCGAAAGAATGACGACGTTTCTCCGATCAATATTGTACTTCTTCAAGAACTTTCCAATCAGAATTTCGGAAAAGCCGTTTGAGTAGTTGGGAGATGTGTCAAATGTACGGATACCCTTATCATATGCCTTTTTCATGATCTCAAAAACCCTTTCCTCATCATCAATAACATAGTCAAACCAGCTCTTTCTGCCGTAGGACATACATCCAAGAACGATTTTGGAGATTTGTAAACCGGAAGCTCCAAGACGGGTATACAGCTCCTCAGGAATGGTAGACCATTTGAAAGAATATGGTTCAGACATTGCTGAGACAACATATTAGTGTAGCTGTCTGCTTTATATATATGTTGCGCACGGATACGGTATCAATAGCTCGGCCCGTCGCAAGCTATCCGCCCGTACGCGGAACGCCGTGCTGACAAATATCTACTTTCGAGAGTGATTAGTAATCTGAAGCTGGAAAACTATGTAGTATTTGAGTTTTCAGCAATAGTGTGCCAACCGTGCATAGTGCCGAAAAATAAGGCGAAACTTGTTAATCTACAATTCCTTGAATTGAGTACCCAGGAGGTCCACATAAGGAACTACTTTCCACCGGAGTGGTCTTTCGTTCATCAGAGACGTGTGGTCGGATCGTAGAAAAGGCGAGGTCTCGGCGATATTATTTTTTTGCGGATCTTTGATCTTCTGTGTAAAGCTCTGTTCGCGAAACAATGATTGTTGCAATATCGCTAGCGAGCGAGAAAAGAGACCCATGGTGATCTCGGCGCTCAATGTTATCGGGATTTAGCATCATTCTTTCCCAAACTTTGCAATGGATACATGAAAGTAATTATTTTTTCTCTAGGACTGAATGAGAAAGGAATGGGGAGCCCTTTGGAGAAATACAGGAGGCAGCTGATATGGTACAAATGGTTACGTTACCTGTTTATGGTACTAACTCTTTCAAGGCTAAGTTTGCTTAAAACAAGCGGTCCGCAAATGAGAGTATTGTGTTTTCTTCTCTCACTTTTCATGAATACAGAGGGCATTGTAATATCGATTAAAACTTTTGAAGATCCGAATGCATCTCTGTTAGGACCATATTTCTCGAAGATATCCGAGGGGCTGGAGTCATCGCACAGCGGCTTATTGAGCTTTTGTGAATAATCTCCTTCGAAGTGTTGTTCACGTGGTATAAGTTCTTTACAAAGGCACGTAACAATCAATAAGAGCCGTTAACTCTGTATTAGTACTTCGCATATTCAGTATCAAAATTCTCTTCGTAGCGGTAAACTCTGCTTATCTCTCCCTATCAAAAATCACAGATCTCTTACTATTTCTGGACTTTTAAACAATAAGATTTTTAAAGGGCCGAGGAAATTTCTAAGCGGCATTGCCTCCGCTGCTGCAGTCCAAGTCAAATATTAAAAGTGGCCAAGTTCGCGACCACTAAACCGAAGCTTTAAGCAATGCACACAGAAAAGTCTCAGGAGAAACCACCCCAAATTGAGATCGTTGCTTCAGACTGCTCTTCTGATACACCCAGAGACAATGTGCTACAGAAGCGGCTCAAGCCTAGACATGTCAATCTTATCGCTCTTGGAGGTTCCCTCGGGGTGGGGCTTTTGATAGGAAGTGGAGGAGCTTTATCCATAGCTGGCCCAGTGGGAATGTTGATATCTTATGCCCTGATGGGACTCATCACGATGTGCACGATATTTTCACTAGCTGAAATGTGTGCATATTTGGGAAGTGAAGGAAATTTCATTGAGATCATGGCAAGATACGTTGATAGGTCGACAGCATTTGCATTCACATGGTCCAATGCTTTGAGTTTTAGTCTCACACTGCCTTCAGAGATTTCTTCGATTTGTCTTCTGATCGGATTCTGGGATACGGAGAAAAAATTGCCCGACTATGCGATTGTGCTAATATTCACATTTATTGTGATTCTGGTCAACATCGTCGACGTTGGAGCATACGGCGAGGTAGAATTTTGGGTCACCATGATCAAACTTATACTGTTCATTGGATGTATTCTATTCTGTTTGATTGCCACGAGCGGAGGAAACCCTTTACATAAGACAACTGGATTTCAATATTGGAGAGATCCGGGCCCTTTCGTTAACTACTTGACAGATAAACCAGTCGGAAAGTTTTTGGGTGTATGGAGAGTCCTTGTCAATGCAGGTTTTGGATACCAAGGTAGTGAAACAATTGGTCTTGCGAGCGGTGAAGTGCGGAACTTCAGAAGACTTGCGCCTACAATTATGAAATCTGTTGCAATTCGGGTGCTGACTTTCAATGTTGTCTCCCTATTTATGGTGTCACTTATGGTGGCGTCCAATGATAGCAAACTTCTTAATGCGGTCAACTCAGGTGCCGGTAATGGTGCACAATCGCCTTTTGTGATTGCTGTTGAAAATGCGGGAGTCAAAGTGCTTCCGTCAATAATCAACGGTGGGATTCTAGTTGCTGCATTTTCTGCTGCTAATACGCAGATCTACATTCCTTCTCGAACATACTTTTACGGAGCTAAGTATGGTTTCTGCCCCAAATGGCTTGTCAAGACTAACAAAAATGGGGTCCCTTACTACTCTGTTTTGTTTAACGGTGCATTCGGTTTATTAGCTCTGCTAACACTCAACAACACAGCGGCGCAAGTTTTCAACTGGCTGATGAACCTTGTTACTGAATTTGGATTCATATGTTGGGCGTTGATAAATTATGCATTCTTAAGATATTACTTTGGTTTGCAAAAACAGGGCCTCGACAGAAACGCGCTTTCAATATACAAATCACCACTGCAGCCATACTCTGCCATATTTGCATGCTTTATGCTGGTTCTTGTGGCCATTACACAAGGATTTACAGCGTTTATACCGTGGGATACCCAGAACTTTTTTGCAGCTTATATCTCTCTCATTCTATACCTCATGTTATGGGTCGGATATAAATTATGGACGCGCGACTTAAGAGAAATACCACTTTCTTTGATTGATCTCTCGTGCCCTGAAGATGAGGAAGATATTGAGGCCGGCAACACGGTTACGAAAGTCATGGACAAGATATTTGCCTAGTTCACTCATTTAAAAAGGAATGAGTAGAGCAGCATTTTTCATGGTGATGTAATATGCAAAAAATCCGAAACCGGCTATTCTGATGAGCCTATGGACACCACCCAACAGACGTCTCAGCACTTCAATCTAGATATAGTTCTTCAGCAAGTAAAGCACTCATTAGCAGTTGATGATTGTGAATTTCAAATATCCTCGTCTCCTGAGCCACTTCGCAAAGAGAATTCTGGAGATCGATTTTTACTTGCTGAGAACGAGTTAGAGAAATAAGAAACATAGCAGTACCCAGCTATAGTAGTAGAGACCTTCTTGATGAAGGCCATGACTTTTGAACGGAATGGGAGTGTGGCATCTCATATACTTGTGTTTAGGAAAAGTTCCCGTTGCTCATGGTATGGCTACCCTTTAACAGAGTGCTTGCCTGAGAATAATTCAATGTATCCCCAAGTAAGGTCTTTGGTTGGGGGCGCAACCATTGAGAAATTCTCAGAAACATAGAGCTCTGAAGGACAAACATTGGTAGAGAAAGGGATGGAAAACTCCTGCTGACTATCAATTTTTGGTCTCAAAACAGTTTGCCAAAAGTAGGTGTCTCGCCATTCTCGCAAATCACACAAACACTAAATCTGGTAAATCAATGCCGCTTTGGTAAACGAGCTGAAGGCAGTACTTAGTGTCCTATTTGCTCAAAGTTCAAGAAAGTTCTATATGTCGTTCATGGTCAGAAAAACCCAATCCTTTACTATGAAGCCGACTGTTGAATAAGGTATGCTAAATTACGAGCCATATAATTGCCCTTTAATGGCTATTTTGAGAATTGAGTCAATTAGGATCTTAAAAAACTTGAGCTCCGATTGAAAAGGCATTGTCAAAATGAGAAAGTTAACGTTTTAGAAATGAGGTTGCGGATGAGGCATTTAGATACATCATCTATCACAGCACAAAAGTGCCCGTAGTGGTCTCCATTATTTCTCCAACATCCACGCGAGTACCAGAAGAAGCTTGCCTATGGAAACATTCTTTAAGAAGAGCAATTGCTTTCGTCATATGCACACCCCAACCTTGCTTTTCATACTCCGTAAACCGATCTAAAACCCATCTTTGATAGATCGGATCAGTTGTCTCGACTCCTGCAATTAGGAGAGGAAACGGCCAGAGTTGTGTTTTTGGGTAAGGGGAATTTCGAAGACTAGCCAATTCAATTGTGATTTTCATAATTTCGGTCGCAGCGCTCTGACAACGATCATTTGTTCTAATAGATGGTCGGCACACTCTATCATAGAGAATCACCGCACAGTATCCCAGCGCGTAACAAATCAAAATGGAGAAGCGCACATTTGGGCCCAGATCACGATTGGATTTCAAATTCACCAGTTTGCGATTCTCTAGAACAAGTTCATCAATTTCTTTCTTGAACGAGCTCGAGTCGAACTCCGTAGAATTTCCGCATTGGTTGAGCCAGTTGCGCAACCTGACAATACGTCCCAACGTCATGATGTTTCGCATGTTTATTACAACAATAAAATCAATTAGCGAGTCATCTTCTGAGAAATCGTTCGGATATGAGTCGCCATAAATGTTTCCAGAAACACCTTGTGTCAATCGTGCAATATCTGAAGCTTGATTGTCGTAAGCCTTCGACCTCTTCAAGTATTCAATATTAGAATTCTTCTTTTCTTTCGATAGAGAAATATAGTCTGGGAAGCTAATATTCCCCGAAAACAAAGCTGATCTTATATCCATCTGCAGTAGATAACAGAGGATCTGGTAGCTGTAAGGACTCAGATCATGAGATGCAGAACCATCCTTAGGTTCAAAGAACCTGCCTATTTGCAGTTTAAACCAAACTTTTCGAAGGATCTGTTTTGCGTGTTTAGTACCCCTAGTGATGTCAAATAGAAGGAGGAAAAAACAAGTTGTCAAGAGAAGCTCAACAGAAACCTTTCCACCATTGAAATTTTCTTGCATAACAGCGGCTAGTGCTTCGTCATAGTATCTTTTTGCGAAGTCTATTGGCAAAGAATCTCTGATTGACATATGAAGTGCCGATAAGGAAAATATAGCATATTTGAGTGGGACATATTGGAAGGCTAACCGGCTTCCCATATAGGCATAAAGGTTCCAGTCCGGTGACTTCATCGTGTAAAATTGACAAATAGTTTGCGTATAGAACATTATCAATGCGATCTCGTTCTGAGAATCATATGGTGCAACGAGCTGTGACTGTCGACAACTTATCTGGGAGCCTTGACTGTGTTTTGCCTCTTCGGATATGCTTTGATTGTCATGAGTGTGACTTTCCGGCTCAGAACTATGGATGCTTTCGACAAAGTCGGGGACTGAATTCGGTGGATCTTGAAGATTTTCCAGACCGTATCCTTCTGGAGAGAAAAATAAACCAACCAACTCCTGGTTGAAGATCATTGGAATATTAGCCATATCAGATTCCATAGACTGATTTTCCGGAGGTTCCAGTTTGTTCTCTCCTTGAGAAAAATTGATGATAGAGGTGCCGGGCAGCTTGGGGCGTCCCTTCTCGACTAAGCGAACAGTTTCTATTGTTTGATCAATAAACTTGATTTCTCCATGGCTCGACTTTCTGCGTTTTGTTTCTTGGGCCATAGGGACGAAGACTCAAGTCGTGACACCCGAGTGTGCCAGATGAAGGGTTTCCACTACAAAGGTCTCAGTTTTGTAGGTAATCGAAAAATAGAAAAAAAAATAAGAAAACGGCAGCATGCTATCTCCTATGATTGGTCTCCGAAATCTGCACATAATGCAAGAAAATAAACCAATCGCTAATCAGACGAGTTGACAACTACAAAAGCTAGAGGAGTTTATGTCGTTTATAACTCTCAGAACTACGTGGTTGTTTAAGATACTTGTGGTTTAGCTAGATTTTCATGATTCAGGCTCTCCACGGTGGTTTGATCTTGTAGTCACGTCCAAAGTCCTTATCTATTCGAGTTCGAATTACCTAATTCGGACTTTCACCTACTTTCTAAAAACAGAATTAGTTGATATTTCCCTTTTTTTCTGATAAAGAAAAATATATCGGTTACGCCAACCTGACGGAAAACATCCACAACCCAATAGGCTTTGACCCTAATGCGGTAGGATTGGCCTTCAGTGCAAAAAGTGCTTAATTTAGCAATATGCACATTCTGTTATCAGTCTGCACTCTATTTGCAGAAGCTTATAATAAGCGTCGACTTTTTCCTGTATCACTACCACCCATAATCAATTCTACCCTAAACGCCAATTATGACTATTGCTCAGGATAGACCAGAAGCAACTTTGCAGGAGAAATGGGGAAATGGGCCTGGATTTGCAGGAATTGTCACATTTGCTCATTTTGACCACCACCCAGCACTTCTTGAGCCAGAAAAGAGATTTGACATAGGAATCATTGGTGTGCCATTTGATACAGCCACCAGTTACCGTCCGGGTGCACGGTTTGGGCCAAGTGCTATTCGCCAAGGTTCCCAACGCCAAAGCGAGAAGCGTGGTTATAATCTGAGAGCCGGTTACAATCCGTACAAAGAATGGGCTACCATGATGGATTGCGGTGATATCCCCGTTACCCCGGTGTCGAACGAGGTTGCTTTGGAACAGATGACCGAAGCATTTGAAGAGCTTCTGTTGCGTCGCCAGTCTAAAGCGGACCCGGCACATCCTCCTCGGTATATCGCTCTTGGTGGAGACCACTCAATAATTCTTCCTCACCTAAGGGCCCTTCATAAAGTGTACGGACGGGTCGCAGTGATTCATTTTGACGCTCATCTGGATACATGGAATGCGTCAAAAAAGAATGGCTACTGGGACTCGGAGAAGACAAGGTTTACCCATGGCTCTATGCTGTGGATGGCTTCCCACGAGGGACTCATCAGTGAGGATTACAATGTTCATGTGGGTTTACGTGCTAGGATTGCCGGAAAGAGTGAGGAGGACTATACTGAGGATACCAGTCAGGGATGGCAAAGATTTAGCACGGATGACGTTTGGTTCCAGGGTACAAGTTCCATGGACAAGATAATAGCTCAGATAAAAAAAAGAATTCCCGAGAAATATCCTGTTTACATCTCCCTTGATGTTGACTGCATGGATCCTGGATTTGCCCCTGGTACAGGTACAATTGAACCTGGAGGAATGACCCCAAGAGAAGTGTTGTACCTTTTGCGTGGTCTTGATTTCAATCTTGTTGGGGGTGATGTGGTTGAGGTTAGTCCTGCTTACGATAACGCTGAAATTACAGCTACTGCCGCTTCACAGGTAGTTTATGAACTGATAACAACTATGGTCCAAAAAGGCAAACCCCTTCCAGCCCTCCAACAAAGATCTTCGAACTTAAACGGAGATCAATGACTTTTTACAAAGCAAATAGTATTAAACAATCATCTCTATTAGAGGGTAAAACTCTAATCACGTTATTTCGGTAGTGTGAGAAATGCTGCTATGTGGCAATTGGAAATGCACTTACTGGTTGACATTAAACAGCTATCTATTAACTATCTTGCAAAGTCAGTGTCCTTAATACCAGAGATCATGCACATCGAACGGAAAGTACTATTTTTTGAATTGAAAAGGTTCCATGGCGTGTCAAACTCTAGACAGTGCCCGTCATCCATGACCAGAACTTTATCATAGTCTAGAATGGTTTTGAGCCTATGAGCGATAGTGAGAACCGTACAGTCTGAAAATTTTGATCTCACTGTATTTTGAATTCTTGCATCTGTTTTGTAATCCACGCTTGAGGTAGCTTCATCGAGAATAAGTATTTTAGACTTTCTGATCAAAGCTCGGCAGAGTGACAGAACTTGCTTCTCTCCAAGGGAGTAGTTACTGCCACCATCATCTACCTCAACGTCCAAATGGAATGAATGCAAACGTTCTCCGCTTGCAGGGTTTTGGTGTTTGACATCTTGCAGTCTGCTTGGTTCAATACAACCTGCCTCCATCAGATAGCCGTACAATGAGTCATCATCCAGTTCCCCAAATGGATCAAGATTTTGACGCAGCGTACCTTTGAACAAAACGGATTCCTGGGGTATAATCGAAAGCTTGGACCGTAGATCATAAAGACCAATAGTGAGGGTGTTAACTCCATCAATTATAATATTTCCGTCTGTTGGTTCGCATAGACGATATAGTGCTGTCATTATGGTTGACTTGCCCGATCCTGTTCGACCACAAATTCCTACCTTTTCTCCTGGTTTAATGTGGACATTAAGATTGCGAAGCGCGAGAGGTAAACCAGGCCTGTAACTCAAGTTCACATTTTGAAATTCTATTTCTCCTTTCTCAGGCCAGGTTTTGGATGGTTGATGCCCAGGAATAGAGTCATAGGTGGCTTCTTGAGGTAAGGTATTTGCATATTCCACCACTCTTTCCACAGAGGATAAAAATTGCTCCAACTGACCCATTGATCGAGAAGTGGAAATTAGCTGCGTCGAGAAGGAAACGATATATGATATAAGTAGCCCAGCTTCACCATCGTTGATATCCACCACCTTACTCACACATAGGCATTCAATGATTAAATTGAACAACGCTGAGCATACAACAAGTCGAACCACAAGCCACCTTTGAACACCAAGAAGAGAAAAGTAAGCCTCATTTTGCAGATTAATGTATCCAAGAAATTTGCGAGTGAACATGGTTGCTACATTGTGGTGCTTGATGATGTCCATCCCGCTTAGGATTTCTTCAAAGCAGGAGTATGTCAAAGATCTCTGAGTTGCTTCTATGCGGTTCAGTTCTTGACCAGAAGCCTGGTAGTAAGAATAGAAGCAGTATGAAATGAAAAGAATAAGTGGTACTGCGATTGCAAACCATGGAAGATAAACACATGAAATGACTAGAATTCCACACATATTGGAAATTCCAAAGCAAAAGAGACGAGCCTGTTCCACTATTGCGTTGTCAAGAGTGTCTGTGTCCTTACTAAATCTGTTGAGGATCCTTCCCATTGGAGTAGTGTCAAAAAAAGACATCGTGGCATGCATCATACGACGCATAGCTTTTATGTTAAGGTTCTTCGAGGAGTTGTTGCAAATGTAAGCCACTGTAGAGAATTGCCATCCTGCAAAAGTCACATATAGAATGCTAACCAGAGCGTATATTCCCGCGTAAAATCCACCTGTTCGACCTTGGAAATGATCGGATGCCCAGAAGTTTAGCCACACATTCTGTAATAACATGCACACTGTAGTGCAAAGAACTGAAATTAGGAAGCACGGCAGGATCACCACCACGCGCCGAGCTCCACATCCTTCTTTCAAGTACTGGATGATTGTTGATAAAGGAATGCTATTTGTCATTCGGGTCTCTTCTGATATTAGCTTCCCATATTTGTATGATGACTTGACATCCGTACTCTTTTCGGCGTTACGAGAGTCTTTTGACTTTGCATTGGAAGTTGGTGCCTTCTCGCATATTTCAGCGTTAGAATCCAGGCTGTCTTCATTTTCACAAGAGCTTAGAAACTGATATTCCATTAAAGAAGCAAATTCTTGATTGGTATCTAACAGCTCTTGTTTGGTAGCAAGGTTGATACGTCCATCAGAGTTGATGAAAATAATCCGATCAGCCAGGTCAACAAAAGAAAGCTGATGAGTGGCCAGGATTCGTGTCTTACCTCGGAGAATTCCAGCAATGCATCGGGTCATTATCTCTTCTCCAACCTTTGCATCCACTGCGCTCAAAATATCATCAAATAGTATGATATTTCTTTCTTCTTTTCCATAAACATGATAAACCGCTCTGGCAAGATGTATTCTAGCCTTCTGGCCTCCTGATAGGTTTACTCCACGTTCACCAATTTCAGTTTGATCTCCAGCTGGTAATAGAGAGAAATCTGTAATCAAAGAGCATGCCTCCACCACCTGTTGATACTTTTTAGAGTCTTCATTTTGTCCAAAAATGATGTTTTCCTTGACGGACGCATTTTGCATCCATGGTGTGCCGCATAGCGTGACTGAACCTGAGATAGACACGATTCCATCAATATGAGGCATCTGACCACTTATAGCTGCCAACAGAGAACTTTTTCCTGAACCAATTGATCCTGTTACAACAATTAGCTCACCGTGCCGAATGGATAAATTCACATTTTTCAATCCCTGAAACGAGTGCAATGCTCCCGGATTTTGGGTGGTACTTCTGGAAGCCGAGGAAGATCTCTTTTCCGAGATCGCTAAACCCGTAGCTGTTGTGGAGGAGGATAATTCTGGAGACGGAAACCAGCTGAACCATGCATTTCTGATACTGAGTGCCAGTTTTGAGTTGTCCTTTTTAGTAGCTAAGCGCAATGGATCTGCAACTTCATTTGAGTGCAATAGGAAAGCTTGAAGTCTTCCAATTGCAATGTATGCATCACTCAGTGTGCTCAATGCTGTCGGAAACTGCGAGACATAGCCAATCATAATGTTGAACAACGAAACGGACGAAAACAAGTTGGATGCAGATGAGAGTTTTCCATTGCTTGTTGCAAAAACAACAAGAAAGCTGACCATGGAGGAAATGTTAGGTAGTGTGACAATGGTAGCAGTTATTAGATTTCTGATCACTTGTAATTTAAGAATGCTAGCCATTTCTGTTGCTCGGTAGGTCGTTAAGAGCTTCAAGTACGGGCGTTCCCAGGAATAGTACTTTATAATCTTCATGCTGGAGAGGATGTCTTTAAGACATTTAATTCTTTGGTCCGTCCCTTTGTTTGAAGCCACTCTAAGCTTCATAAAATGTCTAATGATGATGCTTGATACAAACGTAACCACTAGGAAGTAAGCAATCCCGGCCAGGGATGCCGCTCCCAAGTTGACCAGAAGCAAAATAATTGTGATTGTAAGACCAGTTGGAAGACTTAAAATGAATCCAAAATACCAAATTGATAGCTCTATTTTAGAGATATCGTTTGAAAGAAATGATATAACCTTGGAGGAAGGATAAATATTCTTTCCTTCCCTATCAATTCGCATGGACTTCTGAAGAATTGCATTACTTAGAACACTTCTTATTTGGGCACCGCAAAACTGTGCTGCTATCATATAGTGCGAATATGCCATACCTTGAAACAAAACAAGACATGCAATTCCTACGGCAAAACCGTACCCAGAAGGATGTGAGCTTGCATCTGACGATTGCGACACAATTTCAACAATTTTTCGCACCTGGAGGGCATTCATGCCCGCAGAAACATCTCCACATGCTCTGATGAAGATGCAAAATAGTATCTGTTTTTTGAAGACGTCAAACAAAGCAAGTGCAATAACGAATCGAGAGAACCCCTGTTCATCATTCTTCTGATCAATCTTCTGAGATTTCGGATTTTCTCCAACTAGTCTTTTGCTCTTGGCTAATCGCCGGCTGAGCGCAACTTCAAATTTAGCAGTCATCACGTCAACATCGTAACGAGAACCTCGGGAAATCTTAAATATATCTTCAGGTACTAATACCCTCCGGTACCCAACTTTCAGGATTGGATTACACCAACTGAAAAAAGCTTCAGAGAAAATGTTTGTGTTACCATAGGGGAGCTCTTTTCTTTCAGCCTCAGAAGGAATATCCGGAACTCGTCTGTCAAGAAGAAATCGAGAAAGTAGCCTTTTATGAATCTTTATAGGTGAATCTACGCTGCCCTGCTCGATATCGGTGGACGATTCCGTTTCTTCAATTTTCAGTGTCATGAGTTCTTGATATTTGATAGAATCAGCTTCTGGCTATGTCTTTTGAAATATAGAAACCTGAGATATGATCATGGAATAGAGTCAAGCCGTTTTAAATCAGCCTTTTTCAGTGAATCATGACCTCAATTTGGTGCTTCATAAGCTATTCACATTTGGCTCCCAGGAGAGGGAAGAGCCATCACCCAAAATGAGCTTGAGTTTAAGTTTGACCTCAAAAGGAAATATTACATTCTCAGAAAGGGCTTCTTACCCTTAATTTGACGTATATCTCGAGACGCTTTGGAACTTGAACTTTATCTTTATACATACCAATTTTGGAAAATTTCCCAATTGGTGATTTCCGGATGGCCAAACAAAACGTTTACCGACCTATAGAACTTTCTGAAATCAAACTGAAGGCCTACAGGAAACCAGTGACTCAAGACCCAGCACTCAATAGTAGCGGTACTCTGTGTGAGATTATGCTTGGCTTACAGAGGGGCCATGGATCAAAACTCTAATAACTACGACTTACGTTCGTTAGCGTTTCCGGTTGACAGACATGCTTATTGTTTAGATACGGTTTATCATTTCCGGCGACAATTTATCAGCAAGATTTTCAAAGACTTTTCTGGTACGATAAAGATAAGCATTTGATTCCACGATTACATTGCAAACATATCAGACTATCTAAAAATTTGCGAGTAGCGCACCAGCTAGAGATAAGGCGCTCCGTGCCACTCACCCTATATAAAGGCTAGTCAAGCGCCATGATCTACACTGCTACAATGAGTTCTGAAAAAAAACAAATGAATGCTGTCACCAGCAGAGTCACAGTATTCTCTAGCGATGAGCTGAATACCCACAATCTGGTTGCAACCATTACTAGTGCTAATGGCGGCCAGGTCAAGGTGACCAATGATGTTGATATGGCAATGAAGTTAGCGCTTGAGGGGGACGTTGACTACGACGAAAAGAAAGACAAGGCCTTACGCTGGAAAATTGATCTATTCCTGATGCCTGCTCTTATGGTATTAGTCACGTCTCTTTACATGGATAAATCTGCTCTCAGTACCTCTGCTATTCTAGGTCTTCAGAAATCGCTAGGTATGAAAGGTGATATGTATTCATGGACCTCATCTGCCTTTTATTTGGGATATTTGGTCTTCGAGTTACCTGCCAGTTTCCTCTTGCAAAGATTTCCATTGGCTAAAACCTTGTCCTGCTTTGTCATTTTGTGGTCTATGATTCTTATTCTTCACGGGGCTGTGAAATCATATGCCGGTCTAATGGCTCTTCGAGTGATATTGGGGATGCTGGAGTCCTCAATCAATCCAGGGTTGATGCTAATAACCAGCCAATATTATAAAGTTGATGAACAATTTCTCAGAACGTCAGTTTGGTTTTGCTGTAGTGGTATTGCAACTATTTTGAACAACTGCATAGGATACGCTATGGTTAAATATGAGAATTCATACTCAGTCGAACCATGGAGACTCAACCTTTACATTATTGGTGCAGTCAGTTTAGGTATCGGATTTTTTGTGTTAGCTTATCTGCCTGATGAGCCTTCCAAGGCAAGATTTCTTACTATGGAAGATAAGAAACGGTTGGTTGAACGCTTAAGAGGAAACCAGCAAGGATTTGGATCAAAGCGTATTAAGAAGAATCAAATCAAGGAAGCACTGACTGATGTCGTTACTTGGTATTACTTCTTTTACGGGGTTTCGTCTGACATTCCATCTGGGGCTATTGGCTCTTTCGGGTCCATTCTTTTGAATGATGACTTTAAGTTCTCGACTAAGAAGTCTATGCTAATGAAACTTCCTTCGGGAGCGGTCATTTTCCCTGGAAACCCGCTCTTTGTTTGGGCTTGTCTGAAGATTTGGAAGTCACGAATGTTCGTCTCTGTGTTCTCAACTATCATCTGCATTGTTGCGGCCTGTATGCTTGCCTGGCCTAATGGAAACAACAAGGTCGGCCTTGCGGGATACTACCTGCAAGAGCTTTGTCCAATCAGTATGGTTCAGTGTTTGTCCTGTTTCTCAAGTAACACTGGTGGCACTACCAAAAAGGCAGTCATGGACGCTATCTTTTTGATTGGGTATTGTGCTGGCATGGTCATTGGCCCACAGACATTTATTGAATCGCAAGCTCCGGACTACATTGGCGGAAAGATTGCAATTGTTGTTTCATACACAACAAGTCTAGTCTTCTTGATTCTTATCTGGTGGGAATACGACCGTAGAAATCGCAAGAACTCCAAGCATCTTAGGGAACATCCCGAGATAGAAGAAGAAGCACGTTTGATTCAAAACATTGAGTTCGCCGACTTGACTGACAAGGAAAATCCTCTTTTCCGCTATTCTACTTAAGATTGCTCGTATTTATTATATATCTGAATTAGTTGCTCAATCAAGCTTGCTGTTATTTAGTCGGGTGCATGATGTAGTTACCTCCACGCGGCCAAGCTGAGTGATGGACTCTATAACGTGAAAACAACTGTTAAGTGCGATCGATATGTACCAATGGTCAGATAGTGTATATTAAAGCTAATTGATCTACTTGTTTCCAAAAAGTTCATCAAAAGCCTTTTCAAGAATGTCCACGCCCTGAAGTAGAACGTTGTCCTCAATATTCAGTGCTGGCAGCAGCCTGATAATGTTATCACCAACGACTGTGGTCACAAGGCCGAGCTCCCTGGCTTTAGAAATCACCGGTTTGGCCTCAACGGAAAGCTCCATTCCCATCATCAACCCAGAACCTCTGATGTCATTCACAATTTTAGGGTACTTAGTTTGCAGTTCAACAAGTCGAGATTGTAGAAGACTGGCTTTTCGTTGAACATCTGCCAAAAATTTCTTGTCAGAAATCCTGTCTAGAACGTTGCACGCAACACGAGCGGAAATGGGGCTGCCGCCAAATGTGGACCCGTGGTCTCCTGGCTCCAGCACCTGGTTAATCTCAGGAGAAATAATTGTTGCACCTATTGGACAGCCGTTAGCTAAAGCCTTTGCAGAAGTGAAGATGTCTGGATGACCCTCCTTTGGAAGCTTGGAGTGGGCCCAAAGCGTACCAGAACGTCCCACACCGACTTGGACTTCATCATAGATAAGAGCTGCTTGATATTGCTTACAAAGTTTCTTGAGCTCAATAAGGAAACTAGCATCCACTGGACGAACTCCTCCTTCGCCCTGCACAGGTTCAATGATCACTGCGCAAGTCCTATTCGAAATAAGTTTTTTGACAGACTCAATGTCCCCGACTTGTGCCTGCTTAACTCCAGGAACCAAAGGTGTGAACGGGGTCTGGTATTTCAGTTTTGAGGTGACACTCAATGCGCCAAAGGTCCGTCCATGGAAAGATGAACTAAAGCAAATTATCTCGGACTTATCCTCAGCGATTGATTTTCCCCACTTGCGTGCGAATTTCAATGCTGCCTCGTTCGCTTCTGCACCGGAGTTACTAAAGAACACGTTAGAAGCGTTATACATGCCTCCAGACTCTTTAGTTTTCTCTACCAATTTGGCAGCAAGCGTGTACGGCCATGCAGTTGGGCACGCAAAAGATGCGTGCAAAAGAGTTTCGGCCTGGTCACAAATGATACGTGTCACCTCGGGGTCGCAGTGACCAAGGGAGTTGACTGCAATTCCGGCAAAGAAATCGATATATTTGTTATTCTCGGTGTCCCACAAGTAGGATCCTTCGCCCTTTACCATCACCACCGATGGTGGGCGATAAGAAGCCGCCATACATTTTGAATTTTCCAGAATAGCCTCGAGTCTCATTGGTTGCTCACTCATGAATGGGTTATGGGTTACTCGTGGATCATGCTAACTTATTATATTCTCATCTCTCAGAAAATCAGCCCGATCATCCTTCCTATAAAAGAAAACTTCCAAATTTGGATTAGGAAATTTTTCAGTTGGTAGCAAGTCCGATAGGGTCTTTACAAAAGGTTTGAAATGATCCACTTTCGGGTGAGAGTATTTAATTTACTAGTACAGAAGTAGTATGGAAATACGTTTGACTATACTCCTACCTATGTATATGGCCTGAAGTCGGCGTCACTGTCGTAAACATTCAATTTCCATTTGGGCTCAAGATAGCGCTTGGTAATGCGCTTATGGATGTTATCGATTACATCCATGTCGTCTCCATCAAGCTCAATGAGGATAATGTTTGCCTTTATTCTCTCGGCAGTTGTTGACTTTGGAAGAGCCACAGTTCCCCTCTGAACAGCCCAACTAACTGCAATACAAGCTGGAGTAACGTCATGCTTTTGCGCGATCTGCACAATATCTGGGTCGTCAAGCAAAGGAGCCCCGGTTGATCCAAAAGGGGAGTAAGCCTCTACAACCACATTGTTGGCCTTGCAGAACTCAACCAAGTCATGCTGTGGAAGATACGGATGGATCTCGCACTGAACAACAGCAGGAGGAATAAGATCCTTTGTTTCCAAAAGCCGCTGTATTTTTGGAACATTGATATTGCAAATACCAATTGACTTGGTGTATCCCTTACTAACGAGTTTTTGTAGTAGTCTATAGGCGTCGACGTAACTGAACACTTCAGGGGGTATGTGTTTCCTAAATCCATTCTCGTCACGAGGCATGATACCCTCTCCAGTCACCTCCGCCAGACAGTGATGCATCAGATAGAGATCAACATAATCAAGCTGAAGTCTTTCCAATGAAGCAAGGATTGCATTTTCCGGGTCTTGAAATTCATAGGGTGAGATTTTGGTTGTAATGAAAAGATCCTCTCTTTTCACGTCAGACTGTTTTAAAAAGTCATTGACCGCCCGACCGACAGAAACCTCATTCCGGTAGATCCTGGCCGTATCTATATGTGTGTAGCCACATTTTAAAGCAGTCATCACCGCGTTGTAACAGTCGTCAGGGCTGGCTTTCCAAGTACCTAAGGCAACGTTAGGAATGGAGAGGTTGTTATTCATTTTCAAGGATTCGACAGGCTTGATCTTAGCAGGCATTGTAATGCTACATTCGCAGCTCTATTCACTTACATTTAAATAATCTATATTGGATCTGGAAATACCAATCAGGAAAATATCCCAAAAAGGAAACAGCTTTGACTTGTCCTCACAAAGATCATTTTCAGCTAAGGAAGTGAGTCGGAACTAGACAACTACCGACACTCACTTAGCGTCGGTCCCAAAAGCTGGCGCGCATGCCATGGCAAAACTAGGTGCTCATCTCGAACGGTGATGTCTTCTCTCTAAGTTCCAGCCACGATTGTGCTTACACTTCCGTAACCATGCTATTATGTTTGAAACTCTGAATCATTAGCACATAGTGTTTCTGTTACGCTGGCATCAGGCGATAAGACAGAAAAGTAGCTACTTGTCTAGCAATACCAGAATCTCATCTAAGAATGGGTATTAACAAATATTTAAAATTACACAATTTTAAAAGTAAAACGCATAGCTGACCTATGTATTTGTAACCCATACCTACCAGCTACACACACTACCTGCTGCTTTGATGGACACGGTGAACCATGAACCAGGGACAAGAAAGGAGAAGCATGAAGAACAAGCAAAAGAAGGGGAACGGGGGCTCAGAGTGTGGTTGTGGT
>SV2-NCYC495
agcatagttcttgatgacacaaaat
ACGCCAGATCACCTTTTGAAATCAAGATTTCCATGTCCTGCTCCCTTCTCAAGCGTCTGCATGAGTAGTTACAGAAGCCTCAATTTCTGTATACACTATCTCTAGATTGCCTCGAGTACTGTTGATATGGAAGGAAGgattttctccatcatGTTCGTGGTAATAAGATATTCTATCTGTTTTGTGTCAATTCAAAATGAAACCCATTTTTGTCTTCTGTGACTTGGTCAGATTCCTATATATTTCGGACGCTTAACATAATCTCAAACTTATCTCATATAGGATGTACTGACACCATCGAACTGAGATCTCACCCAGGAGTGAGCCACGGATGTCCAATTTGATATACCATAAGCCAGTGACCCCTAAACAAGCTGTATCCATCTATTGGCCATTGCGGTTACTAGAGAAAAAAGGGTTCAATTTGAAAAGGAGTTAGCGAAGGCACATTAAGTTCAAAAATGCCATGAGACTTCTTCGTCGGCCTTAAGTTTGAGTGCAAAAATATCATAAGTGAGGTCAAGCAAATTGCTTGATAAATCCTCACTCATGAAAGATATAGAGTGCTTAAATGTGCACTGCCTAAGTGACCCCAAAATGGATCCTCAGACAAGATACGAGTTGCCTTCGAGGTGGCAAGTTTTGGCTGGGCAACTCGCATTGCCCCGGTCTGATGCAACAGGAAGTCGTGCCAAAGTGTGACATCAATAACCCTAATTTAAACACTTTACACACCGATCACTCTGCAGTCGAAAATCTGAAGAAGTCTTGATATCTGCGTGATATCACATCTCCTGCTCTGGTACGATATCCCCTTGACAGGTTTCTCCTTAGTAAATTTCAAGTAAGTGTGTCCTGATACGATGAAAATGTCATTGGTTCACCTTCAAACCCAATCATCTACTTTTTGGCAATTGGAGTGCTCCAAATTACATGTGGAGACTATGGACTGGAACTTAAAAGGGTGAATGTGTtcgattttcttgaaatcaCTGACAAAGGTACCTGAAACCATTTTTGTAGTTTAAGATAAATGGTCCTAAATGCAGTTTCTTGGGCTGAATTAAACAGCAAGCTTTGATTAGGATGCGTTGCACCACTCTTAGATGTAAACTAAACGTTGTTATTATTGCCTAGTTTACGCAAACCCACAGTGGTCAACACCACTAGCggttatttttttttatcaaaGCTTATCAGGGATGCATATCTTTTTTCCAGTTTCGGTCTCGAAACAATAGATAAGATTTTTAAGGGGCCAGGTCAATTCTAAGCGGCATTTGAAATGGTCGCTTTTTTTCGATTCTCACAATAATAACAAGGTTTTCATTTTTGTTCCTGAATACTCAAGACCTTCAATGAAAGAACAAAAGCAGCCTGTTGTTACAGTTGTGGATTCAGACTCCTCTTCAGTTTCGTCTGTGCAGCAAGGACTGAAGAGAAACCTAAAGCCGAGACATGTCAATTTCATAGCTCTCGGGGGATCTCTAGGTGTTGGACTGCTCATTGGAAGTGGAGGCGCTCTTGCAATTGCTGGTCCTGTGGGTATGCTCATCTCGTATGCCCTAATGGGTGTGATAACAATGTGCAcgattttttctctcgCCGAGATGTGTGCTTATCTGGGCCGCGAGGGGAATTTTATCGAAATTATGGCAAGATTCATTGATAAGTCCACAGCGTTTGCCTTCACATGGTCTAATGCTCTTAGTTTTAGTCTCACGCTCCCTTCTGAGATCTCTTCAATATGCCTGCTTATCGGGTTTTGGGACACTGATAAAAAGCTACCTGATTGGGCGACTGTTCTCATATTCACATTCATTATCATCATGGTTAACATAGTGGATGTTGGAGCATACGGGGAAGTTGAGTTTTGGGTCACTATGATAAAATTGATTTTGTTCGTTGGCAGcatcttcttttgcttgATAGCTACATGTGGAGGCAATCCTTTGCACAAAACCACAGGCTTCCAGTACTGGAGAAATCCTGGACCGTTTGTTAATTACCTTACAGATAAGCCTGTAGGAAAATTTCTTGGAGTTTGGAGAGTTCTGGTGAACGCTGCTTTTGGTTACCAAGGAAGTGAAACAATTGGACTTGCAAGTGGAGAAACTCCCAACTTTAGAAAGCTGGCACCTGCTGTGATGAAATCAGTCGCAATTCGTGTTGTGACATTCAACGTGCTATCATTATTTATGGTGTCGCTTATGGTTGCATCTAACGACCCCAACCTTTTGAGCGCCATCAATGCTGGTGCTGGTAATGGTGCCCAGTCCCCATTTGTGATTGCAGTCGAAAATGCTGGTGTTAAGGTCCTTCCATCAATTGTCAATGGTGGCATCTTAATTGCCGCAttctctgctgccaacACTCAAATTTATATTCCTTCAAGATCCTATTACTATGGAACCAAGTACGGTTTCTGCCCCAAGTGGTTGATCAAGACCAATAGAAACGGCGTTCCCTACTACTCTGTTCTTTTCAACGGTGCGTTTGGACTTCTTGCACTTCTCACCTTGAACAATACTGCCGCACAGGTCTTCAATTGGCTCATGAATCTTGTCACTGAGTTTGGATTCATTTGTTGGGCTTTGATCAACTACGCCTTTCTAAGGTATTACTACGGGCTAAAAAGACAAGGAATTGACAGAAGTTCAATTCCGATATACAAGTCCCCACTACAGCCTTACTCAGCTATATTTGCATGTTTCatgcttgttcttgttgccATTACCCAGGGGTTCACTGCTTTCATACCATGGGATACACAAAACTTCTTTGCGGCTTACATTTCTTTGAttctttattttgttttctggctcGGATATAAACTGTGGACCCGTGACTTTAGAGAGATTCCACTTGACAAGATTGACTTTTCATATCCTgaggatgaagaagatctAGAGTATGACAACAAAACTGCAAAAGTCATGGATAAGattttttgttgatgaCTCTAAGTGCTACACAAGTATGAGAGGGACACACTCTACTGGGCGCCGGACCCAGCGCACGGGTACATCGATTATGAGTTCTACAAGGGGGAGACTAAACAGCTGAGAGATAGAGTAGATAGAAATATTAGGGTGGCCAAGTTTAAGAACTACACCGACCCCTGCCCGGTATAAGGTAAAAATATAAGGTAAGCATAATTTTTTAAACATGGCTGAGACACGAAAATATAGAAGTCGTAAAAGCCGGCCATGTGATTTCTGTCGGCGGCGGCGCATGGCGtgtctgaaaaaagagaaggCAGACAAGTGCGAGGGATGTGGTCTTCGCAACCAGTCGTGCACGTACACTACGGGCCCtatcaagaagaagcgtCCAGACAGCTGGAAGGTGGAGACGGCCAACCCTTGCATTTTTCGACTCGAGCGGCGACCAGACGTTGCTCCTGCCGAGAACAACGCATTGGAGCTCCATAACGGCAAGACTAGCTTGTTTGTGGGATTCAGTGGAGACCGGGATCCGTGGCTGTTGAGAAGAATTGGGGAGGCAGCAGGCGCAGATTCAGGGACAACATATTTGCTGAAGAATACTAGCGCGCAAACGCCGATTGTGTTTGCTATGCACCCCACCGAGTATCTCGAGCCACGCCCGGGGTGCTACGAGGTAGATGCCGTGAGGGAGGCGGCCAAGCCCGTAGAAGACagcttgttggagacgTATTTCTCTGTGGTGAACTCCTCGTATCCCATCATGAACCAGTCAGTTTTCTATGAGGAACTGCGCAACGGGACGATCTCTGCGACTCTTCTTGCTTCGATGTACGTGGTGGCATATCCGTTTTTCCCCGACAAATCTGTGGTTGAGAAGAAGGCTGCCGATTGGTTCAAACTCTCAGACTTCACTGCGCGCGCTCTCCCACTGGAGCAAGGAGCGTCGACCATGCAGACTGTCCAGGCAACCCTTCTGAAGCTGCACGAGCGCCCGATGATCATTCGAGACGCCAACTTCCCGCGCCATTGGGTACAGACAGCGTCTCTCGTTGCGTCTGCACAGGAACTGGGACTGCACATTGACCCCGTCGGCTGGGACATCCCATGGCGAGAAAAGGCTATGCGACGCAGGCTCTGGTGGCTGATATACGTGCACGACAAGTGGGAGAGCCTGGGATTGTCGCGTCCTTCACACATACACAGCGACGATTTCAGTGTCGGCGAGATCAGCGAAAGCGACTACGAGGACACGGTTCCGGGAGTACGGATGTTCCTTGTGATGGTGCGCCTGACCAAAGTACTTTCCGAGCTGCTAACGCGGTTCTACACGGTCAAGGCTCTGCAGAGACCAGCTGAGGAGTCCATGGCGATCGGCGTCGAGCTCTTAAACAGGATAGATGCAATTGACACAATGTACTTTCCAGTCGCAAGTCCTGCCGGACCTATGGCTTCGTTGGTGCTCGCGAAGACAACGCTGGCACTGTCATGCTGTCGGTCAATCCTCTACACAGATACAGATGCGTGCTACGCGTCTCTGACTTCACGGGCTCTAAACTACTGCAGCGAGTTCAACGTGTTTCTTACGGGCCTGCAGTTTGACGGTTTCTGGTGGTGCTACTCACAGATGAACTTCTCAATTGTGGGAACCTGCATGCTTGCCTTCTACGTAATTGCACAAAGCAAGGTTGACGGCGAGGCTTGGAAGAGCCAGGTCGAGTGCTACCGCAACAATCTGTCCGCGCTGGCCGAACAAACACACGTGACGCAGCTTGCCTTGATGCGTTTCGATGCGTTGTACGAAAGGATCGGCAAGCGGACAGGAGGCGATGTTCCGAAGAGAGTGGTGGCAACGGACGAAGACCTCTTTGGTGAGTGGCTAGCAAACAACGGATTCTAGCCCGCGGGTCATTTTGTTGGGTGTGCCACGACCAAAACATTGTTTCTCTCGCTGCGGTAGCATTGTTTTTTGCCCgcaggaggaagaaaatAATATATAAGCCAGGGGGGTCTGGGGTAGTCGGCAATGACCACCACAACTATCACAACACTAAGACTGGAGAGCCGCTTCAAGGAACTCAAGCGCGAAATCATCAGGCCAGAAAACCACGAGGCTGTCCAGGCCTCCTGGGGAAGACTACTGAAAGCTCTGGACAGAAAGGCCGACGAGATCAGCCGTGCAGGCTCGTCTTACATCCCAGAGGTCAACTGGGGGGACATTGAGAACGGTGGTTTTACCGAGGAGATGACTTCTCTGATCCACGCCCGCGGCTGCTTGATTATCCGCGACGTGATCGACGATGAGCAGTGCAACCAGTGGAGAGAGGATACCAAGAAGTACATCGAGAGCCATCCTGGTATCACCGGGACTCCACGCACTGGTGTCACCAGCAATTGGTTTATTCATTGGTCGAAGGCACAAGTGGAGGCAAGAAGCCACCCTCGCATGGTTCAGCTTATGAAGGCTGTTGGTAAGTTGTACAAAAACAACGACCCTGACGCTCTTCTGGACATGGACTCGCAAGTTGTGTATGCTGACCGTTTGAGAATCCGATACCCCGGGCGCGACAGCACGCTCCCACTGCATCTGGACTCGAGCTCTATCGAACGGTGGGAGGACGAGCAGTACAGAGACGTGTATCGGGAGATTTTCGAAGGCCGATGGGAAGACTGGGATCCAAACCTCATTGACAGACGTCCTTCTGCAAATCAGGATCTGTACCAAGGTATGAGTAGCAACGGGTCTACGTGCAGTGTGTTTCGCTCGTTCCAGGGTTGGTTGGCTCTTTCTGACGCCAAGCCTGGCGAGGGAACCATCTGGTTTTTGCCGGACCTGAAATGTGTTTTGGCGTACATTTTGCTCAGACCCTTCTTTGATGAGCGGGGCAATTTGGACCTGAGCTCTGCACAGTTCCCAGGCGCAACACCTGGCTCTGGTCAGTTCATGGCAAACGACAGGGCCATGTTTCCGCATTTGCAGCATGACAAGAGCGTGGTTGGCATTCCTTACGTCAAGCCCGGCGACTTTGTCTTGTGGCACGCAGATCTTTTGCACGAagtggacgaggagcaCAAAGGCGACAAGGAGTCGTCTGTCGTCTATATTGCACACACCCCGCTGTGTCCTTACAACATTGAGACTTTGAAGGACTCGAGAGAGTGCTTCGAATCAGGAGCAAAGCCACGAGACTTTAGGTACGAATATGATGATGGTCCTGACGAGTCGTCGTATGAGGATCGGGGACGTGAGGAGCACTTGCTGTCGCTGGAGGGCAAACAAGCGCTGGGTTTGGTTCCGTTTGACGTGAATGAGGAAGGTCTGACCCCGGGTCAAATCGCCGTCCGCAAAATGGCAAACGAGGCAATGCAAGGATATTGGAGCACAAGTCAGTCAGCACCAGTTATGCAGAAAACTAGCCAAGTTGAGTAGTTAAAGAAGAGAATTAGAGCTTTTCATAACATAATGTTAATTGGGGCGTTCTCGAGGATCTAGCCGAAAAATCATATGCAACTTGAACAATAATGCTCAGCAAATTTATCTTTGTGCGCTGGGAAAAAGTGTGGAGTGCTAAGTGCGGCTATCGCTTAAATTTCCTATCCAAGAAACAAGGTTTCGAATCGAACACATCATTGTTTTTCTAAATGATTGAGGCTGCAATCTGGTGACGACGTGTGGCAACTGAGATATTCATAACGAGGCAGTGGGTTTGCACTGTATCGAAGTTGTGGCAGACACTCTTTTCAGCCCGCCGTTTGGACCACGGTTCTGGCAGTTCCCATAAATGATGGTGACAAAAAATCTGAGGCGCTTGCCGCATTTTGTGATCCGAAGGTGTATCTATCGACGATTATTCAATTTTGCCAAGATATCCTC
ATGTACGGGTTTTCCACGTTCTTACCGTCGATCCTAAAGAGCGATCTTGGCTACACTTCACTGCAAGCACAATATCTGACAGTCCCCTGCTACATGTTTTCGGGCATTGTTTTCATTCTTGCGGCCAGAATATCTGACAAGACTAGAATAAGGGGACCGCTGATTATCTTGCTAGATTTGTTTGGGGTTGTTGGATACGCACTTATCCTTGGAAACACTAGCAGCGGAGTCAAATACTTTGCGTGCTATCTCATCTGCATGTGCTTGTACGTCCCGGGGTTGAACGAAGCCTGGCTGGCCACGAACCTAGCTCCAAGATTCAAGAGGGCCATGGGTCTGGGAATAAATCAGACTCTGGGAAATGTCGCAGGCGTTGTGAGCGCACAGGTCTACCGAAAGCCTCCAAAATACGTACTGGGTCATGCATTTACTCTTGGGTGCATTGGAATGGGAATTGTGTGCTCAGGGTTGAGCACGGTTCTCCTCGTTCGTCGCAATAAGGCCAATATAAAAGCGTGCGAGACAGGCGTTGATGTGCGTGGGCTGAAGCGAGATATTGGCGATGACTCGATTGAGTTCCGGTTTGTTACATAGAAGAGAGGTTAAGAATTATAGTGACCCCCTGCCGGATATAGGATAAGGAAGAGATTAAGATAAGGAAGAGATAGAGCAACTTTAATATATGTAGATTTGTAAAGGTGAGTAATTAAAGATGGGAGGACAGACAAGATGAGGATGGAGGGAGGGGCATGCTAGATCACATAATAGGCACTGGCGTAGCGAGCTGTATGACGACCACAAGAGGGCTGTCGTGGAGCAGagtatttttccagctgatAAAGTTTTTCAGGGATGGCACACGTGACAAACTATTTTAAGAGTGAGGTCAGAGGAGCAAATAAGCCGGTCCCGAATTCTGTCCAATAGGCCAGGGGAAGGGGCCGTTCCCATTAATGCTGCAAAGACATAAATAGGAGAGTGGGTCTCGACTGGAGAGGTGGAATTATACTAGGACGGAAGGGTTCTGGCAAGTGGCTCTTGGATGAGGGAGTTGGGAGGTGAGGCAGGGGAGCACGGTGGATGTGGGCAGTAGTGAGAGGAGAGGAGGCTTGAAGATGAGCAGAGGTAGCGGTGATTGGACATTGACTGGACGTTGACTGGACATTGGACTTGACCACTTGGGCTTGGTCAGTTCGGCAGTTTGCTATTCTGGCACTTGGCCAGTTCGGCACTTTGCTACTCTGCCAGTTCGGCACTTTTTGAGGAATGCAGAGGGCTGGGTAGATGTGATGGGGTGCTAAGAGCTAGGGAGGCGTGGGTAGTGGCAGTGGTAGTGGTAGTCAGAGCAGATAAGAGAATATatacaaataaataataataaATTAATGTTAAGACAagagaagagaagaagaaagtAAAGTAGGAGCAGGTGGTGTAGGGATGCGGCAGGGAGGGGCAGGACGCGGTCGACAGTTGGTTTCAGGATGCGGTCTGAGGCTtgggtggcggggtggcggggtggcggggttggcggggtggcggggtggcggggtggcggggtggcggggtggcgcGCCCCGCTGTCGAGCTGGCCGGGTTTGCCAGGCGTCCCTGAGTCCCGGCTGATTCTGTCGTGTGCTCCCGTCCGCCACCACAGCGCGCAACCCTCTGCGAGGCACTCTCTAATCCACTGGGTCGATTTAATACTTCGAGCACCCCTTCCCTGAGAGGAGAATAGTTTTTNATGTATNANTTCTTTATATAAGTAAAAGACCCCGCCCCCCCGGGCCGCCGCAAATGCATATTANTGCCATAAATAATTTCAATGCAAGCTCCCCCTTGAGGTGGCCAGGCGACATTACCGCCGCTCCTGCACGGCGACACGATGCACATGTATGGAGAGGCCGGGTAGTCTCAACAAGGCGACACGACCTGGGAATCGCATTCGGCGAACTCACCGAACCCGCTCCAGACAAACCCTCCTGGCTCGACGCGCCCGAGCCTGCCCCTCTCCGGCCCCCCCTACGAGTATGAGGACGCCCTCGCTCCGCGCTTCTGCCACACAGGAGTCTGCGAAGGGTTCCCAATAAGAGCCCTTACAAGATACCGCCCGACACTATACCCGGCAAACGCCATCCCGTAAGAAATCTCCACAGGGTTCAGCGCCGGCCCCAAGCCTCCCATACCGGGA
>SV3-CBS4732
tttgtttatgcccgaaaccaaaggt
acgagttcttggacttcttttttgg
>SV3-NCYC495
tttgtttatgcccgaaaccaaaggt
TTGACATTGGAGGAAATAAACGAAATTTTTCAACGGCCGCTGACACATACCATGCATACCAATGTGCGCAATCTGAAAAAGACTTGGAATGCCCTAATTCGCTTGAGACTCAGAGAAGTGTGGAAGATCGACTCACATTAACACCGTTGTTGTTTATTTACTGATAGTTACTGACCTTTCAGCGAATCCGATTAGTCACCAACATGCGTCTCAATTCGGGGCTCTTTGACATGTATCAATCAGAACGATTGATAAGAGTATCTGTGACGATGTCTTCAATTTCAGCCAGTACTTTCATCAATGCAGTACCAGAGATTGTGCGTTTAATACTTCTTTCAAATGATCTGCTTCTGTGAAGTTTATGAAAGCCAATTCACCAAAGTCGTTGATTCAATTGCTCCCGGAGAGACACATGACGGTCTTTTTGAAGCAAACAAAACACTGAGGATCAACCCTGTTGTGGCTGAAAACGTTTTGTCGGCATTCAGATGGAAGGGAAACGTTGGATATGACATATACAGTTAGGGTCCAACCCTACGGAAGACGGCAAAAAAGAATTATTACATAAGGAGGTCTTCGGCGATTGCTCAAAGACCCGCTTTTATACTTTGTCGGAGATCTGAAGAAGGATTTGAAGCATATACTGAGGTTTTGAAAAGTAAGAGCGAAGCTTGATAATCAATATAAGTACTGGAACTCAGGATCGCCATCAGAAGAAGTCTGCTGTCTCTTGTTTTGGATGTATGAGTTGATGGCCATCgccacagcagcagcgacatTCAAGCAAAAGCAAATGACCCAGGATCTGAAAGCGTAGGTGTATGTTGGGGCATCTTGGCTGCGGAAAAGTTGTGGTCCGGCAATGTTACTGGCACAGTAAATGAGGAACATAGAATTGCTTACGACAGTCTTTCTCGTTGAGCCAACGAAATTTGAGGAAGCCATCGACAGCAGTAATGGGAAGGTTGCGGTCTGAACTAGCACGAAGTAAAATCCAGTCAATTTTGCTCCTAAAGTTTGGCCCTTGTAAATGAGAGAGCCTCCAACGATTGCAAAAATACAGCACACAGAGATCATCAAGCATCTGAGCCCTTTTTTTCTACTGGCAATCAGTCCAGATGCAGTGATAGCGATCCACGCAATTATAGAACCTGGCAAATTGAGCAACGTGGTGTTTATAGCGCTGAATCCAAAGTTGTTCAAGATAATATTTCCGTAACTCTGGACTCCACTGTTAGGCAAGATAGAGAGCACAACGGATCCAAGAAGCAGCCAGAAGTTGATGTTTGTCATACAGGAGAAAAATTCGTCCCAACTCCAGTCATCCTCCACCTTTTGGTTCTTCATATTTTCGGCGTAATATTGCTTCTCGGATTCTGTAAGGAAGCTGGCCTTGGATGGAGAATCtgggaggaaaaagaagatagCGAAACTCCACACAAATGTGATGCACCCATAAACGATAAAAATATATCTCCATGGGGACAACTTTCCGGTGATGTGACCCAGACCAAACGATAAGAAAGATCCCACAATAGCACCGGCATCGTTACCGGCAAACCAGATACCCGATCTGGCAGATTGCTGTTCTGGCTTCCACCACATACCCGTGATCAGCACAAATGAAGGACTGACAACACTCTCAAGAAGGCCTAGAAAGAATCTGGCAGCAAGAAGTCCTGCATAATTTTCACAGGCTCCTGTGCAAGCTAGCGTAATTCCCCACAGACAGACGGAGACTGAGACAAACTTTCCAATTGGCACAATTTGAAGCACTCTGACACTCGCCAAGTTTCCAAACATATAACCGAAGTAGAAGATCGATGAAGTCCATGAATAATCTTGACCCACCAGCTCTAGATCTGTTTTGAGACCGAAAACAGAAGACTGACCCAAAGCCAGCTTATCCATAAATTGCAATCCGTAAGTGACTATCATAAGCGGGAGAATACGAAGATCCACTTTGCGGAAGAGCTTTGCCTTGTCGATGTAGACGGAAGCTTCAGAAACATgaagctcgtccttgtcaCTCATGGTCTCTTCTTTGATATAGTTATCCATTAACTGAATACGGATTTTTTCATCACTTAAatactttttttttgttaACGCGAGATTTTTATCTGCAAGTCTTATCAGCCTTAAAAACGAAAAACCTATTGGTGCCAGTTTTGATGATGGGAAATTCGAACATTTGGGATGGATAGAGCTAGTATCCTCTTGTGAGTATGTAGCCACTTTTCTGGTGTCTCTAGGACTTCTAGTTCATTagaaatcaagaaaataaagCTCGGCCGAGACTCATATCAATCATGGCTGTGCTCGTCGGCCGAGATTTTAGAGTCAAAATTGATTAGATGCAGTATTTATCCTAACAgggcttctttttttttttttctccttaTGACTAGAAATAAGACTTCGTTGTATGAGATCTGTCATAACCTACCCAAGGTTGAGACTCATTGTCACTTGTATGGCACCATTTGCAAAGACACAATCACCTATTTTAATAACCGGGCTGGCAAGCCTTTCACAGATGAGCAAATAGAGCGCTTCTACATTAGAGGTACCAAACCAGTTGGGGTGCTGGCAATTTTCAGAGGACTCGATTCTGAACTGATCAAGTTCCCTGAAGATCTATATAGGATTACGAAGGAGCATTTAGCGGTCGCGAAGAGCCATAATGTCATTTATATAGAGCTCTCCTGGAATCCTACGGGAACGGTTTTGGAATCTAAAATTCCGTTCGCTTTAGCGCAAAAGGCAATCCATGACGCTATGATAGACTCAGAGAAAGAGATCGGAATTATGAGCAGGCTCATATGCGCTATTGACCGACAAGCcgaaccagaaaaagctgcacAAATGTTAGATTGGATGCTGGAGTCTCCGTCGCCAATGACGATCGGCATCGGAATTGATTACAAGGAAGATGGCTTCCCTCCCGAGCTATTTGAGGATACTTTCAAGCGTGCCAAGAGAGAAGGGTACAAGATAACTGCTCACGCCGGTGAGTTTGGCATGCCGTGGAATAATATCGATTACGTTGCCAACACTATCCACGCAGACCGGGTTGATCACGGATACACAATCATCGATAATCAAGAACTGGTTGACCAGTTTTTGGAAGAACAACGATCAATTAGCGTTGTTCCTACAAATTCGTATTATCTTAGACTGTTTAGTCCGGAAGAATGGGCACAAAAACATCCAATAAGGAAGATGATCAAGCTTGGACTTAATATCTATCCAAACACAGATGATCCTTCGTTCCACTGTGTTGAGCCTACGAAAGCATGgatgatgatggtggaaTGTTTCGGTGCAACCATTTCCGACCTCAAAAGGTTTGCATTTAACGCGATTGACAGCGCGTGGGTGGACCACGATTTGAAATCCAAGTGGAAGCAGGAGTGCAATAAATATTTCGATTCATTATAATAAATTTTTCTTATCTATATAAGCCCCATAAAACCTATGAAAATCAAGAGTCGTCCGTCTCTTGCGTGCATTCCCTGTACTATACGAAAAGTCAAGTGTGACAAAACCATTCCTTGCAAGAACTGCATAAAGAGGAAGACCACCCATGAGTGTCGTCGACGAGACTTGGTTCCATCCCCTGAAGTTCCCGAGTCAAATACTGATACTGGGTCAAACCTCTTCAACAATAGACAAATAGTACATTACTTGTACTCTCTCAAACTGCTGACATATGGAAGAGCCCAAATCAAAGGTCTAGTCCCTGTGGAGGATCTGCTCAAGTACAATAGATGGGATCAGTATATGAACCAGTTTCCGACATTAATTAATAAATTGACTCCTGCGCTTTCTAGGAAGATATGCGAATGGGCATGTAATTATACAACTTTTATTCATCAAGGAGTTGTGAACGAGCTATTTCTCAAGGACCACGACAATTTCTGGGAAGCTCATGTATCTAAAAACCCGGCTTGCCTTAACCACACCATTAATAATACCCTCAAGACAAAATCGTCAAAAGACTACTACTATTGGATGTCGCTACTTTACGCCAACTTGTCCACAGGCATGTACTTTGGAGTCCATGAGATTCAATCAGATCCTACTTACACAGAAGCAGAACTCTCTGAGTTCTCGGCAGTTTTTTTCCGAGCCTCACTGGATTGTCTTTTCAGAGCTGGGGCATTGGAGCATGCCGACGTGCGATGTATCCAGGTCTTCTGTGTTCTATCAATGTGTTTGCATGCCCTAGGCAGCACATATTTGCACAAGTCTCTTCTCCGCATTTCTGTTGAGGCAGCAAAGAATTTGGGATTGGACCAGCTGCAAGCTGACAATGCTCCAGACTATCAAAGCGAGATCCTGAAACGTCTTTTCTACAGCCTCATGATTATAGACTCATTAAGCAATTATCCCAAAAGATACATTGCTGACTTCTCAACTCCATTGCCATCCATAATCTCATCTGACGTACTTCTGAAAAAAGTGAGTCCCATCCCTCTTACATTTCCTGAAGCCTGCAAGAACGACGAAGTTGCAGGCATAATGTATGAGCGCATGATGGTGGAACTCGCGCAGTTGAAGCACGAAAGTTACGAAAAGCCCACTGCTACAGAGCTGATCTCCtgtcttgaaaaaatgAAGGTCCTGAGGTCCAAATTAGACACATACTTTGGTTCGAAGGGATTCTCTCCTGAGGACAAATCAATCGCTCAGTATGCAAAATACCTTTTATTTTCCTCCATCACTCGTGAACGGCTAGAGATCGGTATTCGCCTGCAATCTCTTGTTGGCACCCAAGACTGGGCCAAACAATACCGCCCCCAGTGCCTGGAGGTTGCAACCCAGCTACTTTTTCACAGCACATCTGCTGGGATACCTGCCTTTTATAATCGTTACTGGATCGTTGCACAGCATTTGATTTATGCATGTTTGTTTGTGCTCTTAGACATGCTACTTTTCAAaagcgacgacgacaaaTACAAGCTTGAATTTGTCAAGCGTACGTTCCCTACtatcaaaaaattgcaatCATACTTTACCGTGAAAATTGGCTTTGCCATAATCGAAAAACTCTGCTATCTCGTGTCGAAAGTGCGATTGGaccatctggaaaatgaaACTCTCGAGGCAATATCACTTCgcgagtttttgaaagagatGGAAATTGCCAACCCGTACAGCTCGATACTTTCCAGAAACCGTATTGTGCCAGACATCACCGAGTCCCAATATCTACGTTTTGGCAACGAAACAACGCACCCTCACAGCACAGATGGAGATTTTGCGCCTAATGAAGGAGATTCTCTGACAGAATCTGAGAACGGCTTCAACGTCACATCAGCAATGCTGGATGACAAGGGCTGGT
acgagttcttggacttcttttttgg
>MAT-HU11
AGCAGGTTCAACTGTTGAGGACCCAGCTGCGGGACATGGAGTCCAAGTTAAAGTTGCTCGAAGAAACACATTCTCAAAACCTAGCATCAGTTTTTGCGCAACACAGCAAAGAGATTGAGGAAATCAAGGCAAGCGCATCTGAGCTCAAAGGAGGTGAATCAAACGAAGCTGCGCAACAAGAAGTACAGATGTTGCAGCAAGCAATGGATGATACTATGCAAGAGTTGGCAGAGCAACATCAGGCCATTGAAAAAGAAGCTGAAACAAGAGTTCTTCGGTTGATAGACACATTGCTTAAAGTAAGCACTGATCGTCTTCGTGAGTTCGTTTTCAACCTTGAGTCTCCAGTGTACTCTAATACTGACATTCCAACTGCAGAGTACCTAGGTACCATGTTGGAGAAAGTTTCCCACTTGAGTACTCAGTTTTCCACCACCATGACAGATTACATCGCAGATAATATGAGAGGAGACAGTGAAAGTGGCCTCATCAAAGCTATCACAGAGTTTACTGATTCGATCGGCAATTTGTTCTCAAATGTTAAGGCGGTTCTTCGTGATCGTAAGGACGATGTGCAGGAAATTCTTGTCGAGGGCGCAAAAGACCTTGCTCACATGGTTGAGCTATTTTTCGAATCGATGCTTAGCGACCACTTGTTGAAGCTGGAAATTCATGAAAGGACCGACAGAGTCATCACTGGCAACATCAATGTGCAAGAAGTCATTCAAAGCTTGATGCAGGTCGTCGAAGTATTCAGGGACCCTGGTAGGAAAAGCCCCGTTTCCTCTGACGAACTTGGCTACTTCTTAGACAAGGAGCTTGCAAACACACAAGCAGCAGTTGAAAAGGCAGCAGACCTACTTGAGTCAATGTCAACCCGACACAAGCTTGAGGTCCAGGAGGGTGGTTCCCTTGAGGTAAATGAAGCAATCATCTCTTGCGCTAGTGCTATCATAAATGCTGTCAAATTGCTGTTGGAAGCTTGTATAGAAGCACAGGAGGAAATTGTATCTCGTGGAAAGGGGTCCTTGTCCAGAGCTTTATTCTACAAGAAAAATAATCGCTGGACCGAAGGTCTTATATCGGCCTCAAAACAAGTTGCTTACGCAACTGGTATACTCATTAGAATGGCAGACGGTGTTTTAGCCGGAACAAACTCGAGTGAGGAGCTAATTGTCGCATCTAACGAGGTTGCATCGGCTACTGCGCAGCTAGTCTCTTCTTCCCGTGTTAAGTCGGATCTAATGTCACAAAGCCATTTAAATTTGGAGGAAGCATCAAGGAAGGTTACATCTTCCTGCAAAATGTTAGTCACCAAGGTTAGGAGTCTTTTGCTCACCGACGAGAGCAATAAAACGGTTGATTACTCGCAACTCACCGCCCACGAGAACAGAACAGCTGAGCTCGAACAGCAGGTGGAGATACTCAAACTCGAAAGTGCACTTTCTCAGGCTAGGAAACGGCTCGGTGAAATTAGAAAATTCAGCTACAGAGATGAAGAATCCTAGAATGCTTCAATCTTATGCTCTTGACTTGCTCCTAGCTCGCTTGTTGGTAAACCACACCCGGACCTGGAGTGGGCTAATCCCGCACTCTCTTGCTATCCTTTCCCTTTCCTTCGAATTGGGGAATCGTTTCACTTTGAATGCCTTTTCCAAAAGCTCTTTGCTCGATTCTGGTATATGTCTTCTCTTTTTCTTATCAAAGCACTCTGAAACTAAACACTCTTTGTAGACGTCCAGTTCCTCCGTATTCCTCATTTCCGTCTCCACTTCAGCTTTCTCAATGGCAAACCCACAACATAGACTTTCGTATTTGTCGTTGGAGCGTATCTCCATGATAGCCGCCTCCCAGTCATCCAAGAGCTTCCTATAGTGTTGCTTAACCCGGTCTGCTGCACCTCCCGCCCCGATAGCAAGCAAAGCGTTTCTCTCAGATCTCAGAGAATCCTCCAAGATCCTCACGCCTTCTTTTCTAATGTCTCCAAACACGTAATTTTCGGAAGCAAGGTCCCCTTCTCTCCTTTGGCTATCTAAAGAAGGTTCGTTC
[truncated: 83,783 more chars]
