# Supplementary material for: Full-Length Genome of an Ogataea polymorpha Strain CBS4732 ura3Δ Reveals Large Duplicated Segments in Subtelomeric Regions
Source: Front Microbiol. 2022 Apr 4;13:855666. doi: 10.3389/fmicb.2022.855666 (PMC9019687; doi:10.3389/fmicb.2022.855666)
Supplement: Supplementary file 2 [file Data_Sheet_2.XLSX]

## Sheet: Sheet1
HU-11/CBS4732	NCYC495	DL-1	Exon number	Annotation	Symbol
OGAPO_14097	OGAPODRAFT_14097	NA	S	NA	NA
OGAPO_83228	OGAPODRAFT_83228	NA	S	NA	NA
OGAPO_17041	OGAPODRAFT_17041	HPODL_05071	S	transporter SEO1	NA
OGAPO_101965	OGAPODRAFT_101965	HPODL_05070	S	flavonol synthase	NA
OGAPO_77487	OGAPODRAFT_77487	HPODL_05069	S	Salicylate hydroxylase (Salicylate 1-monooxygenase)	NA
OGAPO_25032	OGAPODRAFT_25032	HPODL_05068	S	putative monooxygenase yxeK	NA
OGAPO_25033	OGAPODRAFT_25033	HPODL_05067	S	transporter SEO1	NA
OGAPO_77490	OGAPODRAFT_77490	HPODL_05066	S	Salicylate hydroxylase (Salicylate 1-monooxygenase)	NA
OGAPO_17044	OGAPODRAFT_17044	HPODL_05065	S	Cysteine synthase	NA
OGAPO_9609	OGAPODRAFT_9609	HPODL_05064	S	Quinone oxidoreductase	NA
OGAPO_14107	OGAPODRAFT_14107	HPODL_05063	S	hypothetical protein	NA
OGAPO_9611	OGAPODRAFT_9611	HPODL_05062	S	putative oxidoreductase	NA
OGAPO_51566	OGAPODRAFT_51566	HPODL_05061	S	tfdA family taurine dioxygenase	NA
OGAPO_83232	OGAPODRAFT_83232	HPODL_05060	S	putative transporter	NA
OGAPO_14111	OGAPODRAFT_14111	HPODL_05059	S	hypothetical protein	NA
OGAPO_77493	OGAPODRAFT_77493	HPODL_05141	M	putative secreted protein	NA
OGAPO_83235	OGAPODRAFT_83235	HPODL_05058	S	hypothetical protein	NA
OGAPO_101978	OGAPODRAFT_101978	HPODL_05057	S	putative lactonohydrolase	NA
OGAPO_17047	OGAPODRAFT_17047	HPODL_05056	S	allantoin transport	NA
NA1	NA	HPODL_05055		beta-glucosidase I	NA
OGAPO_77497	OGAPODRAFT_77497	HPODL_05054	S	hypothetical protein	NA
OGAPO_25042	OGAPODRAFT_25042	HPODL_05053	S	putative pantothenate transporter	NA
OGAPO_101985	OGAPODRAFT_101985	HPODL_05052	S	hypothetical protein	NA
OGAPO_9619	OGAPODRAFT_9619	HPODL_05051	S	hypothetical protein	NA
OGAPO_95162	OGAPODRAFT_95162	HPODL_05050	S	hypothetical protein	NA
OGAPO_77500	OGAPODRAFT_77500	HPODL_05049	S	Protein STE50	NA
OGAPO_95164	OGAPODRAFT_95164	HPODL_05048	S	putative ribosomal rna-processing protein	NA
OGAPO_17048	OGAPODRAFT_17048	HPODL_05047	S	Methionine aminopeptidase 1	NA
OGAPO_17049	OGAPODRAFT_17049	HPODL_05046	S	Protein SLY1	NA
OGAPO_95167	OGAPODRAFT_95167	HPODL_05045	S	RuvB-like helicase 1	NA
OGAPO_14125	OGAPODRAFT_14125	HPODL_05044	S	ornithine aminotransferase	NA
OGAPO_50808	OGAPODRAFT_50808	HPODL_05043	S	Acylpyruvase FAHD1, mitochondrial	NA
OGAPO_17050	OGAPODRAFT_17050	HPODL_05042	S	hypothetical protein	NA
OGAPO_17051	OGAPODRAFT_17051	HPODL_05041	S	Protein required for mismatch repair in mitosis and meiosis as well as crossing over during meiosis	NA
OGAPO_17052	OGAPODRAFT_17052	HPODL_05040	S	putative mitochondrial carrier	NA
OGAPO_95172	OGAPODRAFT_95172	HPODL_05039	S	tRNA threonylcarbamoyladenosine biosynthesis protein QRI7, mitochondrial	NA
OGAPO_95173	OGAPODRAFT_95173	HPODL_05038	S	Non-structural maintenance of chromosome element 4	NA
OGAPO_17053	OGAPODRAFT_17053	HPODL_05037	S	Regulatory protein PHO2	NA
OGAPO_14131	OGAPODRAFT_14131	HPODL_05036	S	hypothetical protein	NA
OGAPO_05035	OGAPODRAFT_05035	HPODL_05035	S	hypothetical protein	NA
OGAPO_17054	OGAPODRAFT_17054	HPODL_05034	S	Dihydroorotate dehydrogenase (quinone), mitochondrial	NA
OGAPO_77511	OGAPODRAFT_77511	HPODL_05033	S	hypothetical protein	NA
OGAPO_14134	OGAPODRAFT_14134	HPODL_05032	S	hypothetical protein	NA
OGAPO_102013	OGAPODRAFT_102013	HPODL_05031	S	U3 small nucleolar RNA-associated protein 7	NA
OGAPO_17059	OGAPODRAFT_17059	HPODL_05030	S	26S proteasome regulatory subunit	RPN2
OGAPO_17060	OGAPODRAFT_17060	HPODL_05029	S	D-3-phosphoglycerate dehydrogenase 1	NA
OGAPO_17063	OGAPODRAFT_17063	HPODL_05028	S	40S ribosomal protein S2	NA
OGAPO_17064	OGAPODRAFT_17064	HPODL_05027	S	Nuclear polyadenylated RNA-binding protein	NA
OGAPO_95184	OGAPODRAFT_95184	HPODL_05026	S	cbs and pb1 domain-containing protein	NA
OGAPO_95185	OGAPODRAFT_95185	HPODL_05025	S	hypothetical protein	NA
OGAPO_17065	OGAPODRAFT_17065	HPODL_05024	S	hypothetical protein	NA
OGAPO_17068	OGAPODRAFT_17068	HPODL_05023	S	Cell wall protein SED1	NA
OGAPO_14142	OGAPODRAFT_14142	NA	S	NA	NA
OGAPO_77520	OGAPODRAFT_77520	HPODL_05022	S	hypothetical protein	NA
OGAPO_95190	OGAPODRAFT_95190	HPODL_05020	S	Transport protein particle subunit	NA
OGAPO_77522	OGAPODRAFT_77522	HPODL_05019	S	Importin beta-like protein	NA
OGAPO_77523	OGAPODRAFT_77523	HPODL_05018	S	hypothetical protein	NA
OGAPO_17069	OGAPODRAFT_17069	HPODL_05017	S	hypothetical protein	NA
OGAPO_95194	OGAPODRAFT_95194	HPODL_05016	S	mRNA 3'-end-processing protein RNA15	NA
OGAPO_102034	OGAPODRAFT_102034	HPODL_05015	S	Phosphoglucomutase-2	NA
OGAPO_102036	OGAPODRAFT_102036	HPODL_05014	S	Ribosome biogenesis protein ERB1	NA
OGAPO_17070	OGAPODRAFT_17070	HPODL_05013	S	Intermediate cleaving peptidase 55	NA
OGAPO_77529	OGAPODRAFT_77529	HPODL_05012	S	Cop9 signalosome complex subunit 11	NA
OGAPO_17071	OGAPODRAFT_17071	HPODL_05011	S	hypothetical protein	NA
OGAPO_102042	OGAPODRAFT_102042	HPODL_05010	S	aminopeptidase	NA
OGAPO_89833	OGAPODRAFT_89833	HPODL_05009	S	General alpha-glucoside permease	NA
OGAPO_95201	OGAPODRAFT_95201	NA	M	NA	NA
OGAPO_17072	OGAPODRAFT_17072	HPODL_05008	S	Clathrin coat assembly protein	NA
OGAPO_05007	OGAPODRAFT_05007	HPODL_05007	S	hypothetical protein	NA
OGAPO_17074	OGAPODRAFT_17074	HPODL_05006	S	U3 small nucleolar RNA-associated protein 12	NA
OGAPO_14158	OGAPODRAFT_14158	HPODL_05005	S	Defective in cullin neddylation protein 1	NA
OGAPO_102056	OGAPODRAFT_102056	HPODL_05004	S	Anaphase-promoting complex subunit 2	NA
OGAPO_25070	OGAPODRAFT_25070	HPODL_05003	S	ATP-dependent RNA helicase A	NA
OGAPO_17076	OGAPODRAFT_17076	HPODL_05002	S	Na+/H+ antiporter involved in sodium and potassium efflux through the plasma membrane	NA
OGAPO_17077	OGAPODRAFT_17077	HPODL_05001	S	Zinc-regulated transporter 2	NA
OGAPO_17079	OGAPODRAFT_17079	HPODL_05000	M	ATP-dependent RNA helicase SUB2	NA
OGAPO_17080	OGAPODRAFT_17080	HPODL_04999	S	FACT complex subunit POB3	NA
OGAPO_14165	OGAPODRAFT_14165	HPODL_04998	S	hypothetical protein	NA
OGAPO_17081	OGAPODRAFT_17081	HPODL_04997	S	Protein involved in vacuolar polyphosphate accumulation	NA
OGAPO_102074	OGAPODRAFT_102074	HPODL_04996	S	Actin-like protein	NA
OGAPO_95214	OGAPODRAFT_95214	HPODL_04995	S	transcription factor	NA
OGAPO_17082	OGAPODRAFT_17082	HPODL_04994	S	Endoribonuclease ysh1	NA
OGAPO_95216	OGAPODRAFT_95216	HPODL_05140	M	hypothetical protein	NA
OGAPO_102080	OGAPODRAFT_102080	HPODL_04993	S	esterase of the alpha-beta hydrolase superfamily	NA
OGAPO_89872	OGAPODRAFT_89872	HPODL_04992	S	Fatty acid synthase subunit beta	NA
OGAPO_17084	OGAPODRAFT_17084	HPODL_04991	S	DNA ligase 1	NA
OGAPO_17085	OGAPODRAFT_17085	HPODL_04990	S	hypothetical protein	NA
OGAPO_17086	OGAPODRAFT_17086	HPODL_04989	S	Dimethyladenosine transferase	NA
OGAPO_89877	OGAPODRAFT_89877	HPODL_04988	S	Cytoplasmic protein of unknown function	NA
OGAPO_17087	OGAPODRAFT_17087	HPODL_05139	S	Ubiquitin-conjugating enzyme E2	NA
OGAPO_17088	OGAPODRAFT_17088	HPODL_04987	S	ATP-dependent permease MDL2, mitochondrial	NA
OGAPO_51063	OGAPODRAFT_51063	HPODL_04986	S	DNA polymerase phi subunit	NA
OGAPO_14178	OGAPODRAFT_14178	HPODL_04985	S	SWR1-complex protein 5	NA
OGAPO_50743	OGAPODRAFT_50743	HPODL_04984	S	RNA binding protein	NA
OGAPO_102100	OGAPODRAFT_102100	HPODL_04983	M	GTP-binding protein GTR2	NA
OGAPO_17090	OGAPODRAFT_17090	HPODL_04982	S	histone-lysine N-methyltransferase SETD2	NA
OGAPO_89888	OGAPODRAFT_89888	HPODL_04981	S	hypothetical protein	NA
OGAPO_17091	OGAPODRAFT_17091	HPODL_04980	S	Translation initiation factor IF-2, mitochondrial	NA
OGAPO_43491	OGAPODRAFT_43491	HPODL_04979	S	Protein involved in excretion of putrescine and spermidine	NA
OGAPO_17092	OGAPODRAFT_17092	HPODL_04978	S	U5 small nuclear ribonucleoprotein component	NA
OGAPO_83285	OGAPODRAFT_83285	HPODL_04977	S	Essential protein required for the maturation of 25S rRNA and 60S ribosomal subunit assembly	NA
OGAPO_17093	OGAPODRAFT_17093	HPODL_04976	S	Farnesyl pyrophosphate synthase	NA
OGAPO_77561	OGAPODRAFT_77561	HPODL_04975	S	putative bHLH domain-containing protein	NA
OGAPO_89901	OGAPODRAFT_89901	HPODL_04974	S	Carbon-nitrogen hydrolase	NA
OGAPO_102115	OGAPODRAFT_102115	HPODL_04973	S	hypothetical protein	NA
OGAPO_17094	OGAPODRAFT_17094	HPODL_04972	S	hypothetical protein	NA
OGAPO_17095	OGAPODRAFT_17095	HPODL_04971	S	Conserved hypothetical membrane protein	NA
OGAPO_17096	OGAPODRAFT_17096	HPODL_04970	S	hypothetical protein	NA
OGAPO_17097	OGAPODRAFT_17097	HPODL_04969	S	hypothetical protein	NA
OGAPO_05138	OGAPODRAFT_05138	HPODL_05138	S	hypothetical protein	NA
OGAPO_102119	OGAPODRAFT_102119	HPODL_04968	S	Histidinol-phosphate aminotransferase	NA
OGAPO_102122	OGAPODRAFT_102122	HPODL_04967	S	Spermidine synthase	NA
OGAPO_17098	OGAPODRAFT_17098	HPODL_04966	S	S-adenosylmethionine decarboxylase proenzyme	NA
OGAPO_95241	OGAPODRAFT_95241	HPODL_04965	S	hypothetical protein	NA
OGAPO_17099	OGAPODRAFT_17099	HPODL_04964	S	Autophagy-related protein 18	NA
OGAPO_38367	OGAPODRAFT_38367	HPODL_04963	S	hypothetical protein	NA
OGAPO_17100	OGAPODRAFT_17100	HPODL_04962	S	hypothetical protein	NA
OGAPO_77573	OGAPODRAFT_77573	HPODL_05137	M	Vacuolar protein-sorting-associated protein 46	NA
OGAPO_95245	OGAPODRAFT_95245	HPODL_04961	S	protein farnesyltransferase/geranylgeranyltransferase type I alpha subunit	NA
OGAPO_102139	OGAPODRAFT_102139	HPODL_04960	S	Serine/threonine-protein kinase psk1	NA
OGAPO_77575	OGAPODRAFT_77575	HPODL_04959	S	APN2 Class II abasic (AP) endonuclease involved in repair of DNA damage	NA
OGAPO_51454	OGAPODRAFT_51454	HPODL_04958	S	hypothetical protein	NA
OGAPO_89929	OGAPODRAFT_89929	HPODL_04957	S	Glyceraldehyde-3-phosphate dehydrogenase	GAPDH
OGAPO_17101	OGAPODRAFT_17101	HPODL_04956	S	NADPH-dependent alpha-keto amide reductase	NA
OGAPO_77579	OGAPODRAFT_77579	HPODL_04955	S	Zinc cluster transcriptional activator	NA
OGAPO_95252	OGAPODRAFT_95252	HPODL_04954	S	hypothetical protein	NA
OGAPO_17102	OGAPODRAFT_17102	HPODL_05136	S	UDP-N-acetylglucosamine transferase subunit ALG14	NA
OGAPO_95253	OGAPODRAFT_95253	HPODL_04953	S	Ferric reductase	NA
OGAPO_17103	OGAPODRAFT_17103	HPODL_04952	S	Ubiquitin-conjugating enzyme E2	NA
OGAPO_95255	OGAPODRAFT_95255	HPODL_04951	S	hypothetical protein	NA
OGAPO_77584	OGAPODRAFT_77584	HPODL_04950	S	Protein DBF4	NA
OGAPO_77585	OGAPODRAFT_77585	HPODL_04949	S	Programmed cell death protein 2	NA
OGAPO_04948	OGAPODRAFT_04948	HPODL_04948	S	hypothetical protein	NA
OGAPO_17105	OGAPODRAFT_17105	HPODL_04947	S	Vigilin	NA
OGAPO_89945	OGAPODRAFT_89945	HPODL_04946	S	pheromone-regulated membrane protein	NA
OGAPO_17106	OGAPODRAFT_17106	HPODL_04945	S	ATP-dependent RNA helicase DED1	NA
OGAPO_77590	OGAPODRAFT_77590	HPODL_04944	S	60S ribosomal protein L3	NA
OGAPO_102168	OGAPODRAFT_102168	HPODL_04943	S	Carbamoyl-phosphate synthase arginine-specific small chain	NA
OGAPO_95263	OGAPODRAFT_95263	HPODL_04942	M	Tubulin-tyrosine ligase	NA
OGAPO_77593	OGAPODRAFT_77593	HPODL_04940	S	hypothetical protein	NA
OGAPO_04941	OGAPODRAFT_04941	HPODL_04941	S	Transcriptional regulatory protein RXT2	NA
OGAPO_9729	OGAPODRAFT_9729	HPODL_04939	S	hypothetical protein	NA
OGAPO_17108	OGAPODRAFT_17108	HPODL_04938	S	hypothetical protein	NA
OGAPO_17109	OGAPODRAFT_17109	HPODL_04937	S	Bile pigment transporter	NA
OGAPO_51058	OGAPODRAFT_51058	HPODL_04936	S	Hexokinase-2	NA
OGAPO_17110	OGAPODRAFT_17110	HPODL_04935	S	Protein involved in bud-site selection	NA
OGAPO_95271	OGAPODRAFT_95271	HPODL_04934	S	E3 ubiquitin-protein ligase RAD18	NA
OGAPO_17111	OGAPODRAFT_17111	HPODL_04933	S	hypothetical protein	NA
OGAPO_9736	OGAPODRAFT_9736	HPODL_04932	S	hypothetical protein	NA
OGAPO_95274	OGAPODRAFT_95274	HPODL_04931	S	hypothetical protein	NA
OGAPO_95275	OGAPODRAFT_95275	HPODL_04930	S	Multidrug resistance protein CDR2	NA
OGAPO_25119	OGAPODRAFT_25119	HPODL_04929	S	hypothetical protein	NA
OGAPO_17113	OGAPODRAFT_17113	HPODL_04928	S	hypothetical protein	NA
OGAPO_40325	OGAPODRAFT_40325	HPODL_04927	S	protoporphyrinogen oxidase	NA
OGAPO_17114	OGAPODRAFT_17114	HPODL_04926	S	hypothetical protein	NA
OGAPO_17115	OGAPODRAFT_17115	HPODL_04925	S	tRNA-dihydrouridine(16/17) synthase [NAD(P)(+)]	NA
OGAPO_17116	OGAPODRAFT_17116	HPODL_04924	S	Mitochondrial tyrosyl-tRNA synthetase	NA
OGAPO_9745	OGAPODRAFT_9745	HPODL_04923	S	peptide-N4-(N-acetyl-beta- glucosaminyl)asparagine amidase	NA
OGAPO_95282	OGAPODRAFT_95282	HPODL_04922	S	Midasin	NA
OGAPO_17118	OGAPODRAFT_17118	HPODL_05135	S	hypothetical protein	NA
OGAPO_95284	OGAPODRAFT_95284	HPODL_04921	S	SET domain-containing protein 3	NA
OGAPO_95285	OGAPODRAFT_95285	HPODL_04920	S	Mitochondrial import inner membrane translocase subunit TIM16	NA
OGAPO_95286	OGAPODRAFT_95286	HPODL_04919	S	hypothetical protein	NA
OGAPO_95287	OGAPODRAFT_95287	HPODL_04918	S	Zinc finger CCCH domain-containing protein 3	NA
OGAPO_17119	OGAPODRAFT_17119	HPODL_04917	S	meiosis induction protein kinase IME2/SME1	NA
OGAPO_17120	OGAPODRAFT_17120	HPODL_04916	S	hypothetical protein	NA
OGAPO_17121	OGAPODRAFT_17121	HPODL_04915	S	hypothetical protein	NA
OGAPO_51411	OGAPODRAFT_51411	HPODL_04914	S	Iron-sulfur protein IND1	NA
OGAPO_102197	OGAPODRAFT_102197	HPODL_04913	S	hypothetical protein	NA
OGAPO_25127	OGAPODRAFT_25127	HPODL_04912	S	VPS24 involved in secretion	NA
OGAPO_89992	OGAPODRAFT_89992	HPODL_04911	M	Proliferating cell nuclear antigen	NA
OGAPO_51179	OGAPODRAFT_51179	HPODL_04910	S	peptide alpha-N-acetyltransferase	NA
OGAPO_95296	OGAPODRAFT_95296	HPODL_05134	S	Autophagy-related protein 11	NA
OGAPO_95297	OGAPODRAFT_95297	HPODL_05133	S	Phenylpyruvate decarboxylase, catalyzes decarboxylation of phenylpyruvate to phenylacetaldehyde	NA
OGAPO_90001	OGAPODRAFT_90001	HPODL_05132	S	putative membrane protein	NA
OGAPO_17124	OGAPODRAFT_17124	HPODL_05131	S	T-complex protein 1 subunit gamma	NA
OGAPO_95300	OGAPODRAFT_95300	HPODL_04909	S	hypothetical protein	NA
OGAPO_51028	OGAPODRAFT_51028	HPODL_04908	S	putative pyridoxal reductase	NA
OGAPO_17125	OGAPODRAFT_17125	HPODL_04907	S	Cation transport ATPase	NA
OGAPO_102224	OGAPODRAFT_102224	HPODL_04906	S	Permease of basic amino acids in the vacuolar membrane	NA
OGAPO_17126	OGAPODRAFT_17126	HPODL_04905	S	hypothetical protein	NA
OGAPO_17130	OGAPODRAFT_17130	HPODL_04904	M	putative SRF-type transcription factor (Umc1)	NA
OGAPO_17131	OGAPODRAFT_17131	HPODL_04903	S	Protein URE2	NA
OGAPO_17132	OGAPODRAFT_17132	HPODL_04902	S	Mitochondrial import inner membrane translocase subunit TIM54	NA
OGAPO_77628	OGAPODRAFT_77628	HPODL_04901	S	D-lactate dehydrogenase [cytochrome], mitochondrial	NA
OGAPO_77629	OGAPODRAFT_77629	HPODL_04900	S	hypothetical protein	NA
OGAPO_95309	OGAPODRAFT_95309	HPODL_04899	S	Dilute domain-containing protein	NA
OGAPO_95310	OGAPODRAFT_95310	HPODL_04898	S	Vacuolar protein sorting-associated protein 8	NA
OGAPO_95311	OGAPODRAFT_95311	HPODL_04897	S	Sterol-4-alpha-carboxylate 3-dehydrogenase, decarboxylating	NA
OGAPO_83337	OGAPODRAFT_83337	HPODL_04896	S	Argininosuccinate lyase	NA
OGAPO_9777	OGAPODRAFT_9777	HPODL_04895	S	hypothetical protein	NA
OGAPO_17134	OGAPODRAFT_17134	HPODL_04894	S	hypothetical protein	NA
OGAPO_17135	OGAPODRAFT_17135	HPODL_04893	S	tuftelin-interacting protein 11	NA
OGAPO_44354	OGAPODRAFT_44354	HPODL_04892	S	Mitochondrial intermembrane space import and assembly protein 40	NA
OGAPO_17137	OGAPODRAFT_17137	HPODL_04891	S	SNARE protein YKT6, synaptobrevin/VAMP syperfamily	NA
OGAPO_102247	OGAPODRAFT_102247	HPODL_04890	S	ATP-dependent RNA helicase DHH1	NA
OGAPO_77639	OGAPODRAFT_77639	HPODL_04889	S	26S proteasome non-ATPase regulatory subunit 2	NA
OGAPO_04888	OGAPODRAFT_04888	HPODL_04888	S	Transcriptional coactivator HFI1/ADA1	NA
OGAPO_25147	OGAPODRAFT_25147	HPODL_04887	S	Mitogen-activated protein kinase SLT2/MPK1	NA
OGAPO_102261	OGAPODRAFT_102261	HPODL_04886	S	Dipeptidyl aminopeptidase B	NA
OGAPO_95323	OGAPODRAFT_95323	HPODL_04885	S	hypothetical protein	NA
OGAPO_17139	OGAPODRAFT_17139	HPODL_04884	S	General amino acid permease AGP3	NA
OGAPO_17140	OGAPODRAFT_17140	HPODL_04883	S	putative amino-acid permease	NA
OGAPO_25163	OGAPODRAFT_25163	HPODL_04882	S	putative transporter	NA
OGAPO_50910	OGAPODRAFT_50910	HPODL_04881	S	Arylsulfotransferase (ASST)	NA
OGAPO_77645	OGAPODRAFT_77645	HPODL_04880	S	Mitochondrial cell death effector that translocates to the nucleus in response to apoptotic stimuli	NA
OGAPO_95327	OGAPODRAFT_95327	HPODL_04879	S	hypothetical protein	NA
OGAPO_77647	OGAPODRAFT_77647	HPODL_04878	S	metal-dependent hydrolase	NA
OGAPO_95329	OGAPODRAFT_95329	HPODL_04877	S	hypothetical protein	NA
OGAPO_95330	OGAPODRAFT_95330	HPODL_04876	S	hypothetical protein	NA
OGAPO_17141	OGAPODRAFT_17141	HPODL_04875	S	Poly(A) polymerase PAPa	NA
OGAPO_17142	OGAPODRAFT_17142	HPODL_04874	M	Oxysterol-binding protein	NA
OGAPO_04873	OGAPODRAFT_04873	HPODL_04873	S	hypothetical protein	NA
OGAPO_17143	OGAPODRAFT_17143	HPODL_04872	S	Exportin-1	NA
OGAPO_95334	OGAPODRAFT_95334	HPODL_04871	S	putative mitochondrial GTPase	NA
OGAPO_90067	OGAPODRAFT_90067	HPODL_04870	S	Protein kti12	NA
OGAPO_17144	OGAPODRAFT_17144	HPODL_04869	S	5'-nucleotidase	NA
OGAPO_17145	OGAPODRAFT_17145	HPODL_04868	S	5'-nucleotidase	NA
OGAPO_17146	OGAPODRAFT_17146	HPODL_04867	S	hypothetical protein	NA
OGAPO_95339	OGAPODRAFT_95339	HPODL_04866	S	hypothetical protein	NA
OGAPO_17147	OGAPODRAFT_17147	HPODL_04865	S	5-aminolevulinate synthase, mitochondrial	NA
OGAPO_95341	OGAPODRAFT_95341	HPODL_04864	S	hypothetical protein	NA
OGAPO_04863	OGAPODRAFT_04863	HPODL_04863	S	Nucleoporin nup211	NA
OGAPO_77660	OGAPODRAFT_77660	HPODL_04862	M	Minichromosome maintenance protein 10	NA
OGAPO_17148	OGAPODRAFT_17148	HPODL_04861	S	hypothetical protein	NA
OGAPO_17149	OGAPODRAFT_17149	HPODL_04860	S	putative C6 transcription factor	NA
OGAPO_25166	OGAPODRAFT_25166	HPODL_04859	S	Adenylyl-sulfate kinase	NA
OGAPO_9813	OGAPODRAFT_9813	HPODL_04858	S	putative secreted protein	NA
OGAPO_17150	OGAPODRAFT_17150	HPODL_04857	S	Serine/threonine-protein phosphatase PP-Z1	NA
OGAPO_90084	OGAPODRAFT_90084	HPODL_04856	S	tRNA (carboxymethyluridine(34)-5-O)-methyltransferase	NA
OGAPO_41055	OGAPODRAFT_41055	HPODL_04855	S	hypothetical protein	NA
OGAPO_77666	OGAPODRAFT_77666	HPODL_04854	S	Protein serine/threonine kinase	NA
OGAPO_102302	OGAPODRAFT_102302	HPODL_04853	S	Histone deacetylase HDA1	NA
OGAPO_102305	OGAPODRAFT_102305	HPODL_04852	S	hypothetical protein	NA
OGAPO_95351	OGAPODRAFT_95351	HPODL_04851	M	Homoisocitrate dehydrogenase, mitochondrial	NA
OGAPO_9821	OGAPODRAFT_9821	HPODL_04850	S	hypothetical protein	NA
OGAPO_77670	OGAPODRAFT_77670	HPODL_04849	M	hypothetical protein	NA
OGAPO_83362	OGAPODRAFT_83362	HPODL_04848	S	Zinc transporter	NA
OGAPO_04847	OGAPODRAFT_04847	HPODL_04847	S	Cohesin subunit SCC3	NA
OGAPO_17151	OGAPODRAFT_17151	HPODL_04846	S	Mitochondrial inner membrane i-AAA protease supercomplex subunit YME1	NA
OGAPO_83364	OGAPODRAFT_83364	HPODL_04845	S	Cytochrome c	NA
OGAPO_17152	OGAPODRAFT_17152	HPODL_04844	S	Elongator complex protein 2	NA
OGAPO_95358	OGAPODRAFT_95358	HPODL_04843	S	hypothetical protein	NA
OGAPO_102322	OGAPODRAFT_102322	HPODL_04842	M	Elongation factor 1-beta	NA
OGAPO_9829	OGAPODRAFT_9829	HPODL_04841	S	Chromatin structure-remodeling complex subunit SFH1	NA
OGAPO_102327	OGAPODRAFT_102327	HPODL_04840	S	membrane-bound alpha-1,6- mannosyltransferase Initiation-specific	NA
OGAPO_77679	OGAPODRAFT_77679	HPODL_04839	S	hypothetical protein	NA
OGAPO_95363	OGAPODRAFT_95363	HPODL_04838	S	mitochondrial carrier protein	NA
OGAPO_83368	OGAPODRAFT_83368	HPODL_04837	S	ABC-type multidrug transport system	NA
OGAPO_17153	OGAPODRAFT_17153	HPODL_04836	S	CTS1 Endochitinase	NA
OGAPO_50756	OGAPODRAFT_50756	HPODL_04835	S	putative nicotinamide N-methyltransferase	NA
NA2	NA	HPODL_04834		hypothetical protein	NA
OGAPO_17154	OGAPODRAFT_17154	HPODL_04833	S	putative secreted protein	NA
OGAPO_9837	OGAPODRAFT_9837	HPODL_04832	S	hypothetical protein	NA
OGAPO_17155	OGAPODRAFT_17155	HPODL_04831	S	C6 transcription factor (OTam)	NA
OGAPO_17156	OGAPODRAFT_17156	HPODL_04830	S	putative secreted protein	NA
OGAPO_9840	OGAPODRAFT_9840	NA	M	NA	NA
OGAPO_102344	OGAPODRAFT_102344	HPODL_04829	S	Phosphoglycerate kinase	NA
OGAPO_04828	OGAPODRAFT_04828	HPODL_04828	S	putative NADH-ubiquinone oxidoreductase subunit, mitochondrial precursor	NA
OGAPO_17157	OGAPODRAFT_17157	HPODL_04827	S	putative sensor/transporter protein involved in cell wall biogenesis	NA
OGAPO_17158	OGAPODRAFT_17158	HPODL_04826	S	hypothetical protein	NA
OGAPO_04825	OGAPODRAFT_04825	HPODL_04825	S	hypothetical protein	NA
OGAPO_9844	OGAPODRAFT_9844	HPODL_04824	S	hypothetical protein	NA
OGAPO_17159	OGAPODRAFT_17159	HPODL_04823	S	General amino acid permease AGP2	NA
OGAPO_9846	OGAPODRAFT_9846	HPODL_04822	S	hypothetical protein	NA
OGAPO_04821	OGAPODRAFT_04821	HPODL_04821	S	5'-3' exoribonuclease 2	NA
OGAPO_95378	OGAPODRAFT_95378	HPODL_04820	S	hypothetical protein	NA
OGAPO_17160	OGAPODRAFT_17160	HPODL_04819	S	MNN2 Alpha-1 2-mannosyltransferase	NA
OGAPO_102359	OGAPODRAFT_102359	HPODL_04818	S	crossover junction endonuclease MUS81	NA
OGAPO_95381	OGAPODRAFT_95381	NA	S	NA	NA
OGAPO_17162	OGAPODRAFT_17162	HPODL_04817	S	Mitogen-activated protein kinase-binding protein 1	NA
OGAPO_9851	OGAPODRAFT_9851	HPODL_04816	M	hypothetical protein	NA
OGAPO_14329	OGAPODRAFT_14329	HPODL_04815	S	PX domain-containing protein YPT35	NA
OGAPO_9853	OGAPODRAFT_9853	HPODL_04814	S	Thioredoxin reductase 1	NA
OGAPO_9854	OGAPODRAFT_9854	HPODL_04813	S	GTPase	NA
OGAPO_17163	OGAPODRAFT_17163	HPODL_04812	S	Anaphase-promoting complex subunit 10	NA
OGAPO_9856	OGAPODRAFT_9856	HPODL_04811	M	hypothetical protein	NA
OGAPO_17164	OGAPODRAFT_17164	HPODL_04810	S	putative aldehyde dehydrogenase-like protein	NA
OGAPO_90158	OGAPODRAFT_90158	HPODL_04809	S	Ribosome-recycling factor, mitochondrial , mitochondrial	NA
OGAPO_17166	OGAPODRAFT_17166	HPODL_04808	S	hypothetical protein	NA
OGAPO_95389	OGAPODRAFT_95389	HPODL_04807	S	hypothetical protein	NA
OGAPO_17167	OGAPODRAFT_17167	HPODL_04806	S	Swi2/Snf2-related ATPase that is the structural component of the SWR1 complex	NA
OGAPO_77703	OGAPODRAFT_77703	HPODL_04805	S	hypothetical protein	NA
OGAPO_95392	OGAPODRAFT_95392	HPODL_04804	S	putative RNA-binding protein	NA
OGAPO_50759	OGAPODRAFT_50759	HPODL_04803	M	hypothetical protein	NA
OGAPO_17169	OGAPODRAFT_17169	HPODL_04802	S	Importin subunit beta-4	NA
OGAPO_25199	OGAPODRAFT_25199	HPODL_04801	S	Prohibitin-2	NA
OGAPO_04800	OGAPODRAFT_04800	HPODL_04800	S	Protein with ankyrin repeats	NA
OGAPO_51146	OGAPODRAFT_51146	HPODL_04799	S	Zinc finger protein zpr1	NA
OGAPO_95398	OGAPODRAFT_95398	HPODL_04798	S	Calcium-channel protein CCH1	NA
OGAPO_04797	OGAPODRAFT_04797	HPODL_04797	S	hypothetical protein	NA
OGAPO_9870	OGAPODRAFT_9870	HPODL_05130	M	hypothetical protein	NA
OGAPO_9871	OGAPODRAFT_9871	HPODL_04796	S	hypothetical protein	NA
OGAPO_50896	OGAPODRAFT_50896	HPODL_04795	S	hypothetical protein	NA
OGAPO_77713	OGAPODRAFT_77713	HPODL_04794	S	Isoleucine--tRNA ligase, cytoplasmic	NA
OGAPO_95401	OGAPODRAFT_95401	HPODL_04793	S	Nucleoporin GLE2	NA
OGAPO_77715	OGAPODRAFT_77715	HPODL_04791	S	Transcriptional activator FLO8	NA
OGAPO_90189	OGAPODRAFT_90189	HPODL_04790	S	ALG3, RHK1 mannosyltransferase	NA
OGAPO_102407	OGAPODRAFT_102407	HPODL_04789	S	Phospholipid-transporting ATPase DNF1	NA
OGAPO_83397	OGAPODRAFT_83397	HPODL_04788	S	Nascent polypeptide-associated complex subunit alpha	NA
OGAPO_95405	OGAPODRAFT_95405	HPODL_04787	S	hypothetical protein	NA
OGAPO_77718	OGAPODRAFT_77718	HPODL_05129	S	hypothetical protein	NA
OGAPO_17173	OGAPODRAFT_17173	NA	S	NA	NA
OGAPO_05128	OGAPODRAFT_05128	HPODL_05128	S	putative secreted protein	NA
OGAPO_9880	OGAPODRAFT_9880	HPODL_04785	S	APN2 Class II abasic (AP) endonuclease involved in repair of DNA damage	NA
OGAPO_9881	OGAPODRAFT_9881	HPODL_05127	M	hypothetical protein	NA
OGAPO_17174	OGAPODRAFT_17174	HPODL_04783	S	2-isopropylmalate synthase	NA
OGAPO_95410	OGAPODRAFT_95410	HPODL_04782	S	hypothetical protein	NA
OGAPO_102415	OGAPODRAFT_102415	HPODL_04781	S	Transcription factor MBP1	NA
OGAPO_17176	OGAPODRAFT_17176	HPODL_04780	S	Rho GTPase activating protein	NA
OGAPO_102418	OGAPODRAFT_102418	HPODL_04779	S	High-affinity glucose transporter SNF3	NA
OGAPO_9887	OGAPODRAFT_9887	HPODL_04778	S	Prenyltransferase, required for cell viability	NA
OGAPO_17177	OGAPODRAFT_17177	HPODL_04777	S	ADP-ribosylation factor 1	NA
OGAPO_14361	OGAPODRAFT_14361	HPODL_05126	M	60S ribosomal protein L35	NA
OGAPO_17178	OGAPODRAFT_17178	HPODL_04776	M	UFD2 Ubiquitin chain assembly factor	NA
OGAPO_17179	OGAPODRAFT_17179	HPODL_04775	S	hypothetical protein	NA
OGAPO_9889	OGAPODRAFT_9889	HPODL_04774	S	allantoinase 1	NA
OGAPO_25216	OGAPODRAFT_25216	HPODL_04773	S	Rho GDP dissociation inhibitor involved in the localization and regulation of Cdc42p	NA
OGAPO_102432	OGAPODRAFT_102432	HPODL_04772	S	Serine/threonine-protein phosphatase PP2A-2 catalytic subunit	NA
OGAPO_14366	OGAPODRAFT_14366	HPODL_04771	S	hypothetical protein	NA
OGAPO_17180	OGAPODRAFT_17180	HPODL_04770	S	hypothetical protein	NA
OGAPO_17181	OGAPODRAFT_17181	HPODL_04769	S	putative membrane protein	NA
OGAPO_17182	OGAPODRAFT_17182	HPODL_04768	S	Cullin	NA
OGAPO_17183	OGAPODRAFT_17183	HPODL_04767	S	Homocitrate synthase, mitochondrial	NA
OGAPO_95423	OGAPODRAFT_95423	HPODL_05125	M	hypothetical protein	NA
OGAPO_95424	OGAPODRAFT_95424	HPODL_04766	S	U5 small nuclear ribonucleoprotein	NA
OGAPO_17184	OGAPODRAFT_17184	HPODL_04765	S	putative ATP-dependent helicase	NA
OGAPO_17185	OGAPODRAFT_17185	HPODL_04764	S	Mitochondral 37S ribosomal protein S27	NA
OGAPO_77738	OGAPODRAFT_77738	HPODL_04763	S	N-acetylglucosaminyl-phosphatidylinositol biosynthetic protein gpi1	NA
OGAPO_17187	OGAPODRAFT_17187	HPODL_04762	S	40S ribosomal protein S0	NA
OGAPO_95429	OGAPODRAFT_95429	HPODL_04761	S	hypothetical protein	NA
OGAPO_95430	OGAPODRAFT_95430	HPODL_04760	S	Meiosis-specific APC/C activator protein AMA1	NA
OGAPO_95431	OGAPODRAFT_95431	HPODL_04759	S	hypothetical protein	NA
OGAPO_102448	OGAPODRAFT_102448	HPODL_04758	S	putative membrane protein	NA
OGAPO_17188	OGAPODRAFT_17188	HPODL_04757	S	hypothetical protein	NA
OGAPO_77744	OGAPODRAFT_77744	HPODL_04756	S	hypothetical protein	NA
OGAPO_95435	OGAPODRAFT_95435	HPODL_04755	S	Allantoicase	NA
OGAPO_04754	OGAPODRAFT_04754	HPODL_04754	S	hypothetical protein	NA
OGAPO_17189	OGAPODRAFT_17189	HPODL_04753	S	hypothetical protein	NA
OGAPO_17190	OGAPODRAFT_17190	HPODL_04752	S	hypothetical protein	NA
OGAPO_77748	OGAPODRAFT_77748	HPODL_04751	S	Conserved oligomeric Golgi complex subunit 8	NA
OGAPO_83418	OGAPODRAFT_83418	HPODL_04750	S	V-type proton ATPase subunit d	NA
OGAPO_40748	OGAPODRAFT_40748	HPODL_04749	S	F-box/LRR-repeat protein 13	NA
OGAPO_83419	OGAPODRAFT_83419	HPODL_04748	S	hypothetical protein	NA
OGAPO_17192	OGAPODRAFT_17192	HPODL_04747	S	putative epsin	NA
OGAPO_77751	OGAPODRAFT_77751	HPODL_04746	S	hypothetical protein	NA
OGAPO_77752	OGAPODRAFT_77752	HPODL_04745	M	60S ribosomal protein L6-A	NA
OGAPO_17194	OGAPODRAFT_17194	HPODL_04744	S	FKBP-type peptidyl-prolyl cis-trans isomerase	NA
OGAPO_77754	OGAPODRAFT_77754	HPODL_04743	S	hypothetical protein	NA
OGAPO_04742	OGAPODRAFT_04742	HPODL_04742	M	hypothetical protein	NA
OGAPO_17196	OGAPODRAFT_17196	HPODL_04741	S	Acyl-CoA desaturase	NA
OGAPO_90260	OGAPODRAFT_90260	HPODL_04740	S	hypothetical protein	NA
OGAPO_17199	OGAPODRAFT_17199	HPODL_04739	S	Essential conserved subunit of CPF (cleavage and polyadenylation factor)	NA
OGAPO_102473	OGAPODRAFT_102473	HPODL_04738	M	Transcription initiation factor IIA small subunit	NA
OGAPO_17200	OGAPODRAFT_17200	HPODL_04737	S	Guanine nucleotide-exchange factor	SEC12
OGAPO_17202	OGAPODRAFT_17202	HPODL_04736	S	hypothetical protein	NA
OGAPO_90270	OGAPODRAFT_90270	HPODL_04735	S	putative pterin-4-alpha-carbinolamine dehydratase	NA
OGAPO_9921	OGAPODRAFT_9921	HPODL_04733	S	Conserved hypothetical membrane protein	NA
OGAPO_04734	OGAPODRAFT_04734	HPODL_04734	S	Protein involved in iron metabolism in mitochondria	NA
OGAPO_17204	OGAPODRAFT_17204	HPODL_04732	S	Nucleus export protein BRL1	NA
OGAPO_77762	OGAPODRAFT_77762	HPODL_04731	S	Pre-rRNA-processing protein IPI1-1	NA
OGAPO_83432	OGAPODRAFT_83432	HPODL_04730	S	hypothetical protein	NA
OGAPO_17205	OGAPODRAFT_17205	HPODL_04729	S	Replication factor C subunit 5	NA
OGAPO_51341	OGAPODRAFT_51341	HPODL_04728	S	54S ribosomal protein L16, mitochondrial	NA
OGAPO_83433	OGAPODRAFT_83433	HPODL_05123	M	Phenylalanine--tRNA ligase, mitochondrial	NA
OGAPO_83434	OGAPODRAFT_83434	HPODL_04727	S	NADPH reductase TAH18	NA
OGAPO_83435	OGAPODRAFT_83435	HPODL_04726	S	Ribosome biogenesis protein TSR3	NA
OGAPO_17206	OGAPODRAFT_17206	HPODL_04725	S	hypothetical protein	NA
OGAPO_102500	OGAPODRAFT_102500	HPODL_04724	S	Small glutamine-rich tetratricopeptide repeat-containing protein 2	NA
NA3	NA	HPODL_04723		Polyprotein (gag/pol) of Ty1/Copia retrotransposon	NA
OGAPO_17207	OGAPODRAFT_17207	HPODL_04722	S	hypothetical protein	NA
OGAPO_36211	OGAPODRAFT_36211	HPODL_04721	S	Conserved hypothetical secreted protein	NA
OGAPO_102504	OGAPODRAFT_102504	NA	S	NA	NA
OGAPO_17208	OGAPODRAFT_17208	HPODL_04719	S	hypothetical protein	NA
OGAPO_77774	OGAPODRAFT_77774	HPODL_04718	S	hypothetical protein	NA
OGAPO_17209	OGAPODRAFT_17209	HPODL_05122	S	RNA polymerase III subunit C11	NA
OGAPO_17210	OGAPODRAFT_17210	HPODL_04717	S	hypothetical protein	NA
OGAPO_17211	OGAPODRAFT_17211	NA	S	NA	NA
OGAPO_14414	OGAPODRAFT_14414	HPODL_04716	S	hypothetical protein	NA
OGAPO_17212	OGAPODRAFT_17212	HPODL_04715	M	hypothetical protein	NA
OGAPO_95456	OGAPODRAFT_95456	HPODL_04714	S	Heat shock protein SSC1, mitochondrial	NA
OGAPO_04713	OGAPODRAFT_04713	HPODL_04713	S	hypothetical protein	NA
OGAPO_17214	OGAPODRAFT_17214	HPODL_04712	S	GDP-mannose transporter	NA
OGAPO_102519	OGAPODRAFT_102519	HPODL_04711	S	Nicotinate-nucleotide pyrophosphorylase [carboxylating]	NA
OGAPO_17215	OGAPODRAFT_17215	HPODL_04710	S	hypothetical protein	NA
OGAPO_77781	OGAPODRAFT_77781	HPODL_04709	S	Protein STU1	NA
OGAPO_17217	OGAPODRAFT_17217	HPODL_04708	S	Mitochondrial ribosomal protein of the large subunit	NA
OGAPO_05121	OGAPODRAFT_05121	HPODL_05121	S	putative membrane protein	NA
OGAPO_17218	OGAPODRAFT_17218	HPODL_04707	S	Protein CMS1	NA
OGAPO_95460	OGAPODRAFT_95460	HPODL_04706	S	hypothetical protein	NA
OGAPO_17219	OGAPODRAFT_17219	HPODL_04704	S	Mitochondrial translation optimization protein	NA
OGAPO_77786	OGAPODRAFT_77786	HPODL_04703	S	Transcriptional activator HAP2	NA
OGAPO_17220	OGAPODRAFT_17220	HPODL_04702	S	Importin alpha re-exporter	NA
OGAPO_50832	OGAPODRAFT_50832	HPODL_04701	S	cyclophilin	NA
OGAPO_17221	OGAPODRAFT_17221	HPODL_04700	S	hypothetical protein	NA
OGAPO_42654	OGAPODRAFT_42654	HPODL_04699	S	Guanine nucleotide exchange factor for ADP ribosylation factor	ARF
OGAPO_04698	OGAPODRAFT_04698	HPODL_04698	S	hypothetical protein	NA
OGAPO_17222	OGAPODRAFT_17222	HPODL_04697	S	Orotidine 5'-phosphate decarboxylase	URA3
OGAPO_102538	OGAPODRAFT_102538	HPODL_05120	M	hypothetical protein	NA
OGAPO_77792	OGAPODRAFT_77792	HPODL_04696	S	hypothetical protein	NA
OGAPO_14432	OGAPODRAFT_14432	HPODL_04695	M	hypothetical protein	NA
OGAPO_14433	OGAPODRAFT_14433	HPODL_04694	S	Nitrogen permease regulator NLRG/NPR2	NA
OGAPO_95468	OGAPODRAFT_95468	HPODL_04693	S	hypothetical protein	NA
OGAPO_17224	OGAPODRAFT_17224	HPODL_04692	S	Sphingolipid long chain base-responsive protein PIL1	NA
OGAPO_102542	OGAPODRAFT_102542	HPODL_04691	M	Protein required for ethanol metabolism	NA
OGAPO_17227	OGAPODRAFT_17227	HPODL_04690	S	Serine/threonine-protein phosphatase 2A regulatory subunit delta isoform	NA
OGAPO_95472	OGAPODRAFT_95472	HPODL_04689	S	Delta subunit of the translation initiation factor eIF2B	NA
OGAPO_102552	OGAPODRAFT_102552	HPODL_04688	S	Eukaryotic peptide chain release factor subunit 1	NA
OGAPO_39805	OGAPODRAFT_39805	HPODL_04687	S	ATP-dependent RNA helicase	MAK5
OGAPO_102558	OGAPODRAFT_102558	HPODL_04686	S	putative methyltransferase	NA
OGAPO_04685	OGAPODRAFT_04685	HPODL_04685	S	hypothetical protein	NA
OGAPO_77799	OGAPODRAFT_77799	HPODL_04684	S	hypothetical protein	NA
OGAPO_04683	OGAPODRAFT_04683	HPODL_04683	S	dioxygenase	NA
OGAPO_05119	OGAPODRAFT_05119	HPODL_05119	S	hypothetical protein	NA
OGAPO_04682	OGAPODRAFT_04682	HPODL_04682	S	pre-mRNA-splicing factor ATP-dependent RNA helicase	NA
OGAPO_9954	OGAPODRAFT_9954	HPODL_04681	M	Cytosine deaminase	NA
OGAPO_51665	OGAPODRAFT_51665	HPODL_04680	S	putative RING finger protein	NA
OGAPO_37095	OGAPODRAFT_37095	HPODL_04679	S	37S ribosomal protein S10, mitochondrial	NA
OGAPO_50823	OGAPODRAFT_50823	HPODL_04678	S	tRNA (cytidine(32)/guanosine(34)-2'-O)-methyltransferase	NA
OGAPO_17228	OGAPODRAFT_17228	HPODL_04677	S	Lysine--tRNA ligase, cytoplasmic	NA
OGAPO_9959	OGAPODRAFT_9959	HPODL_04676	S	translation initiation factor eIF-3 subunit 3	NA
OGAPO_90368	OGAPODRAFT_90368	HPODL_04675	S	hypothetical protein	NA
OGAPO_17229	OGAPODRAFT_17229	HPODL_04674	S	Diaminohydroxyphosphoribosylamino-pyrimidinedeaminase	NA
OGAPO_17230	OGAPODRAFT_17230	HPODL_04673	S	putative secreted protein	NA
OGAPO_14446	OGAPODRAFT_14446	HPODL_04672	S	1-phosphatidylinositol-3-phosphate 5-kinase	NA
OGAPO_04671	OGAPODRAFT_04671	HPODL_04671	S	T-SNARE affecting a late Golgi compartment protein 2	NA
OGAPO_77805	OGAPODRAFT_77805	HPODL_04670	S	pH-response regulator protein palI/RIM9	NA
OGAPO_17232	OGAPODRAFT_17232	HPODL_04669	S	Suppressor of disruption of TFIIS	NA
OGAPO_04668	OGAPODRAFT_04668	HPODL_04668	S	hypothetical protein	NA
OGAPO_17236	OGAPODRAFT_17236	HPODL_04667	S	KRRI-Interacting protein 1	NA
OGAPO_17237	OGAPODRAFT_17237	HPODL_04666	S	DNA replication licensing factor	MCM6
OGAPO_90382	OGAPODRAFT_90382	HPODL_04665	S	Peroxisomal membrane protein	PEX8
OGAPO_17238	OGAPODRAFT_17238	NA	S	NA	NA
OGAPO_95495	OGAPODRAFT_95495	HPODL_04664	M	Prefoldin subunit 3	NA
OGAPO_95496	OGAPODRAFT_95496	HPODL_04663	M	60S ribosomal protein L18-A	NA
OGAPO_102600	OGAPODRAFT_102600	HPODL_04662	S	40S ribosomal protein S19-A	NA
OGAPO_102602	OGAPODRAFT_102602	HPODL_04661	S	tRNA (guanine(10)-N2)-methyltransferase	NA
OGAPO_41234	OGAPODRAFT_41234	HPODL_04660	S	Subunit of cleavage factor I	NA
OGAPO_17242	OGAPODRAFT_17242	HPODL_04659	S	ATP-dependent RNA helicase DBP10	NA
OGAPO_17243	OGAPODRAFT_17243	HPODL_04658	S	hypothetical protein	NA
OGAPO_25299	OGAPODRAFT_25299	HPODL_05118	M	hypothetical protein	NA
OGAPO_90402	OGAPODRAFT_90402	HPODL_04657	S	Fucose permease	NA
OGAPO_9981	OGAPODRAFT_9981	HPODL_05117	S	putative secreted protein	NA
OGAPO_17244	OGAPODRAFT_17244	HPODL_04656	S	cAMP-dependent protein kinase type 2	NA
OGAPO_102617	OGAPODRAFT_102617	HPODL_04655	S	Proteasome subunit alpha type-3	NA
OGAPO_90410	OGAPODRAFT_90410	HPODL_04654	M	Prohibitin-1	NA
OGAPO_95507	OGAPODRAFT_95507	HPODL_04653	S	Regulator of V-ATPase in vacuolar membrane protein 1	NA
OGAPO_25304	OGAPODRAFT_25304	HPODL_05116	M	Protein required for assembly of cytochrome c oxidase	NA
OGAPO_102625	OGAPODRAFT_102625	HPODL_04652	S	glutamate decarboxylase	NA
OGAPO_17246	OGAPODRAFT_17246	HPODL_04651	S	DNA excision repair protein ERCC-6	NA
OGAPO_77824	OGAPODRAFT_77824	HPODL_04650	S	Carboxypeptidase Y	NA
OGAPO_77825	OGAPODRAFT_77825	HPODL_04649	S	hypothetical protein	NA
OGAPO_95512	OGAPODRAFT_95512	HPODL_04648	S	hypothetical protein	NA
OGAPO_95513	OGAPODRAFT_95513	HPODL_04647	S	hypothetical protein	NA
OGAPO_17247	OGAPODRAFT_17247	HPODL_04646	S	FAS1 domain-containing protein	NA
OGAPO_17249	OGAPODRAFT_17249	HPODL_04645	S	DNA-directed RNA polymerase III subunit RPC1	NA
OGAPO_102636	OGAPODRAFT_102636	HPODL_04644	S	Protein BCP1	NA
OGAPO_83493	OGAPODRAFT_83493	HPODL_04643	S	WD40 repeat-containing protein	NA
OGAPO_90434	OGAPODRAFT_90434	HPODL_04642	S	26S protease regulatory subunit 6A	NA
OGAPO_9999	OGAPODRAFT_9999	HPODL_04641	S	Peroxisomal membrane protein	PEX32
OGAPO_83496	OGAPODRAFT_83496	HPODL_04640	M	chromatin modification-related protein VID21	NA
OGAPO_17252	OGAPODRAFT_17252	HPODL_04639	M	Golgi-localized, ADP-ribosylation factor binding protein	NA
OGAPO_04638	OGAPODRAFT_04638	HPODL_04638	S	hypothetical protein	NA
OGAPO_17254	OGAPODRAFT_17254	HPODL_04637	S	DNA-directed RNA polymerase III subunit RPC6	NA
OGAPO_77837	OGAPODRAFT_77837	HPODL_04636	S	hypothetical protein	NA
OGAPO_17255	OGAPODRAFT_17255	HPODL_04635	S	Ornithine carbamoyltransferase, mitochondrial	NA
OGAPO_77839	OGAPODRAFT_77839	HPODL_04634	S	Exocyst complex component	SEC6
OGAPO_95527	OGAPODRAFT_95527	HPODL_05115	S	hypothetical protein	NA
OGAPO_51149	OGAPODRAFT_51149	HPODL_04633	M	Vacuolar transporter chaperone 1	NA
OGAPO_14482	OGAPODRAFT_14482	HPODL_04632	M	40S ribosomal protein S24	NA
OGAPO_51167	OGAPODRAFT_51167	HPODL_04631	M	cell division control protein 12	NA
OGAPO_77840	OGAPODRAFT_77840	HPODL_04630	S	anthranilate phosphoribosyltransferase	NA
OGAPO_04629	OGAPODRAFT_04629	HPODL_04629	S	Early endosome antigen 1	NA
OGAPO_95531	OGAPODRAFT_95531	HPODL_04628	S	hypothetical protein	NA
OGAPO_51202	OGAPODRAFT_51202	HPODL_04627	S	Inositol-3-phosphate synthase	NA
OGAPO_51158	OGAPODRAFT_51158	HPODL_05114	S	hypothetical protein	NA
OGAPO_95533	OGAPODRAFT_95533	HPODL_04626	S	Peroxisomal catalase	CAT
OGAPO_77844	OGAPODRAFT_77844	HPODL_04625	S	NADH-ubiquinone oxidoreductase subunit, mitochondrial	NA
OGAPO_90462	OGAPODRAFT_90462	HPODL_04624	S	putative secreted protein	NA
OGAPO_04623	OGAPODRAFT_04623	HPODL_04623	S	hypothetical protein	NA
OGAPO_102676	OGAPODRAFT_102676	HPODL_04622	S	hypothetical protein	NA
OGAPO_90468	OGAPODRAFT_90468	HPODL_04621	S	Phosphomannomutase	NA
OGAPO_77847	OGAPODRAFT_77847	HPODL_04619	S	serine/threonine-protein kinase	RIM15
OGAPO_04620	OGAPODRAFT_04620	HPODL_04620	S	SFH5 putative phosphatidylinositol transfer protein	NA
OGAPO_95542	OGAPODRAFT_95542	HPODL_04618	S	Alpha-1,3/1,6-mannosyltransferase	ALG2
OGAPO_10025	OGAPODRAFT_10025	HPODL_04617	S	hypothetical protein	NA
OGAPO_77849	OGAPODRAFT_77849	HPODL_04616	S	Saccharopine dehydrogenase [NADP(+), L-glutamate-forming]	NA
OGAPO_10027	OGAPODRAFT_10027	HPODL_04615	S	hypothetical protein	NA
OGAPO_95545	OGAPODRAFT_95545	HPODL_04614	S	hypothetical protein	NA
OGAPO_10029	OGAPODRAFT_10029	HPODL_04613	S	hypothetical protein	NA
OGAPO_17262	OGAPODRAFT_17262	NA	S	NA	NA
OGAPO_14495	OGAPODRAFT_14495	HPODL_04612	S	hypothetical protein	NA
OGAPO_17263	OGAPODRAFT_17263	HPODL_04611	S	Aspartate-semialdehyde dehydrogenase	NA
OGAPO_102692	OGAPODRAFT_102692	HPODL_04610	S	hypothetical protein	NA
OGAPO_05113	OGAPODRAFT_05113	HPODL_05113	S	hypothetical protein	NA
OGAPO_77854	OGAPODRAFT_77854	HPODL_05112	S	hypothetical protein	NA
OGAPO_102695	OGAPODRAFT_102695	HPODL_04608	S	Subunit of cleavage factor I (CFI)	NA
OGAPO_95553	OGAPODRAFT_95553	NA	S	NA	NA
OGAPO_50820	OGAPODRAFT_50820	HPODL_04607	S	DNA repair and recombination protein rad22	NA
OGAPO_77857	OGAPODRAFT_77857	HPODL_04606	S	Nuclear envelope protein with multiple putative transmembrane domains	NA
OGAPO_17264	OGAPODRAFT_17264	HPODL_04605	S	Endosomal/prevacuolar sodium/hydrogen exchanger	NA
OGAPO_51567	OGAPODRAFT_51567	HPODL_04604	S	Guanylate kinase	NA
OGAPO_17265	OGAPODRAFT_17265	HPODL_04603	S	Reduced viability upon starvation protein 161	NA
OGAPO_95557	OGAPODRAFT_95557	HPODL_04602	S	Dihydroxyacetone synthase	DAS
OGAPO_17268	OGAPODRAFT_17268	HPODL_04601	S	hypothetical protein	NA
OGAPO_04600	OGAPODRAFT_04600	HPODL_04600	S	hypothetical protein	NA
OGAPO_102711	OGAPODRAFT_102711	HPODL_04599	S	Zinc finger transcriptional activator of the Zn2Cys6 family	NA
OGAPO_51083	OGAPODRAFT_51083	HPODL_04598	S	Ubiquitin-conjugating enzyme E2 4	NA
OGAPO_17270	OGAPODRAFT_17270	HPODL_04597	S	Basic helix-loop-helix (bHLH) protein	NA
OGAPO_14511	OGAPODRAFT_14511	HPODL_04596	S	SAGA-associated factor 73	NA
OGAPO_83516	OGAPODRAFT_83516	HPODL_04595	M	Ubiquitin-conjugating enzyme E2 13	NA
OGAPO_95563	OGAPODRAFT_95563	HPODL_04594	S	Mitochondrial ATP-dependent protease PIM1/LON	NA
OGAPO_17271	OGAPODRAFT_17271	HPODL_04593	S	Vacuolar protein 8	NA
OGAPO_43800	OGAPODRAFT_43800	HPODL_04592	S	Pre-mRNA-splicing factor CWC21	NA
OGAPO_43190	OGAPODRAFT_43190	HPODL_04591	S	Mismatch repair protein	NA
OGAPO_17272	OGAPODRAFT_17272	HPODL_04590	S	putative protein kinase that, when overexpressed, interferes with pheromone-induced growth arrest	NA
OGAPO_17273	OGAPODRAFT_17273	HPODL_04589	S	adoMet-dependent tRNA methyltransferase (MTase) complex subunit	NA
OGAPO_17274	OGAPODRAFT_17274	HPODL_04588	S	hypothetical protein	NA
OGAPO_77870	OGAPODRAFT_77870	HPODL_04587	S	hypothetical protein	NA
OGAPO_95570	OGAPODRAFT_95570	HPODL_04586	S	F-box/WD repeat-containing protein pof10	NA
OGAPO_83522	OGAPODRAFT_83522	HPODL_04585	S	Myosin-5	NA
OGAPO_39671	OGAPODRAFT_39671	HPODL_04584	S	putative high affinity iron transporter involved in transport of intravacuolar stores of iron	NA
OGAPO_95573	OGAPODRAFT_95573	HPODL_04583	S	Phosphatidylglycerol/phosphatidylinositol transfer protein	NA
OGAPO_25347	OGAPODRAFT_25347	HPODL_04582	S	Enolase 1	NA
OGAPO_17276	OGAPODRAFT_17276	HPODL_04581	S	hypothetical protein	NA
OGAPO_95575	OGAPODRAFT_95575	HPODL_04580	S	Peroxisomal 2,4-dienoyl-CoA reductase, auxiliary enzyme of fatty acid beta-oxidation	NA
OGAPO_17277	OGAPODRAFT_17277	HPODL_04579	S	Zinc finger protein STP3	NA
OGAPO_17278	OGAPODRAFT_17278	HPODL_04578	S	hypothetical protein	NA
OGAPO_17279	OGAPODRAFT_17279	HPODL_04577	S	hypothetical protein	NA
OGAPO_83529	OGAPODRAFT_83529	HPODL_04576	S	Mitochondrial inner membrane magnesium transporter LPE10	NA
OGAPO_17280	OGAPODRAFT_17280	HPODL_04575	S	putative protein serine/threonine kinase expressed at the end of meiosis	NA
OGAPO_77881	OGAPODRAFT_77881	HPODL_04574	S	hypothetical protein	NA
OGAPO_77882	OGAPODRAFT_77882	HPODL_04573	S	hypothetical protein	NA
OGAPO_17281	OGAPODRAFT_17281	HPODL_04572	S	hypothetical protein	NA
OGAPO_102758	OGAPODRAFT_102758	HPODL_04571	S	Mitochondrial Fe-S cluster biosynthesis protein ISA2 (contains a HesB-like domain)	NA
OGAPO_10072	OGAPODRAFT_10072	HPODL_04570	S	hypothetical protein	NA
OGAPO_17282	OGAPODRAFT_17282	HPODL_04569	S	Nucleoside transporter with broad nucleoside selectivity	NA
OGAPO_102760	OGAPODRAFT_102760	HPODL_04568	S	endosomal cargo receptor	NA
OGAPO_17283	OGAPODRAFT_17283	HPODL_04567	S	endosomal P24B protein precursor	NA
OGAPO_10076	OGAPODRAFT_10076	HPODL_04566	S	hypothetical protein	NA
OGAPO_17284	OGAPODRAFT_17284	HPODL_04565	M	Ubiquitin carboxyl-terminal hydrolase	NA
OGAPO_17285	OGAPODRAFT_17285	HPODL_04564	S	Eukaryotic translation initiation factor 2 subunit alpha	NA
OGAPO_04563	OGAPODRAFT_04563	HPODL_04563	S	hypothetical protein	NA
OGAPO_25361	OGAPODRAFT_25361	HPODL_04562	S	putative ATP-dependent helicase HRQ1	NA
OGAPO_95592	OGAPODRAFT_95592	HPODL_04561	M	putative beta-adaptin (clathrin assembly protein complex 2 large beta chain)	NA
OGAPO_14541	OGAPODRAFT_14541	HPODL_04560	S	Protein SKG3	NA
OGAPO_102778	OGAPODRAFT_102778	HPODL_05111	M	Clathrin adaptor complex small chain	NA
OGAPO_17286	OGAPODRAFT_17286	HPODL_04559	S	Assembly factor CBP4	NA
OGAPO_83538	OGAPODRAFT_83538	HPODL_04558	S	Pheromone-processing carboxypeptidase	KEX1
OGAPO_17287	OGAPODRAFT_17287	HPODL_04557	S	hypothetical protein	NA
OGAPO_10087	OGAPODRAFT_10087	HPODL_04556	S	hypothetical protein	NA
OGAPO_17288	OGAPODRAFT_17288	HPODL_05110	S	hypothetical protein	NA
OGAPO_17289	OGAPODRAFT_17289	HPODL_04555	S	Saccharolysin	NA
OGAPO_17290	OGAPODRAFT_17290	HPODL_04554	S	U1 small nuclear ribonucleoprotein A	NA
OGAPO_51247	OGAPODRAFT_51247	HPODL_04553	S	hypothetical protein	NA
OGAPO_17291	OGAPODRAFT_17291	HPODL_04552	S	hypothetical protein	NA
OGAPO_95602	OGAPODRAFT_95602	HPODL_04551	S	hypothetical protein	NA
OGAPO_10094	OGAPODRAFT_10094	HPODL_04550	S	hypothetical protein	NA
OGAPO_102790	OGAPODRAFT_102790	HPODL_04549	S	putative dipeptidase	NA
OGAPO_95604	OGAPODRAFT_95604	HPODL_04548	S	hypothetical protein	NA
OGAPO_50956	OGAPODRAFT_50956	HPODL_04547	S	L-saccharopine oxidase	NA
NA4	NA	HPODL_04546		hypothetical protein	NA
OGAPO_83545	OGAPODRAFT_83545	HPODL_04545	S	putative allantoate permease of the major facilitator superfamily	NA
OGAPO_51622	OGAPODRAFT_51622	HPODL_04544	S	rRNA methylase, putative, group 3	NA
OGAPO_25373	OGAPODRAFT_25373	HPODL_04543	S	L-arabinitol 4-dehydrogenase	NA
OGAPO_51399	OGAPODRAFT_51399	HPODL_04542	S	Sorbose reductase SOU1	NA
OGAPO_95609	OGAPODRAFT_95609	HPODL_04541	S	hypothetical protein	NA
OGAPO_17297	OGAPODRAFT_17297	HPODL_04540	S	Sugar (and other) transporter	NA
OGAPO_95611	OGAPODRAFT_95611	HPODL_04539	S	Ribose/Galactose Isomerase	NA
OGAPO_50813	OGAPODRAFT_50813	HPODL_04538	S	dihydroxyacetone kinase isoenzyme I	DAK
OGAPO_17298	OGAPODRAFT_17298	HPODL_04537	S	putative glycosyl hydrolase	NA
OGAPO_10107	OGAPODRAFT_10107	NA	M	NA	NA
NA5	NA	HPODL_04536		Hydantoin utilization protein A	NA
NA6	NA	HPODL_04535		hypothetical protein	NA
OGAPO_51677	OGAPODRAFT_51677	HPODL_04534	S	RAD1 Single-stranded DNA endonuclease	NA
OGAPO_95616	OGAPODRAFT_95616	HPODL_04533	S	Hydantoin utilization protein A	NA
OGAPO_17300	OGAPODRAFT_17300	HPODL_04532	S	putative permease	NA
OGAPO_17301	OGAPODRAFT_17301	HPODL_04531	S	hypothetical protein	NA
OGAPO_17302	OGAPODRAFT_17302	HPODL_04530	S	putative transporter	NA
OGAPO_83558	OGAPODRAFT_83558	HPODL_04529	S	Conserved hypothetical membrane protein	NA
NA7	NA	HPODL_04528		hypothetical protein	NA
NA8	NA	HPODL_04527		hypothetical protein	NA
NA9	NA	HPODL_04526		hypothetical protein	NA
OGAPO_95620	OGAPODRAFT_95620	HPODL_04525	S	putative transporter	NA
NA10	NA	HPODL_04524		putative secreted protein	NA
OGAPO_17305	OGAPODRAFT_17305	NA	S	NA	NA
OGAPO_17306	OGAPODRAFT_17306	HPODL_00003	S	D-galactonate transporter	NA
OGAPO_83562	OGAPODRAFT_83562	HPODL_00002	S	hypothetical protein	NA
NA11	NA	HPODL_00001		putative oxidoreductase	NA
OGAPO_83563	OGAPODRAFT_83563	NA	M	NA	NA
OGAPO_17307	OGAPODRAFT_17307	NA	S	NA	NA
OGAPO_77921	OGAPODRAFT_77921	NA	S	NA	NA
OGAPO_17308	OGAPODRAFT_17308	NA	S	NA	NA
OGAPO_90633	OGAPODRAFT_90633	NA	S	NA	NA
OGAPO_83566	OGAPODRAFT_83566	NA	S	NA	NA
OGAPO_38129	OGAPODRAFT_38129	NA	S	NA	NA
OGAPO_51445	OGAPODRAFT_51445	NA	S	NA	NA
OGAPO_17310	OGAPODRAFT_17310	NA	S	NA	NA
OGAPO_17311	OGAPODRAFT_17311	NA	S	NA	NA
OGAPO_95632	OGAPODRAFT_95632	NA	S	NA	NA
OGAPO_48180	OGAPODRAFT_48180	NA	S	NA	NA
OGAPO_86596	OGAPODRAFT_86596	NA	S	NA	NA
OGAPO_48501	OGAPODRAFT_48501	NA	S	NA	NA
OGAPO_95633	OGAPODRAFT_95633	NA	M	NA	NA
OGAPO_17313	OGAPODRAFT_17313	HPODL_02393	S	hypothetical protein	NA
NA12	NA	HPODL_02392		5-oxoprolinase	NA
OGAPO_95634	OGAPODRAFT_95634	HPODL_02391	S	hypothetical protein	NA
OGAPO_77931	OGAPODRAFT_77931	NA	S	NA	NA
OGAPO_14585	OGAPODRAFT_14585	NA	S	NA	NA
OGAPO_83571	OGAPODRAFT_83571	NA	S	NA	NA
OGAPO_83572	OGAPODRAFT_83572	HPODL_02386	S	nitrite reductase subunit NirD	NA
OGAPO_102854	OGAPODRAFT_102854	HPODL_02385	S	hypothetical protein	NA
OGAPO_83574	OGAPODRAFT_83574	HPODL_02384	S	Nitrate reductase [NADPH]	NA
OGAPO_14589	OGAPODRAFT_14589	NA	S	NA	NA
OGAPO_17317	OGAPODRAFT_17317	HPODL_02382	S	hypothetical protein	NA
OGAPO_17318	OGAPODRAFT_17318	NA	S	NA	NA
OGAPO_77938	OGAPODRAFT_77938	HPODL_02381	S	hypothetical protein	NA
OGAPO_95644	OGAPODRAFT_95644	HPODL_02380	S	Peptidase M20 domain-containing protein	NA
OGAPO_02379	OGAPODRAFT_02379	HPODL_02379	S	hypothetical protein	NA
OGAPO_52296	OGAPODRAFT_52296	HPODL_02378	S	2,2-dialkylglycine decarboxylase	NA
OGAPO_95645	OGAPODRAFT_95645	HPODL_02377	S	hypothetical protein	NA
OGAPO_51848	OGAPODRAFT_51848	HPODL_02376	S	putative transporter	NA
OGAPO_102866	OGAPODRAFT_102866	HPODL_02375	S	hypothetical protein	NA
OGAPO_51857	OGAPODRAFT_51857	HPODL_02374	S	Conserved hypothetical membrane protein	NA
OGAPO_83581	OGAPODRAFT_83581	HPODL_02373	S	hypothetical protein	NA
OGAPO_10145	OGAPODRAFT_10145	HPODL_02372	S	Sorbose reductase SOU1	NA
OGAPO_17320	OGAPODRAFT_17320	HPODL_02371	S	hypothetical protein	NA
OGAPO_40691	OGAPODRAFT_40691	HPODL_02370	S	Subunit of the heme-activated, glucose-repressed Hap2p/3p/4p/5p CCAAT-binding complex	NA
OGAPO_44377	OGAPODRAFT_44377	HPODL_02369	S	hypothetical protein	NA
OGAPO_10149	OGAPODRAFT_10149	HPODL_02368	S	hypothetical protein	NA
OGAPO_95653	OGAPODRAFT_95653	HPODL_02367	S	Ubiquitin-40S ribosomal protein S27a	NA
OGAPO_02366	OGAPODRAFT_02366	HPODL_02366	S	hypothetical protein	NA
OGAPO_95654	OGAPODRAFT_95654	HPODL_02365	S	hypothetical protein	NA
OGAPO_17325	OGAPODRAFT_17325	HPODL_02364	S	hypothetical protein	NA
OGAPO_102882	OGAPODRAFT_102882	HPODL_02363	S	Ubiquinone biosynthesis protein COQ4, mitochondrial	NA
OGAPO_38228	OGAPODRAFT_38228	HPODL_02362	S	Protein UPS2, mitochondrial	NA
OGAPO_102888	OGAPODRAFT_102888	NA	S	NA	NA
OGAPO_77947	OGAPODRAFT_77947	HPODL_02361	M	hypothetical protein	NA
OGAPO_17326	OGAPODRAFT_17326	HPODL_02360	S	hypothetical protein	NA
OGAPO_83588	OGAPODRAFT_83588	HPODL_02359	S	hypothetical protein	NA
OGAPO_17327	OGAPODRAFT_17327	HPODL_02358	S	hypothetical protein	NA
OGAPO_95663	OGAPODRAFT_95663	HPODL_02357	S	hypothetical protein	NA
OGAPO_102895	OGAPODRAFT_102895	HPODL_02356	S	Membrane anchor subunit of succinate dehydrogenase (Sdh1p, Sdh2p, Sdh3p, Sdh4p)	NA
OGAPO_95665	OGAPODRAFT_95665	HPODL_02355	M	Conserved hypothetical membrane protein	NA
OGAPO_95666	OGAPODRAFT_95666	HPODL_02354	S	hypothetical protein	NA
OGAPO_77953	OGAPODRAFT_77953	HPODL_02353	S	protein kinase	NA
OGAPO_52588	OGAPODRAFT_52588	HPODL_02352	S	D-arabinitol 2-dehydrogenase [ribulose-forming]	NA
OGAPO_83592	OGAPODRAFT_83592	HPODL_02351	S	flavin-containing monooxygenase	NA
OGAPO_83593	OGAPODRAFT_83593	HPODL_02350	S	hypothetical protein	NA
OGAPO_102910	OGAPODRAFT_102910	HPODL_02349	S	hypothetical protein	NA
OGAPO_95672	OGAPODRAFT_95672	HPODL_02348	S	Conserved hypothetical membrane protein	NA
OGAPO_17329	OGAPODRAFT_17329	HPODL_02347	S	putative metallocarboxypeptidase	ECM14
OGAPO_52693	OGAPODRAFT_52693	HPODL_02346	S	hypothetical protein	NA
OGAPO_02345	OGAPODRAFT_02345	HPODL_02345	S	putative secreted protein	NA
OGAPO_02344	OGAPODRAFT_02344	HPODL_02344	S	hypothetical protein	NA
OGAPO_17330	OGAPODRAFT_17330	HPODL_02343	S	Mitochondrial phosphate carrier protein	NA
OGAPO_95677	OGAPODRAFT_95677	HPODL_02342	S	hypothetical protein	NA
OGAPO_83598	OGAPODRAFT_83598	HPODL_02341	S	Malate dehydrogenase, cytoplasmic	NA
OGAPO_17333	OGAPODRAFT_17333	HPODL_02340	S	60S ribosomal protein L25	NA
OGAPO_90718	OGAPODRAFT_90718	HPODL_02339	S	mitochondrial 37S ribosomal protein	NA
OGAPO_17334	OGAPODRAFT_17334	HPODL_02338	S	Protein kinase	MCK1
OGAPO_102932	OGAPODRAFT_102932	HPODL_02337	S	Vacuolar membrane protein of unknown function involved in vacuolar protein sorting	NA
OGAPO_95683	OGAPODRAFT_95683	HPODL_02336	M	hypothetical protein	NA
OGAPO_95684	OGAPODRAFT_95684	HPODL_02335	S	hypothetical protein	NA
OGAPO_95685	OGAPODRAFT_95685	HPODL_02334	S	hypothetical protein	NA
OGAPO_77967	OGAPODRAFT_77967	HPODL_02333	S	rRNA 2'-O-methyltransferase fibrillarin	NA
OGAPO_95687	OGAPODRAFT_95687	HPODL_02332	S	putative membrane protein	NA
OGAPO_43223	OGAPODRAFT_43223	HPODL_02331	S	hypothetical protein	NA
OGAPO_38735	OGAPODRAFT_38735	HPODL_02330	S	Protein RTC2	NA
OGAPO_95690	OGAPODRAFT_95690	HPODL_02329	S	DNA mismatch repair protein	MSH2
OGAPO_77970	OGAPODRAFT_77970	HPODL_02328	S	hypothetical protein	NA
OGAPO_102952	OGAPODRAFT_102952	HPODL_02327	S	Transportin, cytosolic karyopherin beta 2	NA
OGAPO_14629	OGAPODRAFT_14629	HPODL_02326	S	hypothetical protein	NA
OGAPO_14630	OGAPODRAFT_14630	NA	M	NA	NA
OGAPO_17338	OGAPODRAFT_17338	HPODL_02325	S	hypothetical protein	NA
OGAPO_10193	OGAPODRAFT_10193	HPODL_02324	S	hypothetical protein	NA
OGAPO_17339	OGAPODRAFT_17339	HPODL_02323	S	Nuclear pore-associated protein, forms a complex with Sac3p	NA
OGAPO_17340	OGAPODRAFT_17340	HPODL_02322	S	Cell wall mannoprotein PIR1	NA
OGAPO_14634	OGAPODRAFT_14634	HPODL_02321	S	putative membrane protein	NA
OGAPO_90750	OGAPODRAFT_90750	HPODL_02320	S	putative proteasome regulatory particle subunit Rpt3	NA
OGAPO_36890	OGAPODRAFT_36890	HPODL_02319	S	Conserved hypothetical membrane protein	NA
OGAPO_10199	OGAPODRAFT_10199	HPODL_02318	S	hypothetical protein	NA
OGAPO_17342	OGAPODRAFT_17342	HPODL_02317	S	hypothetical protein	NA
OGAPO_95700	OGAPODRAFT_95700	HPODL_02316	S	hypothetical protein	NA
OGAPO_17343	OGAPODRAFT_17343	HPODL_02315	S	Subunit of a heterodimeric NC2 transcription regulator complex with Bur6p	NA
OGAPO_77980	OGAPODRAFT_77980	HPODL_02314	S	hypothetical protein	NA
OGAPO_17344	OGAPODRAFT_17344	HPODL_05108	S	oxidoreductase	NA
OGAPO_17345	OGAPODRAFT_17345	HPODL_02313	S	Survival factor 1	NA
OGAPO_17346	OGAPODRAFT_17346	HPODL_02312	S	hypothetical protein	NA
OGAPO_83617	OGAPODRAFT_83617	HPODL_02311	M	Conserved hypothetical membrane protein	NA
OGAPO_43449	OGAPODRAFT_43449	HPODL_02310	M	Tubulin gamma chain	NA
OGAPO_102982	OGAPODRAFT_102982	HPODL_02309	S	Alpha-glucosidase	NA
OGAPO_95709	OGAPODRAFT_95709	HPODL_02308	S	Conserved hypothetical membrane protein	NA
OGAPO_77986	OGAPODRAFT_77986	HPODL_02307	S	Conserved hypothetical membrane protein	NA
OGAPO_77987	OGAPODRAFT_77987	HPODL_02306	S	hypothetical protein	NA
OGAPO_02305	OGAPODRAFT_02305	HPODL_02305	S	hypothetical protein	NA
OGAPO_17348	OGAPODRAFT_17348	HPODL_02304	S	hypothetical protein	NA
OGAPO_17349	OGAPODRAFT_17349	HPODL_02303	S	Dolichyl-phosphate-mannose--protein mannosyltransferase 2	NA
OGAPO_17350	OGAPODRAFT_17350	HPODL_05107	S	hypothetical protein	NA
OGAPO_95715	OGAPODRAFT_95715	HPODL_05106	S	putative membrane protein	NA
OGAPO_17351	OGAPODRAFT_17351	HPODL_02301	S	Squalene monooxygenase	NA
OGAPO_17352	OGAPODRAFT_17352	NA	S	NA	NA
OGAPO_17353	OGAPODRAFT_17353	HPODL_02300	S	hypothetical protein	NA
OGAPO_17354	OGAPODRAFT_17354	HPODL_02299	S	UTP--glucose-1-phosphate uridylyltransferase	NA
OGAPO_77994	OGAPODRAFT_77994	HPODL_02297	S	hypothetical protein	NA
OGAPO_02298	OGAPODRAFT_02298	HPODL_02298	S	hypothetical protein	NA
OGAPO_36485	OGAPODRAFT_36485	HPODL_02296	S	Conserved hypothetical membrane protein	NA
OGAPO_10223	OGAPODRAFT_10223	HPODL_02295	S	putative membrane protein	NA
OGAPO_17355	OGAPODRAFT_17355	HPODL_02294	S	hypothetical protein	NA
OGAPO_102999	OGAPODRAFT_102999	HPODL_02293	M	Chitin synthase 1	NA
OGAPO_77997	OGAPODRAFT_77997	HPODL_02292	S	putative secreted protein	NA
OGAPO_02291	OGAPODRAFT_02291	HPODL_02291	S	hypothetical protein	NA
OGAPO_90798	OGAPODRAFT_90798	HPODL_02290	S	Amino acid transporter	NA
OGAPO_90800	OGAPODRAFT_90800	HPODL_02289	S	Transporter of the ATP-binding cassette (ABC) family involved in bile acid transport	NA
OGAPO_95726	OGAPODRAFT_95726	HPODL_02288	S	hypothetical protein	NA
OGAPO_17358	OGAPODRAFT_17358	HPODL_02287	S	hypothetical protein	NA
OGAPO_10231	OGAPODRAFT_10231	HPODL_02286	S	60S ribosomal protein L8-B	NA
OGAPO_17359	OGAPODRAFT_17359	HPODL_02285	S	Mannosyl-oligosaccharide glucosidase	NA
OGAPO_10233	OGAPODRAFT_10233	HPODL_02284	S	hypothetical protein	NA
OGAPO_17363	OGAPODRAFT_17363	HPODL_02283	S	Tryptophan synthase	NA
OGAPO_10235	OGAPODRAFT_10235	HPODL_02282	S	hypothetical protein	NA
OGAPO_14666	OGAPODRAFT_14666	HPODL_02281	S	hypothetical protein	NA
OGAPO_14667	OGAPODRAFT_14667	HPODL_02280	S	hypothetical protein	NA
OGAPO_95733	OGAPODRAFT_95733	HPODL_02279	S	Ribosome biogenesis protein	ENP2
OGAPO_02278	OGAPODRAFT_02278	HPODL_02278	S	hypothetical protein	NA
OGAPO_52271	OGAPODRAFT_52271	HPODL_02277	S	AP-3 complex subunit delta	NA
OGAPO_95735	OGAPODRAFT_95735	HPODL_02276	S	hypothetical protein	NA
OGAPO_17365	OGAPODRAFT_17365	HPODL_02275	S	hypothetical protein	NA
OGAPO_83637	OGAPODRAFT_83637	HPODL_02274	S	Phytanoyl-CoA dioxygenase domain-containing protein	NA
OGAPO_95737	OGAPODRAFT_95737	HPODL_02273	S	putative membrane protein	NA
OGAPO_52470	OGAPODRAFT_52470	HPODL_05105	M	putative membrane protein	NA
OGAPO_78008	OGAPODRAFT_78008	HPODL_02272	S	hypothetical protein	NA
OGAPO_17368	OGAPODRAFT_17368	HPODL_02271	S	hypothetical protein	NA
OGAPO_17369	OGAPODRAFT_17369	HPODL_02270	S	Component of the RSC chromatin remodeling complex	NA
OGAPO_90828	OGAPODRAFT_90828	HPODL_02269	S	Peroxisomal membrane protein	PEX13
OGAPO_90833	OGAPODRAFT_90833	HPODL_02268	M	hypothetical protein	NA
OGAPO_17370	OGAPODRAFT_17370	HPODL_02267	S	hypothetical protein	NA
OGAPO_10250	OGAPODRAFT_10250	HPODL_02266	S	putative membrane protein	NA
OGAPO_78012	OGAPODRAFT_78012	HPODL_02265	S	Gamma-glutamylcysteine synthetase	NA
OGAPO_52162	OGAPODRAFT_52162	HPODL_02264	S	Protein involved in rRNA processing	NA
OGAPO_51709	OGAPODRAFT_51709	HPODL_05104	S	Polyphosphoinositide phosphatase	NA
OGAPO_36630	OGAPODRAFT_36630	NA	S	NA	NA
OGAPO_103051	OGAPODRAFT_103051	HPODL_02263	S	Dihydroxy-acid dehydratase, mitochondrial	NA
OGAPO_17371	OGAPODRAFT_17371	HPODL_05103	S	Conserved hypothetical membrane protein	NA
OGAPO_78017	OGAPODRAFT_78017	HPODL_02262	S	putative membrane protein	NA
OGAPO_95751	OGAPODRAFT_95751	HPODL_02261	S	hypothetical protein	NA
OGAPO_95752	OGAPODRAFT_95752	HPODL_02260	S	hypothetical protein	NA
OGAPO_52627	OGAPODRAFT_52627	HPODL_02259	S	Conserved hypothetical membrane protein	NA
OGAPO_83646	OGAPODRAFT_83646	HPODL_02258	S	NAN1 U3 snoRNP protein	NA
OGAPO_05102	OGAPODRAFT_05102	HPODL_05102	S	hypothetical protein	NA
OGAPO_02257	OGAPODRAFT_02257	HPODL_02257	S	hypothetical protein	NA
OGAPO_78022	OGAPODRAFT_78022	HPODL_02256	S	hypothetical protein	NA
OGAPO_83649	OGAPODRAFT_83649	HPODL_02255	S	Allantoate permease	NA
OGAPO_52444	OGAPODRAFT_52444	HPODL_02254	S	putative MFS-type transporter	NA
OGAPO_10265	OGAPODRAFT_10265	HPODL_02253	S	hypothetical protein	NA
OGAPO_52584	OGAPODRAFT_52584	HPODL_02252	S	hypothetical protein	NA
OGAPO_95757	OGAPODRAFT_95757	HPODL_02251	S	Conserved hypothetical membrane protein	NA
OGAPO_95758	OGAPODRAFT_95758	HPODL_02250	S	Nicotinate phosphoribosyltransferase	NA
OGAPO_17372	OGAPODRAFT_17372	HPODL_02249	S	hypothetical protein	NA
OGAPO_95760	OGAPODRAFT_95760	HPODL_02248	S	ATP-dependent RNA helicase	DBP6
OGAPO_41327	OGAPODRAFT_41327	HPODL_02247	S	putative mitochondrial 37S ribosomal protein	NA
OGAPO_17375	OGAPODRAFT_17375	HPODL_02246	S	hypothetical protein	NA
OGAPO_90867	OGAPODRAFT_90867	HPODL_02245	S	putative membrane protein	NA
OGAPO_17376	OGAPODRAFT_17376	HPODL_02244	S	hypothetical protein	NA
OGAPO_90874	OGAPODRAFT_90874	HPODL_02243	S	hypothetical protein	NA
OGAPO_17377	OGAPODRAFT_17377	HPODL_02242	S	mitochondrial 37S ribosomal protein	NA
OGAPO_78031	OGAPODRAFT_78031	HPODL_02241	S	hypothetical protein	NA
OGAPO_17378	OGAPODRAFT_17378	HPODL_02240	S	Protein that forms a complex with the Sit4p protein phosphatase and is required for its function	NA
OGAPO_17379	OGAPODRAFT_17379	HPODL_02239	S	3-hydroxyacyl-CoA dehydratase	NA
OGAPO_103089	OGAPODRAFT_103089	HPODL_02238	S	mitochondrial 54S ribosomal protein	NA
OGAPO_52717	OGAPODRAFT_52717	HPODL_02237	S	hypothetical protein	NA
OGAPO_103097	OGAPODRAFT_103097	HPODL_02236	S	ATP-dependent RNA helicase	DBP4
OGAPO_17380	OGAPODRAFT_17380	HPODL_02235	S	Calcium-transporting ATPase 1	NA
OGAPO_17381	OGAPODRAFT_17381	HPODL_02234	S	Kinesin-related motor protein involved in mitotic spindle positioning	NA
OGAPO_95775	OGAPODRAFT_95775	HPODL_02233	S	hypothetical protein	NA
OGAPO_95776	OGAPODRAFT_95776	HPODL_02231	S	2-isopropylmalate synthase	NA
OGAPO_02232	OGAPODRAFT_02232	HPODL_02232	S	hypothetical protein	NA
OGAPO_95777	OGAPODRAFT_95777	HPODL_02230	M	hypothetical protein	NA
OGAPO_17382	OGAPODRAFT_17382	HPODL_02229	S	hypothetical protein	NA
OGAPO_95779	OGAPODRAFT_95779	HPODL_02228	S	Conserved hypothetical secreted protein	NA
OGAPO_17383	OGAPODRAFT_17383	HPODL_02227	S	hypothetical protein	NA
OGAPO_17384	OGAPODRAFT_17384	HPODL_02226	S	phosphoinositide phosphatase	NA
OGAPO_83668	OGAPODRAFT_83668	HPODL_02225	S	Glucose-6-phosphate 1-epimerase	NA
OGAPO_10293	OGAPODRAFT_10293	NA	M	NA	NA
OGAPO_103118	OGAPODRAFT_103118	HPODL_02224	S	Beta subunit of the oligosaccharyl transferase (OST) glycoprotein complex	NA
OGAPO_10295	OGAPODRAFT_10295	HPODL_05101	S	hypothetical protein	NA
OGAPO_17385	OGAPODRAFT_17385	HPODL_02223	S	Mitochondrial isoleucyl-tRNA synthetase, null mutant is deficient in respiratory growth	NA
OGAPO_95786	OGAPODRAFT_95786	HPODL_02221	S	putative membrane protein	NA
OGAPO_52698	OGAPODRAFT_52698	HPODL_02220	S	Histone acetyltransferase type B catalytic subunit	NA
OGAPO_17386	OGAPODRAFT_17386	HPODL_02219	M	Sphingolipid long chain base-responsive protein	LSP1
OGAPO_10301	OGAPODRAFT_10301	HPODL_02218	S	hypothetical protein	NA
OGAPO_95790	OGAPODRAFT_95790	HPODL_02217	S	hypothetical protein	NA
OGAPO_25506	OGAPODRAFT_25506	HPODL_02216	S	GTP-binding protein	RHO2
OGAPO_17388	OGAPODRAFT_17388	HPODL_02215	S	tRNA modification GTPase MSS1, mitochondrial	NA
OGAPO_95793	OGAPODRAFT_95793	HPODL_02214	S	Conserved hypothetical membrane protein	NA
OGAPO_02213	OGAPODRAFT_02213	HPODL_02213	S	putative membrane protein	NA
OGAPO_17389	OGAPODRAFT_17389	HPODL_02212	S	Protein with a role in regulation of Ty1 transposition	NA
OGAPO_103141	OGAPODRAFT_103141	HPODL_02211	S	Calcium channel YVC1	NA
OGAPO_103143	OGAPODRAFT_103143	HPODL_02210	S	hypothetical protein	NA
OGAPO_95797	OGAPODRAFT_95797	HPODL_02209	S	hypothetical protein	NA
OGAPO_103146	OGAPODRAFT_103146	HPODL_02208	S	Vacuolar protein sorting-associated protein 21	NA
OGAPO_17390	OGAPODRAFT_17390	HPODL_02207	S	protein phophatase 2C family protein	NA
OGAPO_95800	OGAPODRAFT_95800	HPODL_02206	S	Translation machinery-associated protein 46	NA
OGAPO_14723	OGAPODRAFT_14723	HPODL_02205	S	hypothetical protein	NA
OGAPO_17391	OGAPODRAFT_17391	HPODL_02204	S	Non-essential protein of unknown function	NA
OGAPO_95802	OGAPODRAFT_95802	HPODL_02203	M	hypothetical protein	NA
OGAPO_17393	OGAPODRAFT_17393	HPODL_02202	S	Heat shock protein SSB1	NA
OGAPO_90962	OGAPODRAFT_90962	HPODL_02201	S	Serine/threonine-protein kinase RIO2	NA
OGAPO_17394	OGAPODRAFT_17394	HPODL_02200	S	Eukaryotic peptide chain release factor GTP-binding subunit	NA
OGAPO_95806	OGAPODRAFT_95806	HPODL_02199	S	hypothetical protein	NA
OGAPO_90970	OGAPODRAFT_90970	HPODL_02198	S	Sphingosine kinase, involved in sphingolipid metabolism	NA
OGAPO_17395	OGAPODRAFT_17395	HPODL_02197	S	hypothetical protein	NA
OGAPO_10321	OGAPODRAFT_10321	HPODL_02196	S	Exosome complex component	SKI6
OGAPO_83682	OGAPODRAFT_83682	HPODL_02195	S	hypothetical protein	NA
OGAPO_17396	OGAPODRAFT_17396	HPODL_02194	S	Trafficking protein particle complex subunit BET3	NA
OGAPO_90977	OGAPODRAFT_90977	HPODL_02193	S	Heat shock protein 70 2	NA
OGAPO_78068	OGAPODRAFT_78068	HPODL_02192	S	hypothetical protein	NA
OGAPO_42715	OGAPODRAFT_42715	HPODL_02191	S	Ubiquitin-conjugating enzyme E2 2	NA
OGAPO_17404	OGAPODRAFT_17404	HPODL_02190	S	hypothetical protein	NA
OGAPO_10328	OGAPODRAFT_10328	HPODL_05100	M	hypothetical protein	NA
OGAPO_103187	OGAPODRAFT_103187	HPODL_02189	S	rRNA-processing protein UTP23	NA
OGAPO_95817	OGAPODRAFT_95817	HPODL_02188	S	Conserved hypothetical membrane protein	NA
OGAPO_103192	OGAPODRAFT_103192	HPODL_02187	M	hypothetical protein	NA
OGAPO_95819	OGAPODRAFT_95819	HPODL_02186	S	hypothetical protein	NA
OGAPO_95820	OGAPODRAFT_95820	HPODL_02185	S	hypothetical protein	NA
OGAPO_17406	OGAPODRAFT_17406	HPODL_02184	S	hypothetical protein	NA
OGAPO_78073	OGAPODRAFT_78073	HPODL_02183	S	hypothetical protein	NA
OGAPO_103198	OGAPODRAFT_103198	HPODL_02182	S	U3 small nucleolar RNA-associated protein 13	NA
OGAPO_95824	OGAPODRAFT_95824	HPODL_02181	S	hypothetical protein	NA
OGAPO_95825	OGAPODRAFT_95825	HPODL_02180	M	hypothetical protein	NA
OGAPO_95826	OGAPODRAFT_95826	HPODL_02179	S	Allantoin permease	NA
OGAPO_17407	OGAPODRAFT_17407	HPODL_02178	S	Non-essential subunit of Sec63 complex (Sec63p, Sec62p, Sec66p and Sec72p)	NA
OGAPO_17408	OGAPODRAFT_17408	HPODL_02177	S	hypothetical protein	NA
OGAPO_14744	OGAPODRAFT_14744	HPODL_05099	M	Proteasome maturation factor	NA
OGAPO_10342	OGAPODRAFT_10342	HPODL_02176	M	Dual function protein	NA
OGAPO_91005	OGAPODRAFT_91005	HPODL_02175	S	D-lactate dehydrogenase [cytochrome], mitochondrial	NA
OGAPO_95830	OGAPODRAFT_95830	HPODL_02174	S	hypothetical protein	NA
OGAPO_17412	OGAPODRAFT_17412	HPODL_02173	S	Conserved hypothetical membrane protein	NA
OGAPO_10346	OGAPODRAFT_10346	NA	M	NA	NA
OGAPO_17413	OGAPODRAFT_17413	HPODL_02172	S	Conserved hypothetical membrane protein	NA
OGAPO_02171	OGAPODRAFT_02171	HPODL_02171	M	Protein transport protein	SEC13
OGAPO_78081	OGAPODRAFT_78081	HPODL_02170	M	Member of the ChAPs family (Chs5p-Arf1p-binding proteins: Bch1p, Bch2p, Bud7p, Chs6p), that forms th	NA
OGAPO_103219	OGAPODRAFT_103219	HPODL_02169	S	transcription initiation factor TFIID subunit 9	NA
OGAPO_78082	OGAPODRAFT_78082	HPODL_02168	S	hypothetical protein	NA
OGAPO_78083	OGAPODRAFT_78083	HPODL_02167	S	Dinucleoside triphosphate hydrolase	NA
OGAPO_43278	OGAPODRAFT_43278	HPODL_02166	S	hypothetical protein	NA
OGAPO_17414	OGAPODRAFT_17414	HPODL_02165	S	D-amino acid oxidase	NA
OGAPO_95839	OGAPODRAFT_95839	NA	M	NA	NA
OGAPO_17415	OGAPODRAFT_17415	HPODL_02164	S	oxidoreductase, short chain dehydrogenase/reductase family	NA
OGAPO_17416	OGAPODRAFT_17416	HPODL_02163	S	sugar transporter	NA
OGAPO_103232	OGAPODRAFT_103232	HPODL_02162	S	Transketolase	NA
OGAPO_17417	OGAPODRAFT_17417	HPODL_02161	S	hypothetical protein	NA
OGAPO_10358	OGAPODRAFT_10358	HPODL_02160	S	hypothetical protein	NA
OGAPO_17419	OGAPODRAFT_17419	HPODL_02159	S	Monocarboxylate transporter	NA
OGAPO_17420	OGAPODRAFT_17420	HPODL_02158	S	Hypoxanthine-guanine phosphoribosyltransferase	NA
OGAPO_78092	OGAPODRAFT_78092	HPODL_02157	S	hypothetical protein	NA
OGAPO_95848	OGAPODRAFT_95848	HPODL_02156	S	putative membrane protein	NA
OGAPO_95849	OGAPODRAFT_95849	HPODL_02155	S	hypothetical protein	NA
OGAPO_52668	OGAPODRAFT_52668	HPODL_05098	S	succinyl-CoA ligase [ADP-forming] subunit alpha, mitochondrial	NA
OGAPO_14762	OGAPODRAFT_14762	HPODL_05097	S	hypothetical protein	NA
OGAPO_10366	OGAPODRAFT_10366	HPODL_02154	S	Conserved hypothetical membrane protein	NA
OGAPO_17421	OGAPODRAFT_17421	HPODL_02153	S	2-oxoglutarate dehydrogenase, mitochondrial	NA
OGAPO_95853	OGAPODRAFT_95853	HPODL_02152	S	hypothetical protein	NA
OGAPO_17422	OGAPODRAFT_17422	HPODL_02151	S	Fe-S cluster assembly protein DRE2	NA
OGAPO_14766	OGAPODRAFT_14766	HPODL_02150	S	hypothetical protein	NA
OGAPO_17423	OGAPODRAFT_17423	HPODL_02149	S	trans-2-enoyl-CoA reductase, mitochondrial	NA
OGAPO_02148	OGAPODRAFT_02148	HPODL_02148	S	hypothetical protein	NA
OGAPO_02147	OGAPODRAFT_02147	HPODL_02147	S	Conserved hypothetical secreted protein	NA
OGAPO_103253	OGAPODRAFT_103253	HPODL_02146	S	hypothetical protein	NA
OGAPO_95858	OGAPODRAFT_95858	NA	S	NA	NA
OGAPO_02145	OGAPODRAFT_02145	HPODL_02145	S	hypothetical protein	NA
OGAPO_36535	OGAPODRAFT_36535	HPODL_02144	S	hypothetical protein	NA
OGAPO_17424	OGAPODRAFT_17424	HPODL_02143	S	hypothetical protein	NA
OGAPO_17425	OGAPODRAFT_17425	HPODL_02142	S	Protein TOS1	NA
OGAPO_10379	OGAPODRAFT_10379	HPODL_02141	S	hypothetical protein	NA
OGAPO_10380	OGAPODRAFT_10380	HPODL_02140	S	hypothetical protein	NA
OGAPO_17426	OGAPODRAFT_17426	HPODL_02139	S	hypothetical protein	NA
OGAPO_14776	OGAPODRAFT_14776	HPODL_05096	S	hypothetical protein	NA
OGAPO_95867	OGAPODRAFT_95867	HPODL_02138	M	Dolichyl-phosphate beta-glucosyltransferase	NA
OGAPO_95868	OGAPODRAFT_95868	HPODL_02137	S	hypothetical protein	NA
OGAPO_78109	OGAPODRAFT_78109	HPODL_02136	S	hypothetical protein	NA
OGAPO_95870	OGAPODRAFT_95870	HPODL_02135	S	hypothetical protein	NA
OGAPO_10387	OGAPODRAFT_10387	HPODL_05095	S	Conserved hypothetical membrane protein	NA
OGAPO_17427	OGAPODRAFT_17427	HPODL_02134	S	Endopolyphosphatase PPN1	NA
OGAPO_95873	OGAPODRAFT_95873	HPODL_05094	S	hypothetical protein	NA
OGAPO_17428	OGAPODRAFT_17428	HPODL_02133	S	Phosphoinositide PI4,5P(2) binding protein, forms a complex with Slm2p	NA
OGAPO_103274	OGAPODRAFT_103274	HPODL_02132	S	Conserved hypothetical membrane protein	NA
OGAPO_43478	OGAPODRAFT_43478	HPODL_02131	S	Ribosome biogenesis protein RLP7	NA
OGAPO_17429	OGAPODRAFT_17429	HPODL_02130	S	3-isopropylmalate dehydrogenase	NA
OGAPO_103282	OGAPODRAFT_103282	HPODL_02129	S	putative membrane protein	NA
OGAPO_17430	OGAPODRAFT_17430	HPODL_02128	S	Cysteine desulfurase, mitochondrial	NA
OGAPO_51722	OGAPODRAFT_51722	HPODL_02127	S	Mitochondrial carrier protein	PET8
OGAPO_17431	OGAPODRAFT_17431	HPODL_02126	S	hypothetical protein	NA
OGAPO_05092	OGAPODRAFT_05092	HPODL_05092	S	putative secreted protein	NA
OGAPO_83725	OGAPODRAFT_83725	HPODL_02125	S	Cell division control protein 10	NA
OGAPO_17433	OGAPODRAFT_17433	HPODL_02124	S	hypothetical protein	NA
OGAPO_10401	OGAPODRAFT_10401	HPODL_02123	S	hypothetical protein	NA
OGAPO_17434	OGAPODRAFT_17434	HPODL_02122	S	Mitochondrial inner membrane protein	NA
OGAPO_95887	OGAPODRAFT_95887	HPODL_02121	S	Cyclin	NA
OGAPO_103301	OGAPODRAFT_103301	HPODL_02120	S	hypothetical protein	NA
OGAPO_17435	OGAPODRAFT_17435	HPODL_02119	S	40S ribosomal protein S18-A	NA
OGAPO_17436	OGAPODRAFT_17436	HPODL_02118	S	hypothetical protein	NA
OGAPO_10407	OGAPODRAFT_10407	HPODL_02117	S	hypothetical protein	NA
OGAPO_17437	OGAPODRAFT_17437	HPODL_02116	S	hypothetical protein	NA
OGAPO_17438	OGAPODRAFT_17438	HPODL_02115	S	hypothetical protein	NA
OGAPO_02114	OGAPODRAFT_02114	HPODL_02114	S	hypothetical protein	NA
OGAPO_95894	OGAPODRAFT_95894	HPODL_02113	S	Conserved hypothetical membrane protein	NA
OGAPO_83734	OGAPODRAFT_83734	HPODL_02112	S	hypothetical protein	NA
OGAPO_103309	OGAPODRAFT_103309	HPODL_02111	S	Transcriptional adapter 2	NA
OGAPO_17442	OGAPODRAFT_17442	HPODL_02110	M	40S ribosomal protein S17-B	NA
OGAPO_10414	OGAPODRAFT_10414	HPODL_02109	S	hypothetical protein	NA
OGAPO_17443	OGAPODRAFT_17443	HPODL_02108	S	Aminopeptidase 2	NA
OGAPO_14805	OGAPODRAFT_14805	HPODL_02107	M	Peptidylprolyl-cis/trans-isomerase (PPIase)	NA
OGAPO_17444	OGAPODRAFT_17444	HPODL_02106	S	hypothetical protein	NA
OGAPO_10417	OGAPODRAFT_10417	HPODL_02105	S	Conserved hypothetical membrane protein	NA
OGAPO_10418	OGAPODRAFT_10418	HPODL_02104	S	Alpha-1,6-mannosyltransferase involved in cell wall mannan biosynthesis	NA
OGAPO_10419	OGAPODRAFT_10419	NA	M	NA	NA
OGAPO_17446	OGAPODRAFT_17446	HPODL_02103	S	putative membrane protein	NA
OGAPO_14810	OGAPODRAFT_14810	HPODL_02102	S	hypothetical protein	NA
OGAPO_95905	OGAPODRAFT_95905	HPODL_02101	S	NADH-ubiquinone oxidoreductase subunit, mitochondrial	NA
OGAPO_95906	OGAPODRAFT_95906	NA	S	NA	NA
OGAPO_78139	OGAPODRAFT_78139	HPODL_02100	S	hypothetical protein	NA
OGAPO_95908	OGAPODRAFT_95908	HPODL_02099	S	hypothetical protein	NA
OGAPO_02098	OGAPODRAFT_02098	HPODL_02098	S	hypothetical protein	NA
OGAPO_02097	OGAPODRAFT_02097	HPODL_02097	S	hypothetical protein	NA
OGAPO_25578	OGAPODRAFT_25578	HPODL_02096	S	Subunit Va of cytochrome c oxidase	NA
OGAPO_17447	OGAPODRAFT_17447	HPODL_02095	S	Protein transport protein	SEC24
OGAPO_17448	OGAPODRAFT_17448	HPODL_02094	S	putative membrane protein	NA
OGAPO_95912	OGAPODRAFT_95912	NA	S	NA	NA
OGAPO_17449	OGAPODRAFT_17449	HPODL_02093	S	aromatic amino acid aminotransferase II	NA
OGAPO_17451	OGAPODRAFT_17451	HPODL_02092	M	Conserved hypothetical membrane protein	NA
OGAPO_78145	OGAPODRAFT_78145	HPODL_02091	S	PKHD-type hydroxylase	TPA1
OGAPO_17452	OGAPODRAFT_17452	HPODL_05091	S	Arginine--tRNA ligase, cytoplasmic	NA
OGAPO_25583	OGAPODRAFT_25583	NA	S	NA	NA
OGAPO_17453	OGAPODRAFT_17453	HPODL_02090	S	hypothetical protein	NA
OGAPO_83748	OGAPODRAFT_83748	HPODL_02089	S	Hexaprenyldihydroxybenzoate methyltransferase, mitochondrial	NA
OGAPO_17454	OGAPODRAFT_17454	HPODL_02088	S	hypothetical protein	NA
OGAPO_10438	OGAPODRAFT_10438	HPODL_02087	S	hypothetical protein	NA
OGAPO_43653	OGAPODRAFT_43653	HPODL_02086	S	hypothetical protein	NA
OGAPO_17455	OGAPODRAFT_17455	HPODL_02085	S	6-phosphogluconate dehydrogenase, decarboxylating 1	NA
OGAPO_17458	OGAPODRAFT_17458	HPODL_02084	S	hypothetical protein	NA
OGAPO_78151	OGAPODRAFT_78151	HPODL_02083	S	hypothetical protein	NA
OGAPO_17459	OGAPODRAFT_17459	HPODL_02082	S	hypothetical protein	NA
OGAPO_51781	OGAPODRAFT_51781	HPODL_02081	S	Replication factor C subunit 3	NA
OGAPO_95926	OGAPODRAFT_95926	HPODL_02080	S	hypothetical protein	NA
OGAPO_17461	OGAPODRAFT_17461	HPODL_02079	S	hypothetical protein	NA
OGAPO_103372	OGAPODRAFT_103372	HPODL_02078	M	Regulator of ribosome biosynthesis	NA
OGAPO_05090	OGAPODRAFT_05090	HPODL_05090	S	hypothetical protein	NA
OGAPO_91171	OGAPODRAFT_91171	HPODL_02077	S	Homoaconitase, mitochondrial	NA
OGAPO_95930	OGAPODRAFT_95930	HPODL_02076	S	hypothetical protein	NA
OGAPO_78157	OGAPODRAFT_78157	HPODL_02075	S	hypothetical protein	NA
OGAPO_83756	OGAPODRAFT_83756	HPODL_02074	M	Coatomer subunit beta	NA
OGAPO_40506	OGAPODRAFT_40506	HPODL_02073	S	hypothetical protein	NA
OGAPO_95934	OGAPODRAFT_95934	HPODL_02072	S	hypothetical protein	NA
OGAPO_02071	OGAPODRAFT_02071	HPODL_02071	S	Cytoplasmic nucleoporin required for polyadenylated RNA export but not for protein import	NA
OGAPO_103390	OGAPODRAFT_103390	HPODL_02070	S	54S ribosomal protein L7, mitochondrial	NA
OGAPO_17464	OGAPODRAFT_17464	HPODL_02069	S	putative membrane protein	NA
OGAPO_103394	OGAPODRAFT_103394	HPODL_02068	S	hypothetical protein	NA
OGAPO_10456	OGAPODRAFT_10456	HPODL_02067	S	hypothetical protein	NA
OGAPO_95938	OGAPODRAFT_95938	HPODL_02066	M	CAP (cyclase-associated protein) subunit of adenylyl cyclase complex	NA
OGAPO_91197	OGAPODRAFT_91197	HPODL_02065	S	Actin-related protein 5	NA
OGAPO_83763	OGAPODRAFT_83763	HPODL_02064	S	putative ribosomal RNA methyltransferase Nop2	NA
OGAPO_17465	OGAPODRAFT_17465	HPODL_02063	S	tRNA (adenine(58)-N(1))-methyltransferase non-catalytic subunit TRM6	NA
OGAPO_103407	OGAPODRAFT_103407	NA	S	NA	NA
OGAPO_17466	OGAPODRAFT_17466	HPODL_02062	S	Mitochondrial ribosomal component of the small subunit	NA
OGAPO_78169	OGAPODRAFT_78169	HPODL_02061	S	hypothetical protein	NA
OGAPO_52306	OGAPODRAFT_52306	HPODL_02060	S	hypothetical protein	NA
OGAPO_25603	OGAPODRAFT_25603	HPODL_02059	S	putative secreted protein	NA
OGAPO_17468	OGAPODRAFT_17468	HPODL_02058	S	hypothetical protein	NA
OGAPO_103417	OGAPODRAFT_103417	HPODL_02057	S	U3 snoRNA associated protein	NA
OGAPO_10467	OGAPODRAFT_10467	HPODL_02056	M	putative membrane protein	NA
OGAPO_95947	OGAPODRAFT_95947	HPODL_02055	S	hypothetical protein	NA
OGAPO_05089	OGAPODRAFT_05089	HPODL_05089	S	hypothetical protein	NA
OGAPO_17469	OGAPODRAFT_17469	HPODL_02054	M	hypothetical protein	NA
OGAPO_17470	OGAPODRAFT_17470	HPODL_02053	S	hypothetical protein	NA
OGAPO_103418	OGAPODRAFT_103418	HPODL_02052	S	FKBP-type peptidyl-prolyl cis-trans isomerase	NA
OGAPO_95951	OGAPODRAFT_95951	HPODL_02051	S	hypothetical protein	NA
OGAPO_95952	OGAPODRAFT_95952	HPODL_02050	S	hypothetical protein	NA
OGAPO_17472	OGAPODRAFT_17472	HPODL_02049	M	Squalene synthase	NA
OGAPO_02048	OGAPODRAFT_02048	HPODL_02048	S	hypothetical protein	NA
OGAPO_17473	OGAPODRAFT_17473	HPODL_02047	S	hypothetical protein	NA
OGAPO_78177	OGAPODRAFT_78177	HPODL_02046	S	hypothetical protein	NA
OGAPO_41473	OGAPODRAFT_41473	HPODL_02045	S	Cell wall protein	NA
OGAPO_103427	OGAPODRAFT_103427	HPODL_02044	S	Zn finger-containing GTPase- Activating Protein for ARF	NA
OGAPO_17474	OGAPODRAFT_17474	HPODL_02043	S	hypothetical protein	NA
OGAPO_41777	OGAPODRAFT_41777	HPODL_02042	S	hypothetical protein	NA
OGAPO_95959	OGAPODRAFT_95959	HPODL_02041	S	hypothetical protein	NA
OGAPO_17475	OGAPODRAFT_17475	HPODL_02040	S	succinyl-CoA ligase [GDP-forming] subunit beta, mitochondrial	NA
OGAPO_95961	OGAPODRAFT_95961	HPODL_02039	S	hypothetical protein	NA
OGAPO_103439	OGAPODRAFT_103439	HPODL_02038	S	ATP-dependent RNA helicase DBP7 (DEAD-box protein 7)	NA
OGAPO_02037	OGAPODRAFT_02037	HPODL_02037	S	hypothetical protein	NA
OGAPO_103441	OGAPODRAFT_103441	HPODL_02036	S	Subunit of the GINS complex (Sld5p, Psf1p, Psf2p, Psf3p)	NA
OGAPO_17476	OGAPODRAFT_17476	HPODL_02035	S	hypothetical protein	NA
OGAPO_95966	OGAPODRAFT_95966	HPODL_02034	S	hypothetical protein	NA
OGAPO_05088	OGAPODRAFT_05088	HPODL_05088	S	hypothetical protein	NA
OGAPO_17477	OGAPODRAFT_17477	HPODL_02033	S	hypothetical protein	NA
OGAPO_17478	OGAPODRAFT_17478	HPODL_02032	S	putative dihydrolipoamide succinyltransferase	NA
OGAPO_17480	OGAPODRAFT_17480	HPODL_02031	S	hypothetical protein	NA
OGAPO_78188	OGAPODRAFT_78188	HPODL_02030	S	hypothetical protein	NA
OGAPO_17481	OGAPODRAFT_17481	HPODL_02029	S	STT4 phosphatidylinositol-4-kinase that functions in the Pkc1p protein kinase pathway	NA
OGAPO_103458	OGAPODRAFT_103458	HPODL_02028	S	Eukaryotic translation initiation factor 6	NA
OGAPO_17485	OGAPODRAFT_17485	HPODL_02027	S	Heat shock protein	NA
OGAPO_17490	OGAPODRAFT_17490	HPODL_02026	S	Aconitate hydratase, mitochondrial	NA
OGAPO_10499	OGAPODRAFT_10499	HPODL_02025	S	hypothetical protein	NA
OGAPO_95975	OGAPODRAFT_95975	HPODL_02023	S	Boron transporter 1	NA
OGAPO_02024	OGAPODRAFT_02024	HPODL_02024	S	Protein of the endoplasmic reticulum, required for GPI-phospholipase A2 activity	NA
OGAPO_83789	OGAPODRAFT_83789	HPODL_02022	S	rRNA methylase, putative, group 3	NA
OGAPO_78195	OGAPODRAFT_78195	HPODL_02021	S	hypothetical protein	NA
OGAPO_52579	OGAPODRAFT_52579	HPODL_02020	S	Protein kinase of the PAK/Ste20 kinase family	NA
OGAPO_95979	OGAPODRAFT_95979	HPODL_02019	S	hypothetical protein	NA
OGAPO_17493	OGAPODRAFT_17493	HPODL_02018	S	Mitochondrial external NADH dehydrogenase, a type II NAD(P)H:quinone oxidoreductase	NA
OGAPO_40246	OGAPODRAFT_40246	NA	S	NA	NA
OGAPO_17494	OGAPODRAFT_17494	HPODL_02017	S	hypothetical protein	NA
OGAPO_83792	OGAPODRAFT_83792	HPODL_02016	M	Protein involved in the organization of the actin cytoskeleton	NA
OGAPO_83793	OGAPODRAFT_83793	HPODL_02015	M	putative serine carboxypeptidase	NA
OGAPO_17496	OGAPODRAFT_17496	HPODL_02014	S	E3 ubiquitin protein ligase	NA
OGAPO_103496	OGAPODRAFT_103496	HPODL_02013	S	Cysteine synthase	NA
OGAPO_43645	OGAPODRAFT_43645	HPODL_02012	S	putative membrane protein	NA
OGAPO_17497	OGAPODRAFT_17497	HPODL_02011	S	Protein required, with binding partner Psr1p, for full activation of the general stress response	NA
OGAPO_42553	OGAPODRAFT_42553	HPODL_02010	S	hypothetical protein	NA
OGAPO_52299	OGAPODRAFT_52299	HPODL_02009	S	Actin-related protein 3	NA
OGAPO_17502	OGAPODRAFT_17502	HPODL_02008	S	Transaldolase	NA
OGAPO_17504	OGAPODRAFT_17504	HPODL_02007	M	Transaldolase	NA
OGAPO_78207	OGAPODRAFT_78207	HPODL_02006	S	hypothetical protein	NA
OGAPO_10514	OGAPODRAFT_10514	HPODL_02005	S	putative membrane protein	NA
OGAPO_83800	OGAPODRAFT_83800	HPODL_02004	S	hypothetical protein	NA
OGAPO_91309	OGAPODRAFT_91309	HPODL_02003	M	Dihydrolipoyl dehydrogenase, mitochondrial	NA
OGAPO_14888	OGAPODRAFT_14888	HPODL_02002	S	hypothetical protein	NA
OGAPO_17508	OGAPODRAFT_17508	HPODL_02001	S	glucose-regulated protein precursor	NA
OGAPO_35965	OGAPODRAFT_35965	HPODL_02000	S	ATP-dependent RNA helicase	DRS1
OGAPO_78213	OGAPODRAFT_78213	HPODL_01999	S	hypothetical protein	NA
OGAPO_17510	OGAPODRAFT_17510	HPODL_01998	S	Component of the GARP (Golgi-associated retrograde protein) complex	NA
NA13	NA	HPODL_01997		hypothetical protein	NA
OGAPO_17511	OGAPODRAFT_17511	NA	S	NA	NA
NA14	NA	HPODL_01996		Polyprotein (gag/pol) of Ty/Copia retrotransposon	NA
OGAPO_17512	OGAPODRAFT_17512	HPODL_01995	S	putative membrane protein	NA
NA15	NA	HPODL_00154		hypothetical protein	NA
OGAPO_17514	OGAPODRAFT_17514	HPODL_00153	S	General control protein	GCN4
OGAPO_17516	OGAPODRAFT_17516	HPODL_00152	S	Ribosomal RNA-processing protein 15	NA
OGAPO_95995	OGAPODRAFT_95995	HPODL_00151	S	hypothetical protein	NA
OGAPO_40730	OGAPODRAFT_40730	HPODL_00150	S	Cytochrome b5	NA
OGAPO_78218	OGAPODRAFT_78218	HPODL_00149	S	Mitochondrial phosphate carrier protein 3, mitochondrial	NA
OGAPO_17517	OGAPODRAFT_17517	HPODL_00148	S	GRIP domain-containing protein	RUD3
OGAPO_103536	OGAPODRAFT_103536	HPODL_00147	S	GPI transamidase component	GAB1
OGAPO_10530	OGAPODRAFT_10530	HPODL_00146	M	putative secreted protein	NA
OGAPO_103539	OGAPODRAFT_103539	HPODL_00145	S	HDA1 complex subunit 3	NA
OGAPO_10532	OGAPODRAFT_10532	HPODL_00144	M	Nuclear protein that acts as a heterodimer with Uba2p to activate Smt3p (SUMO)	NA
OGAPO_78223	OGAPODRAFT_78223	HPODL_00143	S	U4/U6 small nuclear ribonucleoprotein PRP4	NA
OGAPO_17519	OGAPODRAFT_17519	HPODL_00142	S	Isocitrate lyase	NA
OGAPO_52703	OGAPODRAFT_52703	HPODL_00141	S	putative kinesin family protein (KlpA)	NA
OGAPO_14904	OGAPODRAFT_14904	HPODL_00140	S	hypothetical protein	NA
OGAPO_17521	OGAPODRAFT_17521	HPODL_00139	S	Lyso-phosphatidylcholine acyltransferase	NA
OGAPO_103553	OGAPODRAFT_103553	HPODL_00138	S	Translation machinery-associated protein 22	NA
OGAPO_17522	OGAPODRAFT_17522	HPODL_00137	S	hypothetical protein	NA
OGAPO_96007	OGAPODRAFT_96007	HPODL_00136	S	hypothetical protein	NA
OGAPO_96008	OGAPODRAFT_96008	HPODL_00135	S	hypothetical protein	NA
OGAPO_17524	OGAPODRAFT_17524	HPODL_00134	S	Lactose permease	NA
OGAPO_17525	OGAPODRAFT_17525	HPODL_00133	S	NADP-dependent mannitol dehydrogenase	NA
OGAPO_83819	OGAPODRAFT_83819	HPODL_00132	S	hypothetical protein	NA
OGAPO_103565	OGAPODRAFT_103565	HPODL_00131	S	putative sorbitol dehydrogenase	NA
OGAPO_78234	OGAPODRAFT_78234	HPODL_00130	S	Protein GAT2	NA
OGAPO_14915	OGAPODRAFT_14915	HPODL_00129	S	hypothetical protein	NA
OGAPO_00128	OGAPODRAFT_00128	HPODL_00128	S	rRNA-processing protein FCF2	NA
OGAPO_17526	OGAPODRAFT_17526	HPODL_00127	M	Protein of the mitochondrial outer surface	NA
OGAPO_17527	OGAPODRAFT_17527	NA	S	NA	NA
NA16	NA	HPODL_00126		Aminotriazole resistance protein	NA
OGAPO_96015	OGAPODRAFT_96015	HPODL_00125	S	SVP1-like protein 2	NA
OGAPO_96016	OGAPODRAFT_96016	HPODL_00124	S	Mediator of RNA polymerase II transcription subunit 12	NA
OGAPO_10549	OGAPODRAFT_10549	HPODL_00123	S	putative secreted protein	NA
OGAPO_17528	OGAPODRAFT_17528	HPODL_00122	S	putative secreted protein	NA
OGAPO_10551	OGAPODRAFT_10551	HPODL_00121	S	hypothetical protein	NA
OGAPO_17529	OGAPODRAFT_17529	HPODL_00120	S	Ras-related protein	SEC4
OGAPO_78243	OGAPODRAFT_78243	HPODL_00119	S	Phenylalanine--tRNA ligase beta subunit	NA
OGAPO_40466	OGAPODRAFT_40466	HPODL_00118	S	putative membrane protein	NA
OGAPO_14925	OGAPODRAFT_14925	HPODL_00117	M	60S ribosomal protein L22	NA
OGAPO_96023	OGAPODRAFT_96023	HPODL_05087	S	hypothetical protein	NA
OGAPO_51872	OGAPODRAFT_51872	HPODL_05086	S	hypothetical protein	NA
OGAPO_17530	OGAPODRAFT_17530	HPODL_00116	S	putative membrane protein	NA
OGAPO_17531	OGAPODRAFT_17531	HPODL_00115	S	hypothetical protein	NA
OGAPO_17532	OGAPODRAFT_17532	HPODL_00114	S	Subunit of the RNA polymerase II mediator complex	NA
OGAPO_17533	OGAPODRAFT_17533	HPODL_00113	S	Conserved hypothetical membrane protein	NA
OGAPO_103589	OGAPODRAFT_103589	HPODL_00112	S	Protein MAK11	NA
OGAPO_103592	OGAPODRAFT_103592	HPODL_00111	S	Saccharopine dehydrogenase [NAD(+), L-lysine-forming]	NA
OGAPO_103597	OGAPODRAFT_103597	HPODL_00110	S	anaphase-promoting complex component	NA
OGAPO_78251	OGAPODRAFT_78251	HPODL_00109	S	hypothetical protein	NA
OGAPO_96031	OGAPODRAFT_96031	HPODL_00108	S	hypothetical protein	NA
OGAPO_25674	OGAPODRAFT_25674	HPODL_00107	S	putative GTP-binding protein	NA
OGAPO_17534	OGAPODRAFT_17534	HPODL_00106	S	Heat shock factor protein	NA
OGAPO_10567	OGAPODRAFT_10567	HPODL_00105	S	hypothetical protein	NA
OGAPO_10568	OGAPODRAFT_10568	HPODL_00104	S	hypothetical protein	NA
OGAPO_17535	OGAPODRAFT_17535	HPODL_00103	S	Protein kinase-like protein	SCY1
OGAPO_83835	OGAPODRAFT_83835	HPODL_00102	S	Delta(8)-fatty-acid desaturase	NA
OGAPO_51917	OGAPODRAFT_51917	HPODL_00101	S	Transcription initiation factor TFIID subunit 13	NA
OGAPO_17536	OGAPODRAFT_17536	HPODL_00100	S	hypothetical protein	NA
OGAPO_96038	OGAPODRAFT_96038	HPODL_00099	S	Zinc-finger transcription factor of the Zn(2)-Cys(6) binuclear cluster domain type, involved in the	NA
OGAPO_78258	OGAPODRAFT_78258	HPODL_00097	S	hypothetical protein	NA
OGAPO_00098	OGAPODRAFT_00098	HPODL_00098	S	Nucleotide excision repair factor NEF2, RAD4/CUT5 component	NA
OGAPO_36793	OGAPODRAFT_36793	HPODL_00096	S	putative mitochondrial protein	NA
OGAPO_40825	OGAPODRAFT_40825	HPODL_00095	S	Glycosylphosphatidylinositol anchor synthesis protein	NA
OGAPO_17538	OGAPODRAFT_17538	HPODL_00094	S	[NU+] prion formation protein 1	NA
OGAPO_78262	OGAPODRAFT_78262	HPODL_00093	S	Mitochondrial protein of unknown function	NA
OGAPO_17539	OGAPODRAFT_17539	HPODL_00092	S	Polyamine transporter 2	NA
OGAPO_17540	OGAPODRAFT_17540	HPODL_00091	S	hypothetical protein	NA
OGAPO_10582	OGAPODRAFT_10582	HPODL_05085	S	hypothetical protein	NA
OGAPO_17541	OGAPODRAFT_17541	HPODL_00090	S	hypothetical protein	NA
OGAPO_96049	OGAPODRAFT_96049	HPODL_00089	S	Ankyrin repeat protein nuc-2	NA
OGAPO_17542	OGAPODRAFT_17542	HPODL_00088	S	Ornithine transporter of the mitochondrial inner membrane	NA
OGAPO_17543	OGAPODRAFT_17543	HPODL_00087	S	hypothetical protein	NA
OGAPO_96052	OGAPODRAFT_96052	HPODL_00086	S	Ribosomal N-lysine methyltransferase 4	NA
OGAPO_00085	OGAPODRAFT_00085	HPODL_00085	S	Heat shock protein	STI1
OGAPO_51850	OGAPODRAFT_51850	HPODL_00084	S	Carbon catabolite-derepressing protein kinase	NA
OGAPO_96054	OGAPODRAFT_96054	HPODL_00083	S	hypothetical protein	NA
OGAPO_10591	OGAPODRAFT_10591	HPODL_00082	M	hypothetical protein	NA
OGAPO_00081	OGAPODRAFT_00081	HPODL_00081	S	hypothetical protein	NA
OGAPO_96058	OGAPODRAFT_96058	HPODL_00080	S	Peroxisomal membrane protein	PEX29
OGAPO_52398	OGAPODRAFT_52398	HPODL_00079	S	hypothetical protein	NA
OGAPO_103645	OGAPODRAFT_103645	HPODL_00078	S	FMP42	FMP42
OGAPO_91448	OGAPODRAFT_91448	HPODL_00077	S	MSP1	MSP1
OGAPO_103653	OGAPODRAFT_103653	HPODL_00076	S	Nucleolar MIF4G domain-containing protein 1	NA
OGAPO_17545	OGAPODRAFT_17545	HPODL_00075	S	hypothetical protein	NA
OGAPO_96063	OGAPODRAFT_96063	HPODL_00074	S	60S acidic ribosomal protein P0	NA
OGAPO_05084	OGAPODRAFT_05084	HPODL_05084	S	putative membrane protein	NA
OGAPO_17547	OGAPODRAFT_17547	HPODL_00073	S	hypothetical protein	NA
OGAPO_103659	OGAPODRAFT_103659	HPODL_05083	S	hypothetical protein	NA
OGAPO_96066	OGAPODRAFT_96066	HPODL_00072	S	translationally controlled tumor protein	NA
OGAPO_103664	OGAPODRAFT_103664	HPODL_00071	S	tRNA nucleotidyltransferase (CCA-adding enzyme)	NA
OGAPO_17549	OGAPODRAFT_17549	HPODL_00070	S	hypothetical protein	NA
OGAPO_10605	OGAPODRAFT_10605	HPODL_00069	S	hypothetical protein	NA
OGAPO_96069	OGAPODRAFT_96069	HPODL_00068	S	Exosome complex component mtr3	NA
OGAPO_17550	OGAPODRAFT_17550	HPODL_00067	S	Cell division control protein 25	NA
OGAPO_17551	OGAPODRAFT_17551	HPODL_00066	S	hypothetical protein	NA
OGAPO_96072	OGAPODRAFT_96072	NA	S	NA	NA
OGAPO_78283	OGAPODRAFT_78283	HPODL_00065	S	Proteasome-interacting protein CIC1	NA
OGAPO_36264	OGAPODRAFT_36264	HPODL_05082	S	hypothetical protein	NA
OGAPO_78284	OGAPODRAFT_78284	HPODL_00064	S	hypothetical protein	NA
OGAPO_96075	OGAPODRAFT_96075	HPODL_00063	S	hypothetical protein	NA
OGAPO_103670	OGAPODRAFT_103670	HPODL_00062	S	Uroporphyrinogen III synthase	NA
OGAPO_17552	OGAPODRAFT_17552	HPODL_00061	S	hypothetical protein	NA
OGAPO_96078	OGAPODRAFT_96078	HPODL_00060	S	hypothetical protein	NA
OGAPO_17553	OGAPODRAFT_17553	HPODL_00059	S	Cell division control protein 11	NA
OGAPO_78289	OGAPODRAFT_78289	HPODL_00058	S	Second and third steps of methylation pathway for phosphatidylcholine biosynthesis	NA
OGAPO_96081	OGAPODRAFT_96081	HPODL_00057	S	Protein URA2	NA
OGAPO_14974	OGAPODRAFT_14974	HPODL_00056	S	hypothetical protein	NA
OGAPO_78291	OGAPODRAFT_78291	HPODL_00055	S	54S ribosomal protein L28, mitochondrial	NA
OGAPO_17554	OGAPODRAFT_17554	HPODL_00054	S	MFS transporter	NA
OGAPO_17555	OGAPODRAFT_17555	HPODL_05081	S	hypothetical protein	NA
OGAPO_78294	OGAPODRAFT_78294	HPODL_05080	S	putative membrane protein	NA
OGAPO_96086	OGAPODRAFT_96086	HPODL_00053	S	AMP deaminase	NA
OGAPO_103693	OGAPODRAFT_103693	HPODL_05079	S	Aspartate--tRNA ligase, cytoplasmic	NA
OGAPO_00052	OGAPODRAFT_00052	HPODL_00052	S	Translation initiation factor RLI1	NA
OGAPO_83869	OGAPODRAFT_83869	HPODL_00051	S	putative aminotransferase	NA
OGAPO_96090	OGAPODRAFT_96090	HPODL_00050	S	putative PfkB family carbohydrate kinase (Mak32)	NA
OGAPO_17557	OGAPODRAFT_17557	HPODL_00049	S	Phenylalanine--tRNA ligase alpha subunit	NA
OGAPO_96092	OGAPODRAFT_96092	NA	S	NA	NA
OGAPO_17558	OGAPODRAFT_17558	HPODL_00048	S	Cytochrome b2, mitochondrial	NA
OGAPO_52270	OGAPODRAFT_52270	HPODL_00047	S	putative transporter	NA
OGAPO_96096	OGAPODRAFT_96096	HPODL_00046	S	hypothetical protein	NA
OGAPO_103715	OGAPODRAFT_103715	HPODL_00045	S	hypothetical protein	NA
OGAPO_52178	OGAPODRAFT_52178	HPODL_00044	S	general amino acid permease	NA
OGAPO_103717	OGAPODRAFT_103717	HPODL_00043	S	hypothetical protein	NA
OGAPO_14987	OGAPODRAFT_14987	HPODL_00042	M	60S ribosomal protein L7	NA
OGAPO_00041	OGAPODRAFT_00041	HPODL_00041	S	hypothetical protein	NA
OGAPO_96100	OGAPODRAFT_96100	HPODL_00040	M	hypothetical protein	NA
OGAPO_36956	OGAPODRAFT_36956	HPODL_00039	S	hypothetical protein	NA
OGAPO_17565	OGAPODRAFT_17565	HPODL_05078	S	54S ribosomal protein L24, mitochondrial	NA
OGAPO_52350	OGAPODRAFT_52350	HPODL_00038	S	hypothetical protein	NA
OGAPO_17567	OGAPODRAFT_17567	HPODL_00037	S	hypothetical protein	NA
OGAPO_103731	OGAPODRAFT_103731	NA	M	NA	NA
OGAPO_96103	OGAPODRAFT_96103	HPODL_00036	S	hypothetical protein	NA
OGAPO_10644	OGAPODRAFT_10644	HPODL_00035	S	hypothetical protein	NA
OGAPO_103734	OGAPODRAFT_103734	HPODL_00034	S	putative transporter	NA
OGAPO_51785	OGAPODRAFT_51785	HPODL_00033	S	hypothetical protein	NA
OGAPO_78310	OGAPODRAFT_78310	HPODL_00032	S	hypothetical protein	NA
OGAPO_17570	OGAPODRAFT_17570	HPODL_00031	S	Tyrosine-protein phosphatase	NA
OGAPO_10649	OGAPODRAFT_10649	HPODL_00030	S	hypothetical protein	NA
OGAPO_44396	OGAPODRAFT_44396	HPODL_00029	S	Eukaryotic translation initiation factor 3 subunit I	NA
OGAPO_51963	OGAPODRAFT_51963	NA	S	NA	NA
OGAPO_103744	OGAPODRAFT_103744	HPODL_00028	S	AP-1 complex subunit mu-1	NA
OGAPO_15000	OGAPODRAFT_15000	HPODL_00027	S	hypothetical protein	NA
OGAPO_17571	OGAPODRAFT_17571	HPODL_00026	S	Protein that interacts with mitotic cyclin Clb2p	NA
OGAPO_17572	OGAPODRAFT_17572	HPODL_00025	S	MAM3	MAM3
OGAPO_17573	OGAPODRAFT_17573	HPODL_05077	S	hypothetical protein	NA
OGAPO_91557	OGAPODRAFT_91557	HPODL_00024	S	ribose-phosphate pyrophosphokinase II	NA
OGAPO_78317	OGAPODRAFT_78317	HPODL_05075	S	Conserved hypothetical membrane protein	NA
OGAPO_00023	OGAPODRAFT_00023	HPODL_00023	S	Cytoplasmic serine/threonine protein kinase	NA
OGAPO_05076	OGAPODRAFT_05076	HPODL_05076	S	hypothetical protein	NA
OGAPO_10659	OGAPODRAFT_10659	HPODL_05074	S	hypothetical protein	NA
OGAPO_17575	OGAPODRAFT_17575	HPODL_00022	S	Isozyme of methylenetetrahydrofolate reductase	NA
OGAPO_36814	OGAPODRAFT_36814	HPODL_00021	S	DNA repair like-protein Rad1	NA
OGAPO_10662	OGAPODRAFT_10662	HPODL_00020	S	putative amidase	NA
OGAPO_78322	OGAPODRAFT_78322	HPODL_00019	S	urea active transporter 2	NA
OGAPO_91573	OGAPODRAFT_91573	HPODL_00018	S	SWI/SNF chromatin-remodeling complex subunit	SWI1
OGAPO_51780	OGAPODRAFT_51780	HPODL_00017	S	alpha-1,6-mannosyltransferase	MNN10
OGAPO_17577	OGAPODRAFT_17577	HPODL_00016	S	hypothetical protein	NA
OGAPO_17578	OGAPODRAFT_17578	HPODL_00015	S	Peroxisomal membrane protein	PEX5
OGAPO_52762	OGAPODRAFT_52762	HPODL_05073	S	putative membrane protein	NA
OGAPO_10669	OGAPODRAFT_10669	HPODL_00014	S	Geranylgeranyl pyrophosphate synthase	NA
OGAPO_10670	OGAPODRAFT_10670	NA	S	NA	NA
OGAPO_17579	OGAPODRAFT_17579	HPODL_00013	S	Serine/threonine-protein kinase	TOR2
OGAPO_78328	OGAPODRAFT_78328	HPODL_00012	M	Lysine-specific permease	NA
OGAPO_83896	OGAPODRAFT_83896	HPODL_00011	S	putative Siderophore iron transporter	NA
OGAPO_103792	OGAPODRAFT_103792	HPODL_00010	S	MFS transporter, sugar porter (SP) family	NA
OGAPO_78331	OGAPODRAFT_78331	HPODL_00009	S	Quinate 5-dehydrogenase	NA
OGAPO_103795	OGAPODRAFT_103795	HPODL_00008	S	Dicarboxylic amino acid permease	NA
OGAPO_17580	OGAPODRAFT_17580	HPODL_00007	S	Aryl-alcohol dehydrogenase	NA
OGAPO_96135	OGAPODRAFT_96135	NA	M	NA	NA
NA17	NA	HPODL_00006		hypothetical protein	NA
NA18	NA	HPODL_05072		hypothetical protein	NA
OGAPO_83901	OGAPODRAFT_83901	HPODL_00005	S	hypothetical protein	NA
OGAPO_96137	OGAPODRAFT_96137	HPODL_00004	S	Glycine/D-amino acid oxidase	NA
OGAPO_17583	OGAPODRAFT_17583	NA	S	NA	NA
OGAPO_83904	OGAPODRAFT_83904	NA	M	NA	NA
OGAPO_83905	OGAPODRAFT_83905	NA	M	NA	NA
OGAPO_17584	OGAPODRAFT_17584	NA	S	NA	NA
OGAPO_78338	OGAPODRAFT_78338	NA	S	NA	NA
OGAPO_17585	OGAPODRAFT_17585	NA	M	NA	NA
OGAPO_90632	NA	NA	S	NA	NA
OGAPO_83567	OGAPODRAFT_83567	NA	S	NA	NA
OGAPO_38130	OGAPODRAFT_38130	NA	S	NA	NA
OGAPO_51446	OGAPODRAFT_51446	NA	S	NA	NA
OGAPO_17309	OGAPODRAFT_17309	NA	S	NA	NA
OGAPO_17312	OGAPODRAFT_17312	NA	S	NA	NA
OGAPO_95631	OGAPODRAFT_95631	NA	S	NA	NA
OGAPO_24593	OGAPODRAFT_24593	HPODL_00155	S	Allantoate permease	NA
OGAPO_13501	OGAPODRAFT_13501	HPODL_00156	S	hypothetical protein	NA
OGAPO_8894	OGAPODRAFT_8894	HPODL_00157	S	D-galactonate transporter	NA
OGAPO_13503	OGAPODRAFT_13503	HPODL_00158	S	putative transcriptional regulatory protein	NA
OGAPO_50649	OGAPODRAFT_50649	HPODL_00159	S	Sorbose reductase SOU1	NA
OGAPO_16707	OGAPODRAFT_16707	HPODL_00160	S	Tannase	NA
OGAPO_8897	OGAPODRAFT_8897	HPODL_00161	S	hypothetical protein	NA
OGAPO_50416	OGAPODRAFT_50416	HPODL_00162	S	Purine permease	NA
OGAPO_50441	OGAPODRAFT_50441	HPODL_00163	S	guanine deaminase	NA
OGAPO_82831	OGAPODRAFT_82831	HPODL_00164	S	putative transporter	NA
OGAPO_76942	OGAPODRAFT_76942	HPODL_00165	S	hypothetical protein	NA
OGAPO_82832	OGAPODRAFT_82832	HPODL_00166	S	hypothetical protein	NA
OGAPO_94510	OGAPODRAFT_94510	HPODL_00167	S	Component of the RSC chromatin remodeling complex	NA
OGAPO_00168	OGAPODRAFT_00168	HPODL_00168	S	hypothetical protein	NA
OGAPO_16709	OGAPODRAFT_16709	HPODL_00169	S	DNA excision repair protein ERCC-1	NA
OGAPO_00170	OGAPODRAFT_00170	HPODL_00170	S	putative secreted protein	NA
OGAPO_24602	OGAPODRAFT_24602	HPODL_00171	S	D-arabinono-1,4-lactone oxidase	NA
OGAPO_50531	OGAPODRAFT_50531	HPODL_00172	S	Plasma membrane-associated coenzyme Q6 reductase PGA3	NA
OGAPO_16710	OGAPODRAFT_16710	HPODL_00173	S	Oligopeptide transporter 2	NA
OGAPO_16711	OGAPODRAFT_16711	HPODL_00174	S	Polyamine transport protein, recognizes spermine, putrescine, and spermidine	NA
OGAPO_16712	OGAPODRAFT_16712	HPODL_00175	S	SEC14 cytosolic factor	NA
OGAPO_41599	OGAPODRAFT_41599	HPODL_00176	S	Inhibitory regulator protein BUD2/CLA2	NA
OGAPO_16713	OGAPODRAFT_16713	HPODL_00177	M	replication termination factor Rtf2	NA
OGAPO_16714	OGAPODRAFT_16714	HPODL_00178	S	hypothetical protein	NA
OGAPO_00179	OGAPODRAFT_00179	HPODL_00179	S	hypothetical protein	NA
OGAPO_8912	OGAPODRAFT_8912	HPODL_05142	S	hypothetical protein	NA
OGAPO_16716	OGAPODRAFT_16716	HPODL_00180	S	Catabolite repression protein CAT5	NA
OGAPO_101073	OGAPODRAFT_101073	HPODL_00181	S	N-myristoylated calcium-binding protein that may have a role in intracellular signaling	NA
OGAPO_16717	OGAPODRAFT_16717	HPODL_00182	S	Zinc-regulated transporter 3	NA
OGAPO_88856	OGAPODRAFT_88856	HPODL_00183	S	Mating factor A secretion protein	STE6
OGAPO_82841	OGAPODRAFT_82841	HPODL_00184	S	Ubiquitin-activating enzyme E1 1	NA
OGAPO_76957	OGAPODRAFT_76957	HPODL_00185	S	Mitochondrial-processing peptidase subunit beta	NA
OGAPO_94525	OGAPODRAFT_94525	HPODL_00186	S	Protein SOK1	NA
OGAPO_00187	OGAPODRAFT_00187	HPODL_00187	S	Chromosome transmission fidelity protein 18	NA
OGAPO_00188	OGAPODRAFT_00188	HPODL_00188	S	hypothetical protein	NA
OGAPO_94527	OGAPODRAFT_94527	HPODL_00189	S	Multidrug transporter of the major facilitator superfamily	NA
OGAPO_13530	OGAPODRAFT_13530	HPODL_00190	S	hypothetical protein	NA
OGAPO_00191	OGAPODRAFT_00191	HPODL_00191	S	hypothetical protein	NA
OGAPO_16721	OGAPODRAFT_16721	HPODL_00192	S	Myb-like DNA-binding protein myb-1	NA
OGAPO_94529	OGAPODRAFT_94529	HPODL_00193	S	Histone acetyltransferase SAGA associated factor SGF29	NA
OGAPO_94530	OGAPODRAFT_94530	HPODL_00194	S	54S ribosomal protein L2, mitochondrial	NA
OGAPO_00195	OGAPODRAFT_00195	HPODL_00195	S	hypothetical protein	NA
OGAPO_16722	OGAPODRAFT_16722	HPODL_00196	S	Flavin adenine dinucleotide (FAD) synthetase	NA
OGAPO_82845	OGAPODRAFT_82845	HPODL_00197	S	drap deaminase	NA
OGAPO_49985	OGAPODRAFT_49985	HPODL_00198	S	CDP-diacylglycerol--glycerol-3-phosphate 3-phosphatidyltransferase	NA
OGAPO_50451	OGAPODRAFT_50451	HPODL_00199	S	Phospho-2-dehydro-3-deoxyheptonate aldolase, phenylalanine-inhibited	NA
OGAPO_16723	OGAPODRAFT_16723	HPODL_00200	S	Very long-chain fatty acid transport protein	NA
OGAPO_82848	OGAPODRAFT_82848	HPODL_00201	M	tRNA pseudouridine synthase 1	NA
OGAPO_82849	OGAPODRAFT_82849	HPODL_00202	S	60S ribosome subunit biogenesis protein NIP7	NA
OGAPO_16724	OGAPODRAFT_16724	HPODL_00203	S	signal recognition particle subunit SRP72	NA
OGAPO_16725	OGAPODRAFT_16725	HPODL_00204	S	Mitochondrial ATP-dependent RNA helicase of the DEAD-box family	NA
OGAPO_49857	OGAPODRAFT_49857	HPODL_00205	S	Spindle assembly checkpoint kinase	NA
OGAPO_24623	OGAPODRAFT_24623	HPODL_00206	S	sorbitol utilization protein SOU1	NA
OGAPO_94540	OGAPODRAFT_94540	HPODL_00207	S	Alpha-ketoglutarate-dependent sulfonate dioxygenase	NA
OGAPO_16726	OGAPODRAFT_16726	HPODL_00208	S	hypothetical protein	NA
OGAPO_94542	OGAPODRAFT_94542	HPODL_00209	S	putative leucine-rich repeat-containing protein	NA
OGAPO_16727	OGAPODRAFT_16727	HPODL_00210	S	hypothetical protein	NA
OGAPO_94544	OGAPODRAFT_94544	HPODL_00212	S	Protein SOF1	NA
OGAPO_00211	OGAPODRAFT_00211	HPODL_00211	S	hypothetical protein	NA
OGAPO_88885	OGAPODRAFT_88885	HPODL_00213	S	5-oxoprolinase	NA
OGAPO_101109	OGAPODRAFT_101109	HPODL_00214	S	Para-aminobenzoate (PABA) synthase	NA
OGAPO_94547	OGAPODRAFT_94547	HPODL_00215	S	Cellular protein	NA
OGAPO_00216	OGAPODRAFT_00216	HPODL_00216	S	hypothetical protein	NA
OGAPO_94548	OGAPODRAFT_94548	HPODL_00217	S	Subunit of a heterodimeric peroxisomal ATP-binding cassette transporter complex (Pxa1p-Pxa2p)	NA
OGAPO_16730	OGAPODRAFT_16730	HPODL_00218	S	hypothetical protein	NA
OGAPO_16731	OGAPODRAFT_16731	HPODL_00219	S	X-Pro aminopeptidase	NA
OGAPO_94551	OGAPODRAFT_94551	HPODL_00220	S	hypothetical protein	NA
OGAPO_101122	OGAPODRAFT_101122	HPODL_00221	S	Subunit of heterotrimeric Replication Protein A (RPA)	NA
OGAPO_94553	OGAPODRAFT_94553	HPODL_00222	S	proteasomal ATPase-associated factor 1	NA
OGAPO_94554	OGAPODRAFT_94554	HPODL_00223	S	hypothetical protein	NA
OGAPO_16732	OGAPODRAFT_16732	HPODL_00224	S	hypothetical protein	NA
OGAPO_94556	OGAPODRAFT_94556	HPODL_00225	S	Repressor ROX1	NA
OGAPO_94557	OGAPODRAFT_94557	HPODL_00226	S	hypothetical protein	NA
OGAPO_94558	OGAPODRAFT_94558	HPODL_00227	S	Protein involved in pre-rRNA processing	NA
OGAPO_94559	OGAPODRAFT_94559	HPODL_00228	S	Minichromosome loss protein 1	NA
OGAPO_94560	OGAPODRAFT_94560	HPODL_00229	S	putative pre-rRNA processing protein	NA
OGAPO_76992	OGAPODRAFT_76992	HPODL_00230	S	1-(5-phosphoribosyl)-5-[(5- phosphoribosylamino)methylideneamino] imidazole-4-carboxamide isomerase	NA
OGAPO_16733	OGAPODRAFT_16733	HPODL_00231	S	DNA-directed RNA polymerase II subunit RPB3	NA
OGAPO_16734	OGAPODRAFT_16734	HPODL_00232	S	Protein SCD6	NA
OGAPO_94564	OGAPODRAFT_94564	HPODL_00233	S	Catalytic subunit of the NatB N-terminal acetyltransferase	NA
OGAPO_16735	OGAPODRAFT_16735	HPODL_00234	S	hypothetical protein	NA
OGAPO_76996	OGAPODRAFT_76996	HPODL_00235	S	hypothetical protein	NA
OGAPO_13569	OGAPODRAFT_13569	HPODL_00236	S	40S ribosomal protein S23	NA
OGAPO_76997	OGAPODRAFT_76997	HPODL_00237	S	Protein that interacts with Spt6p and copurifies with Spt5p and RNA polymerase II	NA
OGAPO_13571	OGAPODRAFT_13571	HPODL_00238	S	Kinetochore-associated protein MTW1	NA
OGAPO_8964	OGAPODRAFT_8964	HPODL_00239	S	hypothetical protein	NA
OGAPO_94568	OGAPODRAFT_94568	HPODL_00240	S	hypothetical protein	NA
OGAPO_101135	OGAPODRAFT_101135	HPODL_00241	M	Mitochondrial inner membrane magnesium transporter MRS2	NA
OGAPO_16736	OGAPODRAFT_16736	HPODL_00242	M	V-type proton ATPase subunit E	NA
OGAPO_16737	OGAPODRAFT_16737	HPODL_00243	S	DNA polymerase gamma	NA
OGAPO_8969	OGAPODRAFT_8969	HPODL_00244	S	hypothetical protein	NA
OGAPO_16741	OGAPODRAFT_16741	HPODL_00245	S	hypothetical protein	NA
OGAPO_8971	OGAPODRAFT_8971	HPODL_00246	M	putative membrane protein	NA
OGAPO_94575	OGAPODRAFT_94575	HPODL_00247	S	Protein SST2	NA
OGAPO_101145	OGAPODRAFT_101145	HPODL_00248	S	Eukaryotic translation initiation factor 2 subunit gamma	NA
OGAPO_94577	OGAPODRAFT_94577	HPODL_00249	S	Zinc-finger transcription factor	NA
OGAPO_94578	OGAPODRAFT_94578	HPODL_05143	S	hypothetical protein	NA
OGAPO_16745	OGAPODRAFT_16745	HPODL_00251	S	Carnitine acetyltransferase	NA
OGAPO_82875	OGAPODRAFT_82875	HPODL_00252	S	40S ribosomal protein S5	NA
OGAPO_16746	OGAPODRAFT_16746	HPODL_00253	S	Disrupter of telomere silencing protein 6	NA
OGAPO_82877	OGAPODRAFT_82877	HPODL_00254	S	peroxiredoxin Q/BCP	NA
OGAPO_16748	OGAPODRAFT_16748	HPODL_00255	S	Aquaporin-1	NA
OGAPO_16749	OGAPODRAFT_16749	HPODL_00256	S	Mitochondrial external NADH dehydrogenase, a type II NAD(P)H:quinone oxidoreductase	NA
OGAPO_8982	OGAPODRAFT_8982	HPODL_00257	S	exosome complex component CSL4	NA
OGAPO_101159	OGAPODRAFT_101159	HPODL_00258	S	Nuclear localization sequence-binding protein	NA
OGAPO_94587	OGAPODRAFT_94587	HPODL_00259	S	hypothetical protein	NA
OGAPO_94588	OGAPODRAFT_94588	NA	M	NA	NA
OGAPO_77014	OGAPODRAFT_77014	HPODL_05144	S	hypothetical protein	NA
OGAPO_94590	OGAPODRAFT_94590	HPODL_00260	S	Vacuolar protein sorting-associated protein	NA
OGAPO_101163	OGAPODRAFT_101163	HPODL_00261	S	Subunit of TORC1, a rapamycin-sensitive complex involved in growth control	NA
OGAPO_16752	OGAPODRAFT_16752	HPODL_00262	S	RHO1 GDP-GTP exchange protein 2	NA
OGAPO_82884	OGAPODRAFT_82884	HPODL_00263	S	Actin-related protein 2/3 complex subunit 3	NA
OGAPO_00264	OGAPODRAFT_00264	HPODL_00264	S	F-box protein	NA
OGAPO_16753	OGAPODRAFT_16753	HPODL_00265	S	V-type proton ATPase subunit a, vacuolar isoform	NA
OGAPO_82886	OGAPODRAFT_82886	HPODL_00267	M	GABA-specific permease	NA
OGAPO_101176	OGAPODRAFT_101176	HPODL_00268	S	GABA-specific permease	NA
OGAPO_94598	OGAPODRAFT_94598	HPODL_00269	M	hypothetical protein	NA
OGAPO_16754	OGAPODRAFT_16754	HPODL_00270	S	hypothetical protein	NA
OGAPO_94600	OGAPODRAFT_94600	HPODL_00271	S	hypothetical protein	NA
OGAPO_8998	OGAPODRAFT_8998	HPODL_00272	S	hypothetical protein	NA
OGAPO_16755	OGAPODRAFT_16755	HPODL_00273	S	Nucleoside diphosphate kinase	NA
OGAPO_16756	OGAPODRAFT_16756	HPODL_00274	S	Eukaryotic initiation factor (eIF) 2A	NA
OGAPO_9001	OGAPODRAFT_9001	HPODL_00275	M	STAM-binding protein	NA
OGAPO_101185	OGAPODRAFT_101185	HPODL_00276	S	Protein involved in bud-site selection	NA
OGAPO_16758	OGAPODRAFT_16758	HPODL_00277	S	60S ribosomal protein L10	NA
OGAPO_38594	OGAPODRAFT_38594	HPODL_00278	S	hypothetical protein	NA
OGAPO_88971	OGAPODRAFT_88971	HPODL_00279	S	Repressible alkaline phosphatase	NA
OGAPO_77028	OGAPODRAFT_77028	HPODL_00280	S	hypothetical protein	NA
OGAPO_9007	OGAPODRAFT_9007	NA	M	NA	NA
OGAPO_16759	OGAPODRAFT_16759	HPODL_00281	S	coatomer subunit gamma	NA
OGAPO_13604	OGAPODRAFT_13604	HPODL_00284	S	WD repeat-containing protein slp1	NA
OGAPO_00283	OGAPODRAFT_00283	HPODL_00283	S	putative N-acetyltransferase	NA
OGAPO_00282	OGAPODRAFT_00282	HPODL_00282	S	Cell differentiation protein rcd1	NA
OGAPO_77030	OGAPODRAFT_77030	HPODL_00285	S	Stress protein DDR48	NA
OGAPO_94614	OGAPODRAFT_94614	HPODL_05145	S	hypothetical protein	NA
OGAPO_00286	OGAPODRAFT_00286	HPODL_00286	S	H subunit of the mitochondrial glycine decarboxylase complex	NA
OGAPO_16761	OGAPODRAFT_16761	HPODL_00287	S	hypothetical protein	NA
OGAPO_16762	OGAPODRAFT_16762	HPODL_00288	S	Protein vts1	NA
OGAPO_16763	OGAPODRAFT_16763	HPODL_00289	M	Twinfilin-1	NA
OGAPO_9017	OGAPODRAFT_9017	HPODL_00290	S	hypothetical protein	NA
OGAPO_94618	OGAPODRAFT_94618	HPODL_00291	S	Septation initiation network scaffold protein cdc11	NA
OGAPO_9019	OGAPODRAFT_9019	HPODL_00292	S	hypothetical protein	NA
OGAPO_16764	OGAPODRAFT_16764	HPODL_00293	S	Potassium-activated aldehyde dehydrogenase, mitochondrial	NA
OGAPO_94621	OGAPODRAFT_94621	HPODL_00294	S	Guanine nucleotide exchange factor LTE1	NA
OGAPO_13613	OGAPODRAFT_13613	HPODL_00295	S	hypothetical protein	NA
OGAPO_94623	OGAPODRAFT_94623	HPODL_00296	M	Myosin-2	NA
OGAPO_9024	OGAPODRAFT_9024	HPODL_00297	S	synaptobrevin vamp-like protein	NA
OGAPO_16767	OGAPODRAFT_16767	HPODL_00298	S	Spliceosomal protein DIB1	NA
OGAPO_9026	OGAPODRAFT_9026	HPODL_00299	S	hypothetical protein	NA
OGAPO_16768	OGAPODRAFT_16768	HPODL_00300	S	Threonine--tRNA ligase, mitochondrial	NA
OGAPO_88996	OGAPODRAFT_88996	HPODL_00301	S	Autophagy-related protein 17	NA
OGAPO_16769	OGAPODRAFT_16769	HPODL_00302	S	putative secreted protein	NA
OGAPO_16770	OGAPODRAFT_16770	HPODL_00303	S	Rab proteins geranylgeranyltransferase component A	NA
OGAPO_24677	OGAPODRAFT_24677	HPODL_05146	S	hypothetical protein	NA
OGAPO_24678	OGAPODRAFT_24678	HPODL_00305	S	hypothetical protein	NA
OGAPO_16772	OGAPODRAFT_16772	NA	S	NA	NA
OGAPO_16773	OGAPODRAFT_16773	HPODL_00306	S	putative nonsense-mediated mRNA decay protein (Nmd5)	NA
OGAPO_101226	OGAPODRAFT_101226	HPODL_00307	S	GTPase NPA3	NA
OGAPO_94632	OGAPODRAFT_94632	HPODL_00308	S	hypothetical protein	NA
OGAPO_94633	OGAPODRAFT_94633	HPODL_00309	S	Uracil catabolism protein 4	NA
OGAPO_9037	OGAPODRAFT_9037	HPODL_00310	S	40S ribosomal protein S20	NA
OGAPO_101230	OGAPODRAFT_101230	HPODL_00311	S	Septation protein imp2	NA
OGAPO_16775	OGAPODRAFT_16775	HPODL_00312	S	putative magnesium transporter	NA
OGAPO_9040	OGAPODRAFT_9040	HPODL_00313	M	hypothetical protein	NA
OGAPO_94637	OGAPODRAFT_94637	HPODL_00314	M	D-arabinose 1-dehydrogenase	NA
OGAPO_16776	OGAPODRAFT_16776	HPODL_00315	S	Multifunctional enzyme of the peroxisomal fatty acid beta-oxidation pathway	NA
OGAPO_00316	OGAPODRAFT_00316	HPODL_00316	S	Intracellular protein transport protein USO1	NA
OGAPO_94640	OGAPODRAFT_94640	HPODL_00317	S	hypothetical protein	NA
OGAPO_77057	OGAPODRAFT_77057	HPODL_00318	S	Subunit of the membrane-associated retromer complex essential for endosome-to-Golgi retrograde prote	NA
OGAPO_05147	OGAPODRAFT_05147	HPODL_05147	M	putative membrane protein	NA
OGAPO_77058	OGAPODRAFT_77058	HPODL_00320	S	protein-tyrosine phosphatase	NA
OGAPO_101240	OGAPODRAFT_101240	HPODL_00321	S	1-phosphatidylinositol-4,5-bisphosphate phosphodiesterase	NA
OGAPO_101242	OGAPODRAFT_101242	HPODL_00322	S	protein enp1	NA
OGAPO_89024	OGAPODRAFT_89024	HPODL_00323	S	Guanine nucleotide exchange factor SRM1	NA
OGAPO_94646	OGAPODRAFT_94646	HPODL_00324	S	Imidazole glycerol phosphate synthase hisHF	NA
OGAPO_82913	OGAPODRAFT_82913	HPODL_00325	S	Phospho-2-dehydro-3-deoxyheptonate aldolase, tyrosine-inhibited	NA
OGAPO_16777	OGAPODRAFT_16777	HPODL_00326	S	hypothetical protein	NA
OGAPO_94649	OGAPODRAFT_94649	HPODL_00327	S	hypothetical protein	NA
OGAPO_16778	OGAPODRAFT_16778	HPODL_00328	S	Protein PNS1	NA
NA19	NA	HPODL_00329	S	hypothetical protein	NA
OGAPO_94651	OGAPODRAFT_94651	HPODL_00330	S	Origin recognition complex subunit 5	NA
OGAPO_77067	OGAPODRAFT_77067	HPODL_00331	S	hypothetical protein	NA
OGAPO_13642	OGAPODRAFT_13642	HPODL_00332	S	hypothetical protein	NA
OGAPO_9058	OGAPODRAFT_9058	HPODL_00333	S	hypothetical protein	NA
OGAPO_49889	OGAPODRAFT_49889	HPODL_00334	S	ubiquitin-conjugating enzyme E2 M	NA
OGAPO_9060	OGAPODRAFT_9060	HPODL_00335	M	Nuclear migration protein NUM1	NA
OGAPO_89035	OGAPODRAFT_89035	HPODL_00336	M	putative cell wall biogenesis protein phosphatase	NA
OGAPO_16780	OGAPODRAFT_16780	HPODL_00337	S	hypothetical protein	NA
OGAPO_94659	OGAPODRAFT_94659	HPODL_00338	S	hypothetical protein	NA
OGAPO_16781	OGAPODRAFT_16781	HPODL_00339	S	Uricase	NA
OGAPO_16782	OGAPODRAFT_16782	HPODL_00340	S	putative oxidoreductase	NA
OGAPO_94662	OGAPODRAFT_94662	HPODL_00341	S	hypothetical protein	NA
OGAPO_94663	OGAPODRAFT_94663	HPODL_00342	S	Tryptophan--tRNA ligase, cytoplasmic	NA
OGAPO_82922	OGAPODRAFT_82922	HPODL_00343	S	putative transporter	NA
OGAPO_16784	OGAPODRAFT_16784	HPODL_00344	S	Polyadenylation factor subunit 2	NA
OGAPO_94666	OGAPODRAFT_94666	HPODL_00345	S	hypothetical protein	NA
OGAPO_94667	OGAPODRAFT_94667	HPODL_00346	S	hypothetical protein	NA
OGAPO_94668	OGAPODRAFT_94668	NA	S	NA	NA
OGAPO_77078	OGAPODRAFT_77078	HPODL_00347	S	Conserved hypothetical membrane protein	NA
OGAPO_94670	OGAPODRAFT_94670	HPODL_00348	S	hypothetical protein	NA
OGAPO_94671	OGAPODRAFT_94671	HPODL_00349	M	hypothetical protein	NA
OGAPO_82924	OGAPODRAFT_82924	HPODL_00350	S	Phosphoglycerate mutase	NA
OGAPO_13656	OGAPODRAFT_13656	HPODL_00351	S	hypothetical protein	NA
OGAPO_16785	OGAPODRAFT_16785	HPODL_00352	S	hypothetical protein	NA
OGAPO_38726	OGAPODRAFT_38726	HPODL_00353	S	histone H2B	NA
OGAPO_94675	OGAPODRAFT_94675	HPODL_00354	S	histone H2A	NA
OGAPO_101276	OGAPODRAFT_101276	HPODL_00355	S	Sporulation protein RMD1	NA
OGAPO_101280	OGAPODRAFT_101280	HPODL_00356	S	U3 small nucleolar RNA-associated protein 20	NA
OGAPO_16787	OGAPODRAFT_16787	HPODL_00357	S	HMG box-containing protein	NA
OGAPO_16788	OGAPODRAFT_16788	HPODL_00358	S	putative secreted protein	NA
OGAPO_9085	OGAPODRAFT_9085	HPODL_00360	S	hypothetical protein	NA
OGAPO_94681	OGAPODRAFT_94681	HPODL_00361	S	hypothetical protein	NA
OGAPO_16789	OGAPODRAFT_16789	HPODL_00362	S	hypothetical protein	NA
OGAPO_94683	OGAPODRAFT_94683	HPODL_00363	S	Pre-rRNA-processing protein PNO1	NA
OGAPO_94684	OGAPODRAFT_94684	HPODL_00364	S	hypothetical protein	NA
OGAPO_16790	OGAPODRAFT_16790	HPODL_00365	S	Protein GDS1	NA
OGAPO_9091	OGAPODRAFT_9091	HPODL_00366	S	hypothetical protein	NA
OGAPO_77089	OGAPODRAFT_77089	HPODL_00367	S	Cyclin puc1	NA
OGAPO_16791	OGAPODRAFT_16791	HPODL_00368	S	putative GTP-binding protein	NA
OGAPO_94689	OGAPODRAFT_94689	HPODL_00369	S	OTU domain-containing protein 2	NA
OGAPO_13669	OGAPODRAFT_13669	HPODL_00370	S	Cytochrome c heme lyase	NA
OGAPO_101292	OGAPODRAFT_101292	HPODL_00371	S	electron transfer flavoprotein-ubiquinone oxidoreductase, mitochondrial	NA
OGAPO_16793	OGAPODRAFT_16793	HPODL_00372	S	Rho guanine nucleotide exchange factor scd1	NA
OGAPO_101293	OGAPODRAFT_101293	HPODL_00373	S	ER-derived vesicles protein ERV46	NA
OGAPO_16794	OGAPODRAFT_16794	HPODL_00374	S	Protein NRD1	NA
OGAPO_94695	OGAPODRAFT_94695	HPODL_00375	S	hypothetical protein	NA
OGAPO_82942	OGAPODRAFT_82942	HPODL_00376	S	putative secreted protein	NA
OGAPO_00377	OGAPODRAFT_00377	HPODL_00377	S	hypothetical protein	NA
OGAPO_101297	OGAPODRAFT_101297	HPODL_00378	S	Mitochondrial outer membrane protein porin	NA
OGAPO_16797	OGAPODRAFT_16797	HPODL_00379	S	Ammonium transporter MEP1	NA
OGAPO_94699	OGAPODRAFT_94699	HPODL_00380	S	tyrosine phosphatase	NA
OGAPO_16798	OGAPODRAFT_16798	HPODL_00381	S	Protein with a role in cellular adhesion and filamentous growth	NA
OGAPO_82947	OGAPODRAFT_82947	HPODL_00382	S	DNA primase small subunit	NA
OGAPO_16799	OGAPODRAFT_16799	HPODL_00383	S	Arginase	NA
OGAPO_50282	OGAPODRAFT_50282	HPODL_00384	S	hypothetical protein	NA
OGAPO_16800	OGAPODRAFT_16800	HPODL_00385	S	Sporulation-specific protein 2	NA
OGAPO_77103	OGAPODRAFT_77103	HPODL_00386	S	hypothetical protein	NA
OGAPO_77104	OGAPODRAFT_77104	HPODL_00387	S	hypothetical protein	NA
OGAPO_16801	OGAPODRAFT_16801	HPODL_00388	S	hypothetical protein	NA
OGAPO_00389	OGAPODRAFT_00389	HPODL_00389	S	hypothetical protein	NA
OGAPO_77106	OGAPODRAFT_77106	HPODL_00390	S	Conserved hypothetical membrane protein	NA
OGAPO_9112	OGAPODRAFT_9112	HPODL_00391	S	Protein yippee	NA
OGAPO_16802	OGAPODRAFT_16802	HPODL_00392	S	Mitochondrial ribosomal protein of the large subunit	NA
OGAPO_05148	OGAPODRAFT_05148	HPODL_05148	M	putative membrane protein	NA
OGAPO_77108	OGAPODRAFT_77108	HPODL_00393	S	smad nuclear-interacting protein 1	NA
OGAPO_94709	OGAPODRAFT_94709	HPODL_00394	S	hypothetical protein	NA
OGAPO_77110	OGAPODRAFT_77110	HPODL_00395	S	RHO GTPase-activating protein RGD1	NA
OGAPO_00396	OGAPODRAFT_00396	HPODL_00396	S	hypothetical protein	NA
OGAPO_24728	OGAPODRAFT_24728	HPODL_05149	S	putative membrane protein	NA
OGAPO_16806	OGAPODRAFT_16806	HPODL_00397	S	hypothetical protein	NA
OGAPO_9118	OGAPODRAFT_9118	HPODL_00398	S	AHP1 Thiol-specific peroxiredoxin	NA
OGAPO_00399	OGAPODRAFT_00399	HPODL_00399	S	L-aminoadipate-semialdehyde dehydrogenase-phosphopantetheinyl transferase	NA
OGAPO_94713	OGAPODRAFT_94713	HPODL_00400	S	hypothetical protein	NA
OGAPO_94714	OGAPODRAFT_94714	HPODL_00401	S	Conserved hypothetical membrane protein	NA
OGAPO_101311	OGAPODRAFT_101311	HPODL_00402	S	metabolite transport protein	NA
NA20	NA	HPODL_00403		hypothetical protein	NA
OGAPO_13693	OGAPODRAFT_13693	HPODL_00404	S	Mediator of replication checkpoint protein 1	NA
OGAPO_9123	OGAPODRAFT_9123	HPODL_00405	S	hypothetical protein	NA
OGAPO_9124	OGAPODRAFT_9124	HPODL_00406	S	putative secreted protein	NA
OGAPO_37371	OGAPODRAFT_37371	HPODL_00407	S	KRR1 small subunit processome component	NA
OGAPO_77117	OGAPODRAFT_77117	HPODL_00408	S	Plasma membrane fusion protein PRM1	NA
OGAPO_13697	OGAPODRAFT_13697	HPODL_00409	S	4,5-DOPA dioxygenase extradiol-like protein	NA
OGAPO_16811	OGAPODRAFT_16811	HPODL_00410	S	hypothetical protein	NA
OGAPO_49826	OGAPODRAFT_49826	HPODL_00411	S	Ribosomal RNA small subunit methyltransferase NEP1	NA
OGAPO_77121	OGAPODRAFT_77121	HPODL_00412	S	hypothetical protein	NA
OGAPO_49759	OGAPODRAFT_49759	HPODL_05150	M	hypothetical protein	NA
OGAPO_77122	OGAPODRAFT_77122	HPODL_00413	S	Transcription factor TOS4	NA
OGAPO_9131	OGAPODRAFT_9131	HPODL_00414	M	S-adenosylmethionine synthase	NA
OGAPO_77123	OGAPODRAFT_77123	HPODL_00415	S	hypothetical protein	NA
OGAPO_16812	OGAPODRAFT_16812	HPODL_00416	S	hypothetical protein	NA
OGAPO_94725	OGAPODRAFT_94725	HPODL_00417	S	FGGY-family pentulose kinase	NA
OGAPO_16813	OGAPODRAFT_16813	HPODL_00418	S	hypothetical protein	NA
OGAPO_77128	OGAPODRAFT_77128	HPODL_00419	S	Mediator of RNA polymerase II transcription subunit 14	NA
OGAPO_82959	OGAPODRAFT_82959	HPODL_00420	S	Dolichol-phosphate mannosyltransferase	NA
OGAPO_16814	OGAPODRAFT_16814	HPODL_00421	S	UBA2 Nuclear protein	NA
OGAPO_77132	OGAPODRAFT_77132	HPODL_00422	S	GTPase-activating protein SAC7	NA
OGAPO_16815	OGAPODRAFT_16815	HPODL_00423	S	Reduced viability upon starvation protein 167	NA
OGAPO_50044	OGAPODRAFT_50044	HPODL_00424	S	hypothetical protein	NA
OGAPO_94734	OGAPODRAFT_94734	HPODL_00425	S	Sterol regulatory element binding protein, induces transcription of sterol transport and biosyntheti	NA
OGAPO_89111	OGAPODRAFT_89111	HPODL_00426	S	T-complex protein 1 subunit alpha	NA
OGAPO_16816	OGAPODRAFT_16816	HPODL_00427	S	Cell division control protein 42	NA
OGAPO_94737	OGAPODRAFT_94737	HPODL_00428	S	Translation initiation factor eIF-2B subunit epsilon	NA
OGAPO_00429	OGAPODRAFT_00429	HPODL_00429	S	hypothetical protein	NA
OGAPO_16818	OGAPODRAFT_16818	HPODL_00430	S	Polyamine transporter 1	NA
OGAPO_9148	OGAPODRAFT_9148	HPODL_00431	S	hypothetical protein	NA
OGAPO_94740	OGAPODRAFT_94740	HPODL_00432	S	pH-response regulator protein palA/RIM20	NA
OGAPO_16821	OGAPODRAFT_16821	HPODL_00433	S	Protein UTH1	NA
OGAPO_101342	OGAPODRAFT_101342	HPODL_00434	S	Alpha-mannosidase	NA
OGAPO_77143	OGAPODRAFT_77143	HPODL_00435	S	Pre-mRNA-splicing helicase BRR2	NA
OGAPO_16822	OGAPODRAFT_16822	HPODL_00436	S	Pyruvate dehydrogenase E1 component subunit alpha, mitochondrial	NA
OGAPO_16827	OGAPODRAFT_16827	HPODL_00437	S	hypothetical protein	NA
OGAPO_00438	OGAPODRAFT_00438	HPODL_00438	S	Protein vip1	NA
OGAPO_00439	OGAPODRAFT_00439	HPODL_00439	S	Glycerophosphodiester phosphodiesterase GDE1	NA
OGAPO_89134	OGAPODRAFT_89134	HPODL_00440	S	putative ABC1 family protein, mitochondrial precursor	NA
OGAPO_101359	OGAPODRAFT_101359	HPODL_00441	S	ADP-ribosylation factor-like protein 1	NA
OGAPO_82973	OGAPODRAFT_82973	HPODL_00442	S	Prephenate dehydrogenase [NADP(+)]	NA
OGAPO_16829	OGAPODRAFT_16829	HPODL_00443	S	Morphogenesis-related protein MSB1	NA
OGAPO_9160	OGAPODRAFT_9160	HPODL_05151	S	hypothetical protein	NA
OGAPO_101363	OGAPODRAFT_101363	HPODL_00444	S	Peroxisomal membrane protein	PEX10
OGAPO_16831	OGAPODRAFT_16831	HPODL_00445	S	LIM domain and RING finger protein	NA
OGAPO_16832	OGAPODRAFT_16832	HPODL_00446	S	hypothetical protein	NA
OGAPO_77152	OGAPODRAFT_77152	HPODL_05152	S	putative membrane protein	NA
OGAPO_82978	OGAPODRAFT_82978	HPODL_00447	S	Transcription-associated protein	NA
OGAPO_00448	OGAPODRAFT_00448	HPODL_00448	S	hypothetical protein	NA
OGAPO_94757	OGAPODRAFT_94757	HPODL_00449	S	rRNA-processing protein FCF1	NA
OGAPO_94758	OGAPODRAFT_94758	HPODL_00450	S	hypothetical protein	NA
OGAPO_16836	OGAPODRAFT_16836	HPODL_00451	S	Elongation factor Tu, mitochondrial	NA
OGAPO_16837	OGAPODRAFT_16837	HPODL_00452	S	Gamma-glutamyltranspeptidase	NA
OGAPO_13736	OGAPODRAFT_13736	HPODL_00453	S	Low-affinity glucose transporter HXT3	NA
OGAPO_77158	OGAPODRAFT_77158	HPODL_00454	S	DNA polymerase eta subunit	NA
OGAPO_16838	OGAPODRAFT_16838	HPODL_00455	S	Protein ERD1	NA
OGAPO_94764	OGAPODRAFT_94764	HPODL_00456	S	Component of the pre-60S pre-ribosomal particle	NA
OGAPO_94765	OGAPODRAFT_94765	HPODL_00457	S	Suppressor protein SRP40	NA
OGAPO_77161	OGAPODRAFT_77161	HPODL_00458	S	Suppressor of kinetochore protein 1	NA
OGAPO_16839	OGAPODRAFT_16839	HPODL_00459	S	GRAM domain-containing protein YSP2	NA
OGAPO_82986	OGAPODRAFT_82986	HPODL_00460	S	DNA repair helicase RAD25	NA
OGAPO_94769	OGAPODRAFT_94769	HPODL_00462	S	Kinetochore protein NDC80	NA
OGAPO_13744	OGAPODRAFT_13744	HPODL_00463	M	hypothetical protein	NA
OGAPO_16840	OGAPODRAFT_16840	HPODL_00464	S	putative ATP-dependent RNA helicase	NA
OGAPO_101391	OGAPODRAFT_101391	HPODL_00465	S	Fructose-2,6-bisphosphatase	NA
OGAPO_94773	OGAPODRAFT_94773	HPODL_00466	S	Mitochondrial ATPase complex subunit ATP10	NA
OGAPO_77169	OGAPODRAFT_77169	HPODL_00467	S	hypothetical protein	NA
OGAPO_9185	OGAPODRAFT_9185	HPODL_05153	M	putative membrane protein	NA
OGAPO_13749	OGAPODRAFT_13749	HPODL_00468	S	putative secreted protein	NA
OGAPO_101393	OGAPODRAFT_101393	HPODL_00469	S	guanine deaminase	NA
OGAPO_9188	OGAPODRAFT_9188	HPODL_00470	M	Transcription/RNA-processing factor	NA
OGAPO_77171	OGAPODRAFT_77171	HPODL_00471	S	hypothetical protein	NA
OGAPO_94778	OGAPODRAFT_94778	HPODL_00472	S	G1/S-specific cyclin CLN1	NA
OGAPO_16842	OGAPODRAFT_16842	HPODL_00473	S	hypothetical protein	NA
OGAPO_16843	OGAPODRAFT_16843	HPODL_00474	S	Arylsulfatase	NA
OGAPO_9193	OGAPODRAFT_9193	HPODL_05154	M	hypothetical protein	NA
OGAPO_16844	OGAPODRAFT_16844	HPODL_00475	S	E3 ubiquitin ligase complex SCF subunit sconB	NA
OGAPO_9195	OGAPODRAFT_9195	HPODL_00476	S	hypothetical protein	NA
OGAPO_77176	OGAPODRAFT_77176	HPODL_00478	S	Mitochondrial intermediate peptidase	NA
OGAPO_05155	OGAPODRAFT_05155	HPODL_05155	S	hypothetical protein	NA
OGAPO_00477	OGAPODRAFT_00477	HPODL_00477	S	hypothetical protein	NA
OGAPO_13757	OGAPODRAFT_13757	HPODL_05156	S	hypothetical protein	NA
OGAPO_16846	OGAPODRAFT_16846	HPODL_00479	S	DNA polymerase IV	NA
OGAPO_94784	OGAPODRAFT_94784	HPODL_00480	S	Protein ECM21	NA
OGAPO_94785	OGAPODRAFT_94785	HPODL_00481	S	Protein MBA1, mitochondrial	NA
OGAPO_89195	OGAPODRAFT_89195	HPODL_00482	S	putative carboxymethylenebutenolidase	NA
OGAPO_101414	OGAPODRAFT_101414	HPODL_00483	S	DNA replication complex GINS protein PSF2	NA
OGAPO_9201	OGAPODRAFT_9201	HPODL_00484	M	hypothetical protein	NA
OGAPO_16847	OGAPODRAFT_16847	HPODL_00485	S	Patatin-like phospholipase domain-containing protein	NA
OGAPO_16848	OGAPODRAFT_16848	HPODL_00486	S	hypothetical protein	NA
OGAPO_94791	OGAPODRAFT_94791	HPODL_00487	M	Acetylglutamate synthase (glutamate N-acetyltransferase), mitochondrial enzyme	NA
OGAPO_101418	OGAPODRAFT_101418	HPODL_00488	S	Elongator complex protein 3	NA
OGAPO_16851	OGAPODRAFT_16851	HPODL_00489	S	COPII coat assembly protein SEC16	NA
OGAPO_94794	OGAPODRAFT_94794	HPODL_00490	M	hypothetical protein	NA
OGAPO_77187	OGAPODRAFT_77187	HPODL_00491	S	pre-mRNA splicing factor	NA
OGAPO_101421	OGAPODRAFT_101421	HPODL_00492	S	40S ribosomal protein S6	NA
OGAPO_16852	OGAPODRAFT_16852	HPODL_00493	S	Transcription factor SMP1	NA
OGAPO_77190	OGAPODRAFT_77190	HPODL_00494	S	hypothetical protein	NA
OGAPO_94799	OGAPODRAFT_94799	HPODL_00495	S	hypothetical protein	NA
OGAPO_38221	OGAPODRAFT_38221	HPODL_00496	S	hypothetical protein	NA
OGAPO_94801	OGAPODRAFT_94801	HPODL_00497	S	Protein ATP12, mitochondrial	NA
OGAPO_16853	OGAPODRAFT_16853	HPODL_00498	S	hypothetical protein	NA
OGAPO_13772	OGAPODRAFT_13772	HPODL_00499	S	Vacuolar protein sorting-associated protein 9a	NA
OGAPO_101426	OGAPODRAFT_101426	HPODL_00500	S	Inorganic phosphate transporter PHO84	NA
OGAPO_50234	OGAPODRAFT_50234	HPODL_00501	S	splicing factor U2AF subunit	NA
OGAPO_94805	OGAPODRAFT_94805	HPODL_00502	S	hypothetical protein	NA
OGAPO_16854	OGAPODRAFT_16854	HPODL_00503	S	Protein SFK1	NA
OGAPO_16855	OGAPODRAFT_16855	HPODL_00504	S	mannosyltransferase	NA
OGAPO_83008	OGAPODRAFT_83008	HPODL_00505	S	Peroxisomal membrane protein	PEX11C
OGAPO_16856	OGAPODRAFT_16856	HPODL_00506	S	putative leucine--tRNA ligase, mitochondrial	NA
OGAPO_50086	OGAPODRAFT_50086	NA	S	NA	NA
OGAPO_16857	OGAPODRAFT_16857	HPODL_00507	S	hypothetical protein	NA
OGAPO_24790	OGAPODRAFT_24790	HPODL_00508	S	putative acyltransferase	NA
OGAPO_9224	OGAPODRAFT_9224	HPODL_00509	S	Phosphoenolpyruvate carboxykinase [ATP]	NA
OGAPO_77199	OGAPODRAFT_77199	HPODL_00510	S	Gamma-adaptin, large subunit of the clathrin-associated protein (AP-1) complex	NA
OGAPO_05157	OGAPODRAFT_05157	HPODL_05157	S	Membrane protein that interacts with Yip1p to mediate membrane traffic	NA
OGAPO_00511	OGAPODRAFT_00511	HPODL_00511	S	hypothetical protein	NA
OGAPO_13782	OGAPODRAFT_13782	HPODL_00512	S	hypothetical protein	NA
OGAPO_16858	OGAPODRAFT_16858	HPODL_05158	S	putative membrane protein	NA
OGAPO_83015	OGAPODRAFT_83015	HPODL_00513	S	WD repeat-containing protein 5	NA
NA21	NA	HPODL_00514		hypothetical protein	NA
OGAPO_41302	OGAPODRAFT_41302	HPODL_00515	S	histone H2B	NA
OGAPO_94818	OGAPODRAFT_94818	HPODL_00516	S	U3 small nucleolar RNA-associated protein 8	NA
OGAPO_16859	OGAPODRAFT_16859	HPODL_00517	S	Peptidyl-prolyl cis-trans isomerase D	NA
OGAPO_50636	OGAPODRAFT_50636	HPODL_00518	S	putative vacuolar membrane protein	NA
OGAPO_77207	OGAPODRAFT_77207	HPODL_00519	S	hypothetical protein	NA
OGAPO_9237	OGAPODRAFT_9237	HPODL_00520	S	hypothetical protein	NA
OGAPO_101456	OGAPODRAFT_101456	HPODL_00521	S	N-terminal acetyltransferase	NA
OGAPO_94825	OGAPODRAFT_94825	HPODL_00522	S	Uroporphyrinogen decarboxylase	NA
OGAPO_77211	OGAPODRAFT_77211	HPODL_00523	S	putative metalloprotease	NA
OGAPO_77212	OGAPODRAFT_77212	HPODL_00524	S	hypothetical protein	NA
OGAPO_16860	OGAPODRAFT_16860	HPODL_00525	S	Protein MSS51, mitochondrial	NA
OGAPO_16861	OGAPODRAFT_16861	HPODL_00526	S	hypothetical protein	NA
OGAPO_16862	OGAPODRAFT_16862	HPODL_00527	S	Peroxiredoxin TSA1	NA
OGAPO_94831	OGAPODRAFT_94831	HPODL_00528	S	Ubiquitin activating enzyme (E1) subunit UBA3	NA
OGAPO_16868	OGAPODRAFT_16868	HPODL_00529	S	Protein SPT3	NA
OGAPO_9248	OGAPODRAFT_9248	HPODL_00530	M	IMPACT family member	NA
OGAPO_77217	OGAPODRAFT_77217	HPODL_00531	M	Elongation factor 1-gamma 1	NA
OGAPO_77218	OGAPODRAFT_77218	HPODL_00532	S	aspartyl-tRNA synthetase	NA
OGAPO_13802	OGAPODRAFT_13802	HPODL_00533	S	Component of NuA4, which is an essential histone H4/H2A acetyltransferase complex	NA
OGAPO_77219	OGAPODRAFT_77219	HPODL_00534	S	hypothetical protein	NA
OGAPO_77220	OGAPODRAFT_77220	HPODL_00535	S	DNA replication initiation factor	NA
OGAPO_16869	OGAPODRAFT_16869	HPODL_00536	S	hypothetical protein	NA
OGAPO_77222	OGAPODRAFT_77222	HPODL_00537	S	putative transmembrane protein involved in export of ammonia	NA
OGAPO_16870	OGAPODRAFT_16870	HPODL_00538	S	hypothetical protein	NA
OGAPO_16871	OGAPODRAFT_16871	HPODL_00539	S	NAD-dependent histone deacetylase SIR2	NA
OGAPO_9257	OGAPODRAFT_9257	HPODL_00540	S	hypothetical protein	NA
OGAPO_94841	OGAPODRAFT_94841	HPODL_00541	S	Exocyst complex component	SEC3
OGAPO_16872	OGAPODRAFT_16872	HPODL_00542	S	fanconi anemia group M protein	NA
OGAPO_83035	OGAPODRAFT_83035	HPODL_00543	M	putative 2-hydroxyacyl-CoA lyase	NA
OGAPO_9260	OGAPODRAFT_9260	HPODL_00544	S	putative secreted protein	NA
OGAPO_9261	OGAPODRAFT_9261	HPODL_00545	S	Mitochondrial asparaginyl-tRNA synthetase	NA
OGAPO_101483	OGAPODRAFT_101483	HPODL_00546	S	putative proline--tRNA ligase	NA
OGAPO_83037	OGAPODRAFT_83037	HPODL_00547	S	Asparagine--tRNA ligase, cytoplasmic	NA
OGAPO_9264	OGAPODRAFT_9264	HPODL_00548	S	hypothetical protein	NA
OGAPO_00549	OGAPODRAFT_00549	HPODL_00549	S	hypothetical protein	NA
OGAPO_101490	OGAPODRAFT_101490	HPODL_00550	M	Protoplast secreted protein 2	NA
OGAPO_94847	OGAPODRAFT_94847	HPODL_00551	S	Nucleolar GTPase/ATPase	NA
OGAPO_94848	OGAPODRAFT_94848	HPODL_00552	S	Arginine N-methyltransferase 2	NA
OGAPO_00553	OGAPODRAFT_00553	HPODL_00553	S	Golgin IMH1	NA
OGAPO_89277	OGAPODRAFT_89277	HPODL_00554	S	mitochondrial seryl-tRNA synthetase	NA
OGAPO_16876	OGAPODRAFT_16876	HPODL_00555	S	hypothetical protein	NA
OGAPO_94852	OGAPODRAFT_94852	HPODL_00556	S	Protein that recognizes and binds damaged DNA in an ATP-dependent manner (with Rad16p)	NA
OGAPO_94853	OGAPODRAFT_94853	HPODL_00557	S	Pre-mRNA-processing factor 39	NA
OGAPO_101498	OGAPODRAFT_101498	HPODL_00558	S	Protein with ubiquitin-like N terminus, recognizes and binds damaged DNA (with Rad4p)	NA
OGAPO_77236	OGAPODRAFT_77236	HPODL_00559	S	Enolase-phosphatase E1	NA
OGAPO_94856	OGAPODRAFT_94856	HPODL_00560	S	hypothetical protein	NA
OGAPO_00561	OGAPODRAFT_00561	HPODL_00561	S	hypothetical protein	NA
OGAPO_24819	OGAPODRAFT_24819	HPODL_00562	S	hypothetical protein	NA
OGAPO_9277	OGAPODRAFT_9277	HPODL_00563	S	hypothetical protein	NA
OGAPO_77240	OGAPODRAFT_77240	HPODL_00564	S	hypothetical protein	NA
OGAPO_83045	OGAPODRAFT_83045	HPODL_00565	M	Ubiquitin-conjugating enzyme E2 8	NA
OGAPO_05159	OGAPODRAFT_05159	HPODL_05159	S	hypothetical protein	NA
OGAPO_94861	OGAPODRAFT_94861	NA	S	NA	NA
OGAPO_101503	OGAPODRAFT_101503	HPODL_00566	S	Glycogen [starch] synthase	NA
OGAPO_00567	OGAPODRAFT_00567	HPODL_00567	S	DNA mismatch repair protein mutL	NA
OGAPO_101505	OGAPODRAFT_101505	HPODL_00568	S	hypothetical protein	NA
OGAPO_16883	OGAPODRAFT_16883	HPODL_00569	S	hypothetical protein	NA
OGAPO_77244	OGAPODRAFT_77244	HPODL_00570	S	Translation factor GUF1, mitochondrial	NA
OGAPO_00571	OGAPODRAFT_00571	HPODL_00571	S	Small nuclear ribonucleoprotein Sm D2	NA
OGAPO_94866	OGAPODRAFT_94866	HPODL_00572	S	hypothetical protein	NA
OGAPO_94867	OGAPODRAFT_94867	HPODL_05160	S	putative membrane protein	NA
OGAPO_101511	OGAPODRAFT_101511	HPODL_00573	S	Delta-1-pyrroline-5-carboxylate dehydrogenase, mitochondrial	NA
OGAPO_9289	OGAPODRAFT_9289	HPODL_00574	S	hypothetical protein	NA
OGAPO_16884	OGAPODRAFT_16884	HPODL_00575	S	Ribosome-associated complex subunit SSZ1	NA
OGAPO_83053	OGAPODRAFT_83053	HPODL_00576	S	hypothetical protein	NA
OGAPO_50079	OGAPODRAFT_50079	HPODL_00577	S	Catalytic (alpha) subunit of C-terminal domain kinase I (CTDK-I), which phosphorylates the C-termina	NA
OGAPO_9293	OGAPODRAFT_9293	HPODL_05161	M	hypothetical protein	NA
OGAPO_16886	OGAPODRAFT_16886	HPODL_00578	S	Myb-like DNA-binding protein BAS1	NA
OGAPO_16887	OGAPODRAFT_16887	HPODL_00579	S	ubiquitin carboxyl-terminal hydrolase 7/11	NA
OGAPO_50606	OGAPODRAFT_50606	HPODL_00580	S	Exosome complex component RRP4	NA
OGAPO_16889	OGAPODRAFT_16889	HPODL_00581	S	Glycerol-3-phosphate dehydrogenase, mitochondrial	NA
OGAPO_13838	OGAPODRAFT_13838	HPODL_00582	S	Peroxisomal nudix pyrophosphatase with specificity for coenzyme A and CoA derivatives, may function	NA
OGAPO_16890	OGAPODRAFT_16890	HPODL_00583	S	hypothetical protein	NA
OGAPO_94879	OGAPODRAFT_94879	HPODL_00584	S	putative membrane protein	NA
OGAPO_16891	OGAPODRAFT_16891	HPODL_05162	S	hypothetical protein	NA
OGAPO_9302	OGAPODRAFT_9302	HPODL_00585	S	hypothetical protein	NA
OGAPO_101528	OGAPODRAFT_101528	HPODL_00586	S	hypothetical protein	NA
OGAPO_16892	OGAPODRAFT_16892	HPODL_00587	S	mannosyltransferase KTR4	NA
OGAPO_101532	OGAPODRAFT_101532	HPODL_00588	S	Ribose-phosphate pyrophosphokinase 1	NA
OGAPO_89317	OGAPODRAFT_89317	HPODL_00589	S	Inositol hexakisphosphate and diphosphoinositol-pentakisphosphate kinase	NA
OGAPO_101540	OGAPODRAFT_101540	HPODL_00590	S	U3 small nucleolar RNA-associated protein 21	NA
OGAPO_16893	OGAPODRAFT_16893	HPODL_00591	S	Vacuolar assembly/sorting proteins VPS39/VAM6/VPS3	NA
OGAPO_00592	OGAPODRAFT_00592	HPODL_00592	S	hypothetical protein	NA
OGAPO_16894	OGAPODRAFT_16894	HPODL_00593	S	hypothetical protein	NA
OGAPO_94889	OGAPODRAFT_94889	HPODL_00594	S	hypothetical protein	NA
OGAPO_16895	OGAPODRAFT_16895	HPODL_00595	S	hypothetical protein	NA
OGAPO_9312	OGAPODRAFT_9312	HPODL_00596	S	60S ribosomal protein L31	NA
OGAPO_9313	OGAPODRAFT_9313	HPODL_00597	S	tRNA-dihydrouridine(20a/20b) synthase [NAD(P)+]	NA
OGAPO_50275	OGAPODRAFT_50275	HPODL_00598	S	tRNA-dihydrouridine(47) synthase [NAD(P)(+)]	NA
OGAPO_9315	OGAPODRAFT_9315	HPODL_00599	S	putative endoplasmic reticulum transmembrane protein	NA
OGAPO_16896	OGAPODRAFT_16896	HPODL_00600	S	hypothetical protein	NA
OGAPO_16899	OGAPODRAFT_16899	HPODL_00601	S	hypothetical protein	NA
OGAPO_16900	OGAPODRAFT_16900	HPODL_00602	S	Protein ECM3	NA
OGAPO_94894	OGAPODRAFT_94894	HPODL_00603	S	hypothetical protein	NA
OGAPO_16901	OGAPODRAFT_16901	HPODL_00604	S	hypothetical protein	NA
OGAPO_16902	OGAPODRAFT_16902	HPODL_00605	S	DOCK-like protein	NA
OGAPO_16903	OGAPODRAFT_16903	NA	S	NA	NA
OGAPO_94898	OGAPODRAFT_94898	HPODL_00606	S	hypothetical protein	NA
OGAPO_94899	OGAPODRAFT_94899	HPODL_00607	S	Pre-rRNA-processing protein TSR2	NA
OGAPO_16905	OGAPODRAFT_16905	HPODL_00608	S	Serine/threonine-protein phosphatase 2B catalytic subunit A1	NA
OGAPO_101549	OGAPODRAFT_101549	HPODL_00609	S	Serine/threonine-protein phosphatase 2B catalytic subunit	NA
OGAPO_101550	OGAPODRAFT_101550	HPODL_00610	S	Oligopeptide transporter	NA
OGAPO_16906	OGAPODRAFT_16906	HPODL_00611	S	Glycylpeptide N-tetradecanoyltransferase	NA
OGAPO_77274	OGAPODRAFT_77274	HPODL_00612	S	Periodic tryptophan protein 1	NA
OGAPO_16907	OGAPODRAFT_16907	HPODL_00613	S	Glutamate synthase [NADH]	NA
OGAPO_101560	OGAPODRAFT_101560	HPODL_00614	S	hypothetical protein	NA
OGAPO_94906	OGAPODRAFT_94906	HPODL_00615	S	Catalytic subunit of Nem1p-Spo7p phosphatase holoenzyme	NA
OGAPO_94907	OGAPODRAFT_94907	HPODL_00616	S	kinesin heavy chain	NA
OGAPO_94908	OGAPODRAFT_94908	HPODL_00617	S	hypothetical protein	NA
OGAPO_42352	OGAPODRAFT_42352	HPODL_00618	S	MFS transporter	NA
OGAPO_94910	OGAPODRAFT_94910	HPODL_00619	S	V-type proton ATPase subunit C	NA
OGAPO_94911	OGAPODRAFT_94911	HPODL_00620	S	hypothetical protein	NA
OGAPO_9337	OGAPODRAFT_9337	HPODL_05163	M	hypothetical protein	NA
OGAPO_00621	OGAPODRAFT_00621	HPODL_00621	S	putative secreted protein	NA
OGAPO_77281	OGAPODRAFT_77281	HPODL_00622	S	putative secreted protein	NA
OGAPO_16908	OGAPODRAFT_16908	HPODL_00623	S	putative secreted protein	NA
OGAPO_94915	OGAPODRAFT_94915	NA	M	NA	NA
OGAPO_9342	OGAPODRAFT_9342	HPODL_00624	S	Spermine synthase	NA
OGAPO_77284	OGAPODRAFT_77284	HPODL_00625	S	hypothetical protein	NA
OGAPO_9344	OGAPODRAFT_9344	HPODL_00626	S	hypothetical protein	NA
OGAPO_16909	OGAPODRAFT_16909	HPODL_00627	S	60S ribosomal protein L6-B	NA
OGAPO_94920	OGAPODRAFT_94920	HPODL_00628	S	ATPase (PP-loop superfamily)	NA
OGAPO_9347	OGAPODRAFT_9347	HPODL_00629	S	hypothetical protein	NA
OGAPO_16910	OGAPODRAFT_16910	HPODL_00630	M	Glycosyl hydrolase family 81	NA
OGAPO_16911	OGAPODRAFT_16911	HPODL_00631	S	Proline dehydrogenase, mitochondrial	NA
OGAPO_94923	OGAPODRAFT_94923	HPODL_00632	S	hypothetical protein	NA
OGAPO_94924	OGAPODRAFT_94924	HPODL_00633	S	NAP1-binding protein 2	NA
OGAPO_16912	OGAPODRAFT_16912	HPODL_00634	S	TPR repeat-containing protein	NA
OGAPO_16913	OGAPODRAFT_16913	HPODL_00635	S	Protein GIR2	NA
OGAPO_94927	OGAPODRAFT_94927	HPODL_00636	S	hypothetical protein	NA
OGAPO_77291	OGAPODRAFT_77291	HPODL_05164	S	Conserved hypothetical secreted protein	NA
OGAPO_24870	OGAPODRAFT_24870	HPODL_00637	M	Peptidyl-prolyl cis-trans isomerase	NA
OGAPO_16914	OGAPODRAFT_16914	HPODL_00638	S	hypothetical protein	NA
OGAPO_41957	OGAPODRAFT_41957	HPODL_00639	S	Inositol phosphorylceramide synthase	NA
OGAPO_89361	OGAPODRAFT_89361	HPODL_00640	S	glutamate carboxypeptidase II	NA
OGAPO_94933	OGAPODRAFT_94933	HPODL_00641	S	Protein GAT2	NA
OGAPO_16915	OGAPODRAFT_16915	HPODL_00642	S	Protein SPA2	NA
OGAPO_16916	OGAPODRAFT_16916	HPODL_00643	S	54S ribosomal protein L15, mitochondrial	NA
OGAPO_50404	OGAPODRAFT_50404	HPODL_00644	S	ATP-dependent RNA helicase ROK1	NA
OGAPO_9364	OGAPODRAFT_9364	HPODL_00645	M	Conserved hypothetical membrane protein	NA
OGAPO_101581	OGAPODRAFT_101581	HPODL_00646	S	putative transporter	NA
OGAPO_94938	OGAPODRAFT_94938	HPODL_00647	S	DNA replication licensing factor	MCM4
OGAPO_77300	OGAPODRAFT_77300	HPODL_00648	S	hypothetical protein	NA
OGAPO_16917	OGAPODRAFT_16917	HPODL_00649	S	hypothetical protein	NA
OGAPO_16918	OGAPODRAFT_16918	HPODL_00650	S	Regulatory protein ADR1	NA
OGAPO_16919	OGAPODRAFT_16919	HPODL_00651	S	F-box protein pof9	NA
OGAPO_9371	OGAPODRAFT_9371	HPODL_00652	S	hypothetical protein	NA
OGAPO_16920	OGAPODRAFT_16920	HPODL_00653	S	Vacuolar protein sorting-associated protein	NA
OGAPO_16921	OGAPODRAFT_16921	HPODL_00654	S	NADP-dependent alcohol dehydrogenase 6	NA
OGAPO_77306	OGAPODRAFT_77306	HPODL_00655	S	hypothetical protein	NA
OGAPO_77307	OGAPODRAFT_77307	HPODL_00656	S	Exocyst complex protein EXO70	NA
OGAPO_77308	OGAPODRAFT_77308	HPODL_00657	S	BglC endoglucanase	NA
OGAPO_16923	OGAPODRAFT_16923	HPODL_00658	S	lipoate-protein ligase A	NA
OGAPO_94950	OGAPODRAFT_94950	HPODL_00659	S	hypothetical protein	NA
OGAPO_16924	OGAPODRAFT_16924	HPODL_00660	S	hypothetical protein	NA
OGAPO_77312	OGAPODRAFT_77312	HPODL_00661	S	Nuclear pore membrane glycoprotein	NA
OGAPO_94953	OGAPODRAFT_94953	HPODL_00662	S	Manganese transporter SMF2	NA
OGAPO_77314	OGAPODRAFT_77314	HPODL_00663	S	Subunit of the SAGA transcriptional regulatory complex, involved in proper assembly of the complex	NA
OGAPO_9383	OGAPODRAFT_9383	HPODL_00664	S	hypothetical protein	NA
OGAPO_94955	OGAPODRAFT_94955	HPODL_00665	S	Enhancer of mRNA-decapping protein 3	NA
OGAPO_94956	OGAPODRAFT_94956	HPODL_00666	S	Protein PTR3	NA
OGAPO_16930	OGAPODRAFT_16930	HPODL_00667	S	hypothetical protein	NA
OGAPO_16931	OGAPODRAFT_16931	HPODL_00668	S	Catabolite repression protein creC	NA
OGAPO_16932	OGAPODRAFT_16932	HPODL_00669	M	ATP synthase subunit gamma, mitochondrial	NA
OGAPO_9389	OGAPODRAFT_9389	HPODL_05165	M	hypothetical protein	NA
OGAPO_16933	OGAPODRAFT_16933	HPODL_00672	S	Serine--tRNA ligase, cytoplasmic	NA
OGAPO_00673	OGAPODRAFT_00673	HPODL_00673	S	hypothetical protein	NA
OGAPO_16934	OGAPODRAFT_16934	HPODL_00674	S	ATP-dependent RNA helicase fal-1	NA
OGAPO_16935	OGAPODRAFT_16935	HPODL_00675	S	hypothetical protein	NA
OGAPO_77322	OGAPODRAFT_77322	HPODL_00676	S	chitinase	NA
OGAPO_83108	OGAPODRAFT_83108	HPODL_00677	S	hypothetical protein	NA
OGAPO_13917	OGAPODRAFT_13917	HPODL_00678	M	N(6)-adenine-specific DNA methyltransferase-like 1	NA
NA22	NA	HPODL_00679		Polyprotein (gag/pol) of Ty1/Copia retrotransposon	NA
NA23	NA	HPODL_00680		putative secreted protein	NA
OGAPO_77325	OGAPODRAFT_77325	HPODL_00681	S	hypothetical protein	NA
OGAPO_00682	OGAPODRAFT_00682	HPODL_00682	S	Structural maintenance of chromosomes protein 2	NA
OGAPO_13920	OGAPODRAFT_13920	HPODL_00683	S	hypothetical protein	NA
OGAPO_00684	OGAPODRAFT_00684	HPODL_00684	M	hypothetical protein	NA
OGAPO_16939	OGAPODRAFT_16939	HPODL_00685	S	Pre-60S factor REI1	NA
OGAPO_16940	OGAPODRAFT_16940	HPODL_00686	S	hypothetical protein	NA
OGAPO_77330	OGAPODRAFT_77330	HPODL_00687	M	hypothetical protein	NA
OGAPO_16941	OGAPODRAFT_16941	HPODL_00688	S	Protein polybromo-1	NA
OGAPO_77332	OGAPODRAFT_77332	HPODL_00689	S	hypothetical protein	NA
OGAPO_94969	OGAPODRAFT_94969	HPODL_00690	S	Proteasome subunit beta type-2	NA
OGAPO_16943	OGAPODRAFT_16943	HPODL_00691	S	Phosphoribosylglycinamide formyltransferase	NA
OGAPO_101621	OGAPODRAFT_101621	HPODL_00692	M	Subunit of the GINS complex (Sld5p, Psf1p, Psf2p, Psf3p)	NA
OGAPO_00693	OGAPODRAFT_00693	HPODL_00693	S	hypothetical protein	NA
OGAPO_16945	OGAPODRAFT_16945	NA	S	NA	NA
OGAPO_13930	OGAPODRAFT_13930	HPODL_00694	S	hypothetical protein	NA
OGAPO_16946	OGAPODRAFT_16946	HPODL_00695	S	Zinc-responsive transcriptional regulator ZAP1	NA
OGAPO_101626	OGAPODRAFT_101626	HPODL_00696	S	hypothetical protein	NA
OGAPO_16947	OGAPODRAFT_16947	HPODL_00697	S	hypothetical protein	NA
OGAPO_77341	OGAPODRAFT_77341	HPODL_00698	S	sulfiredoxin	NA
OGAPO_16948	OGAPODRAFT_16948	HPODL_00699	M	STU2 Microtubule-associated protein of the XMAP215/Dis1 family	NA
OGAPO_16949	OGAPODRAFT_16949	HPODL_00700	S	electron transfer flavoprotein subunit beta	NA
OGAPO_38956	OGAPODRAFT_38956	HPODL_00701	S	hypothetical protein	NA
OGAPO_16950	OGAPODRAFT_16950	HPODL_00702	S	hypothetical protein	NA
OGAPO_50002	OGAPODRAFT_50002	HPODL_00703	M	hypothetical protein	NA
OGAPO_9407	OGAPODRAFT_9407	HPODL_00704	S	Methylthioribulose-1-phosphate dehydratase	NA
OGAPO_49848	OGAPODRAFT_49848	HPODL_00705	S	hypothetical protein	NA
OGAPO_16952	OGAPODRAFT_16952	HPODL_00706	M	endoplasmic reticulum membrane protein	NA
OGAPO_77348	OGAPODRAFT_77348	HPODL_00707	M	GTP-binding protein	NA
OGAPO_16953	OGAPODRAFT_16953	HPODL_00708	S	hypothetical protein	NA
OGAPO_49733	OGAPODRAFT_49733	HPODL_00709	S	histone-lysine N-methyltransferase, H3 lysine-79 specific	NA
OGAPO_16957	OGAPODRAFT_16957	HPODL_00710	S	Malate dehydrogenase, mitochondrial	NA
OGAPO_16964	OGAPODRAFT_16964	NA	S	NA	NA
OGAPO_16965	OGAPODRAFT_16965	HPODL_00711	S	hypothetical protein	NA
OGAPO_24916	OGAPODRAFT_24916	HPODL_05166	M	Integral membrane protein localized to late Golgi vesicles along with the v-SNARE Tlg2p	NA
OGAPO_94985	OGAPODRAFT_94985	HPODL_00712	S	putative RING finger protein C2F3.16	NA
OGAPO_49734	OGAPODRAFT_49734	HPODL_00713	S	Target of rapamycin complex 2 subunit AVO2	NA
OGAPO_16966	OGAPODRAFT_16966	HPODL_00714	S	Transcriptional regulator CRZ1	NA
OGAPO_16967	OGAPODRAFT_16967	HPODL_00715	S	hypothetical protein	NA
OGAPO_94989	OGAPODRAFT_94989	HPODL_00716	S	hypothetical protein	NA
OGAPO_94990	OGAPODRAFT_94990	HPODL_00717	S	54S ribosomal protein L40, mitochondrial	NA
OGAPO_16968	OGAPODRAFT_16968	HPODL_00718	S	26S protease subunit RPT4	NA
OGAPO_16969	OGAPODRAFT_16969	HPODL_00719	S	Gamma subunit of the translation initiation factor eIF2B	NA
OGAPO_00720	OGAPODRAFT_00720	HPODL_00720	S	putative secreted protein	NA
OGAPO_94994	OGAPODRAFT_94994	HPODL_00721	S	morphological defect	NA
OGAPO_101659	OGAPODRAFT_101659	HPODL_00722	S	J protein JJJ1	NA
OGAPO_83135	OGAPODRAFT_83135	HPODL_00723	S	Clathrin adaptor complex small chain	NA
OGAPO_16971	OGAPODRAFT_16971	HPODL_00724	S	Fumarate hydratase, mitochondrial	NA
OGAPO_101666	OGAPODRAFT_101666	HPODL_00725	S	ATP-dependent Lon protease, involved in degradation of misfolded proteins in mitochondria	NA
OGAPO_50373	OGAPODRAFT_50373	HPODL_00726	S	mRNA-decapping enzyme subunit 1	NA
OGAPO_16972	OGAPODRAFT_16972	HPODL_00727	S	Transcription factor SPT20	NA
OGAPO_83139	OGAPODRAFT_83139	HPODL_00728	S	RNA-binding protein MRN1	NA
OGAPO_16973	OGAPODRAFT_16973	HPODL_00729	S	Plasma membrane pyridoxine (vitamin B6) transporter	NA
OGAPO_16974	OGAPODRAFT_16974	HPODL_00730	S	hypothetical protein	NA
OGAPO_77370	OGAPODRAFT_77370	HPODL_00731	S	Nucleus export protein BRR6	NA
OGAPO_16975	OGAPODRAFT_16975	HPODL_00732	S	General negative regulator of transcription subunit 4	NA
OGAPO_101679	OGAPODRAFT_101679	HPODL_00733	S	Importin subunit beta-5	NA
OGAPO_95007	OGAPODRAFT_95007	HPODL_00734	S	RNA polymerase-associated protein RTF1	NA
OGAPO_16976	OGAPODRAFT_16976	HPODL_00735	S	Cytosolic protein required for sporulation	NA
OGAPO_89468	OGAPODRAFT_89468	HPODL_00736	S	Glutamate--tRNA ligase, cytoplasmic	NA
OGAPO_95010	OGAPODRAFT_95010	HPODL_00737	S	Protein RAI1	NA
OGAPO_95011	OGAPODRAFT_95011	HPODL_00738	S	hypothetical protein	NA
OGAPO_37747	OGAPODRAFT_37747	HPODL_00739	S	hypothetical protein	NA
OGAPO_13973	OGAPODRAFT_13973	HPODL_00740	S	Vacuolar-sorting protein SNF7	NA
OGAPO_95012	OGAPODRAFT_95012	HPODL_00741	S	regulatory factor sgt1	NA
OGAPO_16977	OGAPODRAFT_16977	HPODL_00742	S	Uracil-DNA glycosylase	NA
OGAPO_50017	OGAPODRAFT_50017	HPODL_00743	S	hypothetical protein	NA
OGAPO_24938	OGAPODRAFT_24938	HPODL_00744	S	Mitochondrial oxaloacetate transport protein	NA
OGAPO_16978	OGAPODRAFT_16978	HPODL_00745	S	hypothetical protein	NA
OGAPO_16979	OGAPODRAFT_16979	HPODL_00746	S	Non-ATPase regulatory subunit of the 26S proteasome	NA
OGAPO_16980	OGAPODRAFT_16980	HPODL_00747	S	exosome complex exonuclease RRP6	NA
OGAPO_83150	OGAPODRAFT_83150	HPODL_00748	S	Adenine phosphoribosyltransferase 1	NA
OGAPO_9453	OGAPODRAFT_9453	HPODL_05167	M	hypothetical protein	NA
OGAPO_38324	OGAPODRAFT_38324	HPODL_00749	S	Chromatin-remodeling complex subunit IES6	NA
OGAPO_77383	OGAPODRAFT_77383	HPODL_00750	S	hypothetical protein	NA
OGAPO_16982	OGAPODRAFT_16982	HPODL_00751	S	60S ribosomal protein L8-B	NA
OGAPO_83152	OGAPODRAFT_83152	NA	S	NA	NA
OGAPO_89507	OGAPODRAFT_89507	HPODL_00752	S	60S ribosomal protein L2	NA
OGAPO_49742	OGAPODRAFT_49742	HPODL_00753	S	hypothetical protein	NA
OGAPO_16983	OGAPODRAFT_16983	HPODL_00754	S	Low-specificity L-threonine aldolase	NA
OGAPO_16984	OGAPODRAFT_16984	HPODL_00755	S	cytoskeleton protein	NA
OGAPO_00756	OGAPODRAFT_00756	HPODL_00756	S	hypothetical protein	NA
OGAPO_89517	OGAPODRAFT_89517	HPODL_00757	S	Mannan polymerase II complex ANP1 subunit	NA
OGAPO_50650	OGAPODRAFT_50650	HPODL_00758	S	Serine/threonine-protein phosphatase 4 catalytic subunit	NA
OGAPO_16985	OGAPODRAFT_16985	HPODL_00759	S	hypothetical protein	NA
OGAPO_77389	OGAPODRAFT_77389	HPODL_00760	S	hypothetical protein	NA
OGAPO_39429	OGAPODRAFT_39429	HPODL_00761	S	putative membrane protein	NA
OGAPO_95033	OGAPODRAFT_95033	HPODL_00762	S	General negative regulator of transcription subunit 1	NA
OGAPO_95034	OGAPODRAFT_95034	HPODL_00763	S	Endosomal protein that regulates cell polarity, controls polarized growth	NA
OGAPO_101749	OGAPODRAFT_101749	HPODL_00764	M	Ubiquitin-conjugating enzyme that mediates selective degradation of short-lived and abnormal protein	NA
OGAPO_16986	OGAPODRAFT_16986	HPODL_00765	S	hypothetical protein	NA
OGAPO_50514	OGAPODRAFT_50514	HPODL_00766	S	CCR4-NOT transcription complex subunit 7/8	NA
OGAPO_101755	OGAPODRAFT_101755	HPODL_00767	M	Nucleolar GTP-binding protein 2	NA
OGAPO_13991	OGAPODRAFT_13991	HPODL_00768	S	hypothetical protein	NA
OGAPO_101756	OGAPODRAFT_101756	HPODL_00769	S	Protein ORM1	NA
OGAPO_16988	OGAPODRAFT_16988	HPODL_00770	S	Oligoribonuclease, mitochondrial	NA
OGAPO_00771	OGAPODRAFT_00771	HPODL_00771	S	NADH dehydrogenase (ubiquinone) 1 alpha subcomplex 5	NA
OGAPO_77397	OGAPODRAFT_77397	HPODL_00772	S	Subunit of the RNA polymerase II mediator complex	NA
OGAPO_16989	OGAPODRAFT_16989	HPODL_00773	S	Protein FYV4, mitochondrial	NA
OGAPO_38903	OGAPODRAFT_38903	HPODL_00774	S	U6 snRNA-associated Sm-like protein LSm4	NA
OGAPO_77401	OGAPODRAFT_77401	HPODL_00775	S	Negative regulator of sporulation PMD1	NA
OGAPO_16992	OGAPODRAFT_16992	HPODL_00776	S	6-phosphofructokinase	NA
OGAPO_16993	OGAPODRAFT_16993	HPODL_00777	S	Protein MGA1	NA
OGAPO_9482	OGAPODRAFT_9482	HPODL_00778	S	hypothetical protein	NA
OGAPO_95050	OGAPODRAFT_95050	HPODL_00779	M	Conserved hypothetical membrane protein	NA
OGAPO_16994	OGAPODRAFT_16994	HPODL_00780	S	putative AAA family ATPase	NA
OGAPO_9485	OGAPODRAFT_9485	HPODL_00781	S	hypothetical protein	NA
OGAPO_40583	OGAPODRAFT_40583	HPODL_00782	S	putative FKBP-type peptidyl-prolyl isomerase	NA
OGAPO_95054	OGAPODRAFT_95054	NA	M	NA	NA
OGAPO_16996	OGAPODRAFT_16996	HPODL_00783	S	gamma-glutamyl phosphate reductase	NA
OGAPO_89575	OGAPODRAFT_89575	HPODL_00784	S	Rab GDP-dissociation inhibitor	NA
OGAPO_50389	OGAPODRAFT_50389	NA	S	NA	NA
OGAPO_50612	OGAPODRAFT_50612	HPODL_00785	M	40S ribosomal protein S13	NA
OGAPO_9491	OGAPODRAFT_9491	HPODL_00786	S	hypothetical protein	NA
OGAPO_16998	OGAPODRAFT_16998	HPODL_00787	S	hypothetical protein	NA
OGAPO_77410	OGAPODRAFT_77410	HPODL_00788	S	Eukaryotic translation initiation factor 4B	NA
OGAPO_16999	OGAPODRAFT_16999	HPODL_00789	S	Protein FMP27, mitochondrial	NA
OGAPO_14009	OGAPODRAFT_14009	NA	S	NA	NA
OGAPO_50391	OGAPODRAFT_50391	HPODL_00790	S	60S ribosomal protein L32	NA
OGAPO_17000	OGAPODRAFT_17000	HPODL_00791	S	phospholipid-transporting ATPase DRS2	NA
OGAPO_14012	OGAPODRAFT_14012	HPODL_00792	S	hypothetical protein	NA
OGAPO_77416	OGAPODRAFT_77416	HPODL_00793	S	S-adenosylmethionine-homocysteinemethyltransferase	NA
OGAPO_17001	OGAPODRAFT_17001	HPODL_00794	S	Dolichyl-phosphate-mannose--protein mannosyltransferase 1	NA
OGAPO_50567	OGAPODRAFT_50567	HPODL_00795	S	ATP-dependent RNA helicase DBP9	NA
OGAPO_83178	OGAPODRAFT_83178	HPODL_00796	S	Glutamine--tRNA ligase	NA
OGAPO_77420	OGAPODRAFT_77420	HPODL_00797	S	Protein phosphatase 1 regulatory subunit 3C	NA
OGAPO_17002	OGAPODRAFT_17002	HPODL_00798	S	putative secreted protein	NA
OGAPO_95070	OGAPODRAFT_95070	HPODL_00799	S	hypothetical protein	NA
OGAPO_83179	OGAPODRAFT_83179	HPODL_00800	S	cysteine dioxygenase	NA
OGAPO_17004	OGAPODRAFT_17004	HPODL_05168	S	hypothetical protein	NA
OGAPO_49838	OGAPODRAFT_49838	HPODL_05169	S	hypothetical protein	NA
OGAPO_95073	OGAPODRAFT_95073	HPODL_00801	S	Protein mlo2	NA
OGAPO_9509	OGAPODRAFT_9509	HPODL_00802	S	hypothetical protein	NA
OGAPO_17005	OGAPODRAFT_17005	HPODL_00803	S	HDA1 complex subunit 2	NA
OGAPO_17006	OGAPODRAFT_17006	HPODL_00804	S	metalloendopeptidase of the mitochondrial inner membrane	NA
OGAPO_101820	OGAPODRAFT_101820	HPODL_00805	S	endonuclease LCL3	NA
OGAPO_95078	OGAPODRAFT_95078	HPODL_00806	S	Acyltransferase	NA
OGAPO_17007	OGAPODRAFT_17007	HPODL_00807	S	hypothetical protein	NA
OGAPO_101825	OGAPODRAFT_101825	HPODL_00808	S	Mitochondrial import inner membrane translocase subunit TIM14	NA
OGAPO_17008	OGAPODRAFT_17008	HPODL_00809	S	Ribosome biogenesis protein RLP24	NA
OGAPO_17009	OGAPODRAFT_17009	HPODL_00810	S	Pyrimidine pathway regulatory protein 1	NA
OGAPO_95083	OGAPODRAFT_95083	HPODL_00811	S	Sphingosine-1-phosphate lyase	NA
OGAPO_17010	OGAPODRAFT_17010	HPODL_00812	S	hypothetical protein	NA
OGAPO_00813	OGAPODRAFT_00813	HPODL_00813	S	hypothetical protein	NA
OGAPO_89623	OGAPODRAFT_89623	HPODL_00814	S	Mannose-6-phosphate isomerase	NA
OGAPO_101842	OGAPODRAFT_101842	HPODL_00815	S	Antagonist of mitotic exit network protein 1	NA
OGAPO_17011	OGAPODRAFT_17011	HPODL_00816	S	Ras-related protein ORAB-1	NA
OGAPO_95088	OGAPODRAFT_95088	HPODL_00817	S	membrane protein	NA
OGAPO_17014	OGAPODRAFT_17014	HPODL_00818	M	actin	NA
OGAPO_17016	OGAPODRAFT_17016	HPODL_05170	S	putative membrane protein	NA
OGAPO_17017	OGAPODRAFT_17017	HPODL_00819	S	Ubiquitin-specific protease	NA
OGAPO_89640	OGAPODRAFT_89640	HPODL_00820	S	phosducin-like protein	NA
OGAPO_17018	OGAPODRAFT_17018	HPODL_00821	S	mRNA-decapping enzyme subunit 2	NA
OGAPO_36181	OGAPODRAFT_36181	HPODL_00822	S	Thymocyte nuclear protein 1	NA
OGAPO_17019	OGAPODRAFT_17019	HPODL_00823	S	Mediator of RNA polymerase II transcription subunit 18	NA
OGAPO_50694	OGAPODRAFT_50694	HPODL_00824	S	Potassium-activated aldehyde dehydrogenase, mitochondrial	NA
OGAPO_77440	OGAPODRAFT_77440	HPODL_00825	S	hypothetical protein	NA
OGAPO_95097	OGAPODRAFT_95097	HPODL_00826	S	hypothetical protein	NA
OGAPO_95098	OGAPODRAFT_95098	HPODL_00827	S	beta-1,4-N-acetylglucosaminyltransferase	NA
OGAPO_24990	OGAPODRAFT_24990	HPODL_00828	S	heat shock glycoprotein	NA
OGAPO_17020	OGAPODRAFT_17020	HPODL_00829	S	Clathrin heavy chain	NA
OGAPO_101866	OGAPODRAFT_101866	HPODL_00830	S	Methylthioribose-1-phosphate isomerase	NA
OGAPO_95101	OGAPODRAFT_95101	HPODL_00831	S	hypothetical protein	NA
OGAPO_9539	OGAPODRAFT_9539	HPODL_05171	M	hypothetical protein	NA
OGAPO_9540	OGAPODRAFT_9540	NA	S	NA	NA
OGAPO_17021	OGAPODRAFT_17021	HPODL_00833	S	separase	NA
OGAPO_24994	OGAPODRAFT_24994	HPODL_00834	M	Serine hydroxymethyltransferase, mitochondrial	NA
OGAPO_00835	OGAPODRAFT_00835	HPODL_00835	S	hypothetical protein	NA
OGAPO_95106	OGAPODRAFT_95106	HPODL_00836	S	COP9 signalosome complex subunit 2	NA
OGAPO_24995	OGAPODRAFT_24995	HPODL_00837	S	60S ribosomal subunit assembly/export protein LOC1	NA
OGAPO_9546	OGAPODRAFT_9546	NA	M	NA	NA
OGAPO_14050	OGAPODRAFT_14050	HPODL_00838	S	hypothetical protein	NA
OGAPO_24996	OGAPODRAFT_24996	HPODL_00839	S	Delta(14)-sterol reductase	NA
OGAPO_17022	OGAPODRAFT_17022	HPODL_00840	S	Phosphoribosylaminoimidazole-succinocarboxamidesynthase	NA
OGAPO_101878	OGAPODRAFT_101878	HPODL_00841	S	protein kinase	NA
OGAPO_17024	OGAPODRAFT_17024	HPODL_00842	S	Oxysterol-binding protein with ankyrin repeats	NA
OGAPO_17025	OGAPODRAFT_17025	HPODL_00843	S	hypothetical protein	NA
OGAPO_77454	OGAPODRAFT_77454	HPODL_05172	S	putative membrane protein	NA
OGAPO_40623	OGAPODRAFT_40623	HPODL_00844	S	hypothetical protein	NA
OGAPO_17026	OGAPODRAFT_17026	HPODL_00845	S	SIT4-associating protein SAP155	NA
OGAPO_101890	OGAPODRAFT_101890	HPODL_00846	S	60S ribosomal protein L5	NA
OGAPO_17027	OGAPODRAFT_17027	HPODL_00847	S	hypothetical protein	NA
OGAPO_37384	OGAPODRAFT_37384	HPODL_00848	S	Histone acetyltransferase catalytic subunit of NuA3 complex that acetylates histone H3, involved in	NA
OGAPO_17028	OGAPODRAFT_17028	HPODL_00849	S	hypothetical protein	NA
OGAPO_95120	OGAPODRAFT_95120	HPODL_00850	S	3'--&gt5' exonuclease and endonuclease with a possible role in apoptosis	NA
OGAPO_17030	OGAPODRAFT_17030	HPODL_00851	S	type 2c protein phosphatase	NA
OGAPO_00852	OGAPODRAFT_00852	HPODL_00852	S	hypothetical protein	NA
OGAPO_17031	OGAPODRAFT_17031	HPODL_00853	S	putative peptidyl-tRNA hydrolase	NA
OGAPO_95124	OGAPODRAFT_95124	HPODL_00854	S	J domain-containing protein spf31	NA
OGAPO_17032	OGAPODRAFT_17032	HPODL_00855	S	5-methyltetrahydropteroyltriglutamate-- homocysteine methyltransferase	NA
OGAPO_83212	OGAPODRAFT_83212	HPODL_00856	M	UBX (ubiquitin regulatory X) domain-containing protein	NA
OGAPO_17033	OGAPODRAFT_17033	HPODL_00857	S	Anthranilate synthase component 1	NA
OGAPO_101918	OGAPODRAFT_101918	HPODL_00858	S	hypothetical protein	NA
OGAPO_95129	OGAPODRAFT_95129	HPODL_00859	S	putative aminotransferase	NA
OGAPO_17034	OGAPODRAFT_17034	HPODL_00860	S	putative dihydrokaempferol 4-reductase	NA
OGAPO_95131	OGAPODRAFT_95131	HPODL_00861	S	Protein mmf1, mitochondrial	NA
OGAPO_95132	OGAPODRAFT_95132	NA	S	NA	NA
OGAPO_101924	OGAPODRAFT_101924	NA	S	NA	NA
OGAPO_49884	OGAPODRAFT_49884	HPODL_05307	S	hypothetical protein	NA
OGAPO_95134	OGAPODRAFT_95134	HPODL_00862	M	hypothetical protein	NA
OGAPO_83217	OGAPODRAFT_83217	HPODL_00863	S	L-arabinitol 4-dehydrogenase	NA
OGAPO_9577	OGAPODRAFT_9577	NA	M	NA	NA
NA24	NA	HPODL_00864		putative oxidoreductase	NA
OGAPO_14076	OGAPODRAFT_14076	HPODL_00865	S	hypothetical protein	NA
OGAPO_43490	OGAPODRAFT_43490	HPODL_00866	S	hypothetical protein	NA
OGAPO_95138	OGAPODRAFT_95138	HPODL_00867	S	hypothetical protein	NA
OGAPO_9581	OGAPODRAFT_9581	HPODL_00868	S	hypothetical protein	NA
OGAPO_17035	OGAPODRAFT_17035	HPODL_00869	S	D-galactonate transporter	NA
OGAPO_83219	OGAPODRAFT_83219	HPODL_05173	S	hypothetical protein	NA
OGAPO_49994	OGAPODRAFT_49994	HPODL_05174	S	hypothetical protein	NA
OGAPO_101939	OGAPODRAFT_101939	HPODL_00870	S	D-serine dehydratase	NA
OGAPO_17036	OGAPODRAFT_17036	HPODL_00871	S	AB hydrolase superfamily protein	NA
OGAPO_40930	OGAPODRAFT_40930	HPODL_00872	S	sphingomyelin phosphodiesterase	NA
OGAPO_14084	OGAPODRAFT_14084	NA	S	NA	NA
OGAPO_9589	OGAPODRAFT_9589	NA	S	NA	NA
OGAPO_50349	OGAPODRAFT_50349	NA	S	NA	NA
OGAPO_49912	OGAPODRAFT_49912	NA	S	NA	NA
OGAPO_50018	OGAPODRAFT_50018	NA	S	NA	NA
OGAPO_14088	OGAPODRAFT_14088	NA	S	NA	NA
OGAPO_14089	OGAPODRAFT_14089	NA	S	NA	NA
OGAPO_14090	OGAPODRAFT_14090	NA	S	NA	NA
OGAPO_77479	OGAPODRAFT_77479	NA	S	NA	NA
OGAPO_50557	OGAPODRAFT_50557	HPODL_00882	S	hypothetical protein	NA
OGAPO_95144	OGAPODRAFT_95144	HPODL_00883	S	hypothetical protein	NA
OGAPO_17037	OGAPODRAFT_17037	HPODL_00884	S	hypothetical protein	NA
OGAPO_77482	OGAPODRAFT_77482	HPODL_00885	S	amino acid transporter	NA
OGAPO_101952	OGAPODRAFT_101952	HPODL_00886	S	putative secreted protein	NA
[truncated: 3,523 more rows]
