# Supplementary material for: Full-Length Genome of an Ogataea polymorpha Strain CBS4732 ura3Δ Reveals Large Duplicated Segments in Subtelomeric Regions
Source: Front Microbiol. 2022 Apr 4;13:855666. doi: 10.3389/fmicb.2022.855666 (PMC9019687; doi:10.3389/fmicb.2022.855666)
Supplement: Supplementary file 3 [file Data_Sheet_3.ZIP]

Archive with 1 entries (1 files):
- s3.txt
