# Supplementary material for: Full-Length Genome of an Ogataea polymorpha Strain CBS4732 ura3Δ Reveals Large Duplicated Segments in Subtelomeric Regions
Source: Front Microbiol. 2022 Apr 4;13:855666. doi: 10.3389/fmicb.2022.855666 (PMC9019687; doi:10.3389/fmicb.2022.855666)
Supplement: Supplementary file 3 [file Data_Sheet_3.ZIP › s3.txt]

>OGAPO_5743
atggaatacagtgctagaaaacaacaggcattcccgtctaaagaaacgactctctcttactggattgcagaggctgatgacaagcttgcgaaacatcgaacaactgagaaattaccagaagaggttgatgtgctaatcatcggatctggctttagcggaacttcggtagcattcaatatgctagttgaagaaaagacagaacaaaaagtactattattagaggctcgtgacgtctgttctggggctactggaagaaatggagggcacatgcggagctactatcatcacgatcagtacgaattctcacaaaagtacggtcagcaaaatgctgctgacattgcaatgtttgagcatgaagagatcaatgttgttgaaaaactggtggaaaagtataatattgactgcaatttcgttagaagaacctcttacgtgacttacgatgatccttctttaggaaagtttggcttaagagattactactcatttttaaacaacccttacattgatcagaaagtcaaggatcaagtgaaaatagtttttgatgaacaagccagaaaagagcacgtaaacactgcatttggcgtctacacacctacatcgtctgtgtggccgtacaagctagtttgtggtcttctcgagattgcaatttccaagggattgaacttgcaaactaatactgctgtggaggagctggaattcctggaggatggtacctggttggcaaagacgccgcgtggaacggtgcatgctggaaaagttgttgtcaccaccaacgcttacacaagggctcttttaccagacttctggggcaaaattatgcctgttaaaggtgttgtctcgcatctcaagacagagtcaaacaaaactcttgcaactaacatgattcacactatgccagttgagatcgactacataagcgttcgagatgatgactcgttgataatcggaggcggtggaaaaacatacaaaacctcacctaaccgcgaaatgatggtcgacaacgcagatgactcttactttccggaagatactgagcaatactttgttggatatgctaatcggaactacaagtctttagcagacgttgaatttgtcaatgactacacttggactgggtgcatgggttttacagaagatgggtttccatttgttggtgatttaacggcgtacggacgcccaaatatgttcatatctgcaggatttactggacatggtatgccacgtattttcagctgctcaaagtacctaagcgagctgatattgggaaagaagaccactacaaggatcccagcaccattcaagctatcaatcgagaggatgagcactgtggattctccatatctggattcgctagtggaaaaatgtggcacggcaccggattcaaattgtggctgtaaataa
>OGAPO_91613
atggatcacgaaaccatcaccattcacaatcctgttgaaggatttgtacatgagtatgctccaagattgactgcttttgagttcaagaataaggagcttcagtcaaggaaggttgtacttttcattggtggcttaactgatggcctgctgactgtgccttacctcccagacttgtctgccggcttagacaagattggatggactcttgttcagattcacttcacatcctcgtacatgggatggggaactggatccctagaaagggacgcgtatgaaatcggtctgcttgttgagtatcttcggtccgaaagagggggttccagagaaaaggttgttctcatgggccattcgacaggatgtcaggatacgattcaatatcttgctaaatactgccccaaggaacctgcaaaacaagtggaaggtggaattttgcaagctgccgtctcggacagagaggcaatcttccacgaacttcaaaagcaagggaaaggctgggaagaattagaggagctgaatgttctggcacgcaattatgtgaacaatggccagaaagatgagcttcttcccaaaaaatactcagatcttttcttgggagctcctatcagtgcctacagatggctttctctcgcaacaaaattaggtgacgacgatttcttctcttctgacctcaccttggaggataataaaaaaacctttggagaagttacacggccaatcatggttatcaactctgagaacgaccagttttacccagattatgtcgataagaaagccttgatgaatcaatggcagttagcgactcctgataaattctggtctccatattctggtctaatccctggtgcactccacaacataggccctgggtctgctccgggtgctgtggcatggactgttgatagagtgtgtaaattttgtacggatatcgaataa
>OGAPO_91615
atgagtgaggaaactaccaatccggaggaaattagcgtcggcaacgccgatacccaacctcatgacgagtctccccagtcgaagcaggaggaagataccgtgaaacatgatcatgaagacgatgaagaagaaggggaatttgaggacgtcaacttagatgaggaagccgaggatgatgaagaggaagaagaagacgatgacgacgacgatgaagcacttcgtggacgaaagaaaagaaggggtaaccagtttctggatgttgaggccgaagttgatgatgatgaagaggaagatgaagatgacgaagatgctgagatacttcgtaatgagttcttagcagatgaccaagcacacgatgaaactggtgtcgtgagcgatcgattgcacaggaagctggatcgttcgagggaaaaactcgacgaacaggatgcacaggctttagcagaccagttcaaggcgagatatggtcgttctgcatcgtcccgttatatgggatcaaccacaaatgtgtctcagcgtttattgcttccatccgttgacgatcctttgatttggggtattcgtgtcagaaatgggctggagaaagaactagtcaaacaaatatatgctcgcatgctgaacaagagatacacggacgttttcagtgctttccaaagagacaatttcagtggttacgtttacatcgaggctcgcagactggacgctgtgaatcaaattattcaaggcttgcctggaatgtacgcaaacaacaaggttcttgttccaattgaggaatatccggatttgcttcgccctggaagatcgaatgaagttcagctgcagccaggatcatatgtgcgaatcaaggttggaaagtataaaggggatttgggaatcgtcgataatcttgccgaaaacgatttggaagtgcgagtcaagttagttccaagactggattatggtaaatcacaaggtagtctggattctggaaagggaagacgtggaccagcaagctcgaaatttaggccaccacagagacttttctctgagatcgaggccagtcaaaatgatcctgaacatctgtctactgctagaagagaaagaggttactacatctaccgaaatgaggagttcatcgatgggtttttgtacaaagatgtcaagattcagcaagtggagaccagaaacgtcaagccaactctgcatgaattgacgctattcaattctggcagcagctcagaaggcattgatttgcaatcaattgcctcttccttgaaggatgcaagtgataaggccattgtgtttcagcctgacgacagagtggagattgtcagcggtgaacaagctaaaatgaagggtaaggtggtttctgcgccagaagctaaaattgcccgtgttcagttggagggaaatgacgaccgggaggtgaacaactccatcgtggaggtgccaacttcgactctcagaaagattttccttcctggtgatcacgtgactgtgatctatggtgtccattcgaatgagagcggactgattgtgaaagttgacgagaatcaagttacgcttgtttccgaccagacaaagaaagacattactgtgttccctaattatttgatgaagtccatagattcctcaaccgactcgacgcaaacgggagcttttgagctattccaattggtcaagctgaactcgcaatctgttggaatggtcattcgagcagagaaggaagtgtttacagtgctgtgcactgatggacgggttgtgaaagtggagcccaaggcgatccaatctccattggaactcaataagatgaccgagaagacaaccgacagaaacggtcttgaaatcgcagtaggagacgtcgtcaaagaagtgtcgggcgagagaagagaaggaaacattgtccatatttacctttcccatcttttcttaaagtccaagaacgttaccgaaaataatggtattatagtggttgatgccactgaagttcaaactgtctccaataaaggctccattttgtcgaccttcaaagccccagatctcaataaaatgaatccagaccgtcttatgcctcctccggctgctccgatagttgcttcgaagtttggtggccgtgatatcactcttaatcagaatgtcagtgtcagaaagggtccttataagggtaagaagggtatcgtgaaagatgcaaatggagacgttgctcgtgtcgagatgcacaatccggccaaaatcatcccaatcaacaaatcagatctgctttttgaaacccgtcctggccagttcgtgccgtacgagcagtacatggaaaactacaggggcagacgtccaggtgcagcattttcatctggaggtgctccgaacggtggtccacttcgcggtaatggttctgatctaggctttggaagcgcgagaactccagcctggggtagtgggggcaagactcctgcttggggtagcggtggtaagactcctgcttggggcagtggtggtaagactcctgcttggggcagtggtggtaagactcctgcttggggttctggaggaaagactcctgcttggggttctggaggaaagaccccagtctggaactcaggtggaaaaacgcctgcgtggaactcgggcgcaaagactccagcatggaactctgggggcaaaacgccagcatggaacagtggaggcaagactcctgcgtggaacgatggttctggctccgtgtggggggggcggtctgcttggcagcctgataccgagactcctcgtgataatgactggggcgtttctcctgcggttggagattggacggctcctactcccgccaaagatgatgacgactaccatcccgagtaa
>OGAPO_91617
atgtctgaaccttgcaaacggaaattggtgacgcttttacccaacaccatgaaaaagcgccagcagagggccgctcccaagcccaccacggtgttcaacaaccctcagggtgctacaaaaagccagcccaagcttcgcttccttaagtcttgtgcaaggtgtcgcaaacacaaaatcaaatgcaatctcagcgaaacgcgcccaaacccgtgctctgcctgctcccggcggggccacgattgtcacatagaaactgtcgtccatgtccaacgctccacaatcatcaagaacattgccgacagcattgaggacatgaaggccctggtggacatgttgatgttgcaggatcgtttacttcaaaacatctgccaggaaagaggaatcaaggtagacgggcttttcgatctagagtctatctctgcttacccctctcccatgtcttcacatactccttcttgcgacgagagctgcaagtcgctttccatcgactcgtgctcgccggtcccttcggatgacgagtattctttcgatgaatccccttgctttagtcttggtagcaaggactattctgccgtcactatccagtcatggttcggcgtgttcaacacaagctacctggaaaaagtgcccatcatgcaccacatatcctcgccaactcggttgcaccatcagtcgccacttctcttttggactgtcgcctatctagtgtccaaagatgcagacattgttggctatttgaaacagcagttgcaggactccaccgatatttattccattcaggccattgtactgttggcgtcgtttcctcaaaaacacaatttcgacatatactctcttcttcagcgtgcaaaagagattgccgtccagcacgaactcaacaaagattattccccgcactcgaaattatcctccactcactcgcaaaatatctggtgtttgatttttgtgcttggaactctacatagcttcagactggggaaacaatggtcgtcgtcgtcagacaggctgttggagcttaagaaaaatcagagctcgtatactggagagctggtgaatatcacgctctatttctcaaagatgctgaacagccttgttttcgacattgacaaggaaaacgcagcaaaggacaatcttgtcaagagctcgctgtcttcctggaagcaccagttgagctcaatagcgtcgccggaggatcagtcccttcgctctttattgtctgtgatccatctaactctaactcttctagagcctgcaaaagaactggccgacaaagctatccaatactctaccctgatcatccgttgtcgcgaactggtcgaccagctggtgggggtgaatgtcgaacagtccccaatatttattaagatcgctctggattttgccacgctcttgactcttcgcctcagcaccacgccttatagctcttgcgctaaagaagaacaagcagctttggagatgtttgttaaaatgttcaaaaaactctcatccacgcgagatcttgaaaactcatcagagctggtaatgtcaatcgtccattaccaaaccacaaccatttctcatggggctctatattaccaaacatactcgtttgcaaccaagcttctgcaaggcctttacccaacgttgaatgacgtacagaacccagatactgaggatccatacgtgatggacgctgaataccgcttgttccagcagctcaagaacttggatttgagcaacccagagaaaccaaagcctttcgacgttgttgacgtgttcttgaaattggaagatgaaacagatactctaaatgagatgctttaa
>OGAPO_15029
atgctcattgacgaggaattgacacctatcaattgtgtaacaagaagcgtttctgatccaaatctagcccgcttggagttcatcaaaatctacgaaatcatggcgcccatggcgaacgatctactagtaaagaactactccaattttcagtcgcttgcggtgttcaaagaaatcaataacccatttgaccaatccatgctctttgctggtttgggcaaattcatacaaatatacagacatgaggacagatataggaatatggtcatcagactcaatacgattttggacctgtttgtcacatcagtgattcgagaaattgatatacggttgaagcaagaggacttcaaggaggcacgcaaattgatcagcgcacttgacaatttaaatttggatattggcgacatcgaggtggacagcttggaggctctactggagttttttcttgacagatatgtcaattcatactcatttttgtcatccaaagatacagtggaccgtgttctcaagagggctacacacaaggctcgcggggttgtgaaaggacactacttggattttgtagaagtcgacaccatcttcaatcaaattgcaagcttactgaacactcaattgaatgaaattgatcgaatatttgataccaatgccgatgaggtacccatcgtgttgaagctgatggagacgtttcttggtaactacttcattggaggactggttgaaaaactgataaatcgggcaaaacatattgatggtcttgatgaaccagtagatttggagccagagccagaagacgaaaagacagacccgcctcatgtcaacatcatgaacgagaactcgctctatttccagtgcgttccttttttgcatcataagctcctgacaacctttgaaaacttgcactatccacagagcgcaatggactcgacggacaaggccacaaagatggattactatccggtgattattggattcatcaacttctactatgaaccccacttggtggagttctccgatcagctaccaaaacaatgccaccaatctctcgtgcacctaatagagacctgggagcttaacaaagtagagaatgagaaaatgctggaacaagaaatactcaaatttgtagatgattcctcagaagcacaaacaaaccacacattcgacattttcagcagtttcactaatatattcagacttaaaggagctaagaaaacagagaaagaggagattgagaatgagacgaaattgacaaagtttgcagctaagcttcaaatattgactaccaatgttcaaaacatcaaatctctggttagcatggacttgactgttctaattctacagcatgtcaaaaacagctacgacctattacttggactgaccaaaaactcagccacttccgaaataaaagccagtattcacaaagtgtgccaagacatattcatagacatgctttcaacgttgattgaccgccatataaaaagcgggtttcaagaggcactgactcgattgaaagagtataacccagcagagttggaggttagtgtggattacaaagtggagccgctaacaaacttcattgaacttgttaatgttggggacctaattttacaaatgatcaacatcttctataacgaagagctagtgaagaatgagattgtgaaaacaaaacctcagaaaagtagagactttttatcttccaatcagtgcgaaaagacaatatccaagctcgaaataatgcttgacacatacgtcgctgatggactggatatcagcattcaagtaatcatgaatgaggttaatatgtgcattctcaggtcccaggtgaatgaaggttcttacaatttggtgaatatggaacaactggggatgaaaaatggccagccaagtgtctacgtgaagcaagctgttacaatactggagtcacactttaaaatgttatcggaatctattgataaatccatattggatatattcaaagaggagattggcgagaggtttattgcgacgtttataaaacttctgaccacgaaactgaatatttcaactataggtgcgatccagttcatcaccgatatcaactacctgtacgacttttttgtgaagtacaaaattaagcaaacggtgcagtacctggtggctttcaaagaaatcagccagctgtttttgattgaatgcgacgataaaaataaatgcaaggatcttgggaagctagtgatagaccttggacgagacaacggtatctttagtccagaagaggtatattcctttgtgagtcgccgcagtgattgggttagcatcaaacgatcggtggacaaaattatgtatggtattgggcccgacgattgcacgatcgtataa
>OGAPO_15030
atgaacgttgtttcaaaagtgccagccggtgcacggctccggcataaccctgagctagacgatttcagagacgccgttgagcggtatcctcttaacctggtggacctacggacaaaggcagagcggcgccaatattcattgccacccaccaaacaggtaaaccgcaacaaggatccgctggactcaaaactattcgaggcattccataagaggggcgagaaagaggaaaaacggtttgcccgtgacgacaggaacaagcttttgcgcgagtatcagaactgtatggagctgctcggcaagcttggagggtctaaggcagagcagaaaagtgacagactgcggtttttgcttgaaaccacaaagataaataatgtcaacgacccaatggaattggacatcaagttcatgttgaccgtgaaagagttgatacacttcgttctgaactatgagcgggtgaagcaactcgaggcagagatcaaatcgacgctggataaagaccgttgggacgaaccagatggtaatctggaagaaatacgagcacaccggaaacgccgcatgatccgcaatcacggtcccacggtcaagatcaagttcttggatggtatcgtcctgcagtttgatcctttaggtcgcgctaaaatacagagacgttaa
>OGAPO_80848
atggccggacgcaaaacgccgaaggagaccaaagagtcagcgtccccttctactgcggcagcagaggagaagccgacaattgtcgtcaacgaaaaagaacgcaagaaacaagcgtttgttgtgagaactatctggactcttgttatgattttcggtatgtttttcataatctgtgcaggccacttctggacaatcatgttggtgctagttctccaggttctggttttcaaagaactcatctccataacgagtgagagagcaaagaaccaggacctcaaatacacaggatatcttaattggtacctattaatcaccactattgcctacttggaaggcaaatcgctcatcacatacaccatcaactttttgatcgactcaaactacgtttctgttctggcaatgaagttcattatccatcagaaatttgtttcgtactgttcgtacgtctttgcctttgttttctttgtttctactttgaagaaaggctatttgaagttccaatttgcacaattgtgcatcacccatatgatcctactcttggtgatctttcagggccattgtattgtcaacaatatccttcacggtatgatttggttcttgctgccggttggacttgtcattaccaacgatatttttgcgtacatttgcggtatcacttttggcagaactcagctcatctcgatttcgcccaaaaagactgttgaagggtttattggagcatggatctgcaccacttttgcatcggttgttctcacgtactacttatgcaattccaattactttatctgcccaattgagaattacaacgatttgcaggttaactgtttgactggcgtctcctgtgaaccaaatcctgtgtttattcatcaaatttacaagattccagcggacgtggctaaaataattggaaaagaatatgtccagatcaaaccaatctacctccacgctaccatcctgtccctgtttgcctcgctgattgctccgtttggaggcttttttgcttccggcctcaagcgtgcattcaagatcaaagattttggtgacaccattccaggccatggaggagtcaccgatagaatggattgccagttccttatgggctccttctcgtacttgtattacgaaactttcatctcgacccatcatcttaacgttggaaatcttctgcagactattgtcatcaatctttcgggtcctgatattctaattcttgtcaagagtttacacacttacttgttcaagatcggcatgatctcagaagacgtttatggtcaattggtggaactcttaaactaa
>OGAPO_5764
atgtcttcactaaaagaccttctgaagtctgtttcacaggaagagcaattgcagaaacagcttttagttgtcggtggtcaagaagtgggccatatccagcttttgaatgcatttggaatcagagacgtcagtatcataccgtacggatttcatctggcagaacgcgcagatcttcaactttgtttccactcttttgctggcgaatatggtgcggtatatcaaagaataattgacaggcttcttgcgagttcgctagttgtctatattctagatgctctggatctattgaaggatgaaccgacacaagaaacaattttcgagcgtgtttctggatctctcaaaccatggattgatgcctgctctaaggccgtcagctgttgtgtattagtccagaatgtgtctcgtgttgactacaatgtcaaaagtgtgtcgaacatggattatctacagcaattagtgcgactgatcatgatggataaaaatggtgccgtactgttctttcaggaaacagatacccctcaggacattatccagctattgaaaggcacggctgaactgcggatcaaagattatgacaacgtgtttgtgcccagcggaagtgatagctacgggaagatcaaagtacttaatgaagactttgcatgtgaggagacgcttgaaaaatggcatagtgtggaaacagtcgccaaagaagtgtctaccaatgcaacatcgaccaactctgagaacttgaggcaaaagtatcaggactttctaagacagatccatttggctgtgtaa
>OGAPO_15038
atggtatcacaagtgcctcgtctaacggcactcaattctcatcttttagctagcagaatgaactcgacagcgacaccggaggtggaattcaaagtgaagaacacggctcggatcatctcattgaacagacctcagaagctcaatgccctcagcacgaacatgtgtgaggagattgttgcgcgaatggtcgaattctccagatccggctccaacaacatgatcatcctcaactccaagtctgacaaggctttctgttctggaggcgacgttgttcaatgtgccaaatacaacttgaacaaggagcccttgaaatcagtcgaattctttgagaaggagtatagcctcaactatttgctctccgtgtacaacaagcctgtggtgtctttggtcaaaggcatcgttatgggaggaggagtagggctgtctgttcacggcccattcagagttgtttgcgagagcaccagatttgcaatgccagaaaccaacattggcttcttcagcgatgtaggaacctctttctggttaccgaaactggacggaaatttgggatactacctttcattgactggagacgagctttttggaattgacacgctgattgccggctacggtacccactatgttcctgctcacagacacgaggaacttcttgataggctaactacgttggagcttccagaacttgcagacgaccaaaaacgcaatgtttttgccagacaagacatttacaagttaatcagcgaggccattgaggagtttaccgttcaaatcccatcgcaacacaagttcaagtatactgctgaagaactggatacgattgagtcctgctttgaccctcaagctcacaagtctgtagaagaggtgattgaggcccttgtcaacgacgctagtgaatttgcattgaatactgttgagaaacttaagaccaaatcgaagatctcgctcaaattgacgtggagcatgctggttgcgaacagccaagccaccatccatgacgcgctcaccaacgagctcaaaactgcatccaaaatgatgcttgattacagacctaacgatttcaacgagtacatcttgaagaatcttatcaacagaaagtccgaaaatccagaggacagagaggtcaagccaaaattcacatctgtcaatgatgtcccaaataagctggtccaaggattactttcgttggatgcatttgagcctcaagagggcactgcgctacctgtggaagaaactatcgaagcacttgaagctgtcaaggtgtccaaattccctgaatgcccggacttgattcctaactatgcggaatatccatggcagatgggactccctactcaagctgagattgaaaaatacgtgaaaggcgaggacggttccaacagaaagtattctgtcacgggcaaggaagcgggcaaatacttcttgcacagatatggacacagaaatggagtgctctacaaggtgaagcatgttctggacagaaaaaccaagccgaacgagtatggtagcgaatacttggaatggaaataa
>OGAPO_15039
atggcggcccgtaacctgacctccaggtccccgcacatggagtcgaactccagtgggggttccagcactgatccgttcaaccaggaatacgagccacagagttacgatgagtcctcatccaattccaatggttccaaatcaccggaggaacgtaagcagttccttgactataacaacagctaccgcgactcgacatcatccatagtaaatccatttgggtccaacaacaacttgaactcacagcctcttgactatgacagatatccgcaaggactaaccggttctcgtgctgtttcgatgggctctgctggctcccagctagaagatgtccgcgcaaaccgttacagtgacggttcctcccagctgtcagaaaagtcctcgaatccatttttggtggacacggatttttctccgtttggagggtatccggcttcctcttttcccctgcacatagacgagaaagaggaagatgattatctacataacccagatcctatcgccgatgcagagtatgacaagcacagattcagaaatgatttgaaaaacatggacaagcgttctttgagtgctcttataggatgcattctccttgctcttggcgcattgtgtttatttgttgtttggccagctctgacattcacaggtgttacagaccacttggactctaaaccataccatgacacctatgtgcttttgaccgattacgtttatccacaacttagtgcaatcagaacttctttagtcgatgaagacactccggaaagtgcgaaaacgagaactgcaaaggatggcagtttgtggaagctggtgttcagtgacgagtttgctgcagagggccgcacgttctacgacggtgatgaccaattttggtatgctccagacttccattatgatgctacgaaggatctggaatggtacgacccggatgcggtcactaccaaaaacggaactctccagcttcgaatggacgcttacaagaaccacaatttgttttacagatcgggtatgttgcattcttggaacaggatgtgcttcacgcaaggtgttatggaggtttctgccaaattccccaattatggtaacgtttcgggtctgtggcctggtatgtggtctttgggaaatcttgctcgccctggataccaagcaacaagtgaaggcgtgtggcctttctcttatgaggcgtgcgatgctggaattactgctaatcaatcttcctcagatggaatatcctatcttgcaggtcagaagctaaacagttgtacttgtgatggagaagaccaccctaaccaggggacaggcagaggagctcctgaaatcgatattattgaaggcgaagttgacactggtattcgtaacggtgtggcatctcaatcgttccagaccgctcctatggatatttggtacatgccagattacaatttcatcgaaatccataatgcttcggttactactgttaacacctattgcggtggtccgttccaacaagccgtgtccacaaccaccacattaaataccgattggtacgagctgggtgaaggaacaagatacttccagaaatacgcatatgagtacctcaatgacaacgacagtggatacatcagatggttcgttggtgacaacccaactgctacccttcacgcttatgctcttgctccaaatggtaatattgattggagacgaattcctaaggaaccgatgtctatgattttgaactttggtatttcgaacaattgggcgtacatcgattggccgtcaattcatttccctgccattatggagattgattatgtgagaatctaccaacctaatgactctgtgagtctcacgtgcgatcctgaagattatccaacttacgactacatcaatagccaccccaccgcatatgaaaattggaaccacacaacttggaagagtgctggttactcttttccaaagaacaaacttactggctgttaa
>OGAPO_22496
atgactctaccagttttgggatatctcagtgactctcatggacctgttctgctagctatgatcagtttgatcctttgtcctggatactttattgcttcggcagcatatgagtaccgattaaattactcatggatgtgcctagcgtttttcctgattggatgcggaacatcgtcagcatacttctgctcgctgcttacgtgtgcgaaaatctatcctgaacgaaagggccttagcatatcattacctgtgacattttatggactgtcttcgcttgttctggccaatttgtttaaactgccatttttcaaaactactacaggagaagtggacattcgcagagttttcacaacactggcattattgtacttgcttttgggtattttcaattggatctcttcgataatagtcaccatagaaaaagaagtggtctatcagaaaattcaaggagaatccgagcagcgcgatgaggacatagaaaatgatgaaagaacaccgttacttaatagtcagcttctagaacctgaggcacagggaaccaagttcagacagttcttgtctagcccctccacaaagcttctctacattgcgctcttcttcctggcaggaccattggaaatatttgttacaaacttgggatcgctcactgcaatggttggtgatctttccaaaaaggatgttgccacgcaagtgaactatttcagtatgttttcgaccatgacgcgacttttaatgggtgccgcaaccgacttgatgggaacggtcaaatccaccacgctattactggtgtccggcattgctgtggctacgctatcgtttttcttgattgcaatagattacagtcacttttctgtgattaccagtcttgttggcattggatatgggtctgcatttaccctcttcccaactcttatcgccactgtgtggggagttgaaattcttgggtctacttggggtttatttctaagtgcccctgcatttggatcgctggtattcggtatgttctatgcgttcgaatttgacaagtattgcgacatcaggatttccagctggaacgtgtactgcctaacgttcccctttgtcttgtttgctgcaggattcgccctgagtggtgttctcgtgtacctctgctggagactatactggcacacctcgcacctcacattagaaaataactaa
>OGAPO_15042
atgacgggaatttggagagccaatatgcgtcttgtcaatgctttctccagaaactttgcgaccagtagcacggtcttgaaggatagtatgactcactttgggtttaagactgttccgcaagagcaaaaggagcagcttgtcaaaggtgtgttttcttctgttgcgtcgaactacgacattatgaatgatgtgatgtcaatgggaatacacaggttatggaaaaagcatctgattgagaaattagactgtggaatgaggccaaactcgtcggagccgcttcatttcttggatgtcgcgggaggtacaggagatattgcttttggactacttgaccacgcaagactcaagtatggagacaataagtccactatggttgttgccgacatcaaccccgacatgctcaaagaaggtgccaagagatgtctttccacagcatatgcgaactctccaagaattcagtttctagaacagaatggtgaaaaaatggacgcgatagaggacaattccaaagatgtgtacactattgcgtttggaatccggaattttacagatatccaggcgggattgaagacggcatacagagtgttaaagcctggcggaatttttgcatgtttggaattttcgcaagtggataatcaagtgcttgattacatttaccaggcgtactcgttttcactgctaccactgatgggtcagttaattgccaacgatagagattcgtaccaatacttggtcgagagtattcgcaaatttcctaaccaggaaaccttcgctaatatgattagagaggccggcttctacgtcccaggcaggggctacgaaaatctcaccttcggcgtggctgctattcacatcggagtcaagttgtaa
>OGAPO_96191
atggttctgacaatcaaagacgatcaaaaaccctacattagagccaatggaacgtttgtgtctattgtgcaggaaggagatatggagaagcttctgaacacagtgcaccaagttgaagaaacttggaatcacaattaccattacccttatgtctttttgagctctcaaaacatctcaacagagttccaacacaaattgagagagaaatgttcgggcgacgttgtatttgatagaatacctcagtctctctggactgtccctagtaccacagacgctcggcgtgtgaaagaaagcatgaagaagctagctgcaaagggagtccagcttgcaaacgacatagagcaccgaaacaaaatgcggttcaaggctggatattttttcaatacaggaatcatgcgacattataagtactactggaacctggaagccggtagtgactacttctgcaatatcgactacgacatattcaagttcatggagcagaacaacttggtgcatggctttgctatctctttgtacgacaatcctcacgccgtggagactctttggcccagaacattggaatttgtccaacagcatcccgcctatgtggacaacaacgcttccttcacttggcttacggagtctttacaaaatcccgaacacacgaaaatagccaacggttactcaacatgctacttctcttctgcattcgagataggcgacatggacttctacagatcagagatatatgccgattatttcagacatttggaagactcggggggcttctactacgaaaggtggggagatgctcctgtcagaagcattgctctcactctttttggcgacaaaaccaaaatctggtggttcagagacatgggagtagcgcaagatccgtaccacaaccgaccactgagcgataagtgttctagcaccaaagaccccgcagggtactttggtgaaagcgaggtccagcacgagaactgcctgccaaattggatcaggtacgagctgcccgagaagaacaaacaagcatatacgatccaaaattaa
>OGAPO_15045
atggctggcctcatatacttgggaatcaaggtctatgaggactatgaagacaccacttatagtaacgaatttggtaaggttttaagcgaggcacttgttgcggagaatgagggcgattttgcaaaagccttgaaactctatcgaagatgtctggtcacatgtgataaggaaatgacttcggaacttgaccagcattatacaggtgcggttttgaaagtggcggaaatgtttgaaaaactggaagatttcgatcacgctcttgctgtttacaagacactaagtgaatttatggtgtcagagattggaaggccagattctaacctgtcgaagaaaaaattcgacatgctgttacagcaatctatggttgccgcaatgagatacgccaatcttctgaggcctgaagaaaggtacaaagtcaagaaattgttactggacaatatagttttggctcaaagacgtctggcggaacactaccctccattcctggttctactttacgaccaaatgaacagaagcattgttgacttccttacagcagcggatccgagagttccaaagttacctaacgagctgagaagcatcgtgaaggaagggttggtagcccaactagcaccccagccaggtccagacatggccaaactaccaaaggaaattaaacttttgattactgccggtgacgcatggctaccgtttgtgaaagaactggtttctttgagagaccaatttgcagacatttgcatttcagaaggaagtttagacgaagcttcgttctaccttcgtaccaatctgttgctcatgcagagctcgatcgacgagccaggaaagttgacccttacactgacaaagatgggcgttattttgtatctcatgagtgaggaatacgagaaacatgcaaaacttctggaaaacacagaccagattgccattatagaccaactaagcacgctcggttttaagcccaagccaaactcaccccaaggtaaattcggaaacgttctcaataaaatcaaagaaacaagctacaaagagtcagaggcgtcttttcagcaggtgcttgaacttactgggatgattaggtctgcttcttttggcacagacacccagctgcctgaatttgttaccgtcggcatgcatcttgcagagatgatatcctccacaggtctggcaatgcacatgttgagggagaaaaagtatgctgagagcaagaagcattttctgcatgcccgtgtgcttgctcttaagtacgacgtggacgattatctcaaggacattgactttcatcttgaggagctcaattccaagatgccataa
>OGAPO_96202
atgtctgatacctccatccatcttcacaagtccaagacaagcaacaaccatgtcgagatcgaggaactcatccgcgatgaagaacaagtcagagtgaagcactggtacgatgcttttatcagactgttttattggtatccgacagatatctattcgcctagggaacgcaaatttttaatcaagcttgacctttgcttgctgatctacacttgtgtctcctatttcaccaaagccctggacaaagcgaatattaccaatgcctacgtcagcggaatggaagaagacataaaattctacggtgacgatctgtcgtatgccaagtctttgtattctgctggctacattgtttccatggcgataggcactcttttggtgactcagaaatggtctcgcttcttgctgccaacgttcgagctcatttggggtgttttaactttttgcggtgctgctgctactaaaccgcaacatattttctgtcttagatttttgattggtttctgtgaaggaatcgccttcccttcgtctgttttcatcattggaagctggttcaccagagatgaggtgttccgtcgtgtgatggtgttttctgtgtcgtccagtctgggaggcatgttctccggttaccttcaaagtgctgcctacgaaaatttgagtggcaccagaggccttgctgggtggaaatgggggtttattattgacggaatctttacggttccggttgctatatttggcctgttaatgtttccaggcccacttcaagcaaagtcccaaaaggacacaaagccaatctggtggatgacaaaagacgagtacgagatcgctgttgagcgacaggtgagatctggcattgacggtgctagacagtacgatcttaagatccttaagaagaccattcttcactggccagtgcacttctttgctaccttctgggtgctccttaatattgtggcgctcccagacggcactgtgatgccgctgtggctcaaatatgaggcgaaagttcataacagattcaccgtctcgcaaatcaacaactatccgacactgcaatctgtcgtgggtgtggttgcacaatttttccttgcaggactctcggactcgttccctatttatccgttcttggcattcacgcaaatttgcttcatcattgcatacgcctccttggcagcttggaacatcgcttggggttggaaatgggtgtgcatgcttgcgataggacttgataccgtcaaccaggctatagtttctgggtggatcaacagagtgtgccgtcacgacagtcgtgagagagcatttgtgatcggttactcagacgccgtttcccaggctatgaacatctggactaatatcgtcttctatcctacaagtcatgcacccgagttccgcttgggactgatcatctctacgattgctgcttttctaatgctggtcttacctattgttgaggtgtacctcaccaagcgcgataccaagaagtacgtcgaaaagaaggaacgcgagctggtcgagcgtatatccgtcggcagcgaagagaaaggagcagctttgtaa
>OGAPO_91650
atggcacccaagatctccacagcacagcgccgtctgttgaaggaattccaagaacttctaaagtctccgaccgatggcattgttgcaggtcccattacggaagacaaccttttcagatggcgctgtattttggaaggtcctcccggtacagtttatgaaaacggtgtgttcgaagcggagatggatttcccggcagattacccgctgtccccgcccaagatgaagttcacatccgagatccttcacccaaacatctataaagacggcaccgtgtgcatcagcatcttacacccaccaggagacgacccactacagtatgagtcggcagacgagaggtggggccctttgcaaagcgtggagaagatcctgttaagtgtgtgctcgatgctggctgaaccgaacccaaactcacccgccaacatcgacgctgcaaagctttggcgtgagaaccgcgacaagttcgatgagattgttcgggcccaggtgcttaaatctctggactaa
>OGAPO_83978
atgtccacccaacgaaagcttgcgcaccactcagaggagcgcattggccgattacggtcggtcatcctcaaatctatttttattggcggcatgtacggagcgttgatctcagttcccacggaattgctcctcaggtggaggtctccattctatcgggctttcggattgcggatccgcattttctaccacactatttggattgctgcagcggcatccttccgtaccgagcgtgctgtgcttgagtttgagaacgtggtgcgtcgcgaggaggaacttcgtcgacaacagcttatagaggacagcgtgatgagtggcagctacacgcaagaacaggagggcgtgcggttacctagaacataa
>OGAPO_74393
atggagggtgagaggccggccaagaagagacggcgaactccatactcgtgtttgagttgtcgtcgaaggaaaatcaagtgcaacagggttcggccgatatgtaatcggtgcaccatttccaatctgaaatgcgagtacgatggccctgaggtttgggcaccttcaggggtttctgaaactcctgcagcgccatctaatggtgttcctgttagtgttttaaatttcaaatccgatgttacggaaactcctgtgatcgatcaattgcctcgagccccacaaactggcatttcggagcaagcctcgttgatctatgagatcggcgatttgcgaatgaaacttgcgtccatggaggccaggctatttacaataatgcctgagtcgcaagagacggtgagctttattcaggctgaaccaaaccctaatacggccctgcacatggctaagaaaaatcgttttatatgcggaggctcttttcagcggaataaaatttggcggggtgacccgtttgcctgccagctattcgacgatatgcgtcgctacaaggaagtcatcaaggccgagatgctggcgatgtccaaaactgagagtccgaacgatttacagcggcaggtgaggatgcgcaagaagggccagaaacggtttattctggaggaaggcgagcagttatcactcaaatcgcagatggaggctgcattgccggccaaggaaacaattctacgacatgtgaattattacctgcggacgatccacccgttgttccccgtgctcttggaagaagagtttgtggccagcgtcaatcgcattgtgcaagaagaaaaagggcgctgtacgttgtgttttggccaaaaatccgactatcttgttacggcagcgttacttttggtgatgcgcttttcctaccagtccttatttctgaaacaccaggtcggtgctccattgaacggggatgagctggttctcatccagcagcctataaatgcagatgtcataaatatggtcaactatgcgctatttgagtccaattttttgcgcaaaaccagcattgagtcattgcaggcgctcatgctacttcgattctaccagatcacatgccaggaggacggggacggtggtgacggcacggacggctacaatataaatggtcttatttgtcagattgctttgggaatgggcatcaacagacctctcagatgtcctgtgtgggataagaagacctctaaactttatcacccacagaaccaacggttgcaactactctggcaaagactttggtggacattactggaaatggacatggagcattcaattttgtacggcaagatgccgattttactactcgaaaacagcgatcatggacctgccacagtaagtgactcggatatcatcagcgatcgcataagcaaaatgaagatcatatttccatttctgcaaaaattgcttgtacagatccatcaggtacgcgaaaagccacgtgtggtggacctcatgtcagcggtcagttttttggactcgcaacgagggctttttcaatataacggctattttcaggatccttacatgccacttctctcaactgtttcaaacatgaagagcgagatccatctgaacatgcttgttttcatgattaattgctatctgatgcttcattttgaacgcaacagaaaaatcggcaattatgctgtcactttacaggctactgttacaggctttttgcggaacctggctctcacatttagatcattcaaccgactgaaaaccgattttgcctctcacataatgtacgttattcacccgatggctacgtgcgtctacaaaagtatacaatttctggtttacctgggagtccggttactctcaatgcaaacgaaaaacgacgaaacacaaccgcttgtcacagagctgttgcagaaagtggttgcaatcatgcgcaactgtgtgaagctgctggcaattatgggggatcaggattatctttgttaccggctgtatgaaacgtatagctatttgatgctgatcctggagaataaaggagagccagtgtttaatctcaaaaacccggctctggaatctgctccaaacctgctagcctctattaccatgcaacgactcaacgatctcaacaaccagctctcagaattcacgaaatcgccgcatttcgtagctgtcacagaatatgcgctgttctggcccgctaacgagacggaggactctctcttccaaaaatttcaaagatcggtcgacgcgactatgccgtcctccgagctggatatctggaacgactggattgtgaaaacgaatatcttcgaggactacgagggactattcgacgacttgcagctgcctgtcgaccttaattacatgtaa
>OGAPO_74394
atggattccgtggaacctcttccgcaagcggaaagtccccgtgaatctcctcacatagccggcctcgacaattctaggagccctagtgcgtctgaacctgtccaggcagccactcaggactcccgcaaaggtggatcatcgtcttccgcatcatctatggcaacatccgtcgctggaagctctgctgtgaaggacgaagtgcaggagcaggaatacaagactcaaggccaaggttcccttaatacagaggtgcccccacgcaagaggtcgaaggtttcacgggcatgcgacgaatgtcgccgcaagaagatacgctgtgatgctttacttgaccacacaaacattcatgtgacaaagatgtgctcaaattgcgaaaagagcggcgacgtgtgtttgttcacccgagtgcccatgaaacgaggcccctcgaaaggttatacaaaattcaatggagataacagcagccaatcggcaggaaaaacatcacctaaaccgcgtatcccgtctcatgccagctacccgcagctgcaaggaataggacaagcacagctttctccaggtcagcagcatgctccgttattctcgccaaattcaagctctgggagcggtacgcctgcttatcagacttcgcaaagtccccaggttatcttgcctcctctcaacacccatattttgccacctttgcgtggcagatcctcatctctaacctcagcaggtcagacaactcgccagcagcctatgttctggaaagtgccctacgaaatgccaacattcgaaggcagaagagactccgttgattccgtttcgtcctcaatcagtggttcctttcccctttctgccaggccatctattcaaggcaattcacctaaactcgctcctagttttggtcttgataatttgccgacatcagattctgaagatgagttcctaaacaataactcctcccggcttgcaaggccaagtttccaagtcccccttgtttctactcgctctaaggagggtacagtgagccccgtgccttctcacaatagtttgcagagtttgaaccagaacttttctcgattagcgatccccgcgccccagttcaaaacagcccacctattgaagtccattgatcataatttggacatctatttcagcaaattccattctcaatatccaattttgatggaaaagcgacaaatacaagaaagtctcgagcaacttcagacggatgaatatgctactgttctggaactattcaattactcacttcaagctctcaactctgtggacagtaactttgactttaatgtgatcgtttcaagcttccagcagatatccttgatttatgcatccaaatccttcattaacaacaaccttcactccaaatcattgtttctgtttacctttgtgctactcaattatgctgtgattttatctggtcacgagtactccataggatttacgatttcgttttcgatattcaatgactggaaaatctatagggagccatcgtcctctccgcttttccatgcgttcatgcacttggtcgtgttggacaacatcttcgcattgtcgtttggaactccgagaaatacgagtctagcgtttagtcaatcttatcttcacgagtatgcaaagagtttgaaagcctctgaatcagagtcattggaatacgtgaccgttggactgaatcttctgcttttacctcctacagaccctacaaacagcctgcccaagcagtccaaactgtctcttttgaacgacaaatacaaattcctaagcattctggaggcagaaagtgatatctattatctaatccagaattttagctcctcgctggacagtgtacgaaacgcagaggcagacgattttgtttttgatttgcaattggaattttcaaagctttgcaaaagacttatttatctaattgacgagcaggtggacgatcttgagctgttgaaaattcaaccacttctccccctatacgtcttaaaatgcttcaagattcttctttccttgaagtcccttatttcttctctcatcagcttcaacattaccatcaacaacgacgatttcaaagatagacttgcaaaattaatagacacgatagatgcgaatattgagagacttcgttgcctccgctcctccatcccattcctcaaggtattaatttcaacattaaagaataggacagcagaaacgttatctctctgtgccccaaccgagaaacttctcctactgcagaactggtgtcgccagtccagttctctactgcattccaccctgaccaaagattaccttgaaggatggtattcataa
>OGAPO_44849
atggtacgttccgcattaacactggtccatgcgatctctggccatttgagacccgctgaccactcccgatattcagaaactaactcttcaccacaggctagacaattcttcgttggtggcaactttaaaatgaacggttcaaaggactcgattcagtcgattgtccagaacctcaattccgcctctcttccttccaatgtccaggtagtcattgctcctccggctccgtacctcgtctgggcctctgagcacaacaagcaaccaaccgtggaggtggcagcccagaactgttacgacaaggcatcgggtgcctacaccggagaagtttctgcagtggctctcaaggacttgggcatcccatgggtgattttgggtcactctgaaagaagaatcatcttcaaggagtctgacgaattaattgcttccaaaactaaatttgcgttggactctggtctcaaggtgatcttgtgtattggggagactcttgaggagaaaaaagccggcaaaaccttggaggtgtgtaagagacagcttgaagccgtccttgacgtcgtgtccgactggaccaacattgtgatcgcttacgagccagtttgggccatcggtacgggtctggctgccactgctgatgacgcacaggaaatccacaaggagatcagaaagttcttgagcacggctattggctcccaggccgagtctgtcagaatcttgtacggaggctctgtgagcggtaagaacgctaaagactttagaggcaaggatgatgtcgatggattcttggttggaggtgcctctctgaaaccggaatttgttgacattatcaaatccagagagtaa
>OGAPO_15056
atgtcacaacaatggactgccactaaggtcagaaatacgtttcttgactacttcaaagaaagaggtcacacttttgtttcctcatcctctgtgatcccccatgatgatcctactctcttatttgcaaatgccggtatgaatcaatacaagcctatctttttaggtaccgtggatccttcttcttcctttgcctccttgaagagggccgtgaattcgcagaaatgtatcagagccggtggaaaacacaacgatctcgaggacgtcggaagagactcctaccaccacactttttttgaaatgttgggtaactggtcgtttggcgactactttaagaaggaggccatccaatactcctgggacctcctcaccaacgtgtacggccttaacaaggacagactttatgtgacatattttgaaggtgacgcagccaatggtttggaaccagatctggaagccaagcagtattggaaggatgttggtgttgcggatgaccacattcttccaggaaatgccaaggacaacttttgggaaatgggcgaccagggcccttgtgggccatgttctgagatccattatgatcgtattggcggtagaaatgccgcatctcttgttaaccaggacgatccagacgttttggagatctggaacaatgtgttcattcagttcaacagggagcaggatggatcattgaagcccctgccggccaagcacgttgataccggtatgggatttgagagacttgtttccgttctgcaaaatgtgagatcaaactatgatactgatgtgttccagcccctgttctccaaaatccaggagatcactggcgttagaccatattctggaaagtttggtaaggatgatctcgacggtattgatacagcttacagagtcctggcagaccacgtgcgtactttaacttttgctcttgctgatgggggtgttcctaacaacgagggcagaggttacgttttgagaagaatccttagaagaggtgcaagatatgtgagaaagtacatgaactaccctatcggtaagtttttctcccaactggcaccaactttaattgaacaagttaaggatattttcccggaggtggccactaacacggacaccattttcgaaattctcgacgaggaggaagcttctttcgcgcgtacacttgaccgtggtgagaaattgtttgagcaatacgccatcattgcttctaagactcctgaacaaactttggctggaagggacgtttggagactttatgatacctatggtttccctgttgacttgacgaggctgatggcggaagaggctgggttgaatattgatgaggaagggtttgagaaggctagattggcttctttagaagcttccaaggcgggtggcagcaagtccggtaagaccttgttgaagcttgacgtccatatacttggtgccttggacagcaataaggatattcctgtgaccgacgacagttacaagtacgggaaccaggacattaagaccaagattgttggaatttacaacggaaaggagcttcttggctccaccgagggcacagaagctggtcaacagcttggggtcttgctggaaaagacgccattttatgctgaacaaggaggtcaggaatatgacaccggtaagattgtcattgatggtgtcgctgagttcgaggtcgaaaacgtgcagtcttatgctggatacgttctccacactggccatgttgttgagggaaagttttccgtgggcgaccaagtgattgcaggatacgacgaacttagaagatggccgattagaaacaaccacacgggtactcatattctaaaccttgctctaagagagattctgggcgacggtgtcgaccagaaaggttctcttgttgctgctgagaagctgcgttttgacttctccaataaggcagccgttcaactagaacaattggaaaagattgagtccatttgtaacaaaatcatcaaagacagcatgcctgtgtattcgaagccagtcgctttgagtattgctaagtcgatttacgggcttagggcagtattcggagagacctacccagatcctgttagagttgtttccattggtattcctgtcgaagagctactggcaaaacctgataacaaggagtggtatgactattccgttgagttctgtggtggaactcacgtcgccaagacctccgatatcaaggagcttgtgattgttgaggagagtggaattgccaaaggtatcaggcgtattgtggctgtgactggcactgaagcccatgaggttcaacgcattgccaaggactttgatgagcagctggacgccatcgagaaaatgccgtttggggaggccaaggagaagaagctgaaggagaccagcacgaaacttggccagcttactatcagcgttttacagaaggctcaattgaaggacaagtttgccaagatagaaaaggctgtgaaagacgaggtcaaagccagacagaaagccgacacaaagaaagctctcgacgctgtgaaagagttcttctcagagcacaaggacgctccgttccttgtgaaacacattgacatttctccaaatgcaaagattatcaccgaggcgatcaacatgatcaagaaggagaacaaggaaaagtctttgttcctgattactggtcagaaagatgacgctcgtgttgctcagggtgtttacatcagcgatgagcacttgggcaaagttcaggcaaccgaggtcgccaatgttgcggcctcctacattggtggaaaagccggaggcaagggaaacgtttgccaaggaatgggaaccgaggctgcccaaattgacaaggccatctctgcagtcgagaaactgcttgagtctaaattgattatgtaa
>OGAPO_15059
atgactcttgctgccgaattccatgagccggtcaggctcgcttttataggaggaacaggcctttaccatttggagactttgacgccagttgccaaactgaccatctcgactccatggggcttcccttcctctcccatcaccatctcaaagaccaaagatgggtttccaattgcgtttttggcaagacacggccctcaccacgacctgctaccctctgatgttccaaacagagccaatattgctgccttgaagaaactcggtgtcaatacaattgtggctttcagtgctgtcggatctcttcagcaacacattaaacctcgcgatttcgttattccgaaccaagttatcgatagaaccaaaggaattcgtccgtcgaccttctttgaacgcggatttgttgctcatgcgatgtttggagaaccttttgatccagtacttaataaggtcatttccgaatcgtgtcaagaagttctggagggcgaagatgtgaaattgcacaccaaggaaaccgaaaaagatgacctgacactcatctgtatggagggtccagcattttcaacgagagcggagtccaaactctacaagagctggggaggatctgtgattaacatgtcctgtattcctgagtcgaagcttgctagagaagccgagatcgcttatcaaatgatctgtatgtcaaccgactacgatgcttggaacgaaaacgaagagcctgtcactgtagagacggttgtgggaaacctatctgccaacagtgccaatgctcaccgggtggcagagagattggtcgaggtgttggagcccaagatcaaatctggcgaagttggtctcaactaccaacacagcatgaagtttgctatcagcaccaagaaggacggccaggacaaacgcttattggagaaaatgcacttcctgttccctggatactggcctcttcactaa
>OGAPO_10750
atgcctatgaaatacctttccaaagccgatggctttgataagctaccagcttctgttggcccaacttcgtatctcgaggacacaatgtcctctaacgcagataaagacttccagatcacttcgggcttctttaagcaggtcagcggcgagcctctcgtgtacacctatggctacgacgagatgaaagttgttctcgatgtgaagggtacagtggaaatttctgacgaggaaggaacaaaggtgtatccgcaaagaggcgacgtgctgtactttaaaaaaggctgcaccatcactttcaaggccgtcgaggacgatgcctacggacacttctggtactgtggccgcaagtcatttggagaattataa
>OGAPO_91678
atgtccgctttcaacgattactgcttagtttgcgagaagatatgtacaagcaactctgtctactgctctgaagagtgtagagtagtggatcagcaacaaaccgcctcgcctactttgtctacctgccactccgtgcaatccgctcagacgtcaaatttcaattcgatcccaacaattatctcccctgtgttggctccacagtacaactacgtgcctatttgcaagaatacatctagcttgttgaagtcgccacctttcaaggacttgagctatgagtcacctatgcttgctagtatatgtggtcagaacgacttggactccaacagactggatttgaatgctactaagtcaactgctccgctgaacgtgagcgagatacccagatcacagatgtataggcctgccgcccaaaacgtgagcgatctactctcaagctctcctgcttcggaaaactacaaaaaatggctttctactcattaa
>OGAPO_15065
atggctcccaacgataccgagtcgtcgctggagtcggctgctgctactgccacagctgccatgaaagccagcgagcaagaaaaaacgtcgaatgccgtgcttgaagacgaaaatttgattaacaacttggtggagagcttggataagccggacgacacagatgcttccattaaagctgaagagtctctggtggacccgtctttgtcgcggtcgccgctagatcaagttctactggggcagaagttcattttgctgggaaacagtgcggcaaacgagaatgttggccacgtgattgaggaattgggaggaagcgtggtgagtggtgaaaacggtcaaggaatatatcttgctcggtctgcgtcggacgtgaacccaagtatcaacgttcctgtttactctttcaactttgtgtacacggcgcaaagagatcacgttttgcccgacctgaacgatttcaaaatccgccggccaccccagctaccgcagaacctcaacatcaacattggcgagttggcgaaaacggggctcaaggaaaatgagtctgtagagagcgcgttatcgatgagcgcagagccgcagaagaaacggtctatgaaatttacagagctggaggacgcttgtatcttagacttgatcagaagaaatccgaacctgcgttcgacgcacagctttttcgccaaaattgctcagctgcccgtgttgagcggccacacaggcaactcgatccggttcaggtttcgcaaaattctagcagataagcttgactacgtgtaccaggtggatcctcaaactaacaagcttatcctggatccggtgacaaatgagccaattaagatcaaggaccttccaagcctgctcaagtcacaatacaccgccgaagaggactacgagctgtgcaagcacattttacatttcaaagagaacatgtcgcaatatgccaagaaacgtaagctggacggtaacagcattcctgaatctgtcttcaccgaactggtggcaaagttccctagacacagtgcaatgtcgtggagagaccggtaccggaagtttgcctcgaaatacggcttggaagagtatatgaagtactacgaggattgtctggcgaagaacatcactccgcagccaatgaagaatcttagttcgagagcgaaggattccaaggacgcgaagagaatgaagctggacgacaaaaacgacatggttcctagtctggatagaatcgaggcccttgcgcgtgtttctgtggaacgcaaagaaaccgaggaaaatgctgcaaagaaagaagatagcccagaggctaagggcgagaaagacaaacggctcgacgacgggtctgcttctgctaatctgtttgaagacgctaacgaggacgagatcaaggctctgaacgacgatctgagcaagtttgacgctctgccttcgatcgagaccgagggcaacttctcgttcgaggagctcaagaaggaggaccccgagccgctgaaaaacaagtccctgatcaacgtcgaggagacctgtgcgcagattgagcagatattcgggagctttggctcatccatcaccacatcttttgagctgttcaaggtgatgaacgaaaaagttgggctctcgatggggtggctgacgtactggtttgactgttcttgcggccatctgaatctattcatggcggccattctcaactatatccggaacgacgagctaatactgagcaattatcccggattttggacttctgagcacgatcgcatgctcaaggaagaagacaaaatctcggacttaatcaagctacacggtttggagtcggtcacgaaacggcgagaagcactgtacggcgaataa
>OGAPO_74428
atggccgaagaatcagagtcgccaaatgctcacaaagaagccggcgagaaacatgaaagtttgctaagcgaggacgtactagacgaacaagctgttgctgcgcttttgaaggaaattgaagattcccagccgtcaagaatggaccttgctcaagatataccgatagagcgagtcaagttcgacctagagcccatggacatgctactcgaatcatgccttggcttaatgctttctcagataggaatacagcatatcacgcgctcggctctaaaccagctaactcttcttgctgtcagacacattgaccaagtattctcgcaacttcacagaataacagaggtgcagcgcaggcgacagccagggaaggccgatttgaggacgcttgaaaagttgggtgtgattgatttcagatccatttacgaggctttcttgttgacgaagaagctgaacactcagaagttggcgaatattgatcgcagagcacgcaggttgtgcgagattctagataaacccgcagaggatgagattgtgaccgagcaggatccggcatttgttttcttcaacgacacttcctctgtgatttcgcaagtggttccgccgagcgttggtccaaaagagtacatcccaagctggatgccaccgcttccaccagaccacacctatcgcgccactccaaagtacactgctgtaattgaggatccaatcatgatgcgcgaacagctggtccaggaggccaggcttggagaaaaggccctgcatcacatcttggatctcaaggacaacgtggtacctgttgagaagggcgagagtgaacctgagctggacacagatgtgagctctgatagtgagcagaagggggcgcaagcagatgaagtaccagagtcgcgtgaaggcaaatttgacattgttgcgctggcaacgaaacggcttgctgctcttgagagacggaggcaggagaaagagaaaaagtacaaggagcgtgtcgagtcgcaagaagccgttttgggccgcgttcttgggttctacacaaagtcgagcgggtatcctgaagacttcaataatcatatcagaaccgtctacgaccagacgtacgatcaagtggtcaatggactcaggacccagcaaaaaaggcgggtcaagcagcttcaacaggagaaagagagacgcgagcgcatgcaagaagaaatccgcattccagacttcggcggagaggctcacgaagaggccgactttgatattgacgactttgagcttgacgagatcatggaaaacgtcgaaaaggagcagggcgagtccaaggaagacgtcctggccgatcactctgctacgcctgttgagtctgcgaggtcagaacctgcccttgaaaattctccatcggtggtaccagagcctgctgtggatgcaatttcagacgaggacgttgatatggacctgtttgaataa
>OGAPO_74431
atgtctggccggagagtggtaatcacaggcctgggcatgatcacaccgctaggtgtgggtgtaaagtctaactggacgagactcattgcagggaattctggcctttgctcggtggagcagctggaaaacgcttctcagtacaaagacattcctgccaaagtggttggagcaattcctcgtggaccggccacagaaaacaagtacaacgcgttggaccattttgaagctcacgaggtgcgaaagctgtccaaattcatccaatacggcctggttgctgccaaagaggcactcgacgattccggctgggtaccatcttccgagacccagaaggagcgcaccggtgtgtgtgtaggctccggaatcgggtccatggacgacctctacgaaaatgcggtcaatttccacgaaaaagggtaccgcagggtgcagccgctgtttgttcccaaactgctcacaaacatggcagcgggccatatctcgatccgccaccagcttcttgggccgaaccacgcggtggccacggcgtgtgccacgggactgaacgccataggcgacgcagcgcgatttattagggacaactacgcggacgtgatggtggcaggggctgccgagggggtgatccatcctgttgcggttggcggttttgcgagagcgcggtcgctttcgacaaagttcaacaaagagccggaaaaggcgtctcggccatttgacgccgaccgcgacggatttgtgctcagtgaaggcgctggagtcgtcattttggaggaactcgagcatgcgcgcgccagaaacgccacgatctacgctgaggtggccggctacggtctcagcggagacgccagccatataacgtcgcccaacttgcacggagacggcgcgaggcgagcaatggcgcaggccatcaagtttgctgggattgaggctgcgcaggttggctacgtcaacgcgcacgcgacctcgacggttctgggcgacgatgcggagaataatgcgctggtggctctttttgagcattcacggcccgatttgtgcgtctcgtcgaccaagggagccataggccatctgctgggggcagccgggtcggtggaggctatttacacggttcttgcggtgaaaaatggggtgttgccgccgaccttgaattgcaaccatcctggaaatgcagatgggtcgggaaaatacatctttaactatatcagcaacaaagcccagcaaaagacggtggactacgcacttaccaacagctttgggtttggaggcaccaacgccagtgtgtgcattagaagatgggatgactaa
>OGAPO_80893
atgggcgaccttaacaaacacacctttctgtcccgggtgtttgggtctgcatccaatcctctgctgaatgatgacaataacgacattgaattcagtattaacaatctgcaggacacgtttgaagagcaccaagtcgagagccccccacgggcaccgcacccaataaacgtcaactcagaggacgagtcttcttctgagaccgagtcagcctccaatgaggatcttctttacgaccagaaacgcgagttgtaccagcaggtagagtcagagcttcgccaggatgactacgataccgtgcctgaaagcttgatgatggagcgacgtcgcccacacgagggcagcacgcggacgattgggacgaagatacccccatcgcccgcagagcctccaattggtcctaatatcacccaatggggcgaaaaggcaagaggaatagcaagcaggactctcgacaatatcccgaaaaccattgccaagggtatttcgttccagctccccgcaaatgcctccagcaaactcccgccgccgccgctatcatataggagagaaacgagtgtaggaggagagacagagatggcgcaaaatatcaatgagcagcgtcagctgcgcggaagactgggtttactcagtcccatggaacgcgctctctggctgtggtcgaacgtttcaaatttagacacgtttcttgaggacgtgtacggttattacacgggaaacggctaccgatgcataattctgtctcgcgtgagcgatctgctcatcatcgtatttgtggtctggctaaccagcttcatgggcaactgtgttgactataaccaactgatgaacggtaatgccaccaaatactcggacgtggtggtggacaagtgctattccaagatatctttgagccagaagttgttttttttggttctctttgccatcctagtgctgcgcatcaaatcgttctacagtcacttcaaggacctcaaggagattaaaaatttctacaacctgcttctcggggtctccgacgaggagctccagacaattagctggtctactattgtcaaaaagatcaaggtactgcgggaccaaaataccaacgctctgatttcaggaaaccagaatcttagaggtgacgacctcaaatcgaaaaaacggctcagcgctcacgatatcgccaaccgtttgatgcgcaaggaaaactacatgattgccattttcaacaagaacgttctcgctcccgccttgactatcccgttcatcaaccaccatttcttgactaaaacgctggaatggaacctcaaactttgcatatttgatttcgtattcaacacagacgggcagctgaagcaggcggtgctcagcgagcacaaacggcttgctctggccactgagatgcgcaaaaggtttcgactggccgggattttgagcatatttctcacgccgtttctggtcatatatttccttctctacttcttcctcaaattcttttacgacatcaagacaaatccatccctagtggggtcccgtgaatactccccttacgccaggtggaaactaagagagttcaacgagctgccgcacatgttcgataagagattgaaaatgagcagagctcgcgctacagaatacatcaaccaattccccaaggaagcaacaaatataatcctcaactttgtggcgtttgtcactggatcacttgtcaccatacttgtagtgctcacagttctaggccacgagaacttcctgaactttgaacttacagagggccgaaccgtcctgttctatatttccactttgggagccgtattcaccatttgcaaaggctcggtttccgaaaacgatacagtttttgatccagaggcttcattgagatacgtggcccagtttacacattatcttcccaactcttggaacggcagattccacactgaagaggtgaaaaacgagttttgcaagcttttcaacttgcgactcatcttggtgcttaaggaaattaccagcttgatcatgcttccatacatattgtactgccggctgccagatgtgtccgaaaaggtgattgacttctttagagagttcagtgttcacgttgacggacttggctacgtttgcacgtttgctatgtttgaattcgatagcaaagacaagcctgttcgcagccaggcggccaacgacgacgatgatctgaaacaagaatactacactgctgacgacgataaaatggtcaagtcctatctatacttcctggagagctatggaaacgagtcggtgcggaaaacgggcaaggagccggccgtagaccgaattagcagacgtccaggtaagaaaaaccttcttcggtccgcaatgatgaacaactcaatgatggacaaaagccgtggagctcaatcgactgtcaggtatccaccacaattcaggtcccctaatttggccgagtcagtgtacactaaacgtcagaatatcgatcttatggaagatacgaccgcaggactgtccacagatacaagaaactacttgcagacactcaacaatagcactcttctcggcgagtcctttcagcacggattcccggtggaggacacgacacaccacgaggaagacgccgattcggaagatgatgacgaggcaggggtactgggactgataaaccagatttacaagcacaaagaaggcgtgaattaa
>OGAPO_96289
atgctttcatacggtgacatctctctcagaactgtgaactttgtgttcctcgtcattgtcctcggtttgacgggctcgcttgccgctacagctgaccacggcaacccacaggtcaacttttgcgtctttgctgccgctttcggaatcctcacctccactttctacggcgtgttggcgttcttcatctccttcttgagctcgccattgttcctagccatctgggacttcctcaatttcgttttcacctttgccggtgctaccgccttggccgtcgccatcagatgccactcttgcaccaaccagagctacttggatagcaacaccgtgacacagggctccaaggacagatgtagaaaggctcaggcatccgttgccttcctctacttctccttcttcgtcttcctgttctctctggtgatttcctccctttccatcctcaagaacggcttcttgggaactccctcccgcaagccagctagaacaggggtgccaaccatgtcccaggtctaa
>OGAPO_15070
atgatcagaagatcactggtgctgtttaatgctgattcgggcgccatgaaacgccgtttggagcagctggccgaggacgcgcgtcccatggctggtgattcgcgggcgggcgcaatctcggatgccctgcctgtggatctgccaaagttgcggtccaagctggatcaaatcgaaaaccaggccttcgaccaccaataccagagagcgatcggtctcagtaagatcccctcgtatgcgggcaagcaagagcgagagattgcgagctcaaaggtgtggacgggcaaggagtctgtctacgatgcgtcgctgagaatgctcaacgacaagtacaagccgttgcccaaggcaaacgtgcggcagaggctgcacaatgctcgcgacggggccctcgattaccaactgggcaaactgtcggacaaaaataaagctaaggacgaggacgacgaccagtttgccgagatgtacagggaacgactgttgggccctgcgcagtttcttggtgactcgtacgcgtctctggacaactctgtgcggtcgctggccgaccagcggatccaggaagcgcaacgacgcggggaatttcgtaatcttccccgaggaaaaccgcttcccaaagatttcaccggcaataacgccttcattgaccgcacagagtaccacttgaacaacattctgaaacggcaggaggcggttccgccgtggatagagaaacagggcagtgtggaggctcagatccgccagtttcggcgccagctcgactccgattggacactgcaggccgtgcacatcgtttgcgagaaacactcgaagaaaagcgacacggacaagatccagatcatgagccagtacgccgaggcagagcgcaacaataactcgagttatacgaagctgcgcagcagccaatgggaacagaaatacagcaactatctggaggtcaaattaaaagcgctgaatgacagcatccgaggttataatctgcaggctcctttggcatcgcagaaactgtatctaaacgcaaactccgagctggaaaaatgttaccggcgatgcgcggacaatttagaggcggcgatcaagaaacacctgctgggcgagcagtctggagcacagtcttcgatgggcccgagatcccaccgcgttcctgggtaccgggacgtgaggcagcgcgacatccatcaaatataccaggcgccaaccgagtctctcggaaaacagcttctggatatcttccgctggcggcgcaacgacgaataa
>OGAPO_15072
atggttgacaaaatgtacatcagttacaacaacgtccacaagctctgcaaggcaggtgctgaggagtttttgaaacaggtcgggaagccggatgtgatcatcgccattggtggcggtggatttatccctgctagaattatcagaactttcctgagaagtcctggagaaaaaaacattcctatccaagccattgggctatcgttgtatgaggacatgggaactggaactgacgacaaaattggtaaagaagtgatcagaacccagtggctcgactttggtgctctgtcgcagcattttgactctctgattggaaagaatatcctgattgtggacgaagttgacgataccagaactactctgcactatgctgtttctgagctgtataaggacgtcaaagaaatcgctgaaaaactgggccgcacctctgaaaaaaccagattctctattttcgtgctacacaacaaactgaaggagaagagagcccaaatcgacgaggacaagatgggcggcggaaagtattttgtcggaaaggacgtgccagacgtctggatcgcgtatccgtgggaatcggccgacattgatacccatacccagcatgctgttgagcaaggaaacatttaa
>OGAPO_45521
atgctgagattagtcagaccaatcagaacgttctcattcataagaccgcttctcaacgaaggatcgagccgccacagcctcagacaggaggatggagaggtcaagatcaaggtggagccacttccaagaatcaacgagtctaccgaaaaaaagagaagaagattgctttaccaatccaggaagagaggcatcttggaagccgacctgctattgagcagatttgccgacaaatacctagacactatgaccccaagcgaactagaagagtacaataagcttcttgacgagccagattgggacatctattattgggcaaccaagaactatgatgttactcctctgcctgacaaatggaagaactccaagattttgaaacaattacaggagttgagcgaaaataaagataacgagatcctcagaatgcctgacctcaaataa
>OGAPO_5846
atgactgaagagaaaaagagaaagctggatgtgaacggcacttctcgtcgttttgccgaagtcagacgcatcaccaacgaaaccaaaatccaggttgttctaagtctggatggaggcttcatctcatgcaaagactccattttggacaaggagtacgctcacgcctcgcaagcgacctcggcacaagtgatttctatcaacaccggtattggatttctggaccatatgatccatgctctggccaaacactcgggatggtctttaatcgtcgagtgcaagggagacctccatatagacgaccaccattcggccgaggacgttgctattgccttgggcgaaacgttcaaaaaagcacttggtcctgtgaaaggaatgaaacggttcggatacgcctacgctcctctggacgaggctctaagtagagctgtggtggatctctcaaacagaccgtacgccgtgatcgagctggggctcaagagggaaaaaataggagacttgagctgcgagatgataccgcatgttctagagagttttgctaccagcgcacacataacattgcacgtggactgcatccggggtttcaacgatcaccaccgtagcgagagcgcattcaaggcgctggcggtcgcgatcagagaggcgatttcgtacacgggacgagacgacgttcctagcacgaaaggtgtgctcatgtaa
>OGAPO_15080
atgcgacttgaacagttctgcgtgattgtgtgcaccagcctgtgcttcagtcctctcgctgcaaccctgagcatcctggtgctcaatccgtctccgtacggatcgagtatctccaccgctttccaccaggtgctgagtgcaaaccaccaggtgatatctgtctcgccgcttcaccttagctctattacagagaacgaagtcacgatcgacaccactccaatttgtgatgccgacctcaaagattttttggacgagcaggaatttgatttggacgacttgctagggctccaggtcggagagcaattttacggctccaaacagaacgacagatggtacgtcaagggctctgtcatgggcaccgcgctttttgcactcgactatctgcttccgcaccactacacagagatgccatccatcgacttaatcatcgtcgcgtcctcgggccatctggtggacggcttgtaccggcagcagacgcacgtggacctgagcgtgatgaaactcgcacaggccagaaacattcccgtttttaacgtcaacagcaacgaagacctggacatggtaactgccagtcctctggacgagcagaactccgacaagaacagtgagcttttagagctgtatctgcagagaattgtggcgctggtcgcgcagcttatgcacgaggccaattatggtaaacataacttccatacctcgcgttcgctacaaagatcgcccaaactgagagagtactttgaacgcgaaagacggaacgataaccctagacttctgcccaatggtgtggggctcaatatcaatctgcgcgcggaggcctcgtgcatggataccgacaagaacttcaactttatcgagacccgtacaacagggggatataacaagcttccggccttgagttatgatgaaaccagaggtattgccaaaatcgactctgtctacagcatcgacaacgatcttccgcggaacaaggacaggatcctcagcgagatgagtgtggacaatggagactgcttgatcagtgtcacgcccatcagctggtcaggaggagattttgagacctataatattcttggcaacgtctttgagcaattgaatgcggagaaccaggacgagaagccaaaacttgtccagcaagttatccatagtacataa
>OGAPO_91710
atgacgctaacgaacccgatggatttccaaaatcatcttttgacaaaggacttgcatcgtatcacaaaaccaaaaaaagtgggcaagcgtcgccatacggacgactccaacgatgaagatgccagcaagcctcggttcatgccaaaaacacttagcaagctagcgcagcacaaaaagcagaggcagccgcaggttatgggccagaaactctctgtttcgagaatcatagagaccttagaccaagaatcgttgcagaacctaatttccaatctggtatccgaacacccagaagtggcccctacgctgctgaagatctctccgcaagtcactatagaagactccttaatggttctagagcagaaactagaaagaatattgcaaaacatgccctacagggtcgatgcatcgtccgattactcattccttagagtgaaacctcacgtggaggactttttccagactctttccgattacacactaaacttccttcctcccattgagtccgatctcactgttccacttatgttcctgatgaaattcctggccaagtgcttcccacgcttgcccaaattccatgccgttgaataccgctattaccacagtcttacagttgacaaattcaacaccattttggacgatattcttgtgcaattccttagcgagaaaaaacacaacatcattctcgccatcaatcaagactggctcacagatttccggaaaatcagcgagctcaacgacaacaaattttcatccgtatacgagcgtttgaagctggagattgagcagtacgaaaaccccgatgcagcgtctggccagccatccaccggcaatcccggccggcttacagggcttgccaatctcttaaatttttctagcgataatagtccgttgcacggcaacactgtggggaacgtttttgacactatttaa
>OGAPO_15081
atggccagacagaactttattgggtttgtcatttcccaagggaagatggacaagaccgtgaaagtaagggtcatgcagaaggtgctgaaccagaaactacagaaagaatatttgaaaaaaaaggatttccttgtccatgacgaagccaatatttgcaaagagggagatttggtgagaatcgaggccactcgtccgctgagtgcgcgcaagtcgtttgctgtggcggaaatcaagaaaaacaaaggtgaggagttccagcattaccaggaagaggccaaaagacaggtgtcagaggaagagactagaagaagacaagacctgctcaggaggaggaagttttacgacgacaactcttcgacgctctaccacgacctgaacgaggtaaagatgcttagaaagcctttttcagagctgtctgaggaggagcgcgagaagatcgccgatttgaaactgaaatatggaatttccaactgggacgcgggtttagagaatcaggagcttttcatgtcgagcctctcgcatcttgcaaacaagctggagtcaatcagatcagaggttgaactcagcaagaagctggaaaccataatcgccaaaggagagtctgatccaacgttcagaaatctcgttaataaactcgacctggatccggccactacaaagaaaaatatcatgaaaaataagatgaggaaactgttgcagaccgcgtcctcagtggagctggcccaatggggcatcaatttgtaa
>OGAPO_84080
atggacgacgaccagccagaaatgattgtgagtaacgacgagaacctggactatacttttcggcgaatagagcccacaatcaggccgcgcaagaagaaaaagtcatttttcgactacttcaacatcaaccgcaactaccgcatacaacgcaaattgcacgtccgccacctgcaccaaattgcattgggaggaacgctaggcgtgggcctattgctttcttcgggcaagtcattcagcattgccggtccattgggctgtctgcttggtttcagcatcgccggtttgatagtcctggccacaatgctctccttctgcgaaatggtgacactgatcccgctctgtggcggtgtttctggggtgtcatctcgatttgtcgacgatgcgttcgggttttcgctcggcgtgtgctactggctcagttactgcataggcttccctactgagatcactgctgcgtccatcatgctcagtttctatcccagcctcgatatccccgggcccaacacagcaggctggataacgctatttctggtcgttgcgctgctgataaacctgtgcgatattagggtttacggtgaaatagagtacttttctactctcttcaagctgcttatcctgttagctttgttgatctacaactgcgtgctcaacgcgggcggatcggccccccaccacgaacgaattggattccgatactgggacagctccaaatcagacctggaacatcacatcacctacggcccttttaggccaactttcgacgtcaaggacacaggcacgggcgcgactggaggcattggaggcgccaagggccgctttttgcaggttctggtagcctctgtggtggcctcctatggctatgtggggacggagatcgttctaatcgcaggcggtgagtcccggaacccgcgtcacgcaatcccgcttgccaccagaaacatctactggcgtatccttgtgttctacattcttgcggtatttattattggcctcaacatctacagcggcgacccacgcctactgagatattttacctggaccggcccttccacgcagagcgagaaaaaacagcgcgaacaactggaagccatggtcatccagctgaacggtggcgggaactgcaaaacgcacctgctccaatgggcgggcttcgccaacggcaatcagtcgccatttgtgattgcgctccagagtgccgggctgtgcacctttgctgctgctaccaacggctttctcgtgtactttgcactgactgcggcatcctcgcagctctacgcctcgtcacggacgctgtattatctgtcgatccaaggcaaagcgcccaaggtattttccatctgctccagaaatggggttccctacttgagtgttctgttcacgggcttgttttcgtgtctcgcatatttgtccgtggacaacaataccgcactggtttttgaacggctgctcagcgtgtgtgcgtcgacaggtctgatcgtatggtcaggcatgtgcttatcgttcatcaggttctactacgggttgcagctgcgcccagatatcatcagtcggacagacaaaaactacccctacagatctcctttccagccatatcttgcgtactttgggatgctgggctcactgtgtctggtgctgattggaggttttgtcgcctttatccacggccaatggtctccagcatactttatctcgtgctacggctcgttgtttgtgtgcattttctgctacattatgtacaaaatttttcgacgcacgcgaatccatcgtctcgaccagctcgacctggactccggcagacgcgagatcgaccgaataatctgggaggatgacacgcactacgcgaacaatttcagggaaatcatcagtaaagggatcagcttgcttctttaa
>OGAPO_74452
atgctcaatagattgtacgaaagacagcacggagtggttggctcgcgaccacgcgtgacacaagacacggatgacgtacacgaggcagagactttccggaccatgtgtttgcaggagatatctgctaagatcgaaaagatcaacgacccgttgcttcaagactctcagatcagggcccttaacgacgagttgaacaagctcatgcgggaacggcgcgcgtgggagcatcgtgtgaaggagcttggcgggcccgatcatctcagaacgtctgctgtggccgatggttcggtcacggtgaacaattaccggtattttggcagagcgaaacagctaccggaggtggaacggttgctcaactctagagaaaaggatgatgcatttgcgttaggaaacgcaaaagagcagtttttacgattaaatcagacggatttggagccggcatattatggatatgaggacgagaacgagctagacttgcggattcccagcgacgacatggcccaggatactcaacaagaatgcgctttgctggaatttgagcgcaagcgcacagcagagctccgcactagcggcttcgaaaagactgctattcttgacacgcctcagcttcctacggaacaagaataccaggatgccgtggtagcactgagaaagcagcagttactggagaaactgaaaaatcggtaa
>OGAPO_15082
atgtctccgttactttcctatcgctataataagttccttgtggcgggagcagtcttggccataatctacattgttgtgttcatggccccctcccacccaaagacagaggacgcgtttcctgaactcgtgtctgagtctcaagtcacttctcctatcaagcctctcgcgtccaaggctttatctgctcctggtgagctgatcgaggagaagatgccagttattgacgacgatttatcatcgactctggagttgcagagctacaagacacgggcacaagaaagtgagaaacaggccacccaagctgctaccaagccaaaggccactggcgtgagacagtctacgccactacatgactccaaggaggaggccaaggttgcacaggaaatcaagactgcatcgtgcgagtccggcgaggaatacgtcatcatgatcgacgccggatccacaggatctagaattcacgtttactcgtttgatacatgccagtctcctcctaaactactgaacgaggagtttaagatgaaaaaacccggtctttcctcgtttgacaccaacacggtcgaagctgctgcctctttggacgagcttctcgaggttgcgctcgaaaccgtgccaaaggacaaacagtcttgcacaccagttgctgtcaaggccaccgcaggtctcagactgcttggagagcagaaatcttctgctattcttgcggaagtgagacgtcatctggaggacgactatccattccctgttgtcgagggagacggagtttctatcatggatggcagcgacgaaggcgtgtatgcctggattactaccaactacctgcttggaaacatcggtgccagggaaaagcggcctactgctgccgtgttcgatttgggaggaggatccacccagattgttttcgaaccactggatggacaaagcatgattgaaggagagcacaagtacgaggtgagttttggcggcgccgacttcactctataccagttctcgcatcttggatttggactaatgcaaggccgaaagaaggtcaatgctttggttttggagactgccctcaacgatccaaagtacgatcttagtccagtttctgacccggaaaatgcggtcgcaaaggtttcgatcccacatccatgtcttccaccaggagtcacggctgagaatgtgattgtcgagcttgctgataagactagttacgctgtgaactttgtctctatggcaaagagtgaagacgacgacatggctaaaactgctgctgttcaatgtagatcattggcagagaccatcctgaataaagacatggagtgcaaatccaagtcttgttcgttcaacggtatttaccagccttcgttgagacaccagttctccccgacctcagacatgttcgtgttctcctacttctacgatagactcaagcctattgggatgccactctctttcacgctggaagaaatgaaagacctcaccaagattgtttgttccgggtccactgcttggaaccagtacctctcgcagcctgaaggtctcaaggaactgaatgccgaacctctgtggtgcttggacctttcgttcatgactgcgctgctgcacacagggtatgacattcctctccacagagaactgagaactgctaagaagatcagtgacaacgagctgggatggtgtttgggagcctcgttgcctcttctggataaaaattcgggatggagttgcaaagtcaccagggactaa
>OGAPO_15083
atgaatggactcaatcgtggcactaaggacggctacgagcaagaaatatcgtcgagcgactcgtctgacttcatcacagatgatgaaaagtcgctcacttctcaaccgcatccggcacaggaaacaactggcaccagatcacaaaattccacgggccatcaagatgttttccagcaatatctcgacgagcctccacgatgctatgagatcgaagcggagggggctaatacgtgggagatttctggaattacagagctcaaagacgagaaatacgctggtccaagattcaaagttggagaggattttgagttcaaccttctgcttatgccgccaaccagaaagaacacttcggcctactctgtgtatctggaagcgcatcccttgaaggccaaggagggtgagagttggcattgctgtgtccagtttgccattgatgcttggcttccctcagaaccctcagttcacaaagttaataattcgttttatcgcttcaaccccaggatcaccgactggggatttgttggtcttctaaacagccgacaggcatcagacgtgaagatgttgaaggcaagcagcctcaatatcacagcatatgtcagagtcatcaaagatcataccggagtcttgtggcatgactttctggattatgattccaagaaagagaccggctacgtgggaatcacaaaccagggtgcaacctgttatttgaactctttacttcagtcctatttcttcactaaagtgtttagaaagaaggtctaccaaatcccaacgcaggacgagatcagtttcggatacaactctttccagcaataccttgaacagcccaagagtgtgtcgttgtcacttcagagaatattttacagtctacagacatcagataagcctattgacacgctcgagctcactcattcttttggttggaatagcgcagacgcttttactcagcatgacgttcaagaactgaaccgtattctgatggatagattggagtccaagatgaagaatactgaaattgaaggatgcttgaatgatatttttgtgggcaaaatgaaaagtttcattcgttgcatcaacgtcgattacgaaagtagtcgtatcgaagatttctgggatatacagctgaatgtgaagaatctgaaaaacatcagagagtcatttgaaaattacattgagctggagcttcttaatggagacaataaatatgatgcctccggatatggtctacaggatgctgagaagggtgttgtgttcgaaagctttccacctgttttacatctacagctcaagcggtttgagtatgattttgagtatgatcagctggtcaagataaacgacaagtacgagttttttgactcaatcgacctcaaaccttacttggacaaagacgctcctaactatgacgaagactgggaatacaaattgcaaggagttttggtgcatcagggtgatgtttctgtgggtcactactatgcaatgattaagccaacacctaaagatgagtggtttagatttgaggatgataaggtgtggagagtgactccatatgaagttttcgaaggtaattttggtgcagatagcctgactatcgaccctagaaaacttaccagagagcaacagcaggagtatcatctcaagaggcacacttcagcctatatgcttgtctatattcgcaagacaaagtttgaagaagttttaagcgaggttacagatgctgacgttccgtctcacatctccaagcaaatcaagtatgagcaggaggagtacgagaggctacgcaaagagcaagaagaaatgcacctgtacgcaaacattaaggtgtacacgaataaaggctttttgaaatatcaaggttttgaccttggtccaaacgaagaagataggctcaatttctcaccagacctgtttgatcctgaatctttctctttgaaattccgtgtgctaaagtcagagcctttctcaaaagtttacgacctggtggctcaaaagcttggctacaatgtggataaaaccaagcagtttaggttttggagcattgtaaatcgccataactttgcatatcgtccatacatgccaattccgcgccatttcgatgatcctaaaaacaaagacattactgtgaaccaggttgtcaaatacaatgaatctttaatgtcgaagagaagaaagacaacgcagagttcacagttgattttatttttggaggagtcgtcaagagaactaaaatttgtttcaaatggtatatttgagcttaccaataaacagaagattcctgcctcattcttcaacttggaaccttttgatgttaaattcgaaaaggcggtggaactagtcagctcagaatttagtctgcccaaattcgagtccgtgtctgatggttcagacaagatcatgttgtttatcaaatatttcgaccaagacaagcaatctgttaaaggaattacccatgcaattgttcctgtggaaaaccaagttgaatatctaacggagcttttgaacaatttgatgggttttgatatctcgactccactaagattttatgaggaatttggacctaaccagattcaatggctcaatccttcgaagagcttctacaagtcggagctaggaaatggtgatatcatttgtttcaccaaggctgattccgaagtgaatccaaaccctgatcgggagctgaagactgttgaggacatctacgacttcatggcaaatagatgccatttcaagatttctccactagtcaagattgacgaggatgaagaggagtacgtcaagattgctgaagacatggaccctattgacacgaaatctagatcagactcctcgaagtcgtctttgaataaggattttgagctgtggttttcgacaatgtcgacctaccaggctctagcagagaagattggtgctcatatcagagttgatcctgactatttgagactcttcatcttgggtcactccaatcagcgcatcccgttgaagagagatacagtttttagaaggcttatcgacaagattccaaaatcccaaacgctagagatccagtacgaagttctgaatgttactcttgcagagtttgaagaaatgaaactttgtcacgtttcatgggttggccaaggtatttgccgggagcaaaaacatgagtttttccttccaagatcaagcactatagatgacctgatcgataggctgcaaacgaaggttaacatcaagcctcaggagcgtcaaaacatcgtttgttgggcacctgaccgccacgttcgtttgagtgtctacccgacagaaacaacaattgactcatttgatcatttggtgattggaaacttccctaacttcaagcaagtgttggagcatggttccaaaacttcgaaactggtgacaggctttcagtttttcggtaaggtcactaaccctcacggccttccatttatttttgatttgatcaaagatgagcctctatcgaaaacaaagtcgaggttgcataagttacttggattgagcgacaaagagttcaacagtgttaggttcggaattacggacttcaaagatgtggagtatttggattccgaggacacggattccatagttctctttgacgttttaaattctgcagacattcagatttgtgttgaccaccccgatcgttctgtccgaaaagggtccgtgttcgagccatctatttttattagggaataa
>OGAPO_91716
atgccaaaaatatacgaaattgcttatcgatataacgaggatttggatgtgaacgtcgtgtaccaggatcctcatgtaccagactgtaccttgataaagtatcacttatcggagagcaacttggattacccaactatcaatgtccttgattctgatttggatcttgtggaaccgcatatctccacaaagtctgctatttccaccaaggtgaattcatcctatcagcaatatcaggtttcagctgtaggaggcacttttgatcatttacacagcggtcataaaatgcttttaactgcctctgtgtttgtcacagcaagactacttataataggagtgactggtccggaactgttgaaaaacaagaaatacgcagaatgcctggagagctacgagacgagggtgaaaaacgttaaaacatttatcaagctgatcgaacccaaactgcagatcgaaattcatcaaatcaacgatatatgtggacctactgcgagcgttaaagatatagatgcgctcgttttaagctcggaaagtgtgcaaggtggtcaatacgtcaatcaggtcaggaaggaaaaaggcttccctgagctggaggtggtgcagatagcaactttaggaggtgacgaagccgatggatttcaaaacaaattgagtagcactcagctccgaaagaaagatcatgaaagacgccaagtttctcagcattaa
>OGAPO_10806
atgtcctccctttcccaatcgaaagtgaaccaaaataaggagaacgcgctacattctaaaagtaacgatttgcgttccgataagagtatctcacggaagtcatcgaagagcgtgttgcgaaccaaatcctcaaatgctatcgtgaaaccacaggagtatggaaattacaataaggttaggaagacctcgacgctaaacgacttgcatttgtttgataatgatccgaatgctgtcgctgttcgaaagttcaaagttcaacgcgattcaccccaatttaaaactaagcataagctatcggcaaaagaggaatttgatgatgatgatgatgccattgagattgtcccagcagcggaagacgagcttccctacgttccgaacacgttaacgccgattccggatgaccttcttgatgatatactgaacaacaaacgcaagtcaacaaaaagcatcgatgacccgcttgaactagatctgtcatatttgaaagacatggaagaacaagattctctagaaggtgccttcaaatcgaacgaattggtgttggaattcccagaagaaggggaagagacagaatccaagaagcttgacaaaatacgagaggaaacagagttgcatcacccctacaaaccaaagagactttaa
>OGAPO_91737
atgtctgagcaattgcaagaagaaaaacctgctcgtcaggaagaggttgaggccagaacagagggtgataaaaaggaagagttatccggaaaggaagaaaagcctgaagaacctgcaaagcggaagaatgaggatgagtctcaggagaaaaagaagaagagaaaacactctaggcgcaagtacgacgatgttccacctgcagatgataaagactccgacgaggaggaggaagaagaagtcgacgatgacaatctcgttgctgaagaagaagaggaagatgacctgcaggagattgacactgccaacatcatcaccactggaagaagaactcgtggcagggtcgtcgactacagcaaagtcagcgagcaattgagcaaagaggaaaacacctctctcaacgacgatgatggtgaggaagatggagattttaaagagcctgagacaaaagatcaataa
>OGAPO_15093
atgctggctttaagaacaagaagctcgagaatgatgtgtcgtcagggccttttgcgttttaactcgtccaaaagccctgatgggaagtcctccaattccggctcatacatttctacgagcgaaattgatcctgtgctgttggacaagctgtttcggaacaataagccccagacatcgatcttacctcaacacggttcatttgcgcttcgacagcggctcgctaacattcagcagaaggataagttcaaggtcttggatgaaaatttgttgaagttgcagtccacaccgatcaactttaattactacttgagaaatttaaaagatttgaagaatgctaatcagctaccatataaattcggtgcaaatcaactggtttctaaggattccgatgttaatgatttgttgcggaaagttgtttgggaatttaacgcaccgataaggtatgcctttgggtacggatctaaagtttttgatcaaggttcaacgaagtcttcgaattctcaagttgacatgatatatgcagtttcatatcctgatcactggcactcgctgaacatcgcccagaatcctgatcattattccagcctgagacacttgggttcaagtatagtatctcaaattggtgagttaggagcaggggtgtatttcaatccttttgttaagctcaatttcaaacgaagcaaggtagacacgaatttcgagctcaagtatggggtcacttctatgaacacgttgatcaatgatctcataaactgggacaccatgtatcttagtggaagattgcacaagcctgttgctgtggtgagaaacgctcctaaaatttgtcttttgaatcagtataatctgacaaatgctatcaaattgtcactgctcttgaccaacaaaactgagatttcagaatacggactgtatcaccaaattgcggagctaagctacttgggggatccaaggttaaaggcaaggggcgaggatgttcgcaaagtggacaaaattgttactaaccagtttgagcaattcagagaaatgtaccttccacttctcagaaactattttccaaaggttgtccaacaaattactgctccagaaagtgctgaacatcgcttcaaagtgaacttggactcgcaaagcattgccgaaataatcgctgatttgccaagtacgtttagaagacgtctattgtccaagtatagctccaaatacgagtctagccttgcttcggatttatttgcaaaaagaatcattgctccaaatcaacagcttgctgacttgaagccggtgaaagcagccgcagagctgtcgttcttggatcttcagcagctttccgaagaggcgagcttgaatcagataccagtagaggactggaattatctcccaaacacatataaggtgaaaaactcaccatttattcgaaacgttgcgaatgatgatttgctcgtcgattctctcaaagacacagttaaggagaccgttctgaggccggccttgattcaaagcctcaagggggttttgacagcaggagtgctcagatcgtggaaatatgccacagagaagaggagaaaattcaatcagagtataaataatcaatcataa
>OGAPO_96360
atgtcgcttacagcaacagaattgaattacctcatttggaggtatcttcaagagggtggattggaagtgagcgcgtatgctttgcaagatgagaccaaaataaacgaatacgacgataggtacggcgatagaattccacttgggtgtttggtggacctcgttcagaagggcattttgtattacaaggtgaatgatatgattcaaaaaggtggtgagattgcctctgaagatatcataaacatgaatttcaatcttttgaattcaatatcccagtcgtctgatggagttgaagaacgcagaattgagcctacctcagcgatcgctaataatacttcacaaccagttccattgatcgcgaagaatgggaggatggaggacgataatgatttcaccgtggtgctgaaaaacagctttgtttttccagctagtctggcgagcagctggcatccccaacagccgaacatgttggcttggggacagcgagattctacctctattatatgcagtctcacctgggatgactctagtaaagctcttatcccacaatcgcaaccgcttccacatccaccatcctgcaaagaaactgtctctatctcttggagccccaaaggcaatacgttaatgactgcgtctgaaaatggagagcttcgtctgtgggactccaatggttcaataagatttattatggcgctacatcgttctccagtgctgacaatacgatggtcgcctaattccgcatatctactaaccctcgatatcactaacaaagcagtggtgtgggactctcaaactggacaatcaattcagcatattgctgacctgtcaacagataatacagacaaatgtttagggaccgatgcatgttggatagacgataccaagttcgtgctaccgggcttagattattcgttatatgtttaccaactgggagatagccaaccgatcggtgtcctcgcgggacatactgatactgtctctcttataatgtacaatagcgagctccgccttttatgctccgcatccgacgaccaaacggtaagaatatggaaaggaaactccatcaattccttacaagtgttgacgggtcattcgcaacctctcacttatgtcagctggtgcaaactggaagatggaaattggtgtgttgtcacctgttcactagacgggtctctcaaaatttgggactttttcaggaataaggtactggactctcggatagttgacaatggctccccaatattagtggcctctttgtctcctgatagcactaagctggctactggagactctgatggtaacataatgttctgggctattaccgccacgaggaaatttaagcaattgagctattatcagcctggtgaggttgaaaactccaatttcgtatctaccatcgactggaactccactagcacccaaatatccgtcggatatagtggaacttcaagttgtgttgtcaagattgtataa
>OGAPO_74478
atgacattggtaaacacagactccaatgtaatggaaacaaaactggctacattcaagacagctaagttctacaaaattccaccgccagaggtgattccagacactacatacaccgtggatgaaaataatggttcaaaaggatacaaggagacccaaataatacgatacaggtttcagccggagaattggcggttgaagcgctcaaactacctgttcaaaggatctatagagttacacgaactacaaagcttagatgcgttggagtccagtaaggatctctcctcggaattgaaatgtcgcctgactattaatgcccctggaatagaccactggggaactgcctattacgagagaatttaccacgatggtctcccggtaactaattacaaacaatcgagtcccttcatgacaattcagaagataatacatcagcactacgttgtgatactaacagaggaggacaaaaagatagctatagggatgatcttactagatttctttgacgatttacgacttacatcgaacctcaaggatttcgaggaaaggttcagaaaattgcttgcattcaaagacaactttgtcaacgagtctccgaagacaacaaaggaggaaaaatcagaaggatcacccaataaatttaatatcgatgaggatgacgaattcggggattttgtgtccaactaa
>OGAPO_74482
atgagtacagagccaaataatttagccgaacaaatcgaaaaggtggctcttgaggaaactgcggaggaaacctccgtcaatgaggcaaccgcagagggcaacaacggggaaaagaaaaagaaaaagaagaagaagaataacaagaaaaagaagggcggtatcaatcagttcttccccgacggtgtgttccctgaaggagaatggcaggagtataccggaagcgaagagaatttgaagagagtaactgacgaggagaaaagatatttagatcgtcaggctaacaacaaatggaatgagtttagaaaaggagcagagattcatagacgagtgagacaaactgcccaaaagaacatcaaacctggaatgacaatgactgaagttgcagagtcaattgagaatagtgtcagagcctacagcggtacagacgatagtttaaaaggtggcatgggatttccttgcggtgtgtctctcaaccattgtgcggctcattatacaccgaatgctggagacaaagttgttcttcaatacgacgacgtcatgaaggttgattttggtgttcatgttaacggacatatcattgattgtgcttggactcagactttcaacgagagatacgatcctctgctgaatgcagtgaaggaggccacaaacaccggcattaagaccgccggaatcgatgtgagaatgacagatgttggtgaagccgttgaagaagtgatggaaagctacgaggttgaacttgacggcaaagtttatcctgttaaatgcatacggaatttacaaggacacaacattaaaccgtaccaaatccatggtggaaagtctgtaccaattgtgaaaaacggtgacacaactaagatggaagaaggagagacatttgccattgagacattcggatcaacaggtaaaggctatgttgttcatggtggtgagtgttcgcactatatgaaaaacctggatgcacctcctaatgcgcctattagactcgatagggccaagaagttgatgcagacgatagacaaaaacttcggctctttgccattttgtcgcagatatcttgatcgtatcggcgaagagaaatatttattagcattgaaccaattgtgcagagcaggactgatcacagagcatcctccacttgttgacgtcaaaggttgttatacggcacaatacgagcatacaattctgctgcatccaactagaaaagaagttgtttcgagaggcgatgactattaa
>OGAPO_15100
atgggaagatcaaatccggtgtcattattcaacccattcgctctcagcacctttggattttcctccataggatggatcatcacttttgcaggatgcattgctacaaacacccaaaatagcggtttcccaaagttcgcatggtgggcagtcgttttccaactgttgctcttgatcgttattgttgttctgtacattacaaacaccttccattatcatagatttttcctgacctgtgccatcggtgtcgcattcgtgtacaactccaacgcgaccaacaacttggtttacgacacgaactcagccccagcagctgccagcgccggcttcatcatccagtgtattgtcaatatactgtggctattttattttggatccgaacctagttcacctattatctcctatatcgattcattcggaagcagcgaaaacgtgatgttgtcttccaaacggtcgaaatccaacagaaataccgccgggcagtctcagattccgcttgacgaaccatacaaggacgagactatgggatatgctgagagaaactccgtttccaacgataactcgggcttacatgaaaatccttttaatactcaaagctatactgcacaactcaatggactagaaaacgcttccactacgaatagggcttccgccttgccggaagatgattatcctatcactgttagaggattgtttgattatgatgcaagccctgacgatatcaacgaactgtcgtttaaaaaaggcgatattttccgtgtcaaagacaccgttggaaactggtggcaaggtaagaactcgaaaggtgaaatcggtatgtgtccaagcaactatctcgaagttattgggtaa
>OGAPO_45032
atggatcagccaatcgttctcgaccagggtaccggttttgttaagattggaagggctggaaagaactttccagaccatacctttccttcgatagttggaagaccaattttaagggctgaggagcgcacgggagatattgaaatcaaggatatcatgtgcggagacgaagcgtctgctgtgagatctgctctgcaaatatcttacccaatggagaacggaatcatcaaaaattgggaagacatggaacacctatgggattatgcattttatgaacgaatgaagattgacactacaggacaaaaagtgctattgaccgagccacccatgaacccactcaagaacagggaaactatgtgcgatgttatgtttgagaaatacaattttggcggagtctacgttgctatccaagcggttcttgctttatatgctcagggtctctcttccggagttgtggtcgactcgggcgatggtgtcacacacattgttcccgtgtacgagtcagttgttttgaaccatctaactagaaggctagacgttgccggtagagatgtcaccagaaacctcattaacctactgcttagaaggggatacgcctttaaccgaacggcagactttgaaaccgttagacagatcaaggagaagctctgctatgtctcgtacgatctggatttcgatacaaaactagccaatgaaaccacagttttggtggagaattttgaactaccagatggaagagtgatcaagatcggctccgagagatttgaggctccggagtgtttgttccaaccatctctgacagatatagaacaacctggtgttggagaatgtttgttcaacacaattcagtcttgtgatgttgacattagatcaacgcttttcaagtctatcgtcctcagtggagggtcatcgatgtatcccggtctaccttcaagactcgagaaagaactgaaacaacaatggtttacgaaggttttgaaaggtgatgcttccagactcgacaagttcaaagtcagaattgaggatccaccgagaaggaaacacatggtctttattggtggtgccgtcttggcaaacatcatggcagacaaagaccacatgtggatcagcaaacaggagtgggaagaacaaggtccaagagttttggagaaactgggcccaagataa
>OGAPO_74491
atgcagaatccaatgagtctcgaggaaattgtctatctaccgggaagctaccaagatgatcacgaaggcaagggaatgatattgcaagtgttagattttccgtcctctttttcaagtttaaatgattcagaattctcacttctggatatggtgtcacaaaacgagaatgctgatcaagagatgcttgatatcatggatagtttcacatcgtttccgcaagcatcgccccaagagcacgattctgttcctacacctgacaatcacatatttgagtttcagacttttaatgactttggaaagtctgctttgtcactggaaatcacccctacttctagcctagcgcatgataatgactacatctactctaaagactggccgattggagaaagcacggcgatgctggtctcaatggcaaccgaagaaccgaaaacatttcgcgaatgggatttagtgaccgcagaagcatcaaaaatggactcatcgccatttcctgaagagcaaaaagaagaatgtctaagtggaggacaccataagggtggtaagaaaaccaagtacacaaacctgcaggtttcctttaacgagactattccagagaagcttaatcactggctcaatcagcacttttatccatatattcagcccaatggtatcacatatgccagatttcgcaaagtgccagaaaacgatgagtatatctacaagagaaaccccaaagctgagatttgccttccaccacggtactcaaattccagtgctaactactacgagccattggtggtgagatacagaaagtcacaccaggagcgaggtcaaggagacggcgaggggctgtgcccatattgccaatctgacgatttgagcgagctattttttgaacgaaaagattcgaattacctccatcacgtcactaaactacatggtgtctattctaacggaatggagatgccttttcctcgaatgattggcgaagctttggagattaagcatctcaagactcgcgggagaacagagcgccgagttcatagcgtcgaatgcgagaaatgtcacgaaactgtcaagattcagcagctggactgcgataaagagggaaacaagtttttagcatatttccgtcacatgttagttcacaacgaaaagaaaaatgtgggcaagcgcacttcaaaaattagtttattcagttaa
>OGAPO_84162
atgagcggatatcaaccgtacagcaattacacctctgacgggaccgggtacggcaactacaatggaaacgagacatccagttctcagacacgatctgctgtcactcagtctctcattccggtcactataaaagagatcaacgatgccagccagtctggaccagatgcgcctttccagacccatgggctagaactatattacgttgcctttgtgggtatcatcagggaactcgatgcatctcaagctcaatcaaccatgttgaagattgaagacggaacaggaatggtgtcggtgagaaaatggaatgacgaagaagggaatgaatcagactcgtttgcgatcggcgaatatgttaaagtggtggccaccatcagggaattttcgggcaagaaacagattcagacacaaacagtccaaaaaatcaaagatttcaacgagattccctaccatttcctcagtgccatcaaaatctaccttgacaactcaggatcgacgatagttggaaaacattccaagactgaaaatggggatagttctctttttgttggcaatggaagtggtgatggcgcaaactctcctcttgaaaagatttttgagttcgttcaggaaaacagtgctgtgatgaccgacggtgttcctcttcagcttattgcacagaatttcaacatctccattgaagaggcagagtccaagattgccactttggttgacgatggcagaatctacaatggctccgacgacactaatttcttggctgtgtaa
>OGAPO_15107
atgttgaaaatcaagcagccttccacctcttcggaactcataaaccttctgtcagacgctacaacacagttgaaaacatccataccaaatgctatatctctatctgcaggctgcgatctgttcacaagatttgttctgcgaaacacacatttatattcggattgggaagcatgtcgcacccatctggtcgagaacggacagctgtttctgcaaagagctaaggagagcagagagatgatagcgcaagtgggcctcaagttcattcaagatgatgatacagttcttgttcatggttactcgagagtggttcaccatctgttagttcatgcaaaacagaaatttgtgcggtttcgtgtattcgttacagaagcgagggtagatcaaagcacaaacgatggaatacgaatggcaaacgcgttgaagcgtgaaggaatacctgtttgcatgatcaacgactcccaggtgggctatgtgctcaacaaggtggataaagtattcatgggagcagaaggtgtctccgagagtggaggaattataaacagaataggctcttatcaaattggagttttagcacacaacgcaaacaagcctctatatgttgtctcagagtctcacaaatttgttagaatgtttccgctttctcctgatgaccttcctgtgccgtcagaatacgcattgactttctccaccgacaccaatgacggcttcaatggccaccatcacgtcgacttcacgcctcatcagtacgtcactgctcttatttccgacttgggagttttaactccttcagcagtttcggaggaactcataaaaatgtggtacggataa
>OGAPO_96404
atgccagagaaacgaaaagctgcagagctcgaggagctcgaaatcaaacttgatgaaaaagcacctctatcaaaaaaggaggcgagactgctcaaaaaaggaaaaaagtctatcgatgaaatacaagcgaagaaagctatcgttgttcctgtggaggaacctaaaactgctaataaagagcctgaaaacaaggctaaaataggtatctggattgggaaccttgcgtatgatacaaccagagaggatataatcagttttttagttagaaaaagtgaggaaatggaaccagctattgcggagaacgatatcactagaatcaatattcccaagaagaccgcacataaaattaaagggtttgcttacattgacttcaaatcacaggaacatgtggaaacagccattggtttatctgagcaagaactgaatggacgcaggctgcttataaaagatgccaactcttttgaaggaagacctcaaaagactgaagaatccctatccaaaaatccaccctctcgagttctatttgttgggaatctctcttttgatacgacagaagagcttttagaggatcacttcagacactgcggagaaattgttcgaatccgaatggctacgtttgaggattcagggaagtgcaaaggattttgcttcatcgacttcaaggacatcgagggcccaactaatgctctgaaagacaaatcggtgcgcaaactgatcaacagaccactaagactggaatacggcgaagacaggtccgctagaaaagtcggaaaaagagttgcagatagacagacaattgcagaggacacaggagagaggcaattgcctcaaagaccaacagagcacaaggttgttgctagagagagaagcacgggatttcaaaccaagaagcacaacttcgaaaaaaatggtagctatagcacgcatcatgaccagtccaaaagagtcgcctcttcagtggtattggcgaacgccccgagacagagcgcagccatagtcgagcctaagggtaagaagattaaatttgattaa
>OGAPO_15110
atgcaattcagaggcacacaatttccaggtggtaggaatgattcctttggagcccatccacggtctcaacgccaatcatctttgggaacatccacatcatccgcgttggattcgatcgcccaaatgattccctctgagaatccgtatgtgatgaagtttgaaaagtttaccaagcaggtggaggaactgattgatgggtacctgtcaccagccaaaccatatgtgccattcattggaagatttctaattgtggccacattttttgaggattcgcttagaataatgtcccaatggaaggagcaggtttactatctggcaactttcagacatctctatgagtggttcgtcaagctgttcctgctctttaatatagtttgcatgattaccggagcagtgctagtcatccttagaagaaagcccgaaatcgctactggactcctctcctccattgttctacttcaagggcttgtctacggacttttctttgagccggtgttcttcttcaggaacgtgtctgttattggcggtttgcttcttgccttgtcagactcgcttgttgtcgataagagatctttgcttatgcctggcctaccaatgatggagtcgaaagacaacaagaaatattttttgctggtgggtcgcattatgctcatagttttgtttttggccttcactatgactatcaaatggaccatcatcaacttcctcattatcttgattggccttgtgtcctgtgtgtcgatcgtggttggatacaaaaccaaatttagtgcatcattcttgactcttcttctcacagtgaacaacatgttgaccaaccactactggacttatggttacaaagacaccagaagagactatctgagatatgagttcttccagaccctcagcatcgtcggcggtttgttactgatcgtggacactggagctggagaactctctgttgacgagaaaaagaagatctactaa
>OGAPO_15112
atgtctttcagaagaaggggagagatcgttagcggcccaacttctcaactagtcggagcccgagcccctagctctttaatctctagggctactcctaatagaggggctggcgagtacgtttctcgagcagcctcagcagggggcacacccaagagaaattctgaaaatgcattggctaatcatgtcggtgtgaaaccttcgatccttacgtcgcagccatgcatatctaccggttccagtgacatagacagtgtattgggtcatcagggactacctttggggtcctcactactgatagaagaaacggggaccacagattttgcatctactttgacaaaattgtttctagctcaaggcattgcacacaaccgaatcaacccgtcccagcccaatacccacgatgtcttggtgggtttggaccagaactgggccaaaggttttcctggaatatacaaggggagtaaagaaagaaagaaggaaaaagtccagcaaaacgagtccaaggttagtgtctcgaacatagtgaatcaaaataatgatctgaagatagcctggcgttatgggctgaatcaaagaaaaaatgagagccacgatgatacaatagaccaatatccgcactataataaccaattcgacatcacctccgtgctaacagtcgcgcctggacctcacgaactaacatgtattcccaatgataatttttcaagaatattgaagcggatcgaagatactgtcatcaaacaacccagcaaaatagttagaattgcagtgcctttgtttctaaacccgttggtttaccagaacgagactagcgcaccagaaattctgaggtttgttcacggtctgaaacagattctcaaaaaatatccaaatcaggtcgccctattcatgactatcaaccttgatctgtaccctcgaaataatccccttattggctacattgagctactgtttgattctgtcattgaactgcgtccgtttgaccctcagctgcacgatttaatggaacgagtctacaaaaaccgacctgcaaaattgaagcatggacacttgaacgtttacaaactacctattttgagcgagtctggccttatgtgtgtccaggagatggaatacagtttcaagaatgggcgaagacgctttgagattgaaaagtggagtattccggtcgaggacgaagaaactactgatgacaagaaattggagttttaa
>OGAPO_74505
atgtcaaagccacttaaaaattcatccatcgccaaactcgtcgatccaggagcagtcggttccgaacaggtacagggaggccatgtgaagccggaactatcgaaccaatttgcagcgcccacatcagcctcttcgtcgtcatcattttcgtccaacggtcttcagagtcagcaagcggctcagcaggccaacatacaagctggcgcaggacagtattattccatgcaacaacatcagcaagccccgcagcaatatggagctagttttttgccccctccaaacccaattaacatgcagcaggcctactatattccgttctttccaaacccctattataacccttcccagcagcagcagcagcaacagcagatatctcagcagaggttttcctctaacgttcaaccgagtggaatgccttcaaatggcgccttgaaactcccgactttttcgggaaacagcccttattatcaaaaaggcagccagttggcacaggcttcgtcgagtattgagacaccatcacaaaatatcatcgcttccagcccatacatagaaggttctgaatctggcgctgctctcaaacctaatccctatggtaactcagaggctgccaaaagaagcctgcagtctattgatccggagaacgaaaccaaaccctacaaatgctctcaatgtgattgggctttcatccggcacagcgaccttcgccgccacacgagatctcatggaaacccagaatatcactgcccgtactggcatccggaatatgctacttgtccacatagaaaccagggatcgttcaatagattagatgtcctgaaaaggcatctgcgtctagtccattttgatcccgagattaaagaacaaggaagggatgggttggtgagaagacaggatgcaggtacatgtctctcatgcggcaaatattttgccagcagcaaagctttcatcgaacacgtagacgactgcgccctcaacactcccatggagcaatggagatacaagaaaaatgggattgtaacaagtgtgaaaaaagagagaggaaaaccatttgaagacaacttaccgcaaaactctgaccaagaattccctggtaacatcgagcaaaaggtcatcacggggaacgaaatactagtgaaatcagagcgtacgaaattcagggattcaaattcgaccgagtccttagatactgatgccacaacctctaaaagactggcttcgtcgcttgaaggggctaaaaatggcaatcatgattacctcaagcggccaagagggagaccaagaaaacttgtgtcgtaa
>OGAPO_15121
atgtccaaagctatcaaaggaacgattctctgtttgcatggttatgcccaaaacggtccagtcttttcagctaaagcctcaggtatcagaaaagctttgaagaaaatcggataccacactgtcttcgttcagggatctctcaagattcaaaaagctgatttgccatttgaggtacccccaagcgaaaattccgaggacgaatttgactaccgtggatggtggcaacccaatgatgactatgacctccaaccagctctagatgcagtgaagaaatactacgaagaacacggaccattcattggtatcatgggattctctcaaggtgccggcttggccgctgttgtgtgtaacaaatatgccgagattgttggacaaccaaaagctagcgaggaactcaagtttgcaattttctatgctggattcaagctcaagcctcagaaataccaaaaatactacgagaacaaaatcaagctcccgactcttcatatttttggagaacttgatactctggtttctcccgacagagccgaggcccttgttgaaagctgtgaaaatgctactgtcttgaaacatcctggaggtcactttgttccaaatacgaaggatttgattagaaaagaaattgcctgggtggagaacgttttgagtgagtctaaagaaaatcctgactctaagaaggacgaggacaaagaactcgagacgttgagtgaagaggttggaaagatgggtgttgcataa
>OGAPO_74511
atgggtcaaatcaaagtggtgcctcgattgaaacctttaccttattcatcccaggatttgcagctggagcttcgaaagccaattctcaataagcaagcggctctcgaaaatatcgaattctactctaacgatgacaatccaaataataaaagaggattcaaatataaaccatgtcgtccaaaccctgcattcacctcaatgatgtattctactacggatttcccaccgttcaattgccgactctcatattttgataagtctccaggaatattagtcgatgagaatctgaccactgctactgctattcaaggatggagaagcgcgcgagcgaatgccgttataagagaagggacttggtatatcgagtacagactcatcaagtctaatgatggagagagccatgtcagatttggagttgctagaagagaggctagcctggaagcccctgtagggtttgatggatacggatatggatttagagacaagtatgggcagacggttcatttaagtaagcagggaaacttcctgcagaacgatcaatttcagactggtgatgtagttggactgctcatctcattacctgatatgaaaacacaaaggcgactggctagtcagcaagtaaatcagcaaacagttggacaacccgatatcaatattcctgttaacaaagccattgagttagacattgtgcgcgaccaaatccccatcaaatataaaaatcagctatactttgaacaatatgactacactgcatcaaaagaaatggagcatcttttgaaccctgtgaccgtgtttggagaaaaagctgtgagagacacggtaaagtttgagccatgcaagcttccaaattcttcaatcacagtctacaaaaatggaaagtgttgtggagttgcattcaaggatctgaatgcttttctgccgcctgcttccgaacagaaacaaggcaaggaagcgaaaggtaagattcctgaaactaaagatgatggttcgctaggttattatccaatgatcagctgctacaaccatggaataatccagctgaataccacttcgaacattgttgttcctgaagatctcaaagacgcaatttcgaatggagaagtcaaattatacaatgaaagatatgaggagcgtgttctagaagaatatgtgtacgatcttgtggacgaggtgaccaacgagtatcttgatgacatagagcgcatgagcatgcttcaaacctaa
>OGAPO_5931
atgacttcgccaatgaccaacgcgtcttcaattcaggacttggcagacaagatacccattttgcgctctgatgacactttcaaacaatatgttgacgagtcgacctccgttagaggtctaaagcttgacccggatatgttaaaggaaaatcctgaagcattggccaacttgaccaagaataacgagaactacctcaataagctcacataccaatttcttgagactgagtccaaacagatattcttagggttcttgaacgagggacacaagctgactgcggaagaaatggacaccaccaaccagatgatcgccgaatctaaacaacgatacgaggaaatggaggcaaacatagcgagactccgaacagagatccatgtggggagcaggaaagttcttaaatctctggcagaagttaatcggctcaataaaagcatcaacgaacttaataacactaacgataatttgcaacaagaagttgatgatctagaaaaacagagcacagttaacattggttctcgccagttccactcatatgagcagctggagcagcttgaaagccagaccttagaggaaagtgcacaactagaggaggagttggaacagctgaaacatttcaaagaaaacagaagcgagcatttgaagcaattggagaatgatctgcagaatacgcaagcgtctgctaacagaaataaggcaatcctatcacaatctgtggaaaaacgccaacaggttgaagtggatcccaatctagatagagattacaagcacatggtacagctcatcgaaatatggaaatccatagcagatgattaa
>OGAPO_15128
atggtgaatttcattgagtttgccacactggcaagtttggctgccatgtgtgtcatggctgtcgaaaatactgcaatatatcgcctaggcgagcgaaacacccatgatcaaactgtcttgctctctcaaatggattccatatataaccttgcagatgagttcgatgtgtctgatttctatgacttagacaagttggaaaacgttcaagcattaggcattggaaaaactatggcttgtgacagaatggatagtaaccagttggtgattatagtaaacggagtcgatgaaccacaaacattctttgaacatataaagccagtcattttggttgaaggaaaggatgatcattcatcatatgagtttagaagtttcctttccagtctcccatctctgatgaaagaactgaactcaaatctcaagctgagcaagctgtcaagtcacatctcaattcttggccagaaccttaacaaggcgctttctgaaacatggtccaaggtcttcgacgacaaggaacacgattcaatatccttgatttggcgggaaatatctagcaattacgaaggctcgccttttaccaaaaggtcgctttccatcagtgacgaagaattcatcaatgagttgactcagctagagttcttgctgaaaaaggagctcctgacatcaggcgacaaaattgttgtcaatctccagtctttgacaaacattttcaagaaaacaggagagaattcacaggtgtaccaaaaatgcaagaaacttatgagcaagctgataatgtcactgttggaaaacaacgcgaaatacgattcaacggttgtggttataccattgcaacaacaaatcataactatgaagagcaaggatgacgccaaacaaggtatttctttagcaaaaagagattcttcaattgtgttcgctaccggaaatggatgtttcagctcccaggaagattgtttggattctacatcgacatgttcaggtcatggattgtgctcaaaagtgggtaagtgctggaagtgtgtttgttctgctactcaggactcatcaaccggtaaatctaccaaatggacgggtatttcgtgccagaaaaaggacgtcagcgcagagatgaacctgtttttgtggacaacagtggtccttcttttcgtatttgctgctggtatcaaactacttgtcagctgtggcaatgaggagttacctggagtgctgattgctgctactgttcctactaagaaaacgatgtaa
>OGAPO_96460
atgtcgagcactcttttcgatgatatttttagtgtccagtcggtggacagcgctagatatgacaaagtgtcaagaataattgccaactccacgagctcagccgatactaaacttactctcgatattaatacagaattatttccagtttccacaggcgattcgctatctgtgactttggcaaaaagccttgctctcgaaggggcggaggatgatcaaagtatgttctccaccaatggttcttggagaccaccaaagccaggtcaaaggtctttgatggacgaatacgattacgttatgcacggaacggtttataagtttgaagaagggaaagatgataatatctccgtctacgtctcatttggtggacttttaatgtgcttggaaggaaactacagatctctttcgtcgctcaaacaggaaaatctgtacattctcatcagacattaa
>OGAPO_10868
atgacgaatcttaagtgtgctcagctgccggaatcaggcgtcttgagtgcccctggtcttcggtcactacgaacaaaaaaattagaaggctttaattatgatcttcatgaactggaattgacccagagttgcaagctaactatctccgactttaagcatctcaagaaactctcagtgactgctatcgcgagaaatagcctgaagcaatatcgagttccattatcgtcgctcctcaacaccaatggccacaaactaaagctgcatgaacttaccataaaatcagcattgatctatccacaagaaccacagattctgcttgaggcgctagactttacgaaaatgcgagtgcttcgtctgatagatttgtttgagtatcccactttgagtttcccggagacggatattaagtgggaggaattgcgcgtctcagagtttcggcaatggatgtctcgattgtctcgattgtcagaaggtattcggcttcctcagagcacaaaaacgctattagaggcattgtcaccacaagtcaaagggttgaaggtgttagagttgcacgtatgcaactttttggccgaccacggtccccaatttatttcatcaattacagacttgaggactctcaaagtcaacattccctcacagcaatgtgtggatcatgacccggactctcgaattagggcatatttagagagtatttctttgcattcaaacctccgtcatctcgtcattgaatcaccgccaatagagatcttgttgctcgaacaatatttgtcgcaaatgagaaacttgaaatgtctcaaattatgtgttaaatcaattgaaccggctcgttttatttcattcattcgaaacttccccgaattggagtttttggatgtagcttttgatccaattcctttgaaagacatccaggagaagtatattgttgaagcgctaactcatggaccactacaatatgctaaattttctagctcaatctatgacatgagtaaaggaatgatcaaaggcaaacatatcatgcgctggttcgatgacaagcttataaatttgtaa
>OGAPO_96467
atgtctgacgaagtgccagcgatcaaagctcctagaaacaaacggttcatcaaaaagcctgacgttaaagcgagaaacgccaagcttgctgaactcaacaaggagttggacaagtacaacaaagagattgctgatttgaacaagcagatcgaggtcactgtgactccaaaagatgttctggaagagagaaagaggttgacctctgagctcaacacgatcatcaagcaacagagtgagatcaaaaacaagagaaacttgttgaatgagcagattcgagctatagacggccaaatgaagaaaaaaattggtgatttgcaggcccaaaactccaagaacagcttcaaaaatgtcgaggagattgataaaaagattaaccagttggaagatcttattggttctggtactttgaagcttgttgatgagagaagatatgtcaaggagattacttctttgagaaaactgaaaaaggactttggttccattgagcaactgcagaagtccattgacaatgacaagctcaagatccaagagctgaagaaaaagcagtctgctgtttccaacaaggaaatccaagctaaatttgaagaagttaccaagagcttagattcattgagcttgaaaaataagggcgttcaagacaagaggcaatcgttgtttgacaagagaaaggctctttactccaagaaggatggaatttatgccgagatcaacaaggtgagatcagaatttgatgctcagcacaagaaatttgttgccgacatggaggctgaacgtaaaagaagggaagaagaggaaaggatttacaacctgaccttgaaaaaacaagagttgcaagctgaaatcgaacttctgaaggagacctccaaaagacctgcgttcactcgcgagatcaccttagtggagactttgcttggccacttcgatcctacctatgttagaaccgacaaggagccattggaagaatcaaaagctccttcaaacaccgcatctactagtcgtaagattgaaatgccagcggatgctgtcatcatcaagaaggagcaggagaacttcttcgccggtaataagtccaagaaagaaaaaaagactcagaagaaacaatcttctaagtttgtcatcgagcctgatgtcattgctcagttgtccgagctgtccatcgctttgccatcgaaagccgacgagattccaaatacgattagcagcttgaaggccaagctggaggagttcaagtcaaagcaagaggaacagaccaaggagaacattgccaaagctgacgaaaaggcagccaagcttgaagctgagattgccaagattgatgccgaaatcgaggaggaggcaaaaaccaaagttgtgaaagcaagtgaggaggccgagtaa
>OGAPO_15133
atgggggagcaacgcgcagaagagaatattgtccccaagcctagaagaagacgaaaagtaactcagttcactgacaagctgaataaagggccttctttcgaagactttatcagcggcaaggctaaggatttgttggtggatcctctagagttagcacggaaagaccctgatgccaggttgccctcgtggctcaaagtcccaattcctaaaggtaaatcatttcattcgctgaagaaagatgtccgggagttgaaactagcaactgtgtgcgaggaagccaagtgtccaaatatcggagagtgctggggaggtaagaagtcagaagctactgccacaatcatgttgatgggagatacttgcacgagaggctgtcgattttgctcagtgaaaaccaatagaaacccggggccactagatccaaacgagccggaaaatacagcagaggcaataagtagatgggggcttggatacgtggttctgactactgtggacagagacgatcttcccgacggaggttctcatcacctgcgctctactgttgagaaaataaaagaaaaagctcctcaaattttagtggagtgtctgtcaggagatttccgtggagatttggagatggtcaaggtccttgcatcttcaccgctagatgttttcgctcacaatctagaaacagtggaagatttgacgccacatatcagagatagacgtgctacgtacagacagtcacttgcagtgttgcgcacagcaaaagaaacgaacgttgatctggttacgaagacttctttgatgcttggatttggagaaactgatggacagatcttgcagactttgaaagatctgagagagaataacgtggacgtggtgacttttgggcaatacatgagacctaccaagagacacatgaaggttgttgaatacgttactccagagaaatttgagtactggaagaacgttgccttggacatgggattcctttattgtgcatcagggccgctggtgaggtcctcttataaggctggagaggcgttcatcgagaatgtgatcagaaaacgaagacgtaacgtgggtgtatctcgtgaggtagaggttggagacgatgttttcgtgtccaaggaaattataagtaatatttaa
>OGAPO_44597
atgaatgggcagcctgcttttcccaaagatggcccagctgttttagatcaaacacaagtcaaattgaattacagtccgataagcgacgagtctcttgttccaaaaatacatttgtgtgttttggttggcaaagactcccctcaactatttgattgtccgcaggctaaaaggtacgaggggaataatcttgatgcggcagtacgcaagctgcgcatgggcggaagattgatgcaggcgttcacgcaggatgatatgtatttagagaagttcgggtcgagaagcttccgattcgtggaagaaaaaacccggagcaccatcagctatgttgaggaggcaaaaggtatcctgcgcaacgagattaaaatacacgttattcggtcggaccgcactgttgctgaactccgaagccctgattatgcacaacaaaacccaaaggcgaaaaaagctggcgagctcttcggcattgcaacggatgctttgaccaaatatggtggcccgtttgcggaatcggcaacatctcgcgtaccagctatggcggctgtcatgattttggatgctcactgggataagaggcagaacttaattttaggacatgccgcactaggtggtggaaatgataggatcaagcttgcgatctttgggtcccacggacttcactcttggccaatgaatatggagtccttgcatagagcattaactgacaccacgccgatcagcaccaatgaggtggcaaatgattgcaaccaatgtggtactgcttgggagtgcttcacattgactttaggagcatttatgcacgaaataggacacttgcttggttgtcctcatcaaagaaatggagtcatgcttcgtgactatttaacattgaaccgcaagttcttagcgaaagaggcgtattgtcagcgaacaaagaaatccgagtggggccccgtgctcactagcgcagaacctggatggcacagattggacaaaataaggtttctctatcatccagcctttgctgtgcccgctgatttctacgtggaatcatttagaccaactgcatttagatgcaatcaaggaatgaaactgcctacagatgcagtgtgtgaaatatccgttctggcgatcgatatagataccttggatttggtggcaccttcaggaatttatctggttgagttcatgacaggtgaatttccggacttgcaatacgagttcttgccagtgttcttgaagggtcggggctgcctcccagtcgtccgcttatccgtctcccaaattgagtctcaactaaaatccaagaaacccattcatgttcgagttcttgcaagagggtttctacaaaaagacattagtgatttgcggaaattacttattgagttgagttctcccgtgttggtcaatggtggtgcattgtctcttacgaaaagcgaggtttacggaggggatcagggcagtgacttgatggtcacttttcctgataagcgagtcatcgggctacaagttacacatggtttggcattggacggaatcagagtccttttcaatgatcgaagctatctggatttcggaaacttcaaaagtcatcattcagatttttatttggaggaagatgaaattataacaggattcaacattcgttgtggagcttgggttgatgctattcagattttgaccaacaagaaatcgagtccaatgctaggcggaacagggggaggtgtgcgtcagttttttgtgcctcgaggcaagaatttgtatggattctatgggaagatgtccaattggtgcatcggaataggatttttgtatggctaa
>OGAPO_5950
atgagttttgctcgcgacgatgtcattgttccgtgtgccaaccttccattggacaccccctcgagaatcaatgagctgcgacataccatcagccccaatcatctgatgaattctgcccacaacttgcacgagttaatcgatcaattgtttagtttcgtcaaaaatagccgaagtaccgatgtagctagcatccaagaccttctaaagactggcaaggaaatcaagatattcgagggatgtccctggtccaattacaaggccgtcaaaacactggactggactgcttatgatgaaattgttgcttcatccatttcaatcatgcagatatatcatctattaacattggaagcactcgaaaaacaatacaactcaaacgatttcgctgacgaagtatggagaaaaatatctaatatgcttaagagcgcatttgggcttgcaaatgaattccgggatcaggtgtccgaattgcatcgaccccacttcgattacatttatcatctgaaccagatattggtgcaactcctgatcattttcaagaacatttacgttacacacagagaaatcaaggctaaatttggtgtttttgatcaggttccagagagactgaatacttatgttcgcatactgatatttgtttacaatgaatgtgcagttttggaacaactgagaaagtcctcgcaagttgggactttgaaaagatttgtggaaattctattctcatactatagaagcctcttctattatcacaagaatgagttagggatagccctcagtatcagcagatatggccttgcgaacagcatcgatcaatccaaaatcagatccaagttgcatatcaaggcgaaaaattacaatgttaaagacaagcacctttggagggaagaaataaggcttatgaaggaataccaaaactcagcatttccagctgcatttcggcataatatctctactgtcgttgatatattgcgcattatgaatgccaagtatgagaaactcaacaatagtatcaactttcaggaagtgccttcccttgaagaagtgaaacagagatacctatttgattctgcagacttgccgtcgggacttcaagtaccgctggaggatatcaatcatttcattccaacgtgtctggcggaagcccctaacgttcaagatgtttacttttaa
>OGAPO_91802
atgttttccagacaattgctgagattcgcaaccagagccactccagcttttagaagattcatcactttcgatgccgcaagccagccaagaatcagaattggctctactgttccaaatttcactgctccaaccactcacggtgacatcgacttccacaaatacattggtgactcttggaccgtgttgttttcccacccagctgacttcacccctgtgtgcactaccgagttgggtgcatttgccaaattgaaaccagagttcgatgccagaaacgtcaagctcattggtctctctgctgagggtgttgagaagcacaagtcttgggttaaggacattgaagaagttgctttggacaacaagccattctcctacccaatcattggtgatgaatccaaggaagttgcttacttgttcgacatggttgacgaggaaggcttcaagaacttgggcaacggccctgtgcaaaccattagatccgtcttcatcatcgatcctgctaagaaagttagactgatcatgacttatcctgcttcttgcggtagaaacagtgctgaggttttgagagtcattgatgctttgcaaactggcgacaagaatggcgtcgttacacctattgactggactgttggtcaggatgtgatcatccctccttccgtgtcaaacgaggctgctaaggagaaatttggtgacttcaaggaggttaagccataccttagattcaccaagctctaa
>OGAPO_15136
atgtccaatatttcgataagtggatcagtcaacagaccagaggtgccgatgatcgcaccaaaagttgaaaccgacgacgaatcagtgctagccgactccccatatgctccaagacttaaaagagcgttttcctcagcagaaagcgctagcaatccgaaaaggaccaaagatgaggaaaattcaccctcatcttccggccatgccgctggccaccgcccagtgacctcatgtactcactgtcgccagcacaagatcaaatgtaatgcttccgaacgctttcctgttccttgttctcgctgtgagcgcatggacttgaaatgcgagatagacccccagttcaggcccaaaaaaggctctcaacttcagtctcttcgtaatgatgtggacgaactgcgaaagaaaattgagttcctgacgaaaaatgaatcactgatctccaatgtcctccagtcctcaaacccagatcttttacaagaactgaaggaaaagaaaccagtacagaatttccaaccttcacatgcaccgtctaccgtcgaacaaagtcagggccctccaagacccgcagtgacggagctaaacccccttcctgtttcccagacaaactcggtgaagagcaacggttcggtatccgaattcatattgggtgacgtgaaaatctcgtatgagaaagccacagaattacatcaaaggttcatcgttcactatctgccttatctacccattatgatatcgaatgattgtgttcagctgtatcagcaatcacaacttctattctggaccgtgatgctcactgcatgtctttctgaccctgagccatctttatacatttctttggcgtctctcatcaaacagcttgccatcgagacatgctggatcaagactcccagaagtactcacattgtgcaggcgcttctgatactgggaacctggccattacctaaccagaaagttttggatgactgctcctacagatttgttggactggcgaaaagtttgtcacttcagctggggttgcacagaggcaaattcatcagcgagttctctagaacccaggtggctctcccggatgcggaaaaatggcgcacaagaacatggttggccgtgttttttgctgaccagttttgggcatcaaacctgggtctcccgtcatcgatgcagacagattttctgctcgagcaggcccgtattgaccagtcgctgccgaagaatttccgatgcttaatttcgttggccatattccaggcaaaactcgtgagtgtgatgggatcgagcgtgacaagtcctgacggtctcatggacccgcggaacagagcaggggctctggcaatcttggaaagagagcttgaacggttggcgtacaaactgcaaattaatgatatcgtggtagaaagctactatctttatgtccagctgatggtgtgctgctttgcttttcttccagagacgcccagcgaagatcaaaccaaatatgtcacgcaagcttacctttctgcaactagaattattacaatagtttcaaaactgactgagtccaggcaactcaccgaatatcctatctatgtgcgacagtcggtttccatggctgcttttgtactattcaggctccatttgacaccatatttattaccgaagtacatcgactccgccagacagtcaatcgtcaccgttcaccggctgttccgcaatatgctcgctgcttggaaggatgttgagaatgatatcagccgaactgccactgtgctcgaaaagctcaatttcgtcatcatcacacatcctgagcttttcacagacacagatggtattatcgcaagaatgcggtcccacttaacaggctcgttgttctacgatctggtttggtgtatccatgaggctagaagaaggttgatcgctgaacaaaacgcgccggtcaaggaaagtaaaccgaaaagcagtcgcaaagtgctcccattacctttttacaatcaaatcacgaaagacgacttcagagcaattactaccacaacaccaaatggaacgacagtgactacattggtgcctactcaccaagcaatttccaatgcgcgggcgaacgcatctgctgccggattgtcagatcctaccgaaatcaacgggattcctcttgccatgctcgaggccactggctctctacctgacaaaagcaaaaacactggaaatggcacgcattctgattcaatggaccctccaaaagttcaactacataacaagatggccacgaaagcacggaagagaagcaaaagtacaaatgctgccggtgtcccagcaagacctattgccccagcgcctcctaaaacaccatctggaactcctctgccgatggaacagtcgctctttggccctcctgtagatgccccagtgatgtctcaattgccaccacaggtagtgtcgcaaacaccctctgcttccaactccagaagcaactcgaatgagcaatcgccaaactccgatgtgctaaccaacaatctgttcattgattccatatttcaacaacaaggcggtgctaattggatggacaacacggatgatttcttgggctggtttgacataaatatggctcctgaattttaa
>OGAPO_91805
atgagtgaagactgcgagattgtgagacagaagctttacaatttgccaacgaaaaacgctacggagcttgcacacgagtttcagggaagtaagcaaagtactaatcagctcgacaccaaaggaatcgatcctttgttgatgtccagattacgggatccatcttgttctcttaatatcattttaaccaaaaacaaattgctaggaactgcttctgatcaaagacttgcggaactgtatgatgtcgccaaagagctttttgagctaacttaccacagaattccagagaaacactaccttgcgtttcttgggggagcttttagagaccaggacgagtcagatacggatatcgacattgttcgatgcttctacatgagtatgttcacatggaacacagacttattagactctttacgagtcttgtgtcgtaaactatttttcaaaggtgagtcgcaattcattgacaagatcctcgactcttttgctgatagttggttttacaatgcgggcagcacgaagcccaaaaaactatatgggaactcaaatggagtgtacttaactgcctattccttgatcctgtccaacactgatcttcataccgcggaaattgcaaaaacaaagaagatcagccgctctaagtttgtcaaaaacaccttcgaggcattacaacagaaccaaattccgattgaagatattgacgggttgcgctatgagcttaagaagttctacgaaagaatctcagagcggaagttaagcttgtttgaaccttcaaattcgcactccagaaccgactccattgcatcccatgatacagaagtcacaatattccaaaatagatcgtcacaaagtgatcagacttctgtctacatttccgacacagataacgctactccagcaagctcagagaatgccacaaagtcatttggttttgcaaaagtcattatgatggagaacaatttgaagaataagccaagtcacaacaggaaactttcgcttagctccaactcgcagcacttggatgagaactatgagcctctcaaggatgaacaaacactggggtctggcccgatagtcaatcatattacagagaacgacaacctacaattagagctcgtagggccaccttggtctaaggaaggtatccaaagtgttattttaccagaaaaacttctaaatagccttactggaatgctatctttgtcggcattcaagccctcttggaaaagcctttttgtcgtcatttttgaaggggagctgaagttttttagattcgatcagtctggttcaaatgcagggaactttggtgatggtcaatggtggaagtttgcaacctgtgtgaatacaatcaacctctgctcttgttttgctcaagttgttgacaaaaagtcccttgtttatacatcgatgatcaaacatcatggatatgctcgcagaagaactgggcttgaaacttactggattttgaaaatacctgtaccagacatgattaccagtgctgatcactgccagggttaccagagtgcttacttctgcgctgggaccccggagactgctcaggagtttgttgatacatgcaatttttgggcaggaaggtcgacttctatacctccagcagaaactctgtcgtctttagattttggctggtccaaaaagacaatgtcagttttaagggcaaacaatgcacgtgaagccgaggagcatctttctagattcaagatcgcaagctggatacccatcactaatggtcttgtgccaagcaaccttgaattgtcggaacaacttgcaaaagttgagacacactgtaaggaattacgtttggctttaaaacagctaaaggaaatggaaagagtgattccgcagctagactcgttgactgcgaaaaacgcggggacgatcagtatactgtctaaaattttcaacgggtcagataaggtagacaagcatttggtggcgagaaatgtaagtgtgatgagagctaattacgtgaacaaacagaattaccttgctaacgagcttctcagattcaaatactatgcagatattcttgagaaggccgtcacattacgccacaaaatgtttaatgaccaaattgtataa
>OGAPO_96493
atggtccttgtcgccgctggacaactttgtgcttccaatgttttgaaagacaacgctactgctgcaatcaatttgatcacaaaggctgcaagcttgaaatgtaaggttttatttttaccagaagcatcagattacattgcacggaatgcgcaacaaagtaaggagattgtgaagtccgtctcagagtcgccttttgtgttggccattcaaaaaaagttgcaagaacttcacgctaccgggagttcgctttctgtgtcagtgggtatacatgagccttctgagacctctgaccgtgttaagaataccctgatatggttcaacgaagcaggtgaaatagttcagagatatcagaaaatccatcttttcgatgtggacatcaagaacgggccaattttgaaagagtcgcaatcggttgaaccaggatcgaaagtccttaaaccgtttccaaccgcaatcggcaacgttggattagggatctgctatgatctacgttttcccgagctggccttgagattgagaagtgaaggagcccaagttttaacttatccgtctgcttggacaatgaaaacaggccctcatttccaaatcttggctcaatcaaccgccatttttactcaatgctatgttgtgatgcctgcgcaaaagggaaaacacaaggttgaggacggaaccgtgactaatagagagtcgtacggccatacttgtattatcgatccttcaggaactgttcttgctcagtgcacagatattgatgatgtagaggacatatgcattgccgatatcgatcttggtaaactggagatcgttaggaaaaatatgcctctctggagccagagaagaccggatgtctttggctacaaagtctaa
>OGAPO_22633
atgctccaatacaggactactggatataatggttatgcgtgcaaatattcccctttctacgacaacaagcttgcagtagccactgcagccaactatgggcttgtggggaatggaaaactcgtcatcttgtctattcaagacaatggcatggtggtgcaagatacagagtttgagacccaagacggtttgttcgacgtggcgtggtctgagattcacgaaaaccaggttctgacatgtgctggtgatggctccatttctttgtttgacatttccctgcaaagattccccattcaaagataccaagagcataccagagaggtcttttccgtttattggaacatggtagacaaaggaattttctgctcctcgtcctgggacggtacgatcaaagtctggtcaccaaacagacagcagtccatgcttacactagtgtcatcgacggattcttcgcccaaagtggacggacctttggtcccgctttccaccaagcaaacaggaaagcatcccgcagattgcatgtaccaggctacgttttctccccacacaccgtcacagctggtttctgtgagctcatcttcacactgtcacgtttgggatatcagggcgccgcagcccttgcagattgatttcatagcacataacggcatggaagtgctgtcttgtgattacaacaaatacagaccaacagtcattgcgacagcctctgtggacaaatcgataaaagtttgggatctccgcatgattccaaatgtccagcatcatgttctggggacggcgaacaagactggaccatcatctgtcaacagattcatagggcacgattttgctgttcgcaaagtcagctggtcaccacactactcggacactttgctcagctgttcgtatgacatgacatgccgggtttggaaagatcagaccgataataacgcgcggttcatgaacaatagattatggcacggtcgatctctactcaagacgttcgataagcataaggagtttgtcattggctgtgactggtctctttggggctctggatttgctgctagcgtaggatgggacgaaatgtgctacatttggaaagctgtataa
>OGAPO_91816
atgttctctctgttccaacgagcacagaccgtgtcgaactatgttttgacacttgtgatgacgatggctgcagtcatttctgtttcgtggcttgttcagttacactttagtgaacatggatcaattcccgcgcacatttcggtcaacaaggctgtcaacacgatgaaatattcaaggaactttggaggccgtccaaactcggggaaagaaaatgtcagattggctttcaatctcacttcagatttgtcgtctcttttcaattggaacactaagcaggtgtttgtgtatttagttggagagtatcctggaaagaagaacgaggtgtccaaagttgtgttttgggacaaaatcatacggacgaaagaagacagcactttagaattgtccgacgtgcgctcaaagtattctgtttgggactactaccccgacctccacaacagaactgccaccctcaagctagagtataacatccaaccgcatgttgggccactaatttggggtacagcagacgcatttacacagttacagttcccacaaatataa
>OGAPO_15147
atgatctgctctatctcaggcaatccggctcaggagccagtcttatctacgaaatctggccacgtgtttgaaaagaggcttgtagaggaatacatcgcgcagcatgggacggacccaatatctggagattccataagtcttgaagatttagtggccatccaggtgtctgcttcggacaagccactagtggtgcgcgaatcggcatcaacctcgattccttctttgttgtcattgtttcagcgcgaatgggatgcattggctctggagacatttgagctacgcaaacaactgagtcagtacaaaaaagagctcagcttagctttgtacaaacaggatgcagcagtgcgagtcgccgcaaacgccatcaaacaacgcgacgagtataaaagggctctagaggagcttacgacgaaacttggaaagggagaggccatagagatcgacacaccagcggaactaaccaatggatcacaaccattgtccgaagagtacactagtcaattactggaggcccattcgcaattatatcaacagcaccgttcgcagaaatataaatctccaattgatgagagctcgcacataaagtttacattacaagaagaattcaaaatatgggatggacaaaagaagaaaacaacactcgtccaagcaaaatttgactctgaaagaaccaagctattgcttgcatattcggaaaacgttattgtgatatacgatttgcttcaaaataggcttatcaatcggcatacgcttcctaagcgaaacaaaatttgctatttgcagtggctcaatgaacataagtatgcgtacgcctccaccgatgggacagtccatattgttgaaggcgaatcggaaacaaagattcaactggaaaagaagtcaatcacgagcattttggcccatcccttacttccgtatctgatcatagcacaggccgacaggctatatatattcgacggagaaattaagctatacgagtcaaatccttttgaattcaatatttgtgagatggctctgcatcaagatggtttattcctaggcttatgctttgaaaataacgtcgttcaaattttcaatattgcaaaaagctctgtcgagctcaacgttgccattgactcgcttggcagtgtcgagaagatagataaacttctatttgcaccaaatggctactctttggtgatacattgttccaccgactcgggctcgaaagttggaatatatgatttgaggaaagacgtttttcaagctgtattggattctccaggtagtgctgttcttgctattgacagggcttcgtcatatcttttcaatgatcagacgctattcagatactacaaaaagaacaagaattggagctctgaggctgcacaaatacctgatctcgcccaggacgtgattgtcaatcttgaaattaagtgtttagaggaccattatgaggttttagccgttttgaaagacggaactctaaagaagtactcactgaatgcagatgtataa
>OGAPO_15150
atgggaagaaaacaccagccattatacaatatcgtggtaagccacaaaagaacgcgcagagatggaaaaccaatcgaagtgatagggacttatgatccaagacctagtccgcttactcctacacaacaagcggagggggtgataccaataaaagatgtgaagctagacttcgaaagatcaaagtactggatttcagtgggcgcacagccaactaaaactgttgaggatttacttaagaaagctggcattctttacccagagtggccatctcccgccagaaatgcaaaagtgacacctcgtgcggaaattccaatagaaggtaagaagttcgcctaa
>OGAPO_10908
atgtctgcagaggaatatttcaacctcaggcaacaaatattgaaccttgagttcgaacgagatgacttggtccaaagggttgatgagctcagaaagcgcaaaatcgaattaagtggtgagagtcaattcaatttgcaagaataccttcaaacttgtcaaatactccaagaacattccaatctcccatcaatcgatatggaaaagcggctccatcttgtcaaaatgttctatcctcatatggttatctctgatgttcaacaaggggcagggatatttacattcactttaacttttaaatactatttggagttcaaggtagctgttgagttttcacaagagagggttgaaaatctcgaaattacaaaatcgaaacactcaattgtgagcgaaatggcagaaataaacaagctaattaggcttgcatgtgccaagagaaacttgtcacttttcatctacgcaactaattcatatattaatttagcaaagcgcagattagcgctctggacacagctatttgatagccttggcgcggaatacaatgtgaacaatatttctgcaaaattacaaaacgacagactagctgtgtttgctcgatttaaaaactgccagattgtaagtattaccaaagatggcaagcggttgacattgaattggaagatttcgtttgacagtgacgacgccgaatttgttggcgaattccaatccaaattggagtgcatgtatacctatggcgagactagcgtcgacctcgacgacacattcaatgtcttggtgaaggtagacggcatagctggggctgttagtcatcttatcaaaaacctcttgcactaa
>OGAPO_15156
atggctggggtctctggtggctcgtggttgattttatcgttgatgcaatacgattttggacctattagtgagttgaaactaaacggatcctggaagctcaactcatcatcacttcgagggctacccgaactcaacatcaaatttaaggaccctcaaagattgttaggggattttccagccaatattccaacagtaactgtgaagacctccaactcatcatcgtcgtttatggtatacttcaagagtctcttcaagctcaaccaattgaaaaataacaggaacgaaatggactcaaactggaatgaggctttgcaattttatgagacgctacatgaagaagttgcgcaacgcaaacaacatggatataagacttctctgacagactactggggaaaagctattggtgatgtcatcttctccagcaatggtccccacgacatgaccatgtccggtgccagaaatctatcgagctttaaatatcatatgctaccttttccaattatcttgaccaattctaaaaacgtccacaaatcgaatgaaggtcacagaagaatatttgagttcaacccgtatgaattcggatcatgggaggaatatcttaaagcttttgtaaggttggactacttgggaacaaagatgttgaacggcaagccattcacagggctatgcacaattggctatgatgagatgaccttcatagcaggaacttcttcaagcttattcaacagtattctaggccacttttggaaatatatggctagatcaaagaaacaaacatatgagtctatgaaaaccattctgaatgtctttggcttgacttcctgcgaagatatcaatgctaacaagtacatggcagattatgctctcatctacccaaacccatttcacggatatggcaatacaactctctcaagcacagttcgaaattccacagatctgtatcttgttgatggtggcgaagatgaaaacatcccttttcagcctttccatcagaaagcaagacatgttgacgtagtcattgcaatcgactcaagctctgatcttgacaatttcccaaatggaacaaacataggcattacgtcaagtcagtaccagaaatccaaatcgttttttgtgtatgacgaaaaacgttatgcggtgtttcccaatatcccatctcctgaaatattcgttgaaaacaagcttaataaacgccctgtgttcttcggctgtcacattcagtcagcttacaaatatcttggcgaagaatcaaaatactccaataagacctcagaaacctggctacccccgctaattgtgtacatacctaataccgggtatacaacagattccaataagtcgacattcaagttgagctatgaagaaaatgaaatggcaacgatgatcgagaatgggtactcagtggggacttacgggaacaactcctatgaccagacctatttccagtgtatcgggtgcgccatcattaaacgggagctggatacaacaggtagaaatatccctaagacatgccaaaaatgctttgaaaacttctgttataattaa
>OGAPO_74571
atggatcaattgacaccggaacagcaaaacaaactgcagagctttaaagagtttacatcttacaatgagagcgatgagcaagagaaagtactgagactgttaactgtatgcaattgggatcttgaagttgcagtcgctcgttattttgataatgacttcccgactttgacagatgaaaggcctccatttccagttcccaatggaacagattccttgtttgtcagatcttttgccaacatggaggccggtccctcctcgataaacgcatcttcacgagactccactgctcctcgagctcttgcttttgatgatccatttttggatctcattcctaagttaccgaaggcaattccaattcacaaccgctggaagctgcaattaggaataaatacaaatcatcaagaacgaaaaagacctacatatgcattactaccacctgtgattttcattctcatgttgttcccaaaattattttggcttgtgggatatggattgaacaaattgctaggttctgtctttcccaatttattcagaattcttggcctgagagaaagccccacagattttccttcgaaaccaatttatacatcgaaggaagctgtggcgaactataacatcaaggagtatatcaacgatacattgggtgaaaccagtgatcttccaatatttgaaggaagcttcaacgaagcatttgagaaatccaaatctgaactaaagtggttgatgtgcattcttctcaattcagaaagaaatatcagcactcagttcgtgaaatcgtatctcaatcacgagagttttatcaattttgtcacaaaaaacgatataattctgtatgtgggagatgtgagttatcctgagcctttcgaagtgggtcaaacatatcaagtttattctgttccatatatcaacttgatcgccaacgtgtctgcaactggtactacgttcccattaatgtcaattgttaccaggcatcacaattttgaaacatgcaccaaagagtacgcgaagaagcttgtcaaacgtctgcaaaagatcatagataaatatgagccacaactaattacacagagatatgacagacaggaggcggaccttgctcgattattaagaagacaacaggatgaggcatacgaacagtccttgttgaacgataaaatcaagcaggaggagaagaagcaaaaagaagaggagcaacaaagggagctggaaaaattgagacaagaagaagaagcatcaaagttaaaacaaaagcaggaactggttttcctaaaaaatcacgtacagtcattatctcagatagatgagaagagttgggagaagggtgattataccacaatacaattaagaaatcacgagggccagcgaacagtgaagaaattctacaaggatcagactttatatgatatcttcctgtttgtggagtgcaagaatttcttgcgcgttcaatctaaggaacttgcggttcccgaggagaacgtcttggatcaattagaggtggaagatgtgactttggaaaactatgaacatgagtttagattcgaacttatatcaccaatgcctcgcgtcaaatttcatgccgaccgaaacaaacttttaaaagatgttagggaactgtggccgaatggttcactgttgatcgagcgtatcgaagatgaagatggattcgacgaggaaactgacgactaa
>OGAPO_74575
atgataaatcgactacatccgtataacggagcagtgtacatgcacttgcctgactctaaacctagaattcctgtggttgagccgaaggaggcggacctaatgtccaagcgtccggaacaacagggtactgagtcacaaacgttgaccttggatgatctgatatcttttgatttgaatcaattacttgtctctgagagagatgcaatcattgcaaagttacctcgtcgcgtcttgttcagagccgagaagtctaacaacaaattgcggaacccgatctcaggaagcagagtgctcatgaccttaaatagaatggttacacaaggtttgcaacaaaatgaggatccagaccaggtgaatgcgtttttcgcggattctcgcttgaagttagacattttggatcaagaagaaaatcgtatagattacattcacgaggatggcgtctactctgcgcagctaaccgacttgcgcgacggtggaaaactggtgcacaggttcacgattggtgtgaatgttaactaa
>OGAPO_91851
atggctatagggtcctcaaagaacaaacctgagtcatcaaccaaggcaaaaagggcatccaattcaccaagaaaacaaaatcaaaatgtccctaccggagaacaatatcatattcttgattattcggtgaatatattcagtcctgttcctggatttgaatctttacacctaaatgacctttatttcgaatctaatctagaagacgatgatgacgacagaaatttggaaattcttatggattgtatagaatttgtgatgaagatcaagtttgacttcctttccaagccaaagctgtcgtcgaaaacaaaggcaaagctatctgccctcagatcatcttaccctgatgttatcgccctcgagcagttatatgcaatactaccgaacatggagacattcgttgattcccgtgtggaaaagttggcaattatggggcgcttaaagctcatttcgcatcctcaagagaacgtccgctatattattcttaccgaacatttgagaagcttgattgcgcaacatacaaagtcggatcaaattagctcccgtttcatgggcttactacaagattatcctaatgttgaggcaattcccgcaacgctactctcgaaacatggcctcaatccaagaattttgatagattctggtttcctaaccttttcgcctattaatgaatggtttaccttgactcttccaaatcttggacctttttggagattggtgaaggcatccaatatggccatctataagattataaagacgacaaagtttgaacagatactagaagacgatttgagaatgaagtatgaggcgaatcagagcaatttcgtcaagtacaacgggctgaacatgatctggagtctaagtttgatgaccggaagggggatagtggaatgcttcaactcacctacaggacgcgtatataagttgactggaaagaaaatgtaa
>OGAPO_15165
atgggaaatcagggacccaaaccccaagggtcgggatcgcaaggagctcagttgtcctcgaacattaaacctacagatattgttatctccaaatcgatcgcgtccatgtttccggacaaagccgaaatgtacaacaaactcagaactaaggaaagggagctggatttaatgataaataaaaaaatcattgaccttcaggagtatcaacaatctgtcgcaaacggctttgtagaagactcaaatgactaccaaattctgagaattttcatctacaacacatctgaaaaccaaccttggcaagtgaaggatcaagaggtagaatctttaccgcctccgtcctggacgttgagaatcgaagggcgtttgctcaacgatcccgaaccttcagactccccaaaacgaagaaaatttagctcttttctttctggaatttcggtagagctcaaggcaaaagatggcaatgacgaagacttgacaatcggttcaattaatggcggtccagattcaagggtgatcgaatggcatgataactttggcgctaacgaactcgaaagaatgaaacaccaatttgacgggctagatatcaaacggtctggttcatccattcctcagtcagaatatcaggaaaacgaatcccaggaccctttggaaaaggagattgtgtgtgatatcgtcattcagccaaagatgtacccaatcaaattgcaggttgtgaaggatgctttggttgaacttgttggatcaaacgagatctcgcaatctgactgtattcataagatcttcaactacattaaaatgaacaatttgtttgaagttcggacaattcaggacaaacagagcacgaatcaacaaccccagcaagctgttaccgtcaagactgatgatcttctataccgtatatttggcatcaattcgcttaccttgacgcagattatggaagttgtttccacaaagcttcttaaaccgatcgaaccaattaaagtgcaatacagtatcaatactctcaaagaaacgaccctgggagatttggtgattgatctcaaggtgaactctagatttgtggatccatcctataaacctggttccctgcagcttgcagaaatcagtgaaatgatcaatcaaagtgtattaaacaaacaattgatgagcgatttgagtaaggttaacgaaagcttgaagctgaacttccaactcctcaattattccaagttgaagtacgacttttacaaaaaattgagtgataatccggttgacttcttgcaggaagttttggacaagaacactgagtttttgaaaattctgtccagtgattctttcacgtttggcactgatggcattttggacgaagaacttgtgaggaaatctgagttctacactgatgaatttttggctgagcacatcaatgttctatttaactctggcaggatttaa
>OGAPO_15167
atgattgcacattgtctaatgcagggcaaaatttgggagcagctaagatatttagcatctttcaagcaggagaagcttcaaacaacctgttgctctataatacttaaagacgatttgctgaataggcaaatgtatcaggacctcaaaaacaacgcaaacggaatcgcaaagctcaacaacacattgatatacattttggatgaagtcgttttccatatctacattaatgacgatcgtctatgcccttcaaacagcaactttataaagttgttaatggaggacctcaattatctcatggcatgtaactacctgcaactagagtctgctttccctttggtgttttgcttttattcccgttctatattgcaacaatcatatgagctagtgtcctccatccaagagtcgcttcaaaggagaacacaagaccaattatcgggacgacgcgaaatcgtgattgggttcttgaaacaggtctccgcaaaaaatatgaggtggttctggtcgaagcacaagtcgcatagaaacccggattccatcaaggttttcttgttggagttcttcaatcatgaggctgcgctgtaa
>OGAPO_96588
atgagaagcataaagtgtgtggttgttggagacggcgcagtcggaaagacctgccttctgatctcctacaccacgaaccaatttcctcaggattacgtgccaactgtttttgataactattccgctaatttgatggtcgacgatgagagagtcacgctcaacttgtgggatactgcaggccaggaagagtatgaccgtttgagaccgctttcctatcaacaaactgaaatcttcatcatttgcttctcccttgtggaaccttcatcctttgtcaatgtaaaaaacaaatggatcccagaaatcaagcatcattctcccaagaatgttttgattttgcttgtgggcacgaagcgggacttgagggatgatccacatgttcttgaccaactggaagagtatgggcagagcccgatcagtttcgaggaaggtaggaagctcgcaaaggaggtgggatgtataaattacatggaatgctcagctgcttcgcaacaaggtgtcagcgagatttttgaatatgcaatcaaagcagttctgcatcctccaacggaggaaaggaagacaaaccaagcagcaaataagcagcaaacaccgctacctgcccagccagtccaaaagaaagtcaaaaagagcaaaaaatgcactattctttaa
>OGAPO_15169
atgtcgtctgcgctagattcttcaaagctgaagatcaccaaaactacagcaccaaagactaagctgcctaatgaccagcttgttttcggccaatcatttaccgatcatatgttgactattgaatggactgcagagtccggttggggcgctccagagatcaaaccatacggcaatctttctcttgatccatcttcttgcgtttttcactatgctttcgaactctttgaaggtcttaaggcatacaaggatagtaagggaaagatcagaatgttcagaccagacatgaacatgaagagaatgaacaaatctgctgctagaatatgcttgcctacttttgattccgaagaactcatcaagctcatcggggaattgttgaagatcgacggtgcttttatccctcaagagagaggatactctctatatatcagaccaactatgattggaacgacagcaggtcttggtgttggaactccagacagagctcttctgtttgtcatttgttcgcctgttggaccatactataagactggtttcaaggcagttagattggaagcgaccgattacgctaccagagcttggcctggaggagttggtgataagaaacttggagcaaactacgctccatgtatcaaacctcaacttgaggctgcttctagaggctatcaacaaaatctctggttattcggtccagaaaagaacgttacggaagtgggtaccatgaactttttcgttgttttccaagacaaggctacaggaaagaaagagttggtgacggcgccattggacggcactattttggagggtgtgacaagagattctattttgagcctggcaagagagaggctcgatccatcagaatgggatgtcaacgagagatactgtaccatcactgaaattgcctccaaggccgaatctggtgaattggtcgaggcatttggtgccggaactgctgcagttgtgtcgccaatcaaagagattggctataacggcactgctatcaatgttcctttgcttcctggcgagcaatctggtcctttgactaaacaaatcgcagactggattgctgagttgcaatatggtgttgttgagagcgagtggtccagagttgtgaattaa
>OGAPO_15171
atggttctctcaatcaaaagaggatcatctgtgaacacagattacgataaggagaacaatcccatctcgtcactttcatgtccttcccgcaaaaagcactgccccttgtcctctaataaaggcagtttgctctacatccgtagttgccaaaactcgtcgagtgaggacgagtcttctgaagatgaagcttcgagaaagccaacaactctcagagatagaaacaggttaagaaataaaagaagaagtcacagagagcttttaagaaactctttgtcatcagcaatgatggattcgaagttatcaaaagctgtcagccaatacagtgacgacgagcgagaagagaaacgggatcgcaaggaggattcatctgacaatgcagccggtcacaactccttcagtagaaggggatcggccgtgtcttctcctctcaatgtgacgcaggctccatctctggacatgagcccaaagtcaagacgttgtctcccagactccgattttgcagcaagaagtcgttgttttgaataccttgtgggggccattgatgaagcctgggcaagatattgtgatgccacggcagtcgatgaggatgaagtgtatggatttgacgggggaaatggaattccgcaaactcctacctctattgcaattacttctgacgaagaagagggttataaatcagaaatatccacaaacacaaacatcacggaatatgaaagtgattaccctgcagatgttccgaaatcaacaactcgtcgtgtatctgaagttcctgaaaatgtgcgtttgcagcaactgaaggatagactcatcaagacaaaatattatctgcaggatttcgtggactcagacgatattaatgagtgtctacttttttggaaaaagtgggacttaatcaaatatgctaccattgaattagttgaagatgacgatgacgatgaggtcattgagtccactatcgatgaacttgagagtggaaggtatgtctcttccattggtgcataa
>OGAPO_15172
atgaaaacttctactcttttgattcttgcactcacttcctacaccattgcagctccattcgaagcccaggatctgggagaaaaggtcgctcaagctgtgagctatgttgagaacaagtgccacctaaccgtcaaaacagacgagcttgaatggcttggaactggtcatgaacctacaggtgactccacggatggccaggttccagcttccacaggcgttactggtgctcccaaagttatgagcacttctgtctcattcaactcaaacactaccttgtccacttcgttcttgagttctgctcacacttcgaaacctggtagccaaattttatcctcctcagctttctcaacaaccacaattaattctgctgccgagtcttccgcttctcaaagcgaaacttctgcaagtgtctcgtctagtggtgctcataccggtagaggaaccttttatgaagttggagctgacaattgtggaacctctagcaccaactctgacttggtctgcgccatctctcactccctttatgagacttctgtcaatggtgaggatgtctcgtcctactgtggtaagaccatcactgccagctacaacggcaactctgtcacggtcaaggtcgttgactcttgcgagtcatgtggagacaatgatttggacttttctccagctgcattctccaagctggcagaccaggagataggtgaaattgagatcacctggtcttgggattaa
>OGAPO_6027
atgtcttgggaacaaactaaattctccttctctccacgatcccgcggctgctacttggtcaccgacgaggtattaaagaacctcccacaaatcaagaagtataaggttggaatgctcaacttgtttgttcaacacacatcttgtgctttgagtttgaacgaaaactgggaccccgatgtccgtactgacatgacgactgccttgaacatgatctgccctgataatggaggtggtaagtgccaattcattcatacagacgaaggccctgatgacatgtcagggcacgtcaaatcttccttgataggagcatccctcaacattcccattagcaatggaaggctggcaacaggtacatggcaaggcatttggttgctggagttcagggactacagacacactagacattgtgtggctaccatcaatgggctcaaggagtaa
>OGAPO_91873
atggaaactcctgattatacgaaccatagtcatgaaagtgcgtcggaaaaggcggaggatagccatatacgagttcgtaagggacaaagttacgaagagtatcttttacagaagaaacaatttttgcaggaaggccccatcgtgagcgagcttgaaacctttatggaaaacccgatagtaatagctaacctttgctctgtggacagcatagccagagctcaaacaattcatggtctagagcgacgttactatttggggtatttcgacgattgcctgagcaattgtaatgaacttataagcaggctagaactaaagtccaccgacaaacaagaacgcaagcaacacgagaaattactcaaacaactgacagatattcaacagaaatgtctcaataagctgagccgcacactaacgattgatgaagagagcaaaatataa
>OGAPO_91875
atgaacagaatattgatcgctggtaaggtaggtgtggacaaggtgcggcttgtccagcacgtgttttctgtcaaggataaagatctgacaaatgatgtatctcaaagtggtctgatagtggacgatgttccgattgagacgaagtattatagaacatcagtctctattttcgtagatgaattcgagtctgtcgaggagtggttcaacgagcttaatactgcagaagccaaaatactccgagaagaaatacaggggctagtaatatgtattgatctacaatccacaagcaacgaagaaatcaaagagattggacgacatctagagcgcttagcgactaagctggacgacgaatatactgaagattttggagaacctcagtgggatggattcaagattgtcgttggattcaatccgctagaaaccgacgaattctatcaggacatgttcattatgtcagggtttgagtatattacttatgatgaagaacggatccgtgcatcagttcaagcacatagatggagatctttacaggagcgaatacaggcaagtaagccagtcaaaactgctgctgattacacgcatcctttgctggatcgtgatggtgagaaactgttagacgtttctcggcttgtggaaaaaatgaaacaggcgcgtattgatgcttcccgtcttcccgaagaacaaaagcatgattttgcgcagaaaatgtccgaaagtatattggaatactttgaacacgatcaaatataa
>OGAPO_74601
atgttaagaaccattaagttggctagacccattccaacacagcgagaacgacgttttttttctacagatgttgcttctgtgtttgagagtggtgctgagctggtttcggctgctcatgctgcttcggggcttccctggtgggcttttattcctctcataacagtttcggtcagaacttgcatcactcttcccttggcaatttaccagagaaggggattacaaaaacagaatgagctacgtcccattattagtgcgatgttccccattttcaagcttagattggccgctagggcccaagcagcacagcgaaacgcgagactctccaaaattgacgttccaataaagactgagaccgaacagctctcggcaaacaaaattatcgtgctggcttccaaggaaagaatgaagcggcagagacagattttcagggacaacggttgtcaatcatggaagtttttggcgcttcctgcaatacagataccattatggatagcattatctcaaactttccgagtactaacaggatggacaaacttgcgtgccacagtgttggatcctacgctgtcaaccgaagggctcgggtatttcacgaatctcactttaagtgatccatattttatactgcctgtggttctgggagtcacagctttgactaatgcagaatggaatttccgtacggcggacctaatgaagctgactacaagaggagtgagaaattcattaaggcctactgcttttgatagtgtcatcaatcttactagaatgagtatttgtttccttgttgttctgtcggcccaggctccagctgctctgtcgatctattggatcagctccaacatgtactcgttggctcagaacattctgttgaacaagttcatgcctttaagatatactccatatgccagatcggcgccttcgacaagaaaggtggcaggcgaaagccttgtggaattttaa
>OGAPO_15181
atgttttgtctacggacactgcgtgagctgaaactactaaagcatttcaaccacgaaaacattatcggaatactggatattcagataccttatgattttgacagcttcaatgaagtttatctgatccaagagttgatggagacagacttgcatcgcgtcattagaactcagacgttaagtgacaatcactgccagtactttatttaccagactctacgtgcgctcaaggcactgcattcagcaaatgtgcttcaccgcgacctcaaaccgtccaacttgctgctgaactctaactgcgacctcaaaatatgcgattttggtctcgctcgttcggtagcatctcaagaggacaatttcgggtttatgacagaatacgtggcaaccagatggtaccgcgcgcctgagattatgttgacattccaggagtatacgactgccattgatgtttggtccgttggctgtattcttgcagaaatgctgtcaggaagaccactcttcccaggaacggactaccacaaccaactttggctgatcatcgacgtcctggggacccctctaatggaggactactcttcgatcaagtccaaacgtgccaaggagtacatacggacgcttccttttaggaagaagaagaattttcgggatttattcccagatgcaaatcccgatgcaattgatcttctggagaaattgctcactttcaatcccaaaaagcggattactgtcgaagaagccttaaaccacccatatgtctccttttaccacgagccgaacgacgagccggttgcagagaagatacctgacgacttcttcgactttgacaagcgtaaggacgagttgtcactattggaattgaagaaaatgctctatgacgagatcatggagccactaaatgtgaatggggcataa
>OGAPO_15183
atgaccgcttcggaatctttgtttgattcaaatttcactcaaaagccaatgcttttattttcatcagatggcatgaccaatgatgtggatttgggcaaaagcttgatcacctacaggatgctggtgtctagaagagaggccggtgcaattatcgggaagaacggcgacaacattacaagaattcgcgaacagaccaatgtgaaggcaggcgtgtcaaaagtcattgagggatgtatcgatagaatccttactgtcaccggcatcgtggacaatgtgcctagagcattggtgcagtttgcaaaagctgtcacggactcgaatgtacagactgtcgcaagtgctgccgccaacggaacggaccctacctccctgataacgtataatttcttccctttgaaacccctatgtcaaaccccggccgcttctgatccattttttgccgaaactttgagtttgagattgttgattcctcattcacaaatgggaacattgattggaaaaggaggtagcagaatcaaatccattcaagaaacttacaacatcaagatggtggcttcaaaggactatctcagaaactccactgagcgaatagttgaggttcagggagtaaagacaaatttgatcgaagcgctcaataccatctccaggtgtcttttaagcgactaccatggagtggtggcaacaatatactatacaccatctcctcgccaaccaccatataaaggtggatctaaactggaccttcaacagggtaacggttctgataaagagatttctgaaaaaactagttttccaggagagtttgtgggagctttaattggaaagaaggggtctcgtatccaggaaatcagaagaacatctggttgcactatcaacattgatgctgaggacaatgaacagggccaaagagagttcactttgacgggaactaaactcagtgttgaccgtgcgctttcttcgctctactcttactttgagaaagagaaacaaagaagagatgaacagatgcaccaggattaa
>OGAPO_15185
atgctctcagaccaggaacttttcgaactcaacaagaaagcagtaatgcagggattcaatatccatcctcgtatcagttataatactgttggaggtgtgaatggtccgcttgtcatcttggagaatgtgaagttcccaagatacaacgagattgtcaacttgactcttccggatggaacgaccagagctggtcaagttttggaagtcaagggcgacagagccgttgttcaagtttttgaaggtacttcaggaattgatgttaagaagacgagagtcgagttcacgggagaaaatctgaagattcccgtctctgaggacatgctcggtagagtctttgatggttctggaagacctatcgataatggccctcgtgtgtttgctgaagactaccttgacatcaacggatctcctatcaatccatttgctcgtatctacccagaggagatgatttccactggtatttctgctatcgacaccatgaactccatcgccagaggacaaaaaatccctattttctcggcttcgggtcttcctcacaatgaaatcgcagcccaaatttgtagacaagcaggactggtgagaccaaccaaggatgttcaggacggccatgaggagaatttctgtattgtttttgccgccatgggtgtcaacctagagacgtctcgtttcttcaaacaggatttcgaagagaacggttctttggatagaacttctttgttcttgaacttggctaacgaccctactatcgaaagaatcattacaccaagattggcgctgactactgccgaatatcttgcctaccaaacagaaaagcatgtgttgaccattttgacggatatgtcgtcgtatgccgacgctttgagagaggtgtctgccgcaagagaagaagtgccaggtagaagaggatatcctggttatatgtatactgacttgtcgactatctacgagagagctggtcgtgtggaaggaagaaacggatccattacccaaattccaattttgaccatgcctaacgacgatatcactcaccctattcctgacttgacgggatatattaccgaggggcaaatctttgtggatagacaactctcgaacaggggagtgtatccacctatcaatgtgctgccatctctctcgagattgatgaaaagtgccattggtgacggaatgaccagaaaagaccacggtgatgtcagtaaccagctttacgccaagtacgccattggtagggacgctgctgccatgaagtctgtggttggtgaagaagctttgtcaacagaagataaattgtcgttggagtttttggagaaattcgaaaagacatttatttcgcagggtgcatacgagaacagaaccatattcgagtctttggaccaagcctggtctcttttgagaatttatccaaaggaaatgctcaacagaatttctcctaagattctggctgaattttacgatagggagagacttgcagagaccaacaaggaagacaacaaggagtccgacgttccattgatcgatgcataa
>OGAPO_22686
atgggtcaccacgcagattactctgagttcagtgctcagcacgacaaaaaggagcttctgcaacaagttgtggattcctacaaaaatctcagcgagggacaaactaactgggtttgtaacttggccaattgtagctcgttgctatggcattgctacaacgaaggactttccaaacgagtcaattgggcaggtttttatgtactcgatccggaaagccaagaccagcttatccttggaccattcatgggtaaggtcgcatgccagacgatcaagattggacgtggtgtatgcggcactgcggcaagcacgcaaaaaacccagctggttgatgatgtcgagaaatttcctggacatatagcctgcgatggggagaccaagagcgagatcgtggttcccattgtggctgagggacgggtcgttggcgtcttggatatcgattgtttggagttgaacgggttcgacaaggacgatcaaaactatctcgaatcactgtgtcaagcaattggtgagacatgcagctggaaaaattaa
>OGAPO_15186
atggattttcttcagactaagctgttttcgtcgaagcttacgtcttcagtactgaatgagttcaacgataggtatcaaaaagttcggtcggaaaatattatcaacattcagaagctgaacaacacaagtcccaagccaagaagccgacgaccatctacccgtttcaataatgagcaccgaggacgattcaacagaatggaatccatctccactcattatgcagccaggcgtacaggacgacaacctgtcgaagcaacgcgaaagatctttgagggtccagagcaaataactagaaagactccaaatgacaagcgtttgggagcacaagatctaggcagtgcatcaaagagactgagagttgttgacggctacaaggagattgtagagccggctgaaagcccaacaaggccgccagaggagaaaaagaaaataatggaacaacaattcggaagacagagacaggagaagccacatttgggtccacttccacagctggagttttcgcccgctccacggacagccacatctgacctacaatcgtcaaaagtcccttcgtatttacaacctacaaaggcatcaatccaacgttcagaaagcaagcagaaactgaagaggagcgagacagcgtcttatcttccaagactctctaatatcgtgcgctcgaaaactatgcaggaaatctcgccatcaaggatgaacagcagtcacgcaagtccacacatcgcctctatcaaaagccagtctgcattaacaaggtccacctcgtcaaataccttgaacaggaaatcgagtataccacaactcgtgaaaccagccaaaaaagattatccgagaccttggagaaattaa
>OGAPO_15187
atgaactaccaggatagaaggactcattttgttgttgaccagaacttcttggaaactaaagttcgtcaatttaataagatacttgcctgcaaaagtctggaaactttgctgattccagacttcttttacaactggaaaccttttatcgcaatgaaccgagaggccaagaatcagccgcagctaaacggagttgaatacctctataccgggtgtgactgtcaaagatgtattgaaactcggcaattgttatcccaatatatcgaaaagctgagttttggtaacaaagacatgtcttccacttacaactttctagttggacttctgcatactcgtctgactaaatttgagaccagctctggattggatatcctcaattatcctgtattggaccctatcgaagtctcgcactacggctacttgggcattgatctttcaaggatggtacaattgatcttagataatatgcttgaagatctaaactttgtcgttctaaaactcccaaagctaaaactgctcagccttggcggtatccacatagcgattcaacgcaccaaaaacgagataaaaatgaatgctgtgcaagatgactggagttcaacactgcgtcgatcgacctaa
>OGAPO_74611
atgaccttcgcaattgtcggctgtgggattgtcggactttacacggctctcaatcttgttgagagtggcgtcaaaggttctgaaatcaccattgtagcagagtatctacctggcgaccagtcgatcaactacacgtctccctgggccggaggtaacttcagctgcatatctccagatgatgctcagacattacattttgatgaaaccacatacaaacacttggctgccattcgaaaagttttgggtcccggatgtggtctagaccgccgtccgagtactgaatactgggactatcttcctgaccagcggaaaattggttccttgagctcgtatttacaggattttgcgattattccgtcatcccaacttcctcaaggagtggttttcggtatcaaatatctttcctggaacttcaactgtccaaagtttcttgaagtgctgaaagaatacctcgcttccactggcattgtctttgtgcggaggaaaatccagaatgtcgacgagatgttcgagtttgctagtaccgttttcaactgcacgggaatcggcgccagagcacttgggggagccgaggacaaaaacatctatcctgccagaggccaggttgtggttatcaaggctcctcacattaacgagaacagaatgagatggggacccgaggacgtaacctatatcattcctcgaccagattctcagtctcaagtggtgttgggtggttatttgcaggccaacaactggtgtgctgatacatggaaaacagagaccgatgacatcatccgcagaactagtcaattgttcccagaaattggaaaggagccagaaatcctccgcgtggcgtgcgggctcagacctagtcgccaaggtggtgttcgcgttgaaaaagagcaacgtgctaaaggattgcttatccatgtctctggattgtcgggctacggctaccaagcgggatatggggccgctcgtcgtgcggtcagactggctaaatcgtataaactttaa
>OGAPO_74614
atgttacgagctagaggcctatttatttctgcacggcagtttcacaactctgtggtccgcccctcagtactcgactacttcaagttctacaaaaaaaaggatgcggctccagaaacgcctgtaaaggacaccaaggaggtgatcaaagagatagagacgaaaacaagagatcctgttacctctaacgaggttgtgattctgggcaaacacaattccgaattcagcgatgaaaaggtatctaagagagcattggaaggttttgttttcaatacatggctacccgaaaagtctgaattctcgaatagaaacaccggctcgctaccatatcaggaagttgtcagcgagcttctcacagaaatcttcaagacccatgtgccatccatcaatgcatcagatctcaaacttgatgacctcgcgctcagattcaaattactgaaagaagtccagataaagtttggaacctcaattcctgatatcaaattgtctcagctcgattcgttcgacaagattgaacgatacttgctcgacaagttagatcctaaaagccaacttttcaatgagaaactgcctgacgctgtgtatcttgatcctaaggagtttgaggggaccaacattactgttggagaatatgtctttgagagccagaaacggaaagaaatcaagaatctataccaaaaggccaagaatgccgagcagaaagccatacaagaagctctcaacgatggagagaagtaa
>OGAPO_15189
atgacatttgataaagaacaaaatacagatcgaaccaaagttcgagtgtttattgtacgccacgggcagacgtcgtggaacaatctcaaaatcttacaaggacacaaagatgtaccgcttaatgatcgaggactggaacaagctagatctgtcagccgaagaatgaaggatctagatatagacgagtttgttagctctgatttgagccgctgtgttcaaactatgaatgaaatcgtatcggcacatcgcgagaagcctaacttcaagctgaggtatacacccaatctgagggagcgatccatgggtcctgtagagggaatgcccctatcggaagctaaagagaaatatggtgcccaattcaaagaaatgggagaaacgaaagtagagcttttgacacggctgcaaaatgagtggagtcggattatagacgaggccgctgcgaacggatacactaacgtactaatttgcacccatggaggcgtaatcaccaacttcaccaatcatctttataaatcatatgctttcaaattggcttctggactacaggaagaagatctgaatgttccaagcaacaccagcgtgacaataatagatgtcgacaaagccactggaaaaggaactattgtgaaatttgggtcggctgaacatttgcatggccatgtcgagactgttgatcaagacttgagataa
>OGAPO_15190
atggttttccaagtcaatgtgcccgttggcgaggcaaagaagggagagactgctccaagaagatactacaaggcaaaggatgctgtggttgcccgtccagttggatatgaatgtaccacagtgtacgaattcttcaacgaggcactaaagaagcacggagcaaacaaaaaatctcaggcctggagagatctcaaaaacgtccactatgaaaccaagcaggtcaaaaagattattgatggtgctgagaagttggttgacaaggagtgggtttactacgagctttctgattacaaacacgttacgaacggtcaattcagtgagattgtttcggacttcggaaagggacttgtcagtctaggcgttcagccagctggcgttgacaaattgcacatatttgcatctacgagccctaaatggatgagagcattcatagctgcacaaactcaggccattcctgtggtcactgcatatgatactttaggtgaagatggattgacccattccatggtggaaaccgctacttctgctgttttcaccgacaataatctgttgtccaagcttatcaatccaatcaagaaagcaaaagatatcaagtacataatccacagtgagccaattgatcctaacgataagcgtggaaacggtagactttatgaggaagccaagaaagctgttgaaaaaattcttgaagtcaggccggacatcaagatttactcctatgatgacgtcattgctctcggcaaaaaagcacatgacatccctcaccaccctccaaagccagacgatctgtcatgtatcatgtacacttctggttccacaggtactccaaagggtgttgtcttgagtcacgccaatattgttgcgggtattggtggagtttccctcgtcatcgatgataagactgtcactgagaacgatattgtcatcactttcttgccgttggctcacatctttgaactagtctttgagttgctctgcttttactggggttctgttgctggctatgccaatgtgaaaactctcacagatgcgtctaccaggaactgtgagggtgatatcaaaactttgaagccaacaatcatggttggtgttgctgctgtttgggagagtgttaagaaaggtattatggcccagattgaaaaacaaccatccactaggcagaaaatgttttgggcagcctacaacgctaaacttgcatgcaaaaagttctcgatccctggtgtcccatccctgatcgataatgtcattttcaagaagattaagaatgcaactggaggcaatttgagactgattttgaatggtggctctccgatttctcagtctacccaaatctttatcagcaacaccattgccccacttctcctcggatacgggctcacggaaactgttgcaaacacctgtgttacagatccaaatcatttcgagtatggtgtttgtggttctttggttggatccatcactgtcaaactgattgacgttcctgaagctggttactttgccaaaaacaaccagggtgaggttttgattagcggtcctccagtcacaaaggagtactttaataactctaaggagacagagagtgccttcaactatgaggaagggtggttctcaactggtgatattggtgagtggacccctaatggtcaattgaagctgatcgatagaaagaagaaccttgtcaagacgcaaaacggagagtatattgcccttgagaaactggaatctgtctacaggtctaacaaccttgtcatgaacatttgctgttatgctgacgagaacaaggtgaagcctattgccattgttgttccaaatgaaaatttgttgaaggatctctgtgtcaaacttggtattgtcaaatcaaaggacgaagttcatttgtctgaagtggtcaccaacaagaagctcgcaaatgaatatactaagagcctggttgaaactggtagatcccaaggactcgcgggtattgagcttatccaaggtactgttctggttgatgaggaatggactcctgaaaccggatttgtaactagcgcacaaaagctgaagagaaaagatattctcaacagtgttcgttctagagtcgacgaactttatgcctcctcttaa
>OGAPO_44972
atgaataccactagttcctcgagtgtacattacaggacatcgactgcgcctgcaggagtgcctctttcaaagatattgagcaacacttttcctctatctgtctccgaatcgttcagacattacttcagaagacatcaactcaacaaaatccagcacgaccttttgtcggtgttaccattttatcccacgccttcaaccacccaccgtgccgaagtcattcagacagtcatagatgaccaaaataactacatcaatgagtttcatatttcaccagtagacaaaccgtctacaaaacatgtggtatttgttcatggatacggagcgggacttgggttctttgtcaaaaatctgcaggatcttgcatccaggaaatctgattgggatatccatgcgatagacttgcttggttatggttgctcttctagacccaaattcccgtaccatgaaccaaacgccaactacgaaaaaatagaagcatggtttaccgaatctctcaagaaatggttcgacagaagaaatttgaatagagacaacacaatggttgttgcacactcaatgggggcgtatattgccgctttgacgaatttcaaataccccgagctgttcaataaattgttactagtctctcctgccggaatctataccactcgacagcccgaagttcccccatggtttgacaaattgtggaataaaaatgtgtctccttttgcattagttagaaatgctgggccgcttggttcctacttgacttcaggctggactgcaagacggttttcgaaagacagcagcatcttgaactcagaagagcagaagttgatgcacatgtatacctatgcaatcttcaatgctaaaggatctggggaatacatgctgaactatatgcttgcaccaggaggagtacctagaaatccattgctgcgcagaatccacaacctcaattgtgatagtgtgtggtattacggtagctacgactggatggataagatgggtggattgtcagcttgcaaaattttgagggccaaaggacttcgtgcagagatgaaaattgtcggggacagcggacaccacctatacctagacaatcttgtggcattcaacgctcttgttgctgatgaaatgaaataa
>OGAPO_15192
atgtctgattcgtcgctttcaagatttgtgcaaacgcacaaggttgcactggctgtgacggccattgtaggtgccggatcggtggctggattgctgtactatatgaaccaacagagtgcaagtttggatgattcctcgaaatcgaagaagaaaaacaagaacaagaaaaagaagaagtcggagaaaaagtctgccacagtcactgctaactggccttcttctaatattccaatcaatgaaagcaccggtctaccaaatgtgactgaagacctggtcaagggtatgaccaaggaggaacgaaacaagtgggcattggcattgaaagagactggaaaccagtactacaaggcagaggatttcaagccagcaattgaatgttacagtttggccttgctctgcaaaactgatcctgtgttctatgccaacagagctgcttgttacgctgcccaaggcgagcatgagaaatgtattgatgactgtaccgaagccttaaaattgaatccaggctactccaagtgcttactcagaagagcacatgcttatgaaagcatcgaaaagtacgaagaagccatctatgatcttacagctttgaccatttacggcggtttgaacgatcaatctccggaaacatttctggaaagaaatttgaagaagttggccaacaagattaacgaggagcgtttctccactcttccaaaagaactgccatcttcttcttctatctcttccttctttggtgcttttgctaaagaaaacattgacctggatgaatccaagtacccggatcagtcttgttcccagtttttggtcaagggtttgaatgagatggccaaggatacctacgacaattacgtcaatgcagatgtcctgttccatcaagcggttaccagctacgaaaaagatagttccaacacggacgttaagcatgctgccctcgcctatgagtataagggaacattcgatttcctcaaaggtgaatctgaatctgcggtttccaatttcaacaaggctctcagcttagctccgagatgcagaacacacgttcttttgggtcttgtgaacgctgacaagggcgactttgcttctgctgatgaagaaatcggaaaggccatcaaaatgaatcctgaagatccagatatttattatcactacggacaattgttttacctgatgggagatttggacaaggccaaggataactttgagaaatccaagctttacaatcctgaaaatgtattcggtcacattcagctggcctgtattgcctacagaaaaggtgaatctgctacctgtgatgaactattcagggaggccaagagaaagttcccaacttctccagaggttccaaactattatggagagatcttgttcgatagacaggattacacagctgcagcaaagcagtttgataccgctgccagattgcaggaggttctgccaactttcaatattggtgctttgcctctcataaataagtcggctattttccaggtcaacaaagacatcgccggatgcgaacagttgttgaagaccgcatgcgagctggatcctaagtctgaagttgccagaatcaatctaggacagatttatctccaggcgcaaaaagtcaaggatgccattgaactatttgaagaggcatgtcgattgtccaggtccaatgacgacagagttcaagcaatctctcttatggaggcctccaagatccagttgaaaataaaggaagatcctatcttgagtgctaaggttgaggagatcttgagacgtgcaggaatagaaagaaatgcctaa
>OGAPO_91898
atgtcgcgctttgttgccgcagatgaggtcaatgacgaggatttggcgaaccaggaggcacatgaggagaagcttttgagtgctttcgagcaggagaagagcaaggaggggcgcaggacgctcgcgcagcagctaagggagaacaggcaacagaaatacaaggaatacaaggacagcatggaggaggaaaactctctttacaagtggactgaaagagatatggaatattatggtaaacttgaagaagaacgaaggtctaagagattgaaggagaaagcagatattgaaagggagatcacgacttacaagcaagctataagagcgcgcgaacgaacagaaagcagctccatccttaacgagctcgaaaaaatcgaagctatggaaggacacaaacgaagatactacacaaaagacagagcttatagaatcaagaagcagaaagccgcagcgaatggtaacaactctgatcgcgctcagctgccagacagcaattctgacaccgcaggccggattcctaaaactcgctcacaaaaggagacgtctcttagccaccaaagaagtcaagtgtcatgttctccaaaaaactccattcagtcgcaacttggctattcctcggagagcgaataa
>OGAPO_15198
atgaataaatccattttatgggcttataagaagaaacttcttggtttcacttcgcatagaaagaagagggaagacaagatcaaaaaggaaatcaagcgcggaaaaagggagccaaatgagctagatccatttgaagtcttcattacaaaccagcagatcagatacgtgtattataaagagaccgacaagattttgggtaatacatatggtatggtcattttgcaggatttcgaaggactcacccctaatcttatggcaaggacaattgaaacggttgaaggaggaggattagttgttatgctactcaagtccatgacatctctgaagcaattatataccatgaccatggatatccattccagatatagaactgaagcacacaacgatgttgtggctcgtttcaatgagcgctttttgctgtcacttgccgattgcagaaattgtttagtgttggacgacgagttgaatgttttacctgtttctggcggaagaaacgttaagaggttacctccaaaagatgatgaggaagtgaccgaaaaagaacaggagctgatagacttgaagaagagccttgaagatactcaaccggcgggggcactagttgcattgtccaagacggtcaaccaagcagaggccattttgagattcattgattcgatagccgaaaagaccttaaacacaaccgtgacgttgactgctggtaggggtcgtggtaaatctgccgcactaggtattgctatagctgcagccgttgcccaagattactccaacatcttcgttacgtctccttcgccggaaaaccttaaaaccttgtttgaatttatcttcaaaggttttgatgccatgggatacattgagcatcaagattatgatattattcagtcgacgaatccatccttcgctaaagccattgtgagagtggatatcaaaagatcgggccacagacagaccattcaatatatctcgcctactgacagtcacgttctgggacaagcagagcttttgattattgatgaggcagcagcgatacccctgccggtggtgaagaaattactgggaccttatttggtcttcatggcttccaccatcaatggatacgaaggaacaggaaggtccttgagcctgaaattgatccagcagttgagagaccactctaatactattgtcagcaataattctcagactcaggttgtgtcgagaggcaacaagaaatcgacagaggatgacttgcatatccgcggccgcaatttggttgaagttgttttggacgaaccaattagatacgcccctggagatccagtggaggcctggttgaataaattgctttgtctggatgcgaaactcacaaaaaataccaaatatgagacaagaggctgtccacatcctagcgaatgcaatctcttttacatcaacagggacactttattttcttacgatccggtttcagaggcgttcttgcaaaaaatgatggccctctttgtttcttcgcattataaaaactctccaaatgatctacagctcatgtctgatgctccagcccaccaactttatgcgttgtttgggccagatgctggaaaagacggttccattccaactccattatgtgtggtgcaacttgctttggagggtgagatatctaaggagagcattcgaagcagtcttaacagaggtgttcgtgctggtggagatcttataccgtggttgatcagccaacaattccaggacgatgattttgcatctctttctggtgctaggattgttagagtcgccactcaccctgactatatgaacatgggatacggatcaagagctttggagctgttgacagactatttcgaaggtaaatttgccaacatcagcgaagcttcctccttcgaagatgacaagtactctcttagaagattgactgacaatgagctagaatctgcggttctacagcaagaggagatcaaaccaagaaaggaaaacagactgcaaccactgttcattaatctttctcacaaagcaccttactatttacactatatgggtgtctcctatggattaacaccggatctatttaggttctggaaaaggtcccactatcttccagtttacctgagacaaactgcaaatgacttgactggcgaacacacatgtgtcatgctcaaggttctcgagaaccgcgaggaccaatggttgaaggaatattcaaaggacttccataaaagatttgtgaacttgttgggttacaacttcaatgtgataccttctgtacaggctttgagcgtactggagtcttgtgaaaagccacagcaagaaaacttcacaaaagaagagctagacaaattcttttcgccattcgacctcaagagactcgagtcgtacgctaacaacctaatagactaccacgttgtggtggatctactaccaattttggcatatctttacttccagggtaaaatctctaaagaggtgaacttgtcaaacgtgcaggcggcaattttgctagctatcggactgcaacacaaggacatggacaaaattgccaaggaactttctattgaggccaatcaagccatggcaatgtttgccaagatcattcgtaaagtgtccagttatttccgctcgcttgtgcaacagaagatagcagaagaaatgcctgaagtggaggacgaaattgtccgagagatgaatggtgaggaaaccaacgttgcagacattgaagagatagaaaaagagctcgttgatgaaatgaacaagtccggagcctcagcagtgagcgccttgagagaaaaacaaaaagagctcatcaactccctaaatcttgaaaagtacgctattaacgaacaaggatgggacactagcaaattagagaaagctgccaagaacaaaggtgtggtgagtgtcaaatcgggaaagaagcggaagaccgtagagacggctgaacagatatatgaccaagaaatgaaaaagcagaaagggcctcgctcaaagagataa
>OGAPO_6063
atggtcaccctaactagaatcgaagacgagagtcaacaaaaacttgaagaaaaggtgttcaagtcaggagcagaggaagttgaaaccgaatctgaatttgagtctgaagacgaatttgacgaaaatgaaactttgttgcagagaatcgaagcacttaaggacatgattttgcctgagcaaagacaatacattgcttctactttggagtctgtttcctccactgcgtcaactttggccaagaaatgtggtaatggattgtggattctgacctcttctaccttgcttctgggagttcctttggctttgggaatttttggtgagacccagttgaacgaattagaaaaggaaatgcagttgcaacaaggtagcagtgacttgttggcctccggaagcgaacaacagccagctgcagctgcaaaataa
>OGAPO_74631
atggaggatagtattgcagagtccgttcttttagacaatttcaaatcctttggtgctggtggttttggtgggatatgtgcggtgataacaggccagccattcgactataccaaggtacttttgcagacaaatcagtataagtcttctctcgactgtatcaaaggcactttagcctcaggtgggcctttgggcttctacaaaggagtttcgtctcctttattgggggtcactccgatgtttgccgtgtctttctggggttatgatgtgggcaagaagcttgtgtgcacattttacaatatcgatccagtaaaatcacacctcaccatccctcagataagcgcagcgggattcttcagtgcaatacctacgacattgattgcagccccttttgagcgtgtgaaagtggtgatgcagacttcgcaaggccaggtgtcctttgttgaaacggtgtccaagctttacaaacaaggtggtctgaaatcaatcttcaaggggtccgcggctactttggccagggacgggcctggatctgcggtttactttgccacttacgaatacctaaaaaaggagctctctggaagctctgatgatgcatctatcgcagctatcatggctgcgggtggtttggcaggtgttgcaatgtggacagctatattccctattgacactataaaaagtgtccagcaatcttcggacagcaaccggtcagtggttaagacggcatcttctatttattcaaaaggagggattaaggctttcttccctggtttgggtccagccctcgctaggagcttcccagccaacgcagctacatttttgggagtcgagatagccaggaaatttctcgatcaaattatgtaa
>OGAPO_15200
atgaccatcatttacactgttgtcctggctactttaacaactaaagaaaaagtgcggttcttggccggcatcatcgatacgagccagcttcttactacaatgatgaaggcaatcgataactggcgctggctcactgcagattccaatgacaaggagttgggatctgcgttagacaactcagtggttcattatttcaaactgcgcaatgtcataatgcttctctcaaagctggtattgcttcaattcggagactccgagctcctgcagtctacaaaatcttttctgagattcaagtgtgaatctggtcatgtctttggcagcgcaccaggaactcgtggagcaaaagttgagactatcacccctcttgactaccagtacttccgcaaggagctaatcgctagataccctacctactcgcctcccgagcataaggtctctgatattttacaaatgagcgtcgagcaagataatgaaagttgctcaaagctgatcaacacttctgcgctattaatcaatcagaaacatcatttacgcaacaagttgccaaattcgcaaaatagctgtcctccggacatacatatagcaactcccgccccatcgccaactttgagcccacagcatacaggagggtctagaagctctaacatctccgaggtcgaacatgtgaacgggcaaggtcgcaaaaaggtctttatcacacagccccagtttgccaatttgtatcctttctctcatgatatacctgtgagcatccaggaggcaacgcggatttttcatgctcatgtatctgagtcgttcagtgctttacaatttaccgatgtatttgaggatttcatcaggcaagaaaagggaattactgagcctactcgctcaaagttcatttataccgagaaagacattgagaagaacccaatttttgctgatgagctcgtgtccttgcaacgtgtcgagcagttctatcattcgacattgccctacttgaattcactggcggcaatattgattcagatcatatcctcgaatgtacttcctgcttcggggtataaatctgcagaaaacccatttttaccgcttaagaaaccttataacatttctgatatgtcgaactacgacaaacaaaagcttgatttgatgcgcatcaaagaaacctgtctgaaagcagcttccactaccatattcctactgctcaagtggttcaaaatgtcacatattttgaaacaggaatattttgctcttttgctgtttgacaacgatctatacttaaacctcttccgcttccttggaagcaatcaaatgcagacgcagcttgagaactcttttgatttcaatgaccccgagatgttactgaagaatagagctgtcttttgtgattatgaggtgctgtacgattcaaaggaatacaactttttcagagctgcaacttcattttgtcgtcaagctccgcagagtccaaagttcaattctgaagatatattcgaagtgaacgagcaagcctatgaatcgtacattccgccgttcaacggacaatcacacgtgaaaattttgaagcccaatcatcgctattgtacaatcattacacaattattgcgaagcttgtactcaaccatttccaactataaaattcaacgaatttacaagctgttggaagtgcgaccaacagaaagcttgcggtttctcttgacgatgtacaattccaatttctataaaccggttctgaaggtgattaagctgatttgtccattcaatggcaaaaagtggcgctccaacaacatggatcttatttcctttgtgtatctattctacaaagttgggctccgcgaccaatggctaaacaatcttttcatcttcaatctcagcgaacgattgaagcgttcttgggaaaacgagtacgcattgcgcagtttactcaaattttataacgccacgtattattctgaccagatggtcaactttggctacgacaatattccacctttgaaacaagaaatgttttttgaagagggctggaaaggtgatatataa
>OGAPO_91912
atgtcgtttgccaacttggatcttgaggcccaaaaacaggcccctggcaatggcagcacatccggccctgcagatcaattcaacaggataagttcccagctgtcggatctgatttccaacatctcaaaattcgataaattgcagcaacagctaggtacaaaaaaggacactgttaatttgcgagacaagctgtcatcactagtcacaaaatgtaactctctgcattcagaaattgaccaaagcttgtcaacactggaaaagagtccagaggtgataaataatatgactttgcagtacaccaaacaaaaactcaaagcccaatgtgcagaaatgttccgcaattaccaattggttcagcgagcgtataatgagcgacttcagtctgtggtagtcaacgaagagtacgaaaacaacaaaaatgacgcaaaccctgccgaaacaactcctcttcttcagcagcagcagcaacagaagacccagatcactaacgcggagctggaatttcacgagtcggttatacaacaaagagagcaagctatcgataatatatctcgcggtgtccaagatatcaacaagattttccaggacctgaatgaaatggtcaaccagcaaggcgagcagatcgatacaattgaggataatttattaacatacaccagcgataaccgcgttgcacatcgtgagcttgctaagacggatgcgtaccaaaagaaaaaaagaaattggacctgtgtactgttggtcgtgctggtggtggttttattgatcttgatagctcttatgaactaa
>OGAPO_96667
atggtttggccatttgggaaacgttcgacacagtcagccgaagaggagactacaagtaatggaaaggataaaacggaacaaaaaatatttctggaggatgttcccccaaagtttgacacagatcaccagaagccggttccacagcacacaactcagtcgagggagatgaagaggattttatcgaatctgagttggtccgatttccacccttccaatctgatagcaataccatgcttccgagatgccgggttggctggcttctcgtgtttatttgtgttttcgtccgtgatgttcctataccataaagacatacgtaaggctgccaattggggatttggagggctgatgttgggctcgacatttgcgtgggagcagtgcaatgctcagcggcgaagagagcaactggctgtgcaaatggcgcaggaacgctacagacagcgccgagaaagaaagactgaataa
>OGAPO_91919
atgcaatcgcaaacactgtttttggtcatcactgggttgacaatcctgtcgaacctggtgtcggttgtgaccaaggagagggtccaggccgcggtgtatgctgtgtttttgaaactgttcttgactgaaaaatataacaagctgatgaaactcaagtcagagcagttggcagttaacaaggaaaggaacgcgatcagcgcacaagacaattacgctaaatggacgaaactcaacagaaaatacgatgcgctggccgaccaaataaagaaagaagagcacgcgctctcaggccagaaatcatctatagacagttacgtctccagagcattgcaattattgactacgctgcccatcaacgcattaaaactatggtacgctcgcagaagtcttttttacaccagacctggcacatttccttgggtcatagacgcattgatcataaatattccctttttagctagaggctctgtggggatttacgtttggtgtttctgtgtgaacagggttttttggattctggtggatttcgtgaaactgctcaccgagccaggaccactaccgccttctaaagaaaaagttaattaa
>OGAPO_15203
atgtccacaggaagcagtcgcactcgctgtgaaagcaaagaggtttttgctattcgtgctgaagagtacgattctcttcagcacaagttacttttgaagctttgcaatcaacaacgtgttgtgtccttcaacgcgttgatgaacaagatgctatccaaagccaaggttttggaaaaactcgccgactcttcctacagtgaggtgttccttgaaagagactctaatactggggaacctcacagcgtctggaaagtaatttcgtttggcgacgagaatctgaatcaaccaacactgaaagagttgattcaggagcaaagtatcaccatggccatgtcgtctgtgccgggcttcatcaagatgaaatctgcaaccgttgtgagaggcccaatgccgtccgaattattgcacctgtgggataagtacaatcacaagtacggctccaacaacgcgcggccagatgagtactccaaaagtcagcttcacctcgttatccgtctggagtatggagggcaagatttagaacattttgagctcaaaagttggactcaagcattagaaatatttgttagaattgttgagattttaaagagaggacaagacgcttatgaattcgagcaccgtgatttgcattggggtaatattgtcatcaaagaacggtctgccggcagcgccgacgctgctattcctcaggactctttagctgaattaactctcgatgagcaaagctctgtcgaagtaaagctcattgattacacactgtctagagccaggattggtggacaaactatgttcacaggccttgattctcctcactttttcaaaggcaagggcgactatcagttcgatgtttacagactgatgcgtcagcaactttccggacaaagtgaagcagatattgactggtctgtttatagtccatctacgaacctgctctggctccactatgtggtggacaaattacttcaccacaaaaaattaaagccgttgagactgaatccgcttaccagatccgcaagctatctaaacatgaacaatttgacgcaggaagctgacaactacgaacagcttgttcagcttcacaaactgttggatcctactcgcaagaaacgcaaatttgggtcgcttgatggaattctggaatggatcagataa
>OGAPO_91923
atgaaaacaaaatcaccttcgtcacgggggtcagtgatagacatccttgcgtggatcgttctgctggtgactttggtcttttttgtgctgaccccgattctcttaaataaacaagtcccatctttggttgctttatccgatgaccgaaccaccgattcaggggtcgtcaaattccgcttgatcagaaaagacgacaataacagtacgtccagcagttccggtgattggaacgacggcagctccaccgattcaggatcctcggaaacttccgatgatgattcaacttcgtcattctcttacttatcgtcgtcgtcgtcttcctcgtcatcgtacacaacatatttatctagctcatcagaggagtacagcagtactcatagctcgagcaacgagccatcgacctcccagtcgtcgtcgatctcgagtaccgcttccacctcatacacttctgatacacccaatagtcaagcaaccatctggaccacgcagagttcctcgtcggcatcttcctcgacaacggcgtttacttcgagctcctcatggtcttcggactcagatgctgaccagtcgtcctccgatcagagcactcagaacgagccttcatccagtgaccagtattcctcgacctcgaatacccagccatcagccgccgcatcgagctcaacctcatcaccacctagctccacaagcacgtcgcgttctgagtcaactacagagtcctcatcgccaaccgcatcatctgtagacgcttcctccacatcctcagcgtcttctcaaacgtcggaagtctctgtgtcgtcgtcgacgtctgtgtcgtcttcatccacagtggctagagcctcgtcgtcgccctcgtcctctgtaaacgtaagcacagatcggtcttctggtggtctctcgtcgaggaacaaaaaaatcgtgattggagtggtcattggacttggtgtgccgctgctcctgctgctcctgcttgcactattcttcatttacaagaaacggagaccaaacaatgactactatgttgactccaacggccgtatggtcggtctgatggagagcggctggctctcgaaactggcattttggaatagagacaaaaacaggggcgatttcggcgacgatgacgatgaggatttgagcggtttcaacaaacagtcaacaggagagaccggatttgtggtgaatagagccaagactgttagacacaccaatcccgggaccactttttaa
>OGAPO_74643
atgtcaattccaaagccagacaacggaacactcagactcggatctattgctccagacttcacggccgacacctctaacggcccaatttcgttccacgagtacattggcgactcttgggctgttctgttctctcacccagacgacttcaccccagtctgcaccaccgagcttggtgcttttgccaaattggagccagagttcgccaagagaggtgtgaagctcattggtctgtctgctaacggtaccgactctcacaaggcctggatcaaggacattgatgaggtgaccggctccaagcttactttcccaatcattgccgaccctaaaagagaggtcgctttgaagtacgacatgatcgactaccaagatgcaactaatgtcgacgacaagggtgtccaactcaccatcagatctgtcttcattatcgacccaaagaagaccatcagattgatcctgacctacccagcttctactggtagaaacactgctgaggttctgagagtcatcgactctctgcaaaccggtgacaagtacagagtcaccactcctattaactgggttccaggtgacgatgtcattgtccacccaagcgtctccaacgaggaggccaagaccttgttccctaaattcagaactatcaaaccatacttgagattgaccccattggacgtgtctaaataa
>OGAPO_44799
atgtacgttgccagaatatccagaaccgcaggctccagagctgctaccgctatatctagaagagctctctctagtgccaccagatctgtcagaccaaccctggccagaacccaagtttctggtgtcagaggtatcaagaagatcaactttggtggtgtcgaggagattgtccacgagagagctgactggccaagagagaagctgcttgagtacttcaagaacgatactcttgctttgatcggttacggttcccaaggttacggccaaggtttgaatctgagagacaacggtttgaacgtcatcattggtgtcagaaagaatggtgcttcttggaaggctgccattgaggacggatgggttccaggtgagaacttgtttgacgtcactgaggccatcaagaagggaaccatcgtcatgaacctgctttctgacgctgctcagtccgagacctggcctaccatcaagcctttgctcaccgagggaaagaccctgtatttctcccacggattctctcctgtcttcaaggagttgacccacgttgtgccaccaaccaacattgacgtgatcctggctgctcctaagggttctggtagaactgtgagatcgcttttcaaggagggcagaggtatcaactcttcttacgccgtctggaacgacgttactggtaaggccgaggagaaggccattgctttggctgttgccattggatctggttacgtttaccagaccaccttcgagagagaagtcaactctgacttgtacggtgagagaggatgtttgatgggaggtatccacggtatgttccttgctcaatacgaggtcttgagagagaacggccattctccatcggaggctttcaacgagaccgtcgaggaggctacccagtctttgtacccattgattggaaagtacggtatggattacatgtacgatgcctgctccaccactgctagaagaggtgctcttgactggtacccagtcttcaaggacgctttgaagccagtcttccaaaaattgtacacttctgttaaggacggctctgagaccaagagatctttggagttcaactctcaacctgactacagagagagattggaggaggagttgcagaccatcagaaacatggagatctggaaggtcggaaaagaggtcagaaagctgagacctgagaacaactaa
>OGAPO_15208
atgtctgggttccctgatttagccacagatgctgttttgaagcagtccgtgcccgtccccgagcactttcaggaagtgaagggtgttgactattcgaagcccgagagccgcaacgcccgcgcctcggacctcatcgactccatgaagaccatgggcttccagggctcttctctggccaaagcttgtgaaatcattgacgaaatgaggacctggagaggtaaacacatttcagagcttgccgagcatgagcgtaaaggagagttcgacgagaacgggtaccaaaaaacgaccatcttcatgggctacacctctaacttgatctcctccggtctcagagataccctacggttcctggtacagcacaagatggtgtccgccattgttgcatcagctggaggaattgaggaggacttgatcaaatgtcttgctccaacttacatgggcgacttttctctgccaggaaaacagcttagagatgacggtatgaacagaattggaaacctgattgtgcctaacgacaactattgcaagtttgaggagtggattgtccccgttctggataaaatgctggaggagcaggaagcttctgctgtcaaaaacggtgccaacgctctggacgcatatgtccctttctggaccccatccaaggtcattgatcgcttgggacaggaaatcaacgacgagacgtcagtattgtattgggcccataaaaatcagatccctatcttctgtcctgctttgaccgacggcagtattggtgatatgcttttcttccatactttcaaggcctctcctaagcagctgagaatcgatatcgttcaggatatcagacgcatcaactctttgtccatggaggcctcgcgcgcaggaatgttgatccttggaggtggtctgatcaagcaccatatctgcaacgcttgcttgatgagaaatggagcagactacgctgtctatatcaacaccggccaggagttcgatggctcggatgctggtgctcgtcccgatgaggctgtgtcctggggaaaaatcaaagccgatgctaagagcgtcaaggttttcgccgatgtgtcattggtgttaccgttgattgtggctgctacttttgcgaaagagtaa
>OGAPO_15209
atggcgacttccctccccactgcacgcaaggtgattcgccgtgcccctaacgactcattattgagccagtcttatgtgattcctgacgagcgctctaaatcttcccaccatggccttcccttgcgcccctgtgttgctgtgactgcatgcgagatttttgatctagaaaatgtgcgttccgttctttccgagcaccacatcgaagcggaagaaattgtgcgcaacgaggcggtccactatcaaatcaaagactctcccgtcagcatagacgtgttcgtgctacactcgggaactgtggtctcgtggggaatgccagagcaagatgtccttgataaagtcttgcctcttttgcggagctccatgaacaccccttatgagattcaaacagaagatctggattacatagaatatgagtcagggcaggaaaaagagggccaaacgtccacgatagaccacgaaatcatatgcatcaagggtgagccgcgccaaaaaatgttggacaaactagcattttcctacggtatatcgagatcaacaaggcttgcagtgctggagtcgtcactagaaaaacatattcagctgacaagaaatacgacggaaaatttgtcacagggaaagcagctaggaatcggtgcgcgggaagtgttacagtcgtctggaaaactgctgctgctacgcggaaaattaaatctctactctgagctggttgagacaccagatctgtactggacagagccaaacttggaaaaaatttacaaccacgtttctcgaatcctggatgtgaatacgcggatcagcattctcaaccggaagctggattattgctcggacgaagcaagagctctgcttgacatcctaactacccgaaaaggcacaaggctagaatggattgtgatttatcttattatgatcgaggtcttgtttgaaatgcaccacttctacgaacggtatgaggaacatcaaaaagaaaaagaaccgcctgtaaatagtttataa
>OGAPO_91931
atgaacactctcatagcactctgtgccatttatgtggccataatagtgtcattgaatcttttgctggggaccaacggttctcttggctggatatcatggaactctgtccatagatttagatatcacacccgggggttccgtgtctcactcaacaaactccagctgaaattcaatccgctgggagcgctgtaccatgagccaatactcacggttgtgctgagtggtgcgagtatctacagattacatgaggacatgagaagcaagccggttctgtcgtccggagggaagacgagtcggcgccttgtcaagcttttggaacgtctcccactggcaatcgagctacatgatgttaagtatactgagcaggtacagatagagctagagtgcgtggcagctcagattgtttctagtgctctacaattttcctcgggctccatcaaagtcaaccagaaaaaggtggctagtagagttcttggctcggtttcccttgaagactacagtgtgaccttgaacgtgaaaaaagtgacactaaatgtcgacgatctagagcgtttcatacccaagtcgaagacgcacggtcaatcagaaaatattccgtcacagccgttggccctgcctttcagacgaatttctatagaatgtgaaaatgtctcccttacgaaggacaagttctgcttattcctcgaaaggacagcatttgcgctgggaaaattggacgacgaagagaccgcaaacatgaacttcggagaccaacatatttacgaggtgctctttggaatcagcaactttaagctcattcagctggaaacaaataaattgttgctattccttccatttttgaatatattctcgctgtgcaatctcgaggatatcttgaaaattcagcaaaataaggatgacaaggatttcattgatcggtttgcggcgacgaacagatttctgtttaaaactacggtgtcaaccaccaacctggtcctgaacacacatataaatgacctagtgaagccgaagaccaaaaatgagagaacgctcaaaaggccattcgagattcccggttatctacaaaacctgctcccaaaaattaagattcgaatacagcttatgggctcggttataaatatggcagtggcagaagaactcactatcaagatgcgagtggaggacattgcttttgatacttcgctagcaaacacatacgattctttgttccgcggtgtttcaggctctgttcataaaatgattggctttcttatacgcaacatacaattttcctttgtggagccggacaaaatgtccaaatttttctatcttgatcatgtgagcaccagtgtctcattagaaacacgaaaaggttgtctattcggacaggcagatattattgtgggaacaatagaggtcctcttgcaagaattgagtgcattccaaaaattgtaccggcacaagataaatctcgaccaaacgtctgttgcggaatcacattcatcatctgagggaggaagctcattaatagaccgcgtctttctcaaagttcagcaggtgaagtttgtttcatgttttgagacgcctgtgaaatactacaacaaggtagatcagtctgagatgaataaatacaagagaggcgttttccttgaggcttccgagatggaattggaggttgacatgataaagaagaagctggacctggagcttcaatttttcaaggcaaagctggtgaaggactatgacacggaacaatacaccaaagagctagaggaatttataaacatcgagcgccctcatttgaagtacttcaaagacaagcaccagctgtctctctcacttcctttgttagatacaaaactatctgcggaagttttgtggtcggtgcttttcattaaggccatacttacttctgtgataccgcatttgcccaagaagaaaaacgcctccaccaaaccgccacttacgtatctgttcggtattcagctcttcatgatgaaaatccagctaccaaacgagattgatcttgtactggaattggaccgcatggaaactttatcgacggtcgactatgactgttacgcacgattcagagcactgagactgtatggaagaagtccgtacacctcccagacctggagccttatatttattttgtgtgatgccaacacgacgatccgcatccactcgcaagccgaacacctcgcaataatcaactcccgctcagtgagattcgagattccgttcgaatacgtctttttcgaaacgttcgacaattttagagcactgaccaaagctatcacgaaaatggaggccaacttccaacacctaatgtctactcccgagtctgaagtggatttcaacgtgcctattataatgcctagcaaagttgagagtcctttcaaattccccagcgttcgcttaaacgctaaacagtttcaattctgcatgcacgatgatccattcgaggccgagctcaacgagtctttcttgcttggaagaattgagcaaaagatgcgtctcacgaaactggcgactttcgataaatacgagaaacaggttaaagaaaaactacagagagaattcactgctttgacgtttgtgaacggcgagcctttagagccagaaaactaccaccctaactcaactggtaaagttcagcataatcgtgtaagctcgcagcttgccaacgaagtgttgagtgacgaggtagaacagtataatgaatacctcagaaaagtgaacgagctgatcgaactaccaagactacggctgttgagcaacctcagcaagtcatggatcttcagagttaaggcacacaggcaaataagcgagtctggacaccttaaacgtctcgcttcgatcaggggaggtgaagacccgcctgtttctgccaaattcatggacaagtatccggtgatcacagcatgttcggtagcacctcttttttccgtggagttggccaatttgcgctgggacctttcggagccttcgttcgggcttgaaaactataagcactttctgcaccaaatagggcaagggatgccgtacgatatggagtacggtattttattccctgttaacatgcacatcacctgctcgcgtctgacgatccagctcaaagactacccaatcccatttatttcgtttggcggtggcgacggagacactccgcagacggtggaattcaagggcgactttgtcattgcagagcagatgtacgtggctgaagagctacggtacaattttgttccctttgtgtcccagtacaaggacccgaattgcacagataacatgtttgcctcgcatgtttcaagaacgatgaccaacgtcaaattctacacagacatgaaagtacacgtgaactcctcgaaaaatgcgattgtttcgtggtactcggcaatccagccggcattgctgtacgcgatggacagttttgatgttttatccaagcctcctctcgatcctagtccaaagctaggattctgggacaagttcgcgctcttgctgcacgcgaaatttcatttcacttttaccaacggcatccacctattcataaagagcaagaactcgccttatgatcttatgggtcaaggaggcgggtttgtgttcaggtggaaggataaagtagacctcaagatcaacggcaccgggcgttccgatgagctgctggttgtcgagagcaaggaattcgatgtggtgattccccggtttaatcgcagcaacctgacgtatttactggatgataaaaatccgtacgagctggattacattactgagaagaaagtgtggaagttgtcaagccagccgatcatctggaagctagggttcctttttgagcgcaacgagagccctgctggaaagtacgttccaggacaagtcaagcggaccaacaacttcaagcctcattacgaggtccgtctacgcaacccttctaccttcacaaccaaagaagaactagagtcttggaactcttatgaaggcttccgaagccactatatccatatgtgcgtttcgttggaatcagactccaccgaggctaatacctacaacagcatccatcttactccgcttgcgttctctcacttcttcacatggtggaatacgttccagagtagcttgggtctgccaatcaagcacggaaagatgttcaagaacaagttcctggattatagaccatctccgaagtttgggaagcatctgttttccattagttactcactcaaactcaaaccgctatacttgacccacgtatacatccatcctacagacatccgggccaacagcaacctcgcgttcacaggactcaaatgttccatcgagagctttgcgctggatctccaccagctcaagtgtccaaccagtgcttctgataaccctgatttcagtctccagttcaaccagggtgaagttgattttgtcagtacggacttgcggctgctggtggcagaattcaacgagcgcagtgcagtaggtatgcttgcacgtgagataggtatcacagaatccagttctttcatggactcgtcgagctcgtccgtgagcgaaaggcctaccgcagaagatgtggtgtggtttgatatggacgactttgtcgaggtggatacgccgaaaatcaaaccaaagaatcctcggtggaaagctacgccgctagcgtcctccactcgtttctgctactttctacaggaaaaagagccagaactgcaatacagttttgcggccattcaggaacggacacacgactgctttgttggcaagaaccatccggaacgaacaccttttgctgttgctaacaaacgcgcggcagaactcaaggaccaaatcaaaacacacgagacctccttggagtctttgcagagcaatccagagaaaagccaggttattgccaagcgcatagaggagctggaacgggaaatcaaagatctgtacacccgtctgcacgtgactcgttgtttgagggacagttttgaagccggaatgatccctgactacgatgagtttttggacgagaacgatgcttctgacgtggaaacgtcgtacactgtttcaagagtaaattccaaaatatcgcgcagatcgtccaatccaaccgtgaaaagcactgctccttcgtctccaccagcgtcgtcgttcagaaaccgattcatcatctaccatgtggtattcagatggagcacgcataccaggaagaagttctcgagctacatcgataacgtgtctgaaagaaagtcgctggtgttcaacttgagtcgcagagcaatcaagcttgccgaggagctgtatgaaagtcagagtttgccgcgcaaggcaggcagctttgatgatcgcggctcgctggacatggagtcgtgttcgaacttctacaacttcgaacgcaagctgagagaatccgatgagctggaagatgtcaattttgaggatacctatctgctcaaattcattcttccgcagctctgttttgacacggagatgaacagtgccgtgctcgttacgtcaaaggaaattacggtgagctcggtttctgttgatttcaagccgcaggacgacgaggaacggattcctgttgaaagtaggaccggaatcattctgcgggatgcatttttccatgttctcgacaaagacaaaactctgaacgggcagtacaaactgttctggtctcagtccacttggccaccacagctgcctgtggaaatgtactactgctccaacttgttagcaaacacaattgtcatttggaacgtatccatggggctgatcttcatcaagcctaacaagcttaggtacatgaagactgacgagtgcaacgtgactaaattcagagagctgatccaggttatgacaccggaggttgtggtcactgcaaatagtcaacaatacaacgtgatctacaatctggccatgagttttatggactccaacatgacggagaagaaaaagcagaaggagaaggtgaagagccttgtgaaattctcaatttctgaggactttgacgtcatcaagttccgcatgctcgatctgcaacaaaaagcgtggctattgagcgagtgtaaaaaattcatgttgatgatgcacggtaatgcgccagaccaagacgacgtcttgcaaatagatgttgagctcgaaaagatctatctcgaactcggaatgcttgtctcttatcttcaacatacaaaagccatgaagtacaatgactcgtatgaagaacggcagtgggtgctgaatgcggatcacattcgattggaacttcttgatagcgaggataagaagttcattgttgttgaagctaagcagtcttgctaccaaacagagcaaaggcccgacggggcaagcagaaacagggtgcttattcaggactttgtcgcagaagaccttcaacctcacacgaattacaagaccatcgttgagaaggtccacaaagagggcttctccgacatgcctatggtgtttgtggactggaaaatgctggaggcagtaggaggcatacccattgtggaacataagtcgatcacatttgctcctctgaaaattgaagtggactttaaaacggctgtggaaatttacaggttcgtgtatccaaaacaggttttagtggacgacacggagtcgagtgacgacgagtcgtcgtccatggcggactcgtttagcccagaaatcccgtcttcgcgaacgagtttggattcatcaaactctattttctctgaccagtcagaacatagtgagggaaaactgaaaaggatgagtcggatgctgtcaatcaaaaagcatgatcgagaaggcagtccgacctctgtatctgaattcagcacaatccaattcacctgtcacagaaataacgaaaacacagaggaaaaacagtacattagccagatggtggaacgatcgaagaagtaccagcttctcaacagaatcaccatcaatcccctacacctggtacttagcttcaagggacaagggtcgtacaaagtggtggatgttcacagactccagctacagatgccaaaaatcgaatacaccaacaagatgtggtctgaagaagatttcttccagcatttcaaaaaagacgttgtgcgactaattctcaggaatacgggaaagatcatggcgaataaaatcaccaagcgacaaaaaaagagtaagctgcatcacctgctgagttacaaagatgaactgcagaacgaattgagtcgtcgtactcctatttcgtcttcatctactccgaagtcgcattcgcacttgcaccgacaagcagaccattttggacactgggaggacccggatgtgctggagccccacagatacgagcggccattgattgatgaaacttcaggatcggagatccaaaactttgagccactggaggaaatttctgaggaatctgtgtaa
>OGAPO_15212
atgtccctcagaattcttgccagacattggcgtatgccaaagctggtccctctgaagaccagcttggctagaacctatgcctctcaggttgaaaaagcatcgacgtatgcgggcgctggcattctatctggtttcactggagaaaatgcacatcatttagtggatgtttcccgtgttttagtgattggctctggaggattgtctattggccaagcaggagagtttgactattccggttcccaagccatcaaggccctgaaggaggccaacaagcaatcgatcttgattaaccctaatattgctaccaaccagacttcgcatgcccttgccgacgagatctactatcttccagtcactcccgagtacattacgtatatcattgaaagggaaagaccggatggagtgctgctcacatttggaggccagactggtctgaacgttggtgttcaattggaaaaaatgggtattttcaaaaaatatggtgtcaaggttcttgggactccaatcaaaactctggagacctctgaggacagagacttgtttgctcaggcgctgaatgagatcaatatcccaattgccgagtccattgctgttgaaactgttgacgatgcgcttgctgctgcggacaagattgggtatcctattattgtcagatctgcctacgctctgggaggtcttggatctggttttgcttccaatgagaccgaactgagaaatcttgcttcgcaatcgctttcgcttgctcctcagattcttgtggagaagtctttgaaaggatggaaagaggtcgagtacgaggtggtcagagacagagtcggaaactgcatcaccgtctgtaatatggagaatttcgacccattgggaatccacactggagactcgattgtggttgctccttcgcagacgctttctgacgaggagtaccacatgctcagatctgctgccatcaagattatccgtcaccttggtgttgttggagaatgtaatgtgcaatatgctttgcagcccgatgggctggactacagagtcatcgaggtgaatgctcgtttgtccagatcgtcagccttggcttccaaggctaccggatatcctttagcatacactgctgccaagattgctctcggctacactctgccagaactgcctaaccctgtcaccaagaccacaagtgccaacttcgagccttctctcgactatatggttaccaagatcccaagatgggatctgtcgaagttccagcacgtcaagagagacattggttcctcgatgaagtctgttggagaggtgatggccattggacgcaatttcgaggagtccttccagaaggccatcagacaggtggacccttcgttcattggattccagggagctaagtttgacgaccttgaccacgctctgtcgcaccctaccgacagaagatggcttgccgtcggccaagcgctgttgcacgagaactacaccgttgacagagtgcacgagctctcaaaaattgacaagtggtttctctataagctcagcaacattgtcgagatgcaaaaggaattggaggctattggctcactgttcggcgtgacccaggacgtgatgagccgcgccaagaagcttggattttcggacaagcagattgcacttgctgttggctcgacagagctggaagtgcgtgccagaagaaagtcatttggcatcactccgttcgtgaagaagatcgatacgctcgctgccgagttccctgccgatacgaactacctgtacactacctacaatgccacgtcgcacgacgtcaaatttgacgagtttggaaccatggtcttgggatcgggtgtgtaccgtattggttcgtctgttgagttcgattggtgtgctgtttccgccgcgcgtgctctgagagaggcgggcaagaagaccgtcatggtcaactacaacccagagactgtgtcgaccgacttcgatgaggtcgacagactgtacttcgaagagctctcctttgagagagtcatggacatttacgagctggagaacgccaagggtctggttgtttccgttggaggccagcttccgcagaacattgcactcaagctacaacaacagggcgccaaggttcttggaaccaaccctgaggacatcgacaaggccgaagacagacacaagttcagcagtattctggactccatcaacgtcgaccagccagcttggaaagagcttacgtccgttgaggaggccgagagctttgccaacgaggtcggctaccccgttcttgtgagaccttcgtacgttctttctggtgctgccatgtcggttattcgctcggaatctgagctcgagcagaaactcaccaacgccgcagacgtttctgcggaacatcctgtcgtgatttcaaaattcatcgaaggtgcgcaggaaattgacattgacgctgttgcctcccatggaaaagtcctggtgcacgctgtttcagagcacgtcgagaacgccggaatccattccggtgacgctaccctggtgctgcctccacatggtctcgaccaggagaccatggacagactcaaagagattgccgacaaggttgctgctgcatggaacatcactgggccattcaacatgcaaattatcaaggccgagaacccaaccaccggaaagccagacctcaaagtcatcgagtgtaacatccgtgcctcgagatcgttcccattcgtttcgaaggtgctgggcgtcaacttcatcgatgtcgccgtcaaggcattgctggatagcaacgttcctgctccagtcgacctgatgaaaaaatcttacaactacgttgctaccaaggtgccgcagttttctttcaccagattggctggggcagacccatttttgggtgtcgaaatggcgtctaccggagaagtcgcctgtttcggagacaacttggttgacgcatactggacctcgatcctctcaaccatgaatttccacgtgcctaaaccacctgctggtattctctttggaggagacttgtcgaacgacaacctcggcaatgtggccaagaaactaactccgctcggatacaaattctacgttgcctctccttccgttgccgactacctgagcaagtatgttgacagccccgtcgaggtgattgaatttcctaaggaaaataagagagaactgagggaggtgttccagaagtacgacatcaagtgcgtcttcaaccttgctaaggagcgggccgacagtctgctagatgaggactacgtcatgcggagaaacgctatcgactttgcgatcccactcttcaacgagccgcagacttcgctgctgttctctcagtgtctcgctgaaaaactgccagctctgttggccagtcaggcgaagtccgaggtggtgattccttcagaggtgaagagatggagtgagttcattggtggcaagcctgtctaa
>OGAPO_15214
atgccagctcttccaacatttgatagcaaactgattaccggccttatatacacggcgaccgccattgggctgttgaaaattgcctcaaaaatctttagcttcttctcactcattgcaagtctgtttcttctccctcctgttgactttaaggtttacggtgccaaaaagggcgcatgggctgtcgtcaccggagcatccgaaggtattggacaggagtttgccaagcagcttgcttccaagggcctaaatattgtcctgatttccagaactcagtctaagctggagcagattgccacagatatcgagacaaagtacaaggtgcaaaccagagtggtggctgctgattgttcaaaaaacacccctgaattgtacgcactcatctccaagtcgattgaagacctgcctgtgtcggtgctgatcaacaacgtgggtcgttcgcacgaaggccctgttcctcttgttgagactccggacgaggaagtggaatccattctggccatcaacaacctatttttggtcaaaatgaccaaactctgcattcctgtcatcgacaaagccattgcgtccaagaaagccaacaggggtcttattgtgaacattggttcctttgcaggtcttttcccaactccgtacctcgccacttactctggatcaaagtcgttcttgcaaaacttctctcaggccttatctgttgagctcaaaagccaaaagatcgacgtccaactggttctggcctatttcgtcactactgctctctcagccatcagaagaagctctttctttattcctactcccaaagactttgtggctgctactttgagaaacatgggcagaagaggcggcgctcaggacaggtttgccactagctctccgtatccttcccacgccttgctacaatacgttgcacataatacccttggggtgtattccgagttcctggccaacaccactttcaaggcaatgaaggccacgagagctaaaaggctgaagaagctacaaaagcaaaaagaggccaaagcagagtaa
>OGAPO_91937
atgtctctctttgagggccatcgattccttataatacagtccagccagctgtctgcaaccaaggcagagaacttgaaaaaacagatcattagcactgggtacaatgaggatggtggcatcttgctcaagaggaattctgacttgattccaatatctaacgacaaactggcaaacgtcacgctgatagtctcaaatacaatagattttgtggaataccagctcgcggaagaattgatgatccctgttgtgcgagatgcgtgggtggtagactcgattgctgcgaatctgatagaaacattgcgatcgtactcacctgatcccaaatacttccttagcactgtaagtatatgttgcgcagcttcgatttgcaaaggcgacaaggaggtccttttcagcgccgtgcgctcctttggcggaatacacacagactacctgtcccgaagaacaacccatctgattgccctcgacacagacgacgacatatgccgtatggctatcgcgttcaaccaggcttgtgagcgggagctcattgcgatcgtgagaccggaatggcttctggacagtataatatccaaacgcaaactcgaggacgacagataccgcgttggctctaaggatcgatacgcagagccggcgacttctgttttgttcaaaggacggatcttttttctggatgaagattttaatatctcgagccgagtgagctctagcctgaaaacacttatagaacagcacgggggcaaggtagattctgaagatcgggcaaacacttacattgggaagtatcgaggtggcgagatgtaccagctcgcctttgaggagaaatggcctattggaaacctgaattggctgttttggatgctattacgcgaggagtggatcgctccaggtaaaataatgctccactatccatatccaagagaggcgctagaaggaatggatagggtagtggtttcggtcacgcattataccggagactcacgcctgtatttacagcagctggtggaaatcatgggcggaacatttacaaaaaaccttcgacaattcaccactacacatctgcttgtcgcgaaaccaacgggcgaaaaatacaaatacgcacgagagtggaacattaaatgtctgaatcatttgtggctcgaagaaagttacgccaaatgggagctacaagacgattctgacccccgatacttgaagtttggggaccaggtgggcgttgcacacgctgttggccatacaagcctggatgttggattgactagtagccagaacccgcgtactgattcccaaaatgtgtctagctcacttgaaacgccacgcaaaaaggccaagccaaacagcaaaccgtacaacatcgttgcaatactgaccggttgcgatcaggagttcagtgcttccgatctccgaaatctcaacaaagtgggtattaaagttgttgaacagccaacaaactcccttaattgcatcattgctcctggcattcttcgaacggaaaagtttctcaagtcactgagcaaaagcccgaaatatttacttacgccgattttcctcatggacgttctcgctaccgtacgctcgcataaactggacgattttgagcgcgtcaaaccacacatcgacaaatatgatttgtcaaaacatatcaatttcaagaaagaccccaagatgaaggagatattcttggatccctcgctaggggcccagaatatcgtcaatctgattgaaaattccaactctaaactattcgaatcgggagatttttgtgtgtcagctaccattccaggcgggccagatctaatcagtagcattgtgaaatcgtttggttgccgggagtgcctgattatcgacaaaaaaaccaagaggctgcccaaaagagtagcagctacaagatacttactctgcgaggcaaaggatcaaccactgcagaaccattttcgcaaattggctgataaggagcggtaccgtatagtggagtggaattgggtcgttatgtccatattcaatactaagctagtggatagatttataatcgatgagagctaa
>OGAPO_15224
atgtccaaaagagcagctgaggacattgtggaccgcaattctgccaaaagagacccaaatgccaacacagaaccatacgatgctgaagatgccgacgactaccgctcgaaggtggaaggtgacatggaagacctttccggagacgactatgagagtgaaggagaaatcatcgagatagacacctctggcgaggaagacaacgaccagcctatggaggaagtgcaggaggcattgcaaaagccaaatgaggaagacacagagcctgcgaaaggccaaaaagagctgtatttgcctcatcgatctagacccctgggaccagacgaggtgctcgagccagaccccagtgtctatgaaatgttgcacaacgtgaacatgccatggccttgtctcaccctggatgtgatgccagacaatctgggctcggagagacggggatatccggctaccatgtacgtgaccacggccacgcaggcccaaagaaacaaagataatgagatgatagtgatgaagctgtcgtcgttggccaagactctggtgaaagacgacgacgaagaggatgaagacgacgaggacgaggacgaggacgagcacgaccctattttggaaagcgagaccgtttctctcagccacacgaccaacagactccgtgtatctcctctagcactgaaaactggcaagtattacactgccaccatgtccgagagtgccgaggtgttgattttcgatttgagcgcgcaaatgaaggccttcgacactccaggatacgtgattccgaaacagaataagcggccgctgcatattgtcaagaaccatggcaacgtcgagggatatggactcgactggtcgccgcttgttgactctggctccctgctgagtggagacatgtcgggcagaatttacctgacgaacggcgcgggcagcaagtgggtgacggacaaaacggcctatcaggccagtaacgcatcgatcgaggatatacagtggtctcggtctgaaacgactgttttcgcaaccgcaggaacagacggctacgttaggatatgggataccaggtccaaaaagcacaagcctgcgctcaacgtcgtggcctccaagaccgacgtgaacgtgatctcctggtgcgacaagctcgactatctgctagcatctggccatgacgacggaacctggggggtttgggatcttagaaacttccagcctggtagccagccttctccggttgtctcttacgatttccacaagtcttccatcacctctattgcatttaacccattggacgagtctattgttgctgtttcttccgaggacaacacggtgaccttatgggacctggctgtggaggccgacgacgaggagatcaagcagcagaaagaggaatccaaagagctctcggacattccgcctcagctgctgtttgtgcactggcagaaagacgtgaaggacgtgagatggcacaagcagattcctggtgctttggtcagcacgggaacggacggtttgaatgtctggaagaccatttctgtgtaa
>OGAPO_45710
atgtctgacgcctctgattctgaaggtgcatctatcgagcacatcaagaccagacggtcctcgtcgatgtcctcgatcttctctctgaccgacgagcctctgcctccgcccaacgaaactgatatcatagcattcacttcggacaatagacatctatctttcattagaaacctacatatggccgacttcatcaccatgctgaacggctttagtggtttttactcgatcatttcgtgtctcagattcacgctaacgcgccagagtcactacgtgcaacgggcaatcttcttcatttttctgggtctgtttttcgacttttttgatggcaaagtcgccagactcagaaacaaggcttctttgattggccaggagctcgattcgctcgctgaccttatctcgtttggagttgcccccgcctcgattgcgtttgccatagggctccaaaccactctcgacgttctttgtctcaccttctgcgttctgtgtgggctcggcagacttgccagattcaacgtcaccgtttccaacatccccaaggacttcaccggcaagtccaagtattttgaaggactacctattccgtcctccctgtggctcgtgttgttaatgtcgttccttgtttacaagcagtggactgccgccgatctgccattggggcttctgtgggagggcaagttttatgagtggcaccctttcagcggactgttcttcgtccagggctgtctgatgattagcaagagcttgagaatccctaagccgtaa
>OGAPO_96739
atgcataccaccgtcccgcctctcgaaaaggccatatacgatgagttgacggccatccggcaacgtctgtcgctgatcaagcgcgaccacaaaacatacatgaattccaagagcataggagaaatatatgaccaggttctgagcaaagtcaaagagctgcgggcaattcggcccacagaaggggccgccgaaggcgagtaccccaataaggtggacattctggtggacgagatttttcaattgctgagcctgtgctttgtcacgtgcggattgaagaacacggcgcctgctacgtacgcctcgctgtccactgtgcaacggttacttgagcacctgaacgaaaacgagattttcacgcaccaggacctggacccgatcagagaccggctggacgagattgccaagattatcaactcggacgaaaccacgtcttcggaagagctgagtctgctcaagagcaagttggagcagtcgtatagggagtatcgagttctggaggacaaaatcaacaagctgcccaaaaacgtgcagaaaatcatggacagactgatcacgctcaagtaccgcatactggaggtgatcacgagcgacgaggccgccaacagagatgacctcaaggtgttttccaatcagctggaacagatccagctcgcatgcgagctcgagttctccaaagaggatcatcccaggggcgagggtgtgctgaaggggctcattgatgactgtcactatctcatccaggacatgaagatcggcgaggacatggtgagtccagagctcgcagacatttataaccagctggaaaaactcaagtcgacgctcgaaaacctgctggtcaccagaagatgggtcctccgaacaacagacatcttcaattaccagcgaacgctcaaccagatcgacaagctgcgtgtggacggctacttcggcaagaaagagctgcgcggccaggcggtgctgctgtacctactgagacggtgctatgccataatatacaagcttctggagagctctgagcccgtcagcgagagcctgcagccgctgcacaaccagctgacgacggtgcggcggtgtttgctggacttgaagcggatgggagggatttcgtcgatccgcgagttgtatccgtaccagatgaagctggcgtccgttgacaacatgcgggaggacgggaagtttatgattgacgggcaaatacctgagggccaggggacgttgaacgcgctgctggcggaatgtttcgacatagtgcacgagctcaagatcgagttttacgagaaagacgagaccgagagaaaggacgacgagacgaaattccaggccaacgtgataggcaccaaggcacaggagacgaattacgactacaacatcatggaaccagattccaatgaggaggacaatttggcagtattcaatgagagtataggcgaaagcgagacggacggcgatttataa
>OGAPO_81091
atggaccgtttggtgtcttcgttccagtttgagcggctgctcagctccgactcccagctcaaaacaattgcacttttgggcaccatagatggccagcaggccatcttgcagctcgaaaagtcgcatttcgacaccgccagactccccgacctgcccgtccagcaaattcgcgaaatagcctccaatgacgtctaccactgggcaatgaccactctgcggcagtctgtggaccgcgacccggcagccaagctcaacctcatctaccctgccacagagatccacattcgaaagttcgagaagcccgtcttgcacattgtccacgaatccccagagctgtaccgcagcgtcgtggtgccgtatatagaaaccatgcgtggagaccgaatcagatgggtccgcaacatcctgtatgagggggccgaggccgatcgcgtcgtcgtcaggaacgacgatttcgtgcttcttcccgacatgaaatgggacggctcgacgctggagtcgctgtatctctgctgcatcgtctaccgcgacgatatcgcgtcgatcagagacctcaacgagactcacatcccgtacctggaacgcattcgggacgctctgaggacggagatcccgcgccgctacccaatcgcgggcgaccagctccgcattttcgtgcactaccagccgtcatactaccacttccacctccacgtcgtcaacacggcgtataatgggctgggcgagtcgattctggccggaaaagccattttgctcgaggaggtgattgacactctgcggtttctgggacccgagggctacaaaagacgcactctcacctacgcgatcagcgagtcgcacaaactctgggagctgggtctcaagcactcggctatgtaa
>OGAPO_15231
atgtcccaggtgaacgattttatctttggcaccgagggctaccagagtctccagcaacagccgtcgctgctcaggacgctgactggcctacgaaagttgccgatggacaactcgccgctgactgtggacagccagaaggtgattggagcgtcgtattctcatctggaccttggtgcgtctgatacacagaaacgcaactcgtctccggattcgcgctcggtccattcgagcggctccaccaagtctccgcgcccgagtctgaacctggccaaggcgaagaaactgtacgatttgtcggccaagatcgacgacgacgctgactggaacgacgacatcgacgatctgaccacaccctcgccccaggaccccaaaccgcagttttaccccgacatctcggatctcaagttgcaggaatctccgatggaccggccgacggcgtccacggagccgccagctgagccacagcaacaggccgaagcgcagccagcacaatttctccgcccggactatgaacgcatcatgaaagacccctttgtgattctcgagaggaccagcgaccaatcgaaatacagcaagatcgtcaaggcgctgaaaaaccagccgtttgatatggctgagctccgcaagcagacatggagtggcgtccctgctgcgctccgaccgctcgtttggcaggtgcttctcgggtacctcccggtcaacagcgccacaagagagtcagtcttgagacgaaagcgtaaagaatacaccaacagcatgacacagctattccgagcggagaaggaccaggcggtgtggcatcagatctccatcgacatcccgcggaccaatcccaccatcaaactgtactcattcgagtccacacagcgctcacttgaaaaagtcttgtatttatgggcggtcagacaccctgcgagcggctacgtgcagggaatcaacgaccttgccacgccattctaccagattttcttatctgcgtatttgtgcgaccatgttgacatggaggcgttcaacaccaaccagctgccgcaggagctggtcaactgcattgaagctgacacttactggtgtctcacaaaggtgctggacaccatccaggacaactatatccacgagcagccgggaataatccgccaagtgtccgagctgcgagatttggtgaaaagagacgagccgtacctggctgagcatttcgagcacgagggcatcgatttcatccagttctctttccgatggatgaactgcatgctgatgcgcgagctccgaatggagctgattgtgcggatgtgggacacttatctatcaagctatccaacaggattcaaccagttccatatctacgtgtgctgtgcgtttctgcgacgtttcagcgagcagctgctggaaatggacttccaggatatgcttatgtttctccaggacacgtccaaaactagtgactggacagaggccgacgtcgagatgatgctcagcgaagcgtttgtatggcagtcgctctacgagaacgccactgctcatttcagaacataa
>OGAPO_74683
atgtccatcattgacggcagagcaatcagcagcgagttgcgtgcgtccattgcggccgaaatcaaagaactcaaggcacaggatccgtcgttcgcgccacggctcgtgatcatccaggttggcgaccgtcctgactcgtctacctacgtcaagatgaagctcaagtcgtgccaggaggtgggcatcgacgggttcttgcaaaaactccctgttgatgtttcggaagcagatctcctggcccgcataaacgagctgaacgaggacccgtccgtgcacgggatattggtgcagctcccgcttcctgctcatttggacgaggaacggatcaccaacgctgtgaagcaggaaaaggacatagacggcttttcggaactcaatttggcagccattttcaagaagaacgctgctgccaaattcatcccgtgcacaccaaaggggatcatgtacttgttgaagcacgagcaggtagagattgcaggcaagaacgttgtggtttgcggcagatcggacattgtcggagggccgctctcgaagctgctggaaaaggcaggcggaacggtgacagtgatccactcgaaaacgagccgtgagcagctcaagttctactgctcgaacgcagatattattgttagtgctgttggccgtgccaactttatcaccggcgacctggtcaagcagggatgtgtcattatcgacgtggggacgaactacgttccggacgcgacgaagaagtcgggccagagaatgtgtggagacgtggacttcgcatcgtgcaaagaaaaggcctcgaaaatcaccccggtccctggcggagtcgggcctatgaccgtggcaatggttctggataacctgttggagagtgccaagcgcagcaagaaaccgtaa
>OGAPO_15241
atgccagcttcccgtgaagattctgtttatttagccaaattggccgaacaggccgagagatatgaggagatggtcgagaacatgaaggctgtcgcctcctctggccaagaattatccgttgaggaaagaaatttgctgtctgttgcctacaagaacgtgatcggtgccagaagagcctcatggagaattgtgtcttcgattgagcaaaaggaagaggccaagggcaacgagacccaggtttctcttataagagaatatagagccaagatcgaagaggaactttcaaatatctgtgaggacattctgaccgtgttgactcaacacttaattccaactgctcaaagcggtgagtctaaagtgttctactataagatgaaaggtgactaccacagatatttggcagagtttgccgtcacagagaagcgtaaagaggctgctgacctttcgttggaagcttacaaggctgcctctgaagttgctgtgaccgagttgccaccaacccacccgatcagattgggtctggcgttgaacttttccgttttctactacgagattctcaactctccagacagagcttgccatttggccaagcaagctttcgatgacgccattgccgaattggatacactatcagaagagtcctacaaagactcgactttaatcatgcaactcctaagagacaacttgacattgtggacctccgacatgtctgaggctggccaagacgagccagctcctgagaaagctgctgaaaaaccagatgatgagtaa
>OGAPO_6143
atgcttcccatatctgccaacacagagcatcgtaaagcagtgttctcgttatacaggctaattctaaggaacactcttcggtgccagaaccttaaggatacacttaaactcaaatggatcgccaaactacaacagttgtttcgagggagagccaaactagagaacgcttttcaaatacaaagcgcactggacgaagctatcaaatacaacgaaaacctccgcggtctcagcaatggcgaccagacttgtttccgggaactcatcagcagactacaacacaacaagagccctcggtctagccttgccgttctgcaacagatcgttgaggccgaggctcccaaaatggatccagaagagaaaaaacagcgtcgtcagctggccagttggatgaaattgtacatagaaagacgccaaaaatcacacacgctcccttggaaggcggagctggacccaaaatacgtcgagaatgtgctgaaatcaaagatgttgtacgagcgggcagaaaaagctgtcagacgactggcagaaaaatactcaagatcatcgactgcgcgcgtgaagtctgtgacaggcacaatgaacagactgtccgtgattagcactccttggaatcagaacatccacgtgacggggcgccggggtatttttctacaacgaaatagccaccagcagtacattgatgagctcaaccagatgagaaactgggaaagagagtggctgttttggctgcaaaaagaacaggagtgggagaacttggtcacaggcaagaatggaaaggactggtttctgccgataaagagctacaagcgcgacttagcgtcccgcggaagggaggttgaggagaaaacgttctggcacaacaagatgcactatgcttatttcgacaagctcaagcccgagttcgacgagatgtggctcaagagcggcaacaacctggccagaatgcgccagttcatggttttggagcaaatgggccccttcacggactgtgtggacgggtcgctgggcaaattgatgcgggaacacgggttcaggtcgccaacacggctgtctaaactgggtatagaataa
>OGAPO_74696
atgccctcagtgaacacgctggacccgattttggctccatacgagggtaaagaccttctcattcccaaagaggcaaatatgctgacgtaccagctcatagagagattgatggagcactcttgcgacaaggccaccttgaaattgctggccaggtacttgtccaaacaaagctacgaggaactagtcacggaaagaatcatcaaccattactgtggatatccgctgtgcgatttccgagatccaggccggatcaaggagatgcagatcaacaagcttgtatcgaaactcaagttgcctcgatcatacaaccacaagtactgctgcaagaaacattaccagtgctcggaattctacaagcaacagcttggcaccgacgctctttttgcgcgcacgaagctcgacctgccccaattccacccaaaggctcccgagtcctctattattctgctggacgacatctttgatcccgagggcaaggcgaatccagacgatatcatgcttctcctgcgggaaatgagtattagtgacccgcatttagaaacctacaacctgatcgaccagttcaacaacattgtgatccgtgaaaagaatattgaataa
>OGAPO_15244
atggaggctacacgcaaagtccccgattacggggctgtagaaagcgacagcctgcaggatcagcctgcggccaaattcaactatgtcaccgagctcaaactgatatggaaagacagcatgccgcttatcgtcgcgttctttttgcaatacttcctaagcgtgagcccgttgctgattgtcagccgtgtttccgcacaggcactgggtgctgctagtttggccaccatgtacatgaacatcacgtatttgggtgttatccagggtgctgtcaccgctgtggactcgtttgctcctcacgcttacggagcaggaaactatgcttcagttggcgaggtggtacagaaaaacctggccgtcaacgtcatcctcctagttccgatggttgttctgtgctggtacagcggcaaagtgctgagtgctctccagcctgaccccgagctggcgtctcttgcccagacttatctgcgaatcgtcacgttcggtatccctggtctgttgatattcgaggtcggcaagcggtacttacaggctcaaaagatattccatgcgtccacatacgtgcttctgatagtatcccccctgagtttggttttgacctatgtgtttgtgttcacttttggctggggatacgtcggcgcaccagcggtggtagttttgtcgttctggctgatggcgctgctactaatagcttacgcggtccttgttgatggcagcaagtgctggagcgggttcagttacaaagcgatgtgcagcggcttgtacgaccagatatatctggccctgttctcactgatttccgtggaggccgaatatttcgcgtttgaaatcatggcgctggccgccgcatattttggagaaacggcgctcgcatcccagtcgatctgtgcagctgtcgggtctcttatctttcaagtcccgttcgctttgagttgctccatttccaccagaataggatcattcattggggccggcgacctggaacttgcccaaaagtcgacaaacatgtgcatgaaggccactttcgccttaggaatcagtgtctgtatctttctgctgatcatgatgaggccgatcacaagagttttcacggatgactcagttgttgcggcagaatgctacaagatattgcctgtactttttttcacgcaatgttacgatatggtcaacgtgacctgtcaggggctgctgagaagccaacgtcgccaagatgttggctcggttttcagtttgtgttcatactacattctcggctgtcctcttgcatacgtactagcgttcaagctcggtttgcaggtgcgtggactgtggatcggactcagcgcggctgtgtttctgctcacattggtggagattatgcttttggcgcgcacgaattggccaaaggttatggagctggccaagcaggaggaagacgagtaa
>OGAPO_84558
atgagcttaccgatgaacattcagtcggcctcgcaaggcaaagacgtcgattccgaggagtcggtgaggatttctgagcagccgagacattttgggtcgaaaccaggacccaatgagggtcatgagcaggtggcatcttcagtgtttgaagacggcaatttttctgccaagtacattagccaggacactaagcaagagctcagcagcttgatatcgcaagaggtcccggaaaccaatgtctcaaaccctgtcacgataactggtgggtttcgcgagctgcatcccgtcaccactccccttggcagtgtggggccgcgcaatagaagacccagtatgctttcaaacctaatggccagcacatacaccgacaaaccgcggtcttcaggacgtggaagcgcttcaccgatgctgcaggcggtggaaatcgtggaacgacatttgaaccattctcctgttcgggacgcaaattcgccggctgacacccgtttcgactcgctcaaacgccagggcggagacatcactagagatatatacaactgggtgagtgaccataaggtttctggcacgcctttacggaaagtcgccagctctggctcactgcaatccacgggaacgtcgtcagagctacgaatgccaggggcgtttcgccgcgatttcattgcgcacagagcttccgatgccgaagttgaaactcctgcagatgtcgatttagtcagccatcactctcgaagacgtgcgagacggccgaaagccaactttatgacgcgcaatttcatcgagttcctgtctctgtacggccatttcgccggtgaaaatctggaagaggagacaggagacgaacaggagttggaacagagcgatgttagtgacatcagtgacgccagcgacttcgaagagggggacgaagcagttgatgaggccgacttgttgctgtcctcgtctatttccccaggtcccacctttagaagtgacaggcgtgcgagatcgtctcatatttctgtgggggaccccaacagaacgcgcacaagacgcggaatcgccaccaagccccgtgttcgcagttattcgccgcataaaacgtcgaaccgcaaggcttttttgcttctgctcaaggcgtttgttggaacaggagtggtgtttctgcccaaatcgttctcaaatgggggtcttctattttgcaatctgatgattatggccttttccgttatttcatactactgctttatgaccctaatctggtgtaccgagcgcagtcgagtgtctggttacggtgatctgggtctcaagctgtttggaccaaagcttcaatttttgattcttttgtcgctggcattgtcacagctcggtttttcaagcagttatgttgtgtttgttgcggagaatttcagtgtggttgtcaatacctttttttcgagcgactacggtgttggtttgtttgtggtggtccaattgtttattttccttccgctgtcactaacgcgaaacattagtaagctcagcctgattgctctgattgccgacgcttttattttgctgggtttggtttacatttactcctgttcgggggcacacttacttatcaacggcgtttcgccaaaagtgtctcttttccagccaaacacgtggactctgtttatgggaacagcggtgtttgcgtacgaaggtataggtctcctgattccaattaaggagtctatgaaacatccggagcagttccaaaaactgcttatcttggttatggtggtggtgaccgtgattttcgtgactttgtcgacgatctcgtatctgagttatggtgacgacgtgaagatggtgattttgatgaacttccctcaaactaattttgctctaatcattcagatatgctatgcgcttgccatattgctgtcgactcctttgcaactgttcccggctatcaaaatttttgagtcgtatcttttccaccgagatagagctacctggagaaataaaatcagaaaggactcggaaaacaagatgcggagcgagacacagcagctgttttctggtgtccctatttacgactcaacgtcccgcgatctgcgccagctgatccaaagtatgccggaggacgcagttgacgaccagggcgtgatgtctggaaaacgcgattctatcatcaaatggctcaaaaacgcgatgcgcgtgctcgttgttttggccatgtgtgcgatcgcatacctgggctcgagcgatctggaccgtttcgtgtcactcataggaagtttcacgtgtattcctctgatttacatctatccgccgttgctttatgttagcagcttcgaggagctgagatggagctcgaaactggtgaacggcctggttctgattattggaatggcgatgatggtgtatacgagctaccaaacgatttcgtcgtggggtaaataa
>OGAPO_15250
atgtgtggtgcagtattcacctctcccttcgatgttgtcaagaccagacttcagtccagcgtttaccgcgacgcttacaagagcgggctgcgcaaaggcggccgactgagcggcgctgcgctacatttcaaggaaacacttatgattttacgcaacgtctacacgctcgaagggcctcgagcgctattcaaaggactggggccaaacctcgtgggcgtgatacccgctcgatcgatcaattttttcacatacggctactcgaaagacctcataaagaactctgttgcgttcaaaggcgaggagagctcgctagtgcatcttctggccggcatcagcgccggcttcgtgaccagcacggccaccaacccgatctggctcatcaagacccgtctacagcttgaccgcgccactacaaagacgtacaaaaactcgttggactgtttggtaaagattgtcaagcacgagggagtcttcgctctgtacagaggattgacggcgtcgtatttgggctctgcagaaagcacgctccaatgggtgctgtatgagcagatgaagtcggttattcaccgccggtccgaaaggatgcagaacgagggcaggaagccaagtgagatgatggactggtttgcacggtccgggtctgctggtgtggccaaatttgtggccagtctgatcacgtatccgcacgaggttgttaggacgcggctcagacaggcaccgtcgcaggacggcaggcccaaatacacaggtctgatccaatgcttcaaactggtcattaaagaagaaggtttggcgtcgatgtacggcggtcttactccccatctgatgcggacggtaccaaacagcatgattatgtttggcacctgggaggtgtttactagcattttgtctaaactctaa
>OGAPO_6159
atggctaaaaaactctctaaattagagcagctggttgagcggtacggcaagcgcgggaacctcgagcgccgaatacggaatctggacgcgcgcactaacaagacgatctccgaccgcaagtacatagaaaaactcagagcagacctcagctactggcaggcccaagagaccaaggacgagccggatgaggggccaaagcgggacatcaaactgttcaaaaactctctctactacgacgaagagctcaatccggcaggaatcacgccgccgggcgggctggaacagaaaggcgagtcaaaagtgccgggcaatgtcgagctcaagtatccgcttcctcaggacgaaagaccgcggttttggcacatccaccaggtgggcgcgtacgaggcgggtgaaaaacgcactcagctagtccccacggtgctacggcgataa
>OGAPO_15253
atgtgcaacgtgctcgagcacaaggactccaagcttgtataccgcagatacgcgagcctgtttttcatcgcgtgcatcgagaacgacgacaacgaactcatcacgcttgacctcatccagcgctacgtcgaaatcatggacaaggcgtacggcagcgtgtgcgagctcgacatcatcttcaacttccaggtggcgtatcacgtgatcgacgagctcgtgatcgacggcgtgatacaggagagcagcgcgtcggaggtgctgaagcgggtgaaccagcaggaccagcaggaactggacgagtttatggacgccacgtacgcataa
>OGAPO_15255
atgtcaaccccctatcccagaccttcgaatccacagttatcatttccctgccttgagaaactcgagcagaggtcgcagtccttggaggaaaacgggccggagccggcgtacgccaaaatcacagaggacaaggtagacattttccgctccacggaccccattttcctggactacggcggatacttgccacagttccaagtcgcctacgagacctggggcacgctcaactccaaccgttcgaacgccattctgctgcagaccggtctgtctgcctcatcgcacgcccactcgaccgcgaaaaaccccgccaagggctggtgggagaattttatcgggcctggcaagtatctcgacaccgacaagtactttgtgatctgcaccaacgtgattggtggatgttttggctcaacaggaccgtcgtcgaccgacccatctgacggccaggtgtacgcgacgcggttcccgatcatctctgtgaacgacatggtgcgggcgcagcaccggctcgtgaaagagcattttaacatcgaccggctgcacgccgtgatgggctcctctatgggaggaatgcagtgtctcgcatacgctcacgagttcaccgacgaggtcgccaaggtagtgagcatctctggatgtgcccgttcgcacccctactcgattgcgatgcgccattgccagcgccaagtcctgatgaccgacccgaactggaataaaggtttttactacggttcgctgcccccccacacgggcatgaagctggcccgcgagatcgccacgatcacgtaccggtctggccccgagtgggagtcgcggtttggcgttgagcgggccgacccgtcgaaacagcctgcgctgtgtccggactttttaatcgagacgtatttggaccacgctggagaaaaatggtgtctggaatacgacccaaactcgttcttgtacatctccaaggcgatggacctgtttgacatgtcgctgtctgcgcggaccaaggctgctaggagtcgccagcagaccgaggcgcggtataacggcgagtatgtgccggattcagagctcgagtacaagccagtggaccagtgttcgttcgacgagccgatgcgcgaaaacaagcgcacgcgaagaatgacgcctgaggaggctgccgaggacctgaaacgcggactggcaaagctggccgccaaggaggtgcttgtgatcggcgtcgagtccgatattctgttcccggcgtggcagcagcgcgagatggtcgatctgctgcgtcagggcgcccgcgaacgcggtggcgacggctccaacatccgtcacgtcgagctgagcaaggaagacagcttctacggccacgacacctttttgcttgcgctcgaccacattggcgggccagtcagcgattttttagaaaattaa
>OGAPO_15259
atgtccacaccttcgtttactctcgcgcggaccggcgacaagatccctgccattgcgtttggcagcggcaccaagcaccagaaaaagaagaagggcgaccctgtcctcaaggactccgtggatgagtcgctcgtcgacatcatcaagtttgcgctcacggagggcaaattcacccacctggacacggcagaggtgtacacgacccgcatagaggtcggcaaggcaattgccgagtccggagtcccccgcagcaagctctggatcaccgacaagtggaaccagggctggggaggtaagtaccggtcgacgactccttcggggccgtacgagtcattggtcaagggcctggagctcatgaagatcgagtacgtggacctgtttttgatccatgcgccatttttcggcaaagacaccaccgacgtcactgtcgaggaggcctggaggcagatggaacggctggtcgatgagggcaaggctaggaacatcggagtgtccaacttcgatgtgccggtgctggaaaaaatcttcgctgtttgcaaatacaagccgcaggtcaaccagatagagtacaatccttatctacaggagcagtcgccaggaattgttgacttttgcaagcgcaacgagatcttggtagaggccttttctccgctgacgccgatcgtccccacaaaggtcacggagggacctttggatccggttttgaaagagctggagacgaagtacggcgtcagcaacacgctgttgctgctgagatgggtgtaccagacaggcgttctgccgatcaccacgtcgactaacaaggagcgcctcaaggacattatgaaggtgtgggagtttgagctggagcccagcgatgtggagaggatctctgccgcgggaaaaaaattccactatagaggctttttcgaagactactttgacaagtacgacaaggtcaaataa
>OGAPO_92008
atggttagttgtctcaagatcgtcaaactcgtgggcattggctcgctgggcctggccacatccagcttcggccttgccgcgtataacacggtgcctgatctgattagctccaccaagctgagcatcctcgactcgcacgagttgcgccagaggttccgttgcttgctcgtgcaagtgcgctcgatcctcgctgtctgtggcaccgcggcgacgacgctcttcatgatggcatacacacggtctcccgtcgcaggcaaacacccatacctgatctacgccgcgctgggagcaccgctgtgcgcagcgtactactgttacggcgttttgccactggaactccaaattttccaatccccgcagaaacgcgactcgggcgccctgccggccaagtccagcaagacagacgatttgacgtcgctgctcgacaacagcgtctacaacgacctaggaacagagtccgacaccgtgcgggaggaaccggctgaggacgagcagttccaggagctcgagctcaagacagaaacgatctcgaaactgcagtcgctcaagcttggctactcgtactcgtcgctcctctctggagccgcgttcgtgctcgccacaattggttatctaggcgaccctctataa
>OGAPO_11081
atggagaaactacttcagtggtcgattgccaatcagtccgacgacaaggaattgcgggccaagaccccagcaccagatcctgagcttcttgctcagctttttggacaggctgttgatgagcctacgcagatgaagcaaaatatggcagtcattacaagccctgagatcgacttggagaacaagctcgttgcctttgacaattttgagatgctgattgaaaaccttgacaatgcaaacaacattgaaaacttgaagctttgggatcccttgctgcagcagctgagcagcccagagcccaaactccaggccttggcttgctcctgtataggaacggccacgcagaacaaccctaagtcacaacataacttccttcagtatgcggagggtgagaacgggatggcaaagcttgtggaactggcttcggacaagtctccagaaacgaatctgaaagctatctatgctctggcaaatatcgtgagacacaacaaggaaggcgtggaatcttttgaaaagcacaatggatgggacattattgctccaattttgaacagcgacaagtctagtgaaaagctgaaactgagagcactgtcgctgctgaatgctgctttatcaacctcaatcgactcggctagacttgaaaaactgcagcaggaccaggttgtcaagtctctgctcggtctcataaaggtagacggccacataggatgcgtagactctgccactagcattgtgacgacgctgatgtctcacaagtacagttttgacgacgaggagaagaaattggtggtccaggcagtggaacagctggagaaaatgaaagaccaaatctcgcacgaggacctgcaaatcttgaagtcagtatcttaa
>OGAPO_22776
atggccgcggaacagcgcgccaacattaaacaggccgagctccgcagaaagtatcttgccgagtcgtacaagacggaggtgagccgtctggagagactggaggcccaggagcgccgccgggcagaggaacaggccaaggtggagcaagccgcgcgtgagtacaaggcctcgcacgccgaggtgtacacgatgccgaccgtcgagagctatctggaaggccctttcatacggccgcgcacggaggaggaaaaggaggagctgaggctgaagcgggaggcgaaccggcgtgcgcgggagctggagcacaagcaggcccaggcggtgaagctgttggaactgtacaacgcggcggcgaattttgccgtgacggacgaaaagctcaaggagatggtggacagcgcgttctcggacagaaagctgcaggcggtgaaagacatgctgagcgtggatctgagcggtctgggctcgcaaccaagcccgggcgagtttgacaagacggttgcagaggtgatcctgggcactgtgaacaagggtccttcgctggacactgtcgaggacacgttgagcggcttcaacgagcggattttggaaacggcgcagacaaagatggaggaaaaaaagatggagctcaagttgaaagcagaggaaaagcggagacagctgcggaagctacaggaggagattctccgcgagcgggagcagaagaatgaataa
>OGAPO_92016
atgagcatctccgcaagactgtcaattgcttgggagtcgtcttcaaagccggaagaaaacacctcgacgatggtgctcagcacgccgagcgagcgttttgtcgacgtgcggcccttgctaacgccctgcggcgacttccccttcgaatgggccttcgctggttctgcgcggcttctggcccctgacggctcgcagatcgagttctcgcacgatttcttcgactcagactatatccgccgctggtgcgagtgcaggaaacgcgaactggctggcgagaccgtgcaatacccgctcaaaagcgacatcccgaaagatatcggccatttcgagacgttgcaggacggcactcgccgcgaaacaggcaccatgtacaacccaggctcgggaactgaggagcagtatgaagagagatgggtttctctggatccgtggaaaacgacgccgcaacacaaggtgcaggccgggtcgaccgtcgcggcagagtcgcgcctctttgacgtgaaaagtggaggcgagggccggttcgtccgcgtaggcaactgggcccagggtgtgttctggaacaaggacaacctggacaccccgatttcggtcgtgagggtattcttcgatggccgttggaaccctgtgctacagcatggcgattgctccatgttcccggtgggcgagaacccggcagtgggggccattgtttccaaaggtactgttacgtgggaggttttagagtaa
>OGAPO_44874
atgaaaaagaccagtttgtcctcgctcgattcgcggtcgaccatcccacggacgcgcgagcagtacgagtatttggcgaaagtcgttctgattggctcgtctggttccggcaagacctcgctactccaccgatacgtctcgcgagactggaaggccgtgtcccagaccatcggcgtggggtttgcctccaaagtggccgttgtggacggcagcacgcgcgtgaagttgcaaatatgggacacggcgggccaggaacggttccgcgccctcactaggtcgtactaccgcggcgccagcggcgtcgtggtggtctttgatttcagctccagagccagtttccaggacgtttcagagtttatgcaggacgtgaaaagcatgacaccgcccgattcgtgcgtggtgctcgtcgggaacaagaacgacctgccagaggcggtctcaaggagcgagattgccggcttagtcgacagcagttctgtgatgctgggacgaaccgtccagtttgtctcggccagtgctttagacaattccaatgtggacacggtgttcgagaccgtggccggctctctggtcacaaagatcgagctcgggcagatcgacccgcaagaccccgcgagcggcgtgcagtacggcgacctcagttacgacgccatcacgctagcgactgctcaacccagcaaatgctgctaa
>OGAPO_15275
atgtgccgggcgtttccgagccggaacgtctcttttttgcgctgtggggcccgtttactgctgaacaggcaggtatcccggacggtgtccaataaggtgtccccgactgcggatttagccaatttcaaggttccgagcactgttgggccctctgggtggtttctcaggtctggtggtgttcgtttcaactcatcgaagaaattcaacagcggcggcgatcgtgaattgactgatgaggaggccgaggagctgttgatcgatttgaagaaaatttggtacaaaaaggatttgagcgaggaggaacagagggagaaaatcagacagctgttcgacaagtacgagattggtggacttatttcgccgtcctcgacaaaaatgatcaacacgattctgacggacgagatggccactcgtgcgggtgagaagatggagaacgtgcacaagttccacaagtcgctgctggattaccatactgaaaagcaggagcggttcaacgagcgggaagacaaggacgggttgtttggcagcaagttcagttcgcctacgagaggcgccggccagggcgacgcttcaggcgtgggtggaaatcctacagggcctatgggtccaatggggcccggattgaggcccgacgtgctgttgttttggatttcgacgggactgttgatgtactatcttttctccctggagtcgcacgagcacgagatcacgtggcaggagttccgcacatcgctgctggacaaaggttacgtggagaagctggtggtggtcaacaacaaccttgtgcgggtggtgatgaacgagttgggtcggagccagccggtgcacgactcgcgcaccgagtattacttcacaatcggctctgtgcaggtgtttgaggagaagctgaagcaggcgcaagaggagaacaatgttcccgaggagttgcggctgccagtgatatatgtgcagaacgcatctgtgttcaaggcgctgtacaatatcctgccgacggtgctgttgtttgcgttcatcatctggtcgtcgaaaaagatgctcaacagcgctccgggcattgggggtggcttatttggcgctgcaggcaaccgtttcaagcggttcaacgcggagaaaagcgtcaagatcaagtttgacgacgttgctggttgtgacgaggccaaggaggagatcatggagtttgtcaagtttctgaaaaatccagaaaagtacgagcgtttgggcgccaagatcccgcggggagccattctgacaggccctccgggaacgggaaagacgatgctggcgaaggcgacggccggtgaggcgggcgtgccgttctacagcgtttctgggtctgagtttgtggagatgtttgttggagtcggggcgtcgcgggtgcgcgagctcttcaagacggcgcgcgaaaacgcgccgtcgattatctttgtggacgagatcgatgcgatcggcaagtcgcggtcaaaaggccgtactgccggcagcaacgacgagagagaaaacaccttgaaccaactgctcgtcgagatggacggtttcaccacatcggactacgtggtggtgcttgcgggcacgaaccgtgccgatgttttggaccaggcattgctcagaccgggccggtttgacaggaagatatatctagacaacccggagctggagggcagaaaggccattttcgacgtgcacctgcgcaacatcaagctgaaggaaggggccgacctggacgatctcaagggcaggcttgcgacgatgacgcccggcttttccggcgcagacatcgccaactgctgcaacgaggccgctctgatcgcggccaggcacaatgaggagtttgtcgacctgcacgacttcgagcaggcgatcgagcgtgtgattgccgggctggagaagaaaagcaagctgctgtcaccggacgagaagcgcattgttgcgtaccacgaggccggacacgccatctgtggctggttcttggagaacgccgacccgctgctcaaggtgtcgattgtgccgcgtggccagggggccctgggctatgcgcagtatctgccgccagacatttatctgtacagcacgagaaaactgctggaccgcatgacaatgacgttgggcgggcgtgtgtcggaggagctgcacttcaactctgtcacgagcggcggctcggacgatttcgaaaaggtgacgaatctagcgcagaagatggtgctggagtgcggcatgtcgccgaaggtggggcttgtgaactacaacgtggaccgcggcaacgacatgacgaaaccgttcagcgacaagacctcgagcctgatcgactccgagatccaccgcattgtggacgaatgctaccagcggtgcaagggtttgttgatggaaaaatccaaggaggtggcacttgttgccgaggagctgctgtcgaaagaggtgatcaccagagaggacatgatccggctgctgggcaaacggccgttcgccaacaagaacgacgctttcgacaagtatctggccgagaaagaggagcgggaaggggaggagaagtaa
>OGAPO_15276
atggactcttacctggcacacgccccaccattcatggtgccgccagtgcaaatgccccggtatgaagagttcgacctcgcacgaaaatacgaccggccaaagttccgcaccagcgcacgccaccagcagtattaccagtactacgataagctcaacaatgacgggcttctgttcgagccgtactcagactcggccacggccagatactacaaagagcatcgcatatactcggcacaggtgaattggcaagcattgactgccgacagtcccagccagccggccagggagcgtccattggagacaagcaatctcgtgaccttccccgacctgttcgccggcgacggtgtcccccaccttatccaccattcgctcgtgcgcatgggacaccgaatctgtctttttggtgggctcgagctcatgccggacgcagagtatgagcagtacctgcgagagctcactgacgacttttccatcccgccagccaacatccacatgcacttcgactacgagctgcctgcgccacttagcaagtccaagctcacgtcgctcgctctgcggcccaacaaaaacgtgtacacttacaactcggagacaagcacgctgctcaagacgtgcgagctcgattgcatcaagacgccgccgccgctgctgtgctctggcttgcagcagatcagcgcgtaccatttcatgctccacgcagggtttgaattgcacacccacgtagagaagcgcgatggccacgtccatatcagtaggacgctcgacccgcaaacggctatgtggatgttcgatgtccgcacgcaggtttttactcagctcaaggtcatcctcagctcctccatctccactattttgccccactatattccccgtttcggccaccaaatccaaggtatcaccatcgaacagaacaattcacccaacgacgacgacagcctccactctggcccctcccacgatcacaccattggctcatgttcgcgatattcgcgtcccgccgtcgtctttgttatgggtggctacaaactcgaagagcacacaaaccggctcgtggcactcaacgacctgtggaagtgcgagctctcggcaagcaacacgacggacccttctgcgcggggcttccagctcgagttctccacggaaatgatctgctcacttgtcgggagccctgacatcctcagcgacaggtttagtttcagctacaacgcaaggggagagcctctgggcccggaaaaacggcaggtcatccaggggctgttccgccacggaacagacgcgcagtggcccaagccgcgtggtttctttagcatggatgttgtgcagactgccgacctcgagcaaatggtggagggagagttggtggaccagcatgcccacatcagccagcccaggccgaaaaagagccgctacttcaccggattgcaggatgaggcacagtcgccgtcgccgactccgtcgctgcaggcccagctgcgcgcctcgtcgcccttgtcggcgacagaaagagtcaacatgcgccaattttttcaatatgagggccgaatgcggagcaggactccgtcgttgacggaggagacgccgcggtcgtcaccgagcgctgcggcggcacagttttcatcgcgtgcagttcgctcgacctcgcttgtggtgtttggtggctccagcatcgtccacgtaaaagtggtggccgatgacgggtcagaacacctgtactcgaaagtggaggtgttgagtgacatgtggtgcttcgatctcaatacagaaacctggacgagcgtgctgacagttaagcagtccgataataggccgctcaaactctgtggccacgcatcggctagcgacgggcaacaacttatggtgatcggcgggttgcgggggtaccagcttgacgaccagctgcttgccattcggtatagtggagacgctgcaaaacagtacctggacatcgccgaaagggcgtttgatgcgatcagcgagaaagtacggcctgtaatcaaccgcgaggtgtacgatttctttgtgctcaactttgccacgcggcagtggaaacacgcagaaacacggctctacaatgccaaggagaaccttgtgacgggccatttcatcatcaacgtgcacgtacaggcactacagttcgactcaaaggtggtgatatgtgggggtggagacgcgcgtgtcgtcgataacaaccaactgctgctaccggacgagcagcaggaccacttgttgggtggggctttcgaaatattatcgtcgctcatgaaattctaa
>OGAPO_92039
atgaaccctcctgatctgtgtccgatatgtttggacgatcttccccatccggaccagacgatcgtgcgggaaaccagatccgcgcaacatcttgcccgcacagtaccctgccaccactattaccatggattttgcatcaatgaatgggctcagaaggcaaactcgtgcccacagtgtcgagcaacttttactgacatcgagctcatttctgacaatagtgtgtaccagtccaccgccataccagacagaaaacagactccagagctattcgagccggttgttgataacacacctctgcaccatcacccccacctagataatcagctatgctgcctgtgcgaccgatcgggcacgggggcgttcgcgatctgccgcgagtgctcgagcggctaccataccgcgtgtttagggatacttgaaggcgcgcaattccactgtcctgtgtgcgactcattgcaggacgcgggcagcgtgatcccgtctcgtgggggcagacgggggcagaattttttgcaaagcgtgcgacgccagatcagaaacggccgtcagcgtcaattgggggtatatgtgtccagagacgagcccgactatgttgctcttgtggatgagcagcggcagcaacagacggtcacgacggaggacattgcgtggcgggcgctggatgcgctgcgtgggggtaagaaaatgggcgctctggatgcctccaacaccggcggcgttgagaagttcaagcggccgaaacgggcgtcacgcaagcgacagctttctgctgccgcgctggcagagcacaacaagttgttgggcgaccgtgtgcgcgaagagacgccatttgtgttgagctacactccgaaatcgcttatccaggctcttctgctacgaccaaagctgaggaggctgggattgtctgctaccaagtatacacaggtgaacaaggcggtgtcgcgccacctatatggtcttgtttccggccgtgtggagtacgttgtttggctgaataaggttgcagagctagtggagcgcgagggcgtggagaaacgacaatatgccgaatttgtgcaacatctgaatgagccggacaggcaggtagcgcggcagatggccgaggagtacgctgtgccggtggacgagatggttgcccgacttcttagtaacgagtaa
>OGAPO_15279
atggcaattgctcctagatacgccaagtcgcacgtctacaacggttctgctgggctctctagtggcctcaagcacaccgtccagctgtacctggactacaactgtcccttctcgggcaagctgttccgcaaaatcaccggcaacgttattccgttgctggagaaaaagaatcttttggacaaattcagctttgtttttatgaacgtgatccagccatggcactatgtcggctccggcgcgtaccacgaggttgctctggccgtcgccaaagtgtacccggaccagttctggaagttttccggcgtgctctgggacaacatcatgacggactctctttcgtacgagaagagcaagaagcaggttttagctacggcgatcgaccttgccgcacagcaccttgacaacgtcgacactgagaagctgtgggagcaggtcgctgtcccgcaaggcggccagaaccagctgcaaaaggacatcaagtatttcaccagataccaccgcacggtgggcgtgcacgtgacgccgaccgtttttgtcgacggcattgttgtgggcagcatcgagagctcgacggagccggagaaaattgtggaaattttggagagcctgctagattaa
>OGAPO_96906
atggcctctgtgaaaagacagcgtccgacagacggacttgcagtcacgcagaaagtgtttgtgcggagtcgcaatggcggggccttgaagattgttcgtgagcattatttgagagacgacataccgtgctctagcgtctgctgcgacgattgcgaggaatactacaagccttctcctgatggccaacccagcgagccaattttgagcggcgagcccctggagatcaccaagagtgacattggaagacactacttgattttggacaccaacgtggttttaaatgccatagatctgctcgaaagcgacaaggttttttacgacgtgatcattccgcaaacagtgctggaagaggcgcgaaaccgcagctatcctatatatatgcgtcttcgtgcgctgtgcaagaacgacgacaaacggtttgtggtgttccacaacgagtttaagacggactcgtttgtttctcgcgagaaaggcgagtctgcacaggattacaacgatagactgatcagaaagtgcgcattattttatagccagcatttggcaaaacataagatctcgatcgtgctgctgaccagcgacaagaataacatcgaaaaggccgttaacgagggaatcacaaccatgtccttacacagttacgtttctttgctaccgaacttcaacgagttggaagacatgttgccgtccaacgaaacgttttcgcgccagctcacagagatcaattatcaggagtactattcacctgcccgtctaatgggagggattaagaacgggaccctgtaccagggcacgatcaacatttcgtcgtacaattttctggaaggctccatttccgtgccgtcgatgcccaagccgctgctcgttttgggcagagagaacttgaaccggagtttcaacggcgacaccgtcgtggtggagctgttgccaaaaagcaagtggaaaaaaccgtccacggagatcatcgacgaggagactatcaacagcaacgaagtaggcgacgaggacgaggatgaggtggtcatttccgaccaggagcggcgactgcttgccgaacacgcggtggctgcccagggagaggaccagaaggtgattccgaccgcgcgagtcgtgggcattgtgaaacgtagctggcgactctatgttgggcagctggccccaaattcggccgccaaagatcaagttggaggcaacgctgcgaaatcgtgctttgtcatattgatggaccgttcgttgcctaaagtgcgcatccgcaccagacgcgcgcgcgagctgctaggaaagcggatcgtcgtggctgtcgattcgtggagcccgacctcgaaatatccggacggccattttgtgcgtgttttgggcgacatcgaggacaaggacgcggagcaggaggcacttcttctggaacacgacgtggagtataggccgttttccaaaaacgttctggactgtcttcccaaggagggccacgactggaaggtgccggagaaactcgacaatggcgatccgcagctggcgcagagacgtgatctcagagagaaactcgtctgttcgatcgacccgccgggctgtgtggacatcgacgatgcgttgcatgctcagcggctgcctaatggtaactacgaggtgggcgtgcacattgcggacgtgacgcattttgtgaagcctggaacggccttggaccaggagggagcttccagagcgacttctgtgtacttggtcgacaaaagaatcgacatgctgccgatgctactgggtacggatctgtgttcgctgaggccgcatgtggacaggtttgcttttagtgttctctgggaaatggacgaggacgccaatattgtgcgcgtagactacttcaagtcgattatccggtcgaaggaagcctttgcttatgagcaggcccagttgcggatggacgatccgtctcagcaggacgatttgaccaaagggatgcggattttgctgcagctgtcgaagaaactcaaacagaagagactggacgccggcgccctaaatctcgcgtcaccagaggtgaaggtgcacatggacagtgagacgtcggacccgggcgaagtggaggttaaaaaactcgtcgaggccaactcgctcgtggaggaatttatgcttttagccaacatttccgtggccaagaagatctacgacgagttcccgcaggtggccatgctgagacggcacgctcccccgccagctaccaattttgaggttttgaacgacatgctgcgtgtgcgcaagggaatgtctatttctctagagagctccaaggctctggcagattcgctcgacaggtgcgaggacccacaggacccgtatttcaacaccttgctgagaataatggccacgcggtgcatgatggcggccgagtatttctcagccggcaactacggctacgaggatttccgccattatggtctggcgaccgaaatctatactcacttcacctctccaatcagacggtactgcgacgttgtggtgcacagacagcttgcagcagccatcggctacgaaccattgcacccattgcacagagacaaggccaagatggacctggtggtgaagaacattaacaagagacacagaaacgcacagtttgctggacgggccagtattgagtactacgtcggacaggtgatgaagaacacgcagagcacgcacgagggatacgtgataaaagtgttctcgaacgggattgttgttctggtgccaaagtttggtgtcgagagtttgattaagctcgaaagccttggagatatcaggacaagccattttgacgaggacctgtacaaattgactttcacagataaaaatggcagcgagcgccaggtgagcgtgtttgaccgtgtccaggtttctgtcacgtcacaactggatgaggtgaccggaaagagaaaagcacagctgctgctggcataa
>OGAPO_96943
atggcgacgccaatctcggccaaccttctgctttcgctgaagccggcaaagttgttcaataatcacgtatcgaatacacccataacatctattgatttcgattacacaggccagttcctcataactgccggtgtagacgaaagcatacatctctacgatgtcgccaaaggaaaacatgtcaagccaatctactctaagaaatacggctgccatttggcaaaactaggccgcaaggaaaatacctgtgtatttgcatccaccaaggaaaacgatacaattcggtatctctcgctgcatgataattctttcattcgatattttaaaggccacacggccctggtgacagatctcgcaatggccgatcttaatcatatgtttgttagtgcctcttacgaccacactgtccgcctttgggacacaaggagtgccaattgccaagcaactctagtaactgacgagagaccgtcatccatagcccttgatccatccaacacagtcgttgccattcataacgcgtattcaaatgttctttccctgcatgcggtggcgcatcttacagaccggccattttccactgtggtgtgcgattttgtgaaaccatcgtctgtcacaaaaattgacttcatgaataataataaatatatcttgatcaccacaaattccacagagcacttccttctggacgctttcaatttgagcttggtagcaaggctaccaggccagctgcccctcatcgagagagaataccccgacacaggcaatttgacagtctctcccgactgtcggttcatctttggtggcaatggtgacggttctgtactggtatgggacatgaagcttttatcgactgaaagcttgccggcggtattgtatccagtcaagaaattagaaaatgagacgaaaacccttccgcgaatgctcctgttcgacccccaatactgtgtgatggcatcggccgactcggagctttgtctgtggacaccaagttcataa
>OGAPO_15295
atgtcttccgttgccaaatctaccgccaacaagctggactggaccaaaattgtgtcgaaattgggcctttctggtcagactgcagcagcattgacctcgttcaagaagagaaacgacgaggccaagagaattttgttcgaattgaaacaacaacctagcaacgtcgactttgccttctacaagagcacattgaagaatactgccattgtggacaagattcagagtgacgtttccaagttcactccatccaaggccaacctttctaaacaactcaacctgatcgagtcctttgaggcaaaggctttggagaacgccaaggagacggaaagcgttgttcttgccgagcttactgacttggagaagacgcttgagaacattgagagtgccagaccatttgaccaacttactgtggatgatgtcgtcaaggctagaccagacgtcgaggagaaggttcaagacatggtgtcgaagggtagattcgaggtgccaggctacaaggagaagttcggtgacctggttatcatgtaa
>OGAPO_15301
atgccggaaaagcatttggaaaacgaacacttgatgagagaaagagctcttgagcctccagcaggattcttggagagacatccatcgaagccatatttgagctcgttggatgaatacaaaaatatgtatgaagaatcgattcgtgaccccggctctttcttcggtggaatggccgaacaacatctttcctggtttaaacccttcactgtcccgaaagttcccaatgctccgtttttgaaagacaacaatggagaaccatcggcatggtttgtcgatggagaacttaatgcctgttacaattgcgttgatcggtgggccatcaaaaacccagacaaacctgctatcatctatgaagcagatgagcccgatcaaggacaaattattacttacggcgagctactgaaacaagtttgtaaagtttctcaggtgctgctgaacctgggggtcaaaaaaggggatactgtggctgtgtatttgcccatgattcctgaagcgatcgtcacgttgatggccatcattagaattggggctattcattctgttgtctttgctggtttcagttctggatccctaagagacagaattaatgatgcgaactcaaaagtcgtcataactaccgacgagtccaagagagggggaaaaattattgaaacaaaaaaaatagttgacgatgccctccttgcttgtccccaagtgacaaacgttcttgtttacaagcgtacgggtaattcgcacatcccttggactgaaggaagggacctgtggtggcacgaagaagttaagaaatacccatcttattaccctgctaccccagtctctgcagaggacactctatttcttctctatacttcaggctctactggcaagcctaaaggaatacaacactcgacggccggatatcttcttggcgcattgcttaccaccaagtatgtgtttgatgtccacccagaagacatattatttacagctggtgatgttggatggattacaggtcacagctatgttgtttacggacctctcttgaatggtgctaccacggttgtgtttgagggcacccccgcttatccaaactattcaaggtactgggagattgtcgacaagtacaaggttacccagttctatgtcgctcccactgctttgagactcctcaaaagggctggtgaatcctacattgagccttactcactccaatccttgagagttttaggctctgttggagagccaattgcgaaagatgtttgggagtggtataatgcgcacataggacgtggaaaggcccacatttgtgacacttattggcagactgaatctggttctcacttgattactcctttagcaggggttacgccaaccaagccaggatctgcttcgctcccattcttcggaattgatccagcgatcatagatcctgtgagtggaaaggagcttgaaggaaacgaggttgagggtgtgctagcaatcaggtcatcctggccatcgatggcaagaaccatctggagggactacggccgatttttggatacgtatttacgtccttaccatggttattacttctcaggcgacggagcagccagagacaaagacggcttctactggattttaggtcgtgttgacgatgtcgttaatgtgtctggtcacagactgtctactgcagaaattgaggctgctttgattgagcattcaatggttgcagaatctgcggtagtcggcttcccagacgaacttactggatccgcggttgctgcatttgtgtctctgaagaacaggtccatcgaggatccatcggcaattaagaaggaactcattttaacagtgagaaaagaaattggaccttttgcggctccaaaattaattctcctggttaatgacctgccgaaaacaagatcaggcaagatcatgagaagaatcctgaggaaaattctgtccggtgaggaagatcaacttggagacacttctaccctaagcaatccacaagttgtttcacatcttattgaagttgtcaaggcaaagtaa
>OGAPO_22830
atgaacgatttaaatccttctaacaaaaccgctggacagcaggtgatcgctgtagaggtgagagatggacatacgggggccttgtcaaatatcgaatatgctcaaaaatctatggtgggacacggatcgtttggttacgtttaccagataacactattacatgacaacagtaaggcagcaatcaagcgagttctgcaagataaacgttacaaaaacagagaacttgaaataatgaggctcataaatcacaagaatatcgtcaagttgctttcctttttctacaagaccaatgataaagacgagcaatatcttcatttgattttggagtacattccggagacgttgtacaaatcatgtcactggtatacttccagacaaaggaccatgccaatgcttgaggtaaaactatactcttaccaactttttcgctctttgttatacatccactccttaggaatttgtcacagggatatcaaacctcaaaatctgttaattgacccactcaacggaatacttaaattgtgtgattttggctcagcgaaggttttgaatcctgcagaacccaacgtttcctatatatgttccagatattatagagccccagagcttatatttggagcccggaattacaccaccaaaattgatttatggtctgcaggctgtgtgatagcggaacttattttgggacagccattgttcccaggagagtccggaattgatcagcttgttgagattatcaaaattctaggcacaccaactaaggatgagattaagtccatgaatcctaactacatggaccataaattcccatcgataaaacctataccattacagaagatattcaaaaacgtggaaccagaatgtttagaactgttgcaattggtgttgaattactctccaattttgagaattggagctgctgaagcgctgacctgcaaattttttgacgagtttagagcacaaccagaaatcaaattccccaatttcaggaactacaaactggatcgtgagctgctaattcccgatctatttgacttctcaaagagagaactgagtgtcaatcctgctttgattgacgctttggtacctgcatggaaaagggatcaactagattttgatctcgactcttttgtgccttattcggctgaagagctcttggacccagccattaactaa
>OGAPO_74776
atgtctaaaagacgaattttaggtgcctccgatacagggctcaatgggaacgcttctatggatgagctaaacccgtcgtctttgtcctcttctcaatcctctttgcattcttcatctttggctggccctgatatcctggagtgtcccatttgcacagagtctatggttacggttaatcagctgaatagacatcttgatgacgaacatgcggtttcctcatttggctcttcagaaacaaatctacagatcgaattggatttcaaacaatggttcaaaaaaacacttgcaacaaaagctgatgatgttgtaggaaaatccttataccaaaatcctcctaagcaattacgtgctgctactcaggattcttgtctcaatgacggtaatagtgacgatgagacacaaaaattagcttttgaaaactcctcagttataacacgaaatcattggcaaaagccttctggatctgatatatgctgctataactcgtgtgctaaaaggttgaatggaaaaaatggtatggtgaactgtcgaaagtgtggaagactgttttgcggttatcattctaggtttcacattaagctcaattctagtctacaatcagatcccttgaatggttactggagtcggtgctgtcaagaatgtttcttcagctacaaggcaggatgggacttggcgaaaacggagaactgcgcttttttcactgataaaacttcaaacctgaaaaacattcgttcgaaaaagcttaatcctgtgaagttagagacggtggctttagaaaatagatgcatcaaattagtgggtgttctcaaagatattgagaaaaacaacattccagcgcggtctttgcggtcgatcgaacgaaatcttgctgactgggtggatgatgccggggttgacaattgcagcatctgcaaaacagaattcaatttctggaatcgcaaacatcattgcaggatttgcggacaagttgtttgtggagatatttcacgaggatgctctatggacgtaccagcaaatatagttgttgacattatgaatatcgatcaagaagtcaagttggaaaagctgcaagactcacgttggtcaattcgcatgtgcttgaattgcaaacaaaagttgttcaacaaaaggatatacctccaaaatgtgtactctgactcacaagctgaactattgcaatactataggcaagtaaaggctttagaagacaaatttgaaaagagcacacagtcttcggataaggcagttgagctaagaaatattgacttattgggacgcatggagaagattggaaagctagtgtccaatatagtaaattctttggaatacgttctggaacaaaatcaatcaaagcaaggattggtgtcggtcaagcctgacgaagtgaagctatacaaagccttgaaacttcatattgtgatgtttttacaagacaatcttcctgggttgcgcagagcacaacaagagaaattgaaaaaagagcaaactgaactcgaacagcaaaccagtgctaacagtcacagacctaggttgctcaagaaagaaatcagggaatacagagaaaaattgatggtattaaatgagcaaaagttcatggtgcaaaacctgtacaacgactataaaaaacgaaagaaatttgatgatctcatatcactcgaagctaatttggaggatttgcaacgtgagattgatattatcgaagaaaggctgggcgacagtgcatttcaataa
>OGAPO_74778
atgtctgcgcctgcaaattctattcccattgcaacatcatcagcttccataatcacagattctgaatcggcgtactttactgatgcaaggtcccacttgagcgagtcaacctcgccagattctctgaaagatacatcaagcaaagataacgctgcgactgttcagtatgatgacgaaaaccgtaatgaacttggtatttcaccccaggcaacaatcactgatgtcgctgatttgcaagatcgtgaaacagcctcagaaccagaggcggacactaccgtaactcaaaatgaagaaaagaaacagacttctcagcctaccaatgaaaacggcgaccaaattgttcataacgtgcaacctcaatctactcaagagcctataacagctttcgttaattctaactcacccaagaaaccaggttatcaacgagaagagagcgagtgccatgagtattatttttccatatattgctgcgatctggatctcagctccggaaatataataactacctgtctcagctgctgcatgtcgtcaatcctcggtctttgtaccactgcggccacaaaaatctaa
>OGAPO_44788
atgtctaaagtcagcgctacccaagtgagagagaatgtcaaggagatcctcaaatactccaacgagaccaagaagagaaactttttggagaccgttgagttacaggttggtctcaaaaattatgaccctcagagagacaagcgtttctctggtactttaaaactgccacaagtgccaagaccaaacatgaccatttgtatttttggtgatgcttttgatgttgacagagctaagtcgcttggtgttgatgctatgtctgttgatgacttgaagaagttgaacaagaacaagaagttgatcaagaagctggccaagaagtacaatgctttcattgcttctgaagttttgatcaaacaagtgccaagattgttgggccctcagctatctaaggctggtaagttcccaactccagtctcccacaatgacgacttgtattctaaggtcactgatgttaaatccaccatcaaattccagctgaagaaagttttgtgcctggccgttgctgttggtcacgttgagatggaggaggatgttcttgtcactcaaattatgatggccatcaatttcttggtctccttgttgaagaagaactggcaaaacgttggctcacttgtcatcaagtcctctatgggtccttctttcagactttattaa
>OGAPO_15307
atgttaaaaaatgatcgtatggccactttgcaaccgactttacatcccacatccgaagagctttctatcggtaatgttcgtttcactacattcgatcttgggggtcaccaacaagctagaagattatggaaagattattttcctgaagtcaatggcattgtctatttagttgatgctgctgattccgaaagatttgaagaatcaaaggctgaattggatgctttatttgccatcgaagagttggctaaagtgccatttttgattctcggcaataagattgactctccaaaagctgttagtgaaaatgaactgagacacttcttgggtttgtacaacacaaccggtaaagacagagtccaacttaccgacacaagaccggttgaggttttcatgtgctcaatcgtcatgagacaaggttacggtgaaggattcagatggttatcacaatacatttaa
>OGAPO_74784
atggacacacagcaaagtaataagcctcacaggtccaattcgaaaaggacaacagcaaaaatgaagttgagctcgcagggacagaacgcgaaagctttcgcggtttcaaggcccggtaaactacagaaacaggccacaagatcaagcgatcttaatgaaaaaaaactacatgttcctatgattgataggagtccagatgatgaccctccacctgtgattgttgctgtggttggtccaaaggggaccggaaagaccactttgattagatctctgatacgaagattaacgaagactacattaacagatattaagggtcctattactgtcgtgagtggcaaaagaagaaggctcacttttatcgaatgtgctaatgatctcaactcaatgatagatattgctaaagttgcagatctagttttgctcatgatcgatggcaattttggatttgagatggaaacaatggaatttttgaatattgcacaacatcacggcatgcctaagattcttggagtaacgactcatcttgatcttttcaaaaagccagctactttgcgggcctcgaagaagagattaaaacaccgcttttggaccgaagtttatcaaggcgcaaaacttttttatctatcgggggtgattaatggccgctaccctgatagagaaattctgaatcttacacgttttatttccgtgatgaaattcagacctctgagatggagaaatgaacatccatatctgttagttgacagaatcatagatctgacgcatccttctttgatagaaaaaaatcagaaagtcgatcgaaaggtcgctgtttatggatatgttcatggcactgcattgaaagcagagaatcaacgagtccatattgccggtgtaggtgattatacgatttctcatgtggagaaattaccagacccttgtcccacacctttctacgagcaaaaattagaagaaattgaacaggaacaaaggagggatacagaacagagtgggcaaaagagtgtcttaaggcgtggaagaagaaagcgattggaggataagcaaaaaattatctatgggccaatgtcagatgttcagggggttttaatagataaagatgcagtctacattgacgttggaagtgaatcattcaaggagggagctgatcatggccttggcgagaaaatggtgaccagcttacagaaggccagtgagagaatggatgcaagatcattcggtgaggtccagttgtttagtgatgcccctgaatcacttgcaaaccacgtgcgaaatgttgaagatgaggttctcagacaagaaagtggaagaaaagagcttagagaggctcgtccttataagtttgatgagttagagatttctgatgacgcagaagtttcttctagtgatgcagaatcccaagacgaaagcgacaatctagaaaatctcaactttcgagacgatatccgggagttttctcaaacgccaacggaacttgaacaagcaaacctcgaatctgattctgattttgatctatcggatgatgagtcgttggaggctaaatcttactggcaaaaaattggctcgaaactgaatagcaatgaagggagaaggacatgggatatcaacaagttgttgtatatggataacattgaccccattgacgcaatatccagatggaggaaagaagaagaagagccggaatactcgagctccatcgaagatggagatgctgacgacaaagaaattcatgacacgggtgatcaggattcagacgaagatgagaatttttttgtaaaaaaggctctttccgataacttgattcagagtgatagtactcctaacggaatcatcactacaaccagcaaattgcatgacaaatggctctcaaatgattccgctctaggcaggctgaaaagccggttttttgtttctccaaagcaaagattgaaagagctggatgcctacgagactgacccagaagaggaatacggagattatgaaaatctggagagtgaggaggaagattcaagcactacttctgaggactcttccggaaatgatgcgggtgatgatttttctggttttaatgctgaacctacagacattcaaaatacaatggatgttggttcagctagtgaagaccaatctagcgatatgggttttgagcggcagagggagcgcaacgcgaagagaaaagagaaactgagacaacaatttgaagaagaggaagatttaacgaataacaatgatatatttgatgaaactgatacatggtatgactaccagaaggcaaagatggctaaacaacttgagattaataaggctgagcttaccgacatgtcagaagacgtcaggacacatatagagggtttcaccgcagggtcgtatgtcaaattgacattcaataatttaccaatggaagtaatagaaaattttgatccaaaataccctttggttattggtggccttttacaaactgaagatagatttggatttattaacgcaagaatcagaaggcacaggtggcataaaaaggttttgaagactaacgacccgctgatcctatctttaggatggaggagatttcaaacacttccaatttacacaacatctgattcaagaactagaaatagaatgttgaagtatacccccgaacacacatactgctttgctactttctatggacctttggttgcacccaatactactttttgtggtgttcaggcagtttcaaaggagctcacaactggttcttttagaatagctgctaccggtattgttgaggacttgaatgctgatgtggagattgtgaagaaactgaagcttgttggacacccttataaaattttcaagaacaccgcattcatcaaagatatgttttcttctgctttggaagtcgcaaaattcgaaggagccactatccgaacagtatccggacttcgaggagaaatcaaaagagctctttccaaaccagaaggccattttagagccacttttgaggataaaattttgatgagtgatatcgtttttttgaggacctggtacccaatcaagccaaaaaggttttataaccccgtgacatctctgcttctatctgacaaggagaattggagaggtatgaagcttacagggactttgaaggcggaaaataacatatcagcggtgtcagatcctgattcagaatacaagaagattgaacgaaaagaacgaaaattcaatccaatcaaaattcctcgctccattcaagcgaacctaccttataaatctcagttgcaccaaatgagaaaacagaagagacaaggatatttgcaaaagagagcagtcgttgtaggaggtgaagaaagaaaagcaagaagcattgttcaaaccgttcaaactattaaaaaggataaagaccagaaacgtttaatgaaaaaacaggaaaaaaatgccgaaagacttagaaagctggcaaagctggaggaagctaaaagagataaggagaagcaacgaaagaaggagtttttctctcaaagtaagaagcgaaaattggcaggagccagccctgcctccagtgatacattcggtaagaaaaggaaaagctaa
>OGAPO_81190
atgggtaaagaaaagactcacgttaacgtcgttgttattggtcacgtcgactctggtaaatctaccactaccggccacttgatctacaagtgtggtggtatcgacaagagaaccatcgagaagtttgaaaaggaggctgccgagcttggtaagggttccttcaaatacgcttgggttttggacaagttgaaggctgagagagaaagaggtatcaccattgatatcgctttgtggaaattcgagactccaaagtaccacgtcactgttattgatgctccaggtcacagagatttcatcaagaacatgattactggtacttcccaggctgactgtgctattttgattattgctggtggtaccggtgagttcgaggctggtatttccaaggacggtcaaaccagagagcacgctttgttggctttcacccttggtgtcagacaactgattgttgctgtcaacaagatggactctgttcaatggtctgaggccagattcgaggaaattgtcaaggaaacctctaacttcatcaagaaggttggttacaaccctaagactgttccattcgtcccaatttctggttggaacggtgacaacatgattgagccttcttctaactgcccatggtacaagggatggcaaaaggagaccaagtctggtgtcgtcaagggtaagactcttctcgaggccattgacgccattgagccacctgccagaccatctgacaagccattgagattgccattgcaagatgtctacaagattggtggtatcggtactgttccagtcggtagagttgagactggtgtcatcaaagctggtatggttgttactttcgccccagctggtgttaccaccgaagtcaagtccgtcgagatgcaccacgagcagcttgctgagggtcttccaggtgacaatgttggattcaacgtcaagaacgtttccgtcaaggaaattagaagaggtaacgtctgtggtgactcgaagaacgacccacctcaaggatgtgcttccttcaacgctcaagtcattatcttgaaccacccaggtcagatctctgctggttactctccagttttggactgccacactgcccacattgcctgcagattcgaccaactgctcgagaagatcgacagaagaaccggtaagaagattgaggagaaccctaagtttgtcaagtctggtgacgctgctattgttaagatgatcccatctaagccaatgtgtgttgagaccttcactgagtacccaccattgggaagatttgccgtcagagatatgagacagaccgttgccgtcggtgtcatcaagtctgttgagaagactgctgctggtgccggaaaggtcaccaaggctgctcaaaaggctgccaagaaataa
>OGAPO_22845
atggattccccaaatcaagaaactctcaaacctacgtcagaagagctctatccgattgctttattaatggatgagcttaggcatgatgacgttgccagcagagtacaggctatgaaacggttggacacgattgccattgcattaggacaggagaggactcgcaaagaattgattcccttcttggatgacgttattccggaagatgaggatgaagtgattgccgtcgctgcagaagagttgggaaagtttgtaccatatgtcggtggacgcgaacacgccattatactaatgcctgtcctcgaaaaaatcgctgcgtgtgaggagccaatagttagagacaaagccgttgactccctgaatgctataagtgaggaattagatgaaactcaaatattacaggagttcatcccattgattcagaggttagcgaaggaaagatggttctccttacatatcgcagcaactggtctattcaaaagtgttgttgtcagagttccctcggaaactagactagaattgctaaacctttaccacgagctgattcaggacgattctcctatggtaaggaaagccgcagcaacgcatttgcctaaactgattgatattttggcagaacattttaggactccagaaaacatcaatgagtttcactgggaccttgtcacttccatgtatgaatccctggtgaacgacaatcaagactctgtgaaatttttatctgttgatgttttgatagcaattcttgcgtttttgagtgagataaatgaagcgtctcacaatgaggatctcttcaaaagcttgctcacattagccagtgatcctagttggagagtcagatatatggtcgcagatagattcgaaaaattggtgattagcttcaatgatgaacaatatacgttaaaattggtttcaaacttgatttccttgatgaaggacaatgaagctgaggttcgaaaagcgattgcaaaacagctccctggtgtttgtaagttggcaaactcatgcgacccctcaattgtgttgacaaaaattgttcccgttgttgctcagctcagtatggatgaatcagaaacggtgagaagtgcattggcgagcgaagttacaggattagcccctattctcggtaaagatgctactatagaacacttgttgccaatttttgttgagatgttaaaagacgattacagcgaggtgagactaaatatcatttctaatcttcagcttgtcaacgaggtcataggtatacagctcttatcggaatctttactgccagccatcacggcattggctaacgataaactttggagagtcagattagccattattgaacaaattccccttttggctgaacaactgggggttgcattttttgatgaagctctggggcagctttgtatggagtggttatgggatcctgtttattctatcagggaagcggcagttctaaatttgcagagtctgacaaggttctttggtgaagaatggtgcaaagtggaattaatcaagagaatcgaggtcaagaagcaaaccaaggattatgagaatttcatatgcagaatcacatgtttatttgcctacacaaagttgatcccagtcgtttcgagcgaaacggttgtgtcaaagctttatccacttattgatgagctaaaagatgaccatgtgccgaacatcagatttaatgtcgcgaagtcactgcttgttttagcagagaaggtaatctcgactgatcgtgatttcgctgtaagcaaaatcaagcccacactggagcttctttgttcagacgaagatactgatgttaaatactttgctgaaagcagtctgcgtacggtcaatgagctattaggggaataa
>OGAPO_92101
atgaagttccagggttctttggaaaatttgctaaggtggtccaaatcgcatggtgcttactttgataatgttgagtttgctatcgatagagataaaggtgtccacggtattttgaagaatgaaatcagtttggatgaacctctcattatagtgcctgaagccattttcattactccggaattggcgaaaagagtttttggccttgacaaccccatagatgatctcagcttattgttgttagcaaaacttaaatttgacaagaaagagacgcttattgatggtaacagcttgtcaaaaatgtatgaaccatacattgcgtttcttccagattcctgtttagagattgggctaccatcattctggactgatgacgagcaagaactactaaaaggtacagatgcctacccaagattgaagcgaacacgagaagagctttttgaaagatggaactctctcatgtcactattaaacgagcagaagaaactggatgttgttatgcaagaagctcctctgtgcgagaactctttatcttggaagagctttgaagcattctcgtgggcatactctatttattgtacgagagcatttcccaacttcttgcgtaagcagagtgaaagaagcatcaatggaggtttcttatgtccaatagttgacctcctgaaccataaaaacggcgagaaagtaacatggacgtgcgagaataacagttttgtatttaaggcctcagccaagcatatcagatctggagaagaaatctataataattatggaaacaagtctaatactgatttgcttctcaattatgggttcgtacttaatgataacgagtcggaaacaacaacgttgaccttaaaggttgaagagagagtgattgaggctgtaaataaatttggccttaaattgcccgagggttcatccgccaatggcatatgtttcaacctttcacttgtcactcctcttccaaaggacttgttacgatttatgggtttccttcatcaactatcaagcgaaaaaaatcagtatactttgaggatgcatcttgaaggaatctctagattacgagacatcctagcttctcgtatagccacctttagatcctggaaggtcggcgagcacgggaatatcaataaaaagactatagagctcgttaagcgctaccggtcttctcaaaaatcactatttcaaagagcgtatgaattgtgtgattccatcgaaaaatcactgatacaaaagtacaaaccactttctttgcaaaaagctctcaaagtagacactgaattcgcacagcgactgacattcattttcggaactaacaaactcgacgaaattgaaaagaaaggcctctccgaccaagtgttactattgttcataatgagatgcaggaatctcagacctgctggagactccccgctccgattcattagtgacacatatgagaatgttagggccactatcaaaataactaaggaagatgttttggaatactccgatttatatcactcacttttcccttatcttagccagaagattcctgaaatatttgcggttggagattatagtgccagatccatgatcatcgcagggactgtagtagacagaattgtgttcaaaagaaaggtgaatggggagctctacctgttacaaaaggtcatattggaataa
>OGAPO_15313
atgagagccatcgaacacaaagccaacaaggctgcccgaataaggaggagctatgaggaactgggtttcataccgccagtattgcatttgtcaagagatgaaaagcctctcagtgaatctgcaatttggtctcatttttctaatctcaatttgagagagacagaggaagcccacaactctccagagagtttggtctgggttggaaaaaacagcataacattgccaatcactccgggaggtatggcatcggcgataaaatggaatgaattcattcaaaagctagtagctttcaacatctttaatgctcgttcatctcaaagtcaaatagataaggctatcgggtcagcaatcaatagtgcgggagataaacttactttggtatcctttaacaagattttgctccacttctctcggaaatacgacttaacgactatgacagagattctaaattctatgaccacggcttatgatttaaaacccaacatccagacgtacaacatttttctcaacaccattttgcggtcccgggctaaacatagagtcagaagatgcataaagattctgactatgatgaaacaacaaggtattgccccgaacaagtatacctggaatattatatgtgggggattgaatgatgtacctgtaattttacaatttcttcgtcaattatacaggtttcagattcccctactatgtcaaaaaagtcttgctaaagctggtgtccagttcccgataattaaagaactttttgatccgtcttccaatattgactacgataccgcatatgatttgatgtcgttcggtattaaggtaaaacttttgggagacggtcagttgagagaggcgtttatttacatgcaacatgtttgcactcaaaaccaatctaatgattcttctgcatttgtgctaactccaaaattcaatattctaaagcttttcatggattacattttgtttgagttacagaatttgccttatgcaatagcctttttgcagtatttcgaaaactcttacccgagtgtcatggaactggatgacaatagaattcaaatatatgcaaccttattgacttcgatgaggcagttcgaagattcgccgatgtgggaacctttagttaggtattttttccagaggacgatcgatgatcacggaagaaccattttacctactagcataatttctcaactcaaagaattaggagaacgaaaattgaaagatcacttgcaaagggacaccgctggtaccttcaatattactgatagtcccactttggtagaaagaacgaccatcaacaaaattttcaagcaacttcgatggcctggctcagcatacggggaacaacctatatgggaactggaaaaaaatgctccttcatttcgccaagcttgcaagatgctgggctactttgggaacacgaaagtagatggccccgaggagaaaaatacaaacacagaaagctttgatatttggcagggtttcgagctccccacaagagaagctttttacgattcgctaccatttgccgtttcgagatcggaagagttcaataataccagtaaataa
>OGAPO_15317
atgataacatcgaagaaattgaagtccaagccaacgcccaaacgattgaatgatgttaactcacccgcagtcattgctatgtctaatctgagatgcccttccccccctcctattcttcagcatcccgctctgacgtctcaagtagatcaatcagtacaaccagcatccaaagaaggagaaaacctttctggggtgacgtcgaagtcttcaaagcatgactcggtggactccttgcctctgtccgatagcgcgtctgcagcagtggattcttcggctgataaaaataacgcattaggatcaggcaggactactcaagttcaagagccagctcttagtgtatccaaattaacgcagtcactcaggaagaattctgccaaatatgaggggctgcgatccaactcaccagtagtgaggcacgatgaagacgatatccttgcaatgcctgctccacaacatcagcgaaccacatctatgcatgctcacttctctgttgaggatatcatgaaacatcccaatgcgcgatcgagatcgggttcagcatctactaacgatttagaggcccctcatcatatagcaccgccaattcctcaaataaagccgaatgaaattgcacatccggcaacatctgtaccgacaacttcaacagatgtgcatctgagattacctcaggatgatggcaaacttcatatcctttttggtgcttgtgggtctgtctcaataaagaaaacgaggctgatcatcaacaaacttgaacaaatttacaaggacaatgtctctattcagttaatactgacaaaagctgcggagcattttgtatccagaggtgaattcccagccaatgtacaaatatggcgagacaaagacgaatggtccgtttggaatagtcggaccgatcccgttcttcacattgaactaagacgatgggcggatgttttgattatagctcctctaagtgccaatactctgtccaagattgcaatgggtttatgtgataatcttttaacaaacgttgttagggcatggaatacccagtatccaattattctcgcaccagctatggtttcctttgcgtacacatctcctgtcactaaaagacatgccaaaacaatcaaagaagacatgaagtggatagaaattttgaagccgacagagaaggtggtgagcagttacggagaaataggaatgggtggaatgatggattggaacgagattgtcgataagattgttcaaaagttgggaggatatcctgaagatgaagatgaagatgaagatgagggcgaagataatgttaaaggtggagaagacgaagaggatgaaggagaagaggaagacgaagaaaaggaagatgaagatgaagacgaagatgacgaagatgacgaagatggcgataatgttgaggagtcagaagagcacaacgaaccaccgttgataagcggcataagaaagctaacagttgcggaagaagatgaacttagcgaagcgatagaaaaaggcacacattcgggcccattacacaacaagggcactcagtaa
>OGAPO_15318
atggcaaaatttgacacagtcaatatgaaaatgccacaagtggattcagctgaaattgagctggtttcgatcccaaatttcaacggctttgatttcagccttttcgattttggagacattgaagtttcgaacatggtcatcaaattatattcatttggtaacgttttccataagccaagaaacgttccagcaactcttcgctgtgagtacaggtattacaattttaacttgatagattttaccgggctcaagcgatcgatggactcaaagtccgaattggaatttgcagacatcaatgaaatatctgattatgattctgacggacagcgcatcgacaatggcttttacgattcttctgaattttcaaatagtgaaagtgaacaagatctcgaccaaaagaaatctgctcggacaaggtcaagaaggctgcgcactacttggatttataaaaagacccattccgacgaggcagtcactgaagacagcgaagaagaagagaagaaaagaagcaagcttatcaatacagtgatatcatcgaaaaacatcaagccctcaatcaatccgaaggacgctaataaaccttttgaatgtgaattttgctcaagggcgttcaaacgaaaggagcatttgagaaggcactcattgacacatacaaattatagacctcatgtatgttctaattgcaggcgcggattcagaagatccgataacctgaaaaaccatgaaaaacgttgcctggcgtcaggaaaagccggtggtactggctataagttacgaaatgatccaaatcgacttgatgccgaggagattgaaagagtaaaaagtattgaaatggccaagaaagagaagctcaagaagttgaaagaaatgggcaagagcataaaattagcagaattctatgagtccgataggtatcaaagcccagttagtcagcccagatctgactcactgtcttcagtctccgatgatgtggaccaccaatcggatgattacgctcagacacacgatatagaccacgacacgttcggtggagacctacatcatcccaaatccaaagtttctaaacctagccggcggaatctccttgatggcgccttagagacccctcctgcgacagcaaatgaaccggcactgcagcctggagatataacaaccacagaatctaaacacagtataagacaaatgctgaatctgaaaaggccgtattcgtcgactcaaatctcaactgcagctatgttgaactcacttgcagacagggacataataagcgatgactcaagtgagcaaatggagcccaaaattggagacagcgaaacaaaatcactaggggatgatcaagccgatgaagatgcaactgatgattttatttacacacactcgaagtttgatactagtgacccagttagattgtcgatcaagcagcaagtcagccaagagtttgcacgctgtgaactgatgcccaataatacttacaaatgctctaagtgctttcagttgtttaccaaaagagggaacctcagaaggcatttagtaatccatttcaatctaagaccctacgtttgtgaatgcggtaagtcattcaagagatccgacaattacaagaaacatgctagccggtgtaaaacaattctttgcaaacgtcagaaggttgaagaaccgaatgaaacggttttgaaatcagatacaatcagatttacagaatcaatagagtcaacggaagcaaagggcaaccatgatttgggctcgctatcttcgctagcaaatccgagaaatgcagacaatggagaaataaaacctggaaaagacgagactgtgcatcaaaacgacaattctgaagagagtgataacgagactcatgtttctacaaagactgatgaaagaaagtttgagtgtagtttttgccaaaagaaattcaaacggaagtatcatttaaacaggcatttgattgtccatcaaaatgataacatgcgaccattcagttgccttagatgtggcactgcatttaagagaaatgacctactagagaagcatattctctacaacaaatgtagacaagcagctacataa
>OGAPO_15319
atgcaatcccttgacggttcattattcataaagcccactaatgcacaagagctacagttttatacttcaacgcaggctgaagcgcaaaatattgatgatcagattgagctaggatcaaagttgttccattggatgcctgtcttttatggaacaatgtctcctggagtcagtaaagaactacacgagaaaaatccagaagcaagcaaaggatatcaagatctacaggtgtcccagcccgacagcggacaacaatacttggttctggagaatgtggtatacggttttaaaaaaccgagtgttatcgacatcaagcttggaaacattctttacgacgaaaatgcaagcatagataaggttgaaaggatgaagaaggtttcgaatactacgacttcagggtctctacactatcgtatatgtggaatgaaaattgttgattcaggcaaatctttgacaaatatcaagggctcagatctgagggaaacggcgcgcaaagatgatggttacttgttgtttgataagaactttggaaaagggttaacgtcagacactgtcaaagatgctctattactatttttcaggggaaacgatctttcaactcagagacaagcaatcgttctccagaataccatacgccgattgcagcttctctataattgtttgctcgaatatgagattcgaatgattagcgcatcactattgctagtgtatgaaaatgatgaaggtcgttgggaagagcttggtaatcaagatatattagtgaatgaaattgaaattgatgaggactctagcgaagaagatgccccccgagcattgagtctgctgaaattgattgattttgctcatacggaatatacgcctggaaaaggaaatgatgaatccatattaactggtattcaaaacttattggaactgatccagacggtataa
>OGAPO_92109
atgccaattggtactcagatcaaagagggagaattagcctatgagaaagatgacttggctactgcattactgaaggcgaattctgcacttcaagaaaatccgaattcattcaaagcacttttacttagaagtcgcatttatttgagatccaaaaaacatgatcttgcttttgaggatgctaacaaactcgttcaaatagcccaaaatagtggcaaacgggaagaacttgctctgtcctataaacagaaagcaattgttttgtatagacggaaacgattccaagaggcaatggaaaatatatgcaaagctcacaacctaaatgacaaggacgccgaaagcttgatgtttaagagcatgatagagaaaaaacttcaagcaggtgagaagatttcaagcgaaagtcctgcatcttctgaagaacagccattattggcccaacaaatttcgaaacagaaaccgaaagtggactggtatgattccaaagacatggtcaacgtttcaatatatgtcaaaaatatacctcccacgactctgaaggtagatttccaggacacttcagtgaatgtttctttcaaaacaagtcaaaacaccgactttaattattgtttggatccattgtatggctcaatagttccctccaaatcatcatttaaggtttttggaactaaattggaattataccttgtcaaggaaacagaagaaacttggaaatcattggaaaaagtagaatcggatactattgcaccacaggagacttctctcagcactttgggctatccaagttcctctacaaagagaattaattggtcagaattcaaggtggatgatggcgaagaagattctagtcaagatccggacgctttctttaaaaagctttacgaaggagcagacgaagataccaaaagagcgatgatgaaaagctacttggagagcaatggtacgagtctcagtacagactggaaggaggtcagtcagaagaaggtcgaaattgctccgcctgatggggtggatctcaagaaatggtaa
>OGAPO_15329
atgcagcagcaaacaagccccaaaaaggccctgatggtcgcaaagttgatggtgcagatgctaaaaagctgtccgggcccagacaattcttgcacttccttggtgcagcagtatctcgaatatctggagaaacaccacgacacagcttaccgctatttgaatagctttttccaaggttacaatctgtcaaccatgcagaaagactacgctatgcctgcgcaggagcagacgggccgtgtgtcgagaaacattatcaaggtatcgagactcaagaaaattgtctggctggcgcaccagattaccgtggttttttcccccgtgagcgagacttttttgcaaggtttcaagagcctgctgaatctgtcctcggtggccacgtccacgacgaacgtttcgattgcgttcgagctcacggtgtctctatttgacggcctctctctgagcacttatagaacccagcatatatggagacacttcatcgtgtcgaagctgccggaggtgttcaagctgctgaccatcagccagcagaacctcaaggatactctgacgaacgcatttgagacgattaaagatcacgacgaactcaaacagaagctgatgacgattttggccgagtgcgagctcgtggctggtgtggaggatgtgctgcccgcacaggatgatctgtcgcggttccaagaggtgtttgaggacgcaaatccggagtttgtgtcgctggaagagtccggagcgtgcgagcttgtcaactccgtgagcacgctggctagtgggcggcggctagcgcagcttgtcacggacgctgtcacccgttttgtccatgaggatgaccacgcgcggttgaagcggctactgttggcacttacaagcgtgccgcacgtactagacgtcgtggtgctgcacaaaaacccatacagcttcgtgcaacccctggtaacttacctcgacgcgtcgatcgaccgcgggtttgcccaagacgccatggacgtcgacggcgactcgtccaacctacaggacatgcatgcgaacttgggcgccctattgctgtttgtggcgtactgcggtttccggtattcgctggatctcaagcgtgagcacgccggctctgaggccgtcaggataatggcagactgggaccctttgctggatacgacgctcatggagcaattgcaggacccgcagtcgagcatcaacgcggtcatgggcgactggatagcctcgctgttcgacaccaacaacacagacggtgtttccgacgagctgctcaaaaaatctgcctcggtgcgcgagtactacgtcgcgataccgtgcgtggtggggcaggctgtgcgtgcgtgccaattggggatgattcaatttgacgaccttgtcagtggtcttgaatactgccaccagccgttcttgctgccaactttcttgaacgttctacggcacctgactgcgctcatgtcgactgaggcaagtctcgaagggtcggtatttgagcaagtgttggagaagcttataggagccgagctggcgggagagctgcgcgtgctgcacgggatggcattggagatgtcgaacgacgacctgtttaattgcggcatcaggtcgtctccggttcagccgccagcaccggcgactagactcgacgccctgattgcgttcgtgatcgattccgacgcctcgcagacattcgagcttgtcgaggtgtacaagaatgctgctggacagcagctggactttttctaccatgagctaggccgcttgctgcaggaacaggcacagtaccagccatcattatttgagccgttgagctacgagctggtggccacgttgatgatcaactatgcttcgtggtgcgccccggaaacgcttcagaagtggatggtggcgtccacagatgtatctgccatctacaatcgcacgggtcgcgcaaaagtcagaattgatcagtatccagcagaagacgagatgaacgatgcgaatgactcgaacgataaactcggcgacatggcgtttgacgcaaacctgtttgggtttatcgaagaagcaaaattggacgagcctgaacctcaggaacagcttgaacaacacggcccggaccttttccaggccaacatagcggtcattgcgcaggagtccagcacgctcgttgcaacggtgctgaaaaacctggctgtgcggtacacgcacgaccgggaataa
>OGAPO_92119
atgactgttgctgcgattgcgttcccagaagacgcggggcctgtgtcaccggcgaggccgcacggaacgctgcggtatgtgctacggctgctgacgttgtcgggatatggccttgcgacattttatgttgttgttttgctggtggtcaagccgatgctcaaactgagcttcgagcggcggcgagacctggctaaccattgttttggccatctgcgcgccctttatgggggacttgtggagaaggttaagttcgtgccgtctgtggagctgaattatcggggcgtgctgtataaagacagcatgtgctctacagagacggatgaggacgacgtggtcgtgcaggaggagcatactcgcggggtgcgttttgacgatgaggtctccaggagggattacaacgagctcaatttgtcgcaaacggtgatcttaggccaaaaccttgacagactaaaggatacgctcaacaagattcgagtgagcagctatcatcacaaaaacagtgtgccctcatttggcggcagactcgcggccagcgacgtgagcgagatgcagccgctaatttttcaggtgaagcagctgaagaactgcgttgaaatggtgagctcagaccaccctcgcgagtatctattcaaaagaagcctcaactacgcccgaggccccaacagactgaatctcgtggacgacctgcgcgacgagttggccgatctgcgcaaagtggtccaacaggctagaactaaataa
>OGAPO_92122
atgggcccaaggcctaagtacacacaggaccaagtggtcaataaatcgaagagccctgaaagccctaaatcaaaatctcactctgcaagatctcctacccaaactactcctcgcaccgtccgtctgatcaattatgatgactattcctactctcctacaaacttctcagtattcccggatttcgaccttgatacgttggatgtgtcacaaaactatgacttgattggcaatagtaactactttgctacttcggttgatcctgggtctcccggggtgcagaaacccagccaacatagccactatcttttccatcctctcgccaatgaggattccagcactaaccgctgttcgcttcccaacttgcctgcttccgacccaattgtggaatacccttcactttacgaatccagttcaacaacgtgtttgaacacgctttcctcgcccccaatgcatcctttttcgttaaaaacccattcctgtagcgaaactgacacatcaaagatccaattttcttctttcttcgaattggatgaaatcagtgatgtgagtgacccagaaagtaacgactttgatgaagatgacgatgacgaatactataatgatgacacagatatgattgaagcgcaatcccaatatttgagtcctccacagatgaatgactccagaccagaaaatcgggagatcgatgttggttgcaactcaaagaaaatttgggtgcaaggacttcccaagtttgcctctcacgctagtggctcacaggttgcccaacaagatacacccacaatattgacaccaaccagttgttctccaacggaatcctgttcagcttccgttgcccccattacacctcccaactctacggttgccaagaaaactcttttcgccgaaagagatgagaaaacagaatcacaaacggaattcgaccatgttttcgattcactggtgtatgatttggagaacaaagattacagccactacaaatcatcaatcaaaatcccgttgcccccactttcacagtcaagatacgaaaagattactgaattagcagcaaataaaaatctaaatatggtccaagttgatgacgttctcaaactgttcaaactgcgcaactttgatctgaaacttagactgctggccagggttttaggtcagaggagagaggagcaaaacttttatcccgaacacatcaacgataaggggctagtcttgactgaatccaaagatggaagcttgagcatcctcgctaaaacttatgctggtcatgaggatagctgctcaataattgagaattcgatcatttcatatttcaagaatatcaaggaatttgctatctatttcaggcagccaaatgatacggaatcaaaaacaaaaaagccatctgcaggagggaaaaagcagagattaggcaaatcacgattgacacatgacagtaagcatggaagcacaatttatatcaagagacctttgaattcgtttatgttgtaccggacatcgatggtgaaagcaattgttttactctctttaatagactcattatcgtccttcgttttcgaaagattgcagatgcaatattcatcttatgatccacaagcggaattggaatatcttaagatgattgattcccaccttaccgagtctcttgcccaagagttgaggcaagcatgtgttattcacaaatacaaccaccatctgctcatccagatagttgctgttatgtggtcaaccgaactcaacagtgtgaagaagacatttatttcgttagcacaatctgagaagaaaattcatgccaaatgttatcccaattacaaataccacccccaaagaaagggataa
>OGAPO_15330
atgaaaggggaagaatctgacgaattcccggcctatcagaaactctgccctttaacctattatccctccttttcacgagcccttagaaccaatattgatttatcgctgagatccggtcagatctgggggacaattttcaagcctaattatgcgggagctaatacgtaa
>OGAPO_97030
atgtcaaatcgagtccccaaatataaccgcatcgactcgtttcagattgatgctgctcgccagatgcaccagctcacgactaacagtagagtgccaatgcgtcctccggctctcaggacgcccgaacgtgagcccaaactgccagtctcgacagattctcccagttgcgcctcttgcggtaccgttataactccgggccctgtggccacgttgcccattaaagacaccccgagcatcaaggtgggagagtttaagatatatactgctcgccacccgatcctcaatgccaccgagatcgacgagtttgagtcaattctcaacttgcccgttcctgaaatgatcttcggaaataaccgagttcgcataagccaccctaggctcgagatcgatttttgcgcgctggatgccctcaagcttgtggagtcaaacccgtcaaacctcatacaggtcagctacgcctcggaatgggtgaaaagccgccaacataaacaccacaacaattcggatgtcgtgctcgaaatgtacaaacccttcgactggacctatacaaccacatacaagggcaccgtaacggggacggcatttacacgtgacgacgaaatgaagattcccttggagaaattacagcgacaggacccgattttgttttttgatgagatggtgctgtacgaagacgagctgggcgataacggcatttcagtgctcagcatcaaaatccgagtcatgcattcgtgtttgctcctcttgcagcggttatttgtgcgcgtcgacaacgttctattgaggatattcgacacgcgagtctacattgattttgagaacgacctggttatccgggagttcaaacagcaggagatcgagtacgacaagttattccgtctatgtaccggtaatgacccgcggaagatgatgcgtgacattaactggtgctcgcaaagactgcccgtggtgaaggtcgagcgcgagtttgccaaactgagtatataa
>OGAPO_81212
atgtctctaatcaacatctgtagagagaacaatgacccgttctaccggtacaagatgccggccatccaggccaagacagagggccgtggaaacggtatcaagacgaatgttttgaacgcggcggatgttgcgcgggcgctcgcgcgaccaacggcgtacgtgatcaagttctttgggtttgagctcggtgcgctcaccaacatcgacgaggaaaaggagaagtttgtggtgaatgggcagcacgatgcgggcaagctgcaggacgtgctggacaacttcatcaaccgatttgtgctgtgtccgtcgtgcaagaacccggagacagagctggtcatcaccaaggacgacaacgtcatgagagactgcaaggcgtgcggaaaggtgacgagctgcgacccgcgccagaagctggtgacgtacattctcaagaatccgccaccgaagaagagcaaaaagtccggaaccgcgtccgcgaacgttggcggtggcggcaccaagatcgctgagattgctgagaaacagaaacagtcgcaggacgagaacgtcgacgcagtgccgttcgacggagaggcacctccgtcgcagaagatcgaggtcaaggacgaggaatgggccgttgacatgtcggaggaggccgtcaaggcgcgggccagagagctggagggactgacgctgagttccgacaccttggacaagtacgaagagtttggcgagtggcttctgcaagatgagttgcctgacgacgtggagatcttcaaaaagggctccgaaatgggcatcatcagcgacaccaagacgatcgaggttctggcacaggtgctgtttgacgaaaatattgtggacgaaatagacgagcacaagggcctgctgggcaagctggtgactacagacaagcacgagatgtcgcttttgggcggaatcgagagaatgatcggcctgaaacaccccgaactcgtcaagattgtgcccaaggtgttgatggccctgtacgataacgatttggcttctgaggacgtgattagaaactgggggacgcacgtgagcaagaagtatgtgccgaaagagacgtccaagaaggtgcgcaaggccgccaagccgttcctcaagtggctcgacgaggccgaggaggaaagcgacgaagaataa
>OGAPO_15337
atgacctctaccgacgacattttcaaactggccaaccagtcggtcgacgagctcttgcgagagatcagctcgcaggctccacaaaacccgagcctatcatcttcccccaccaccgagcccttacaaattgaggatgtaaacattgacaacaacaacaacatcaatacaagcgcaaaagaaacctctgttttcaatggcccccgtgttcttgaacagagtcccatcaaaaagtcggtgcttgcttttgagccgaaaatcgggccagacgagctgtttgacagaccactgcctgctttgaaaccgtcggagtcggactattccgtcaagtcgatgcccaatctgccgtctgcagcggccaatttgtgggactcgccgtcggcgcggtccagcgcgtcggcagactcagaaagaaccatcgccgtcgacgagaaacggcccggcagtcctcagaagaatttgcgccagcaactgcagaatgtcccacccgaacagcctacgctctcccgcgccagttctgccggctcgctctccattcaaaaaaccagacccaccccacataataacgctcgccacgtatctgtgcagagcaccgcctctttgagcgagaacgatttcgtttctgccgaggagggcagctcttccgaccgcgggtcggaaccagacagcgacgcaacggtcgatatcgtcgaccagacggccgacgacacaatgaagacccacgacagcgagcacgaccccaagaaagccctgtttatggacgatctgtacgagtcgtttgaaagccccgaaatcgcactgccgcagaaacgcgtctcgtccgcagagtcggcggagcccgaagacatcctggcgatctggtcgacgcagcaagacttccagaaagtgcacaagacccagccgtcgttccagagcgtttgcgacccgaagaagtacgtggttagcaaggaccatttcaaggagatcaaaatcggcagtccgctgctggcgagagacgacaacgaggcggacgacgaggaagaggagcagaaagaagagcaaaaaacaggagaccaagcgtccagccacgccagctttgccgctccagaggtgtctcttgaacgaacattccgcaacccgctggattccatccaggacaccgagacttcaaaaatgtcgctcgactcgatcaatctctcggacctgctccaggacggcgaggactcgtttctgcgggaaatcgaggcctgggagccagagacgcgcgtgcagccggccatcacgcctgctgccaacgcagaaacgctctccaacgtgtggcggcgcggaacactcagcagaaagcctgtgtctgcgaaaatcgacaacgaaagcgtccagattccgcggatgtctgcgaacgaggtggagcagctcatgattctcaagaaaatgactagcaacgagttccaggtcaaggaagccaacagcaagctgacgctcgagagcaacgggccgcacctggagcaacgcgtccaagtgagcgacgcgcgaagcgaagtgacagaagacaaggcgtcggcgatcgtgcctgacctgtcgattgccacgggccagacagcacccaaatacggcgacctggagcgtgctgccccgctgagcacgctgagcgacgagcagatgaactcgcgcatcagctcgatccagtctgctgccaagcgggtgagttctgcgctgtcgtcctcgacaaaagtcgacgagcccgcgccgctcgttctgggcgagcagggccggtttttcctgcgcgtgatggccgtgcgggagctgaacttgcccgagctgggcgggcgcaacgcgcagttccagcttgtgctcgacaactcgatccaccggctcacgacagactacttcccgatcgagtcggcgcagtttgtgccggtgaacaaggagttcgagcttgtggttggagcgtcgctcgagatcgtcctcacgctcaagctgcggtacgataagcccaaggaccagctggtggaggtggtggaaaagcgcaaggcaaagccgaagaacgcgctcgcaaagctgctcgggttcaaggacatcgtcacgtcgacgcgatacgtgacctggccggcagaaaaggacccgctcgcgcacacgctggctccggacggctcatttgcaaagctcaagatctcgttcgacaacttcaaggagcacgtcacgtgcgagtccaagatttttaagctggatgggctgaacgagtggcagaccgtgggcggcaagtgtgctgctccacacaaagtgtgtgcggtcgacttcaacatgctatttgttccgcgcactagcgagcacgaaacgctgccaacaagcatcaagagcgcgtacgagcaggtcgagcaggtgcgcagcacgctagcgacgcgccacgagggctacatgtaccaggagggcggcgacatcgaggcttggacgcgtcgttttttcaagctcgacgggtaccatctgagcgcgcaccacgagaccaccaagaagctgcgtgcgcggataaatttgcggcgcgtcgtggacgtcgaatacgtggggaagacggccaccgagacccagagcggcaggcgtgtgtacagcgaccgactgctgctgaacgacgcttttcggctgcggtttgcgaacggcgagacgatctactttggctgcgacagcaagcgcgagaaaacagagtgggtgagcttgctggaggccgtggtggccagaaactctttccggcgccagccgtgggtcaagcagatgctggccaagtgtacttaa
>OGAPO_15338
atgtcatccggcgtcgattcctcggtagctgcactgatgtatgccaaacagtacaagaacgtcaagggcatctttatggcaaactggtcgccggattccaggggcggcgtgtcgaagtgcaccgtggaaagcgactgggaggaagtacagacgatctgtgaccagatcgggatcccctgtgagcgcgtgaatttcgaaaaagagtactggtcagacgtctttgagcccatgctagagatgtatcgcaagggtctgacgccgaatccggatgtggggtgcaacaagtacgtcaagttcggcaagatgatcgagcatctgtccatgaaaattccacaggataactggtggctggtgaccgggcactacgcacgaatcatgaaacacagagcaacgggcgagtcgcatcttttgcgagcttgttttttgccgaaagatcagtcgtactatctcagccagatgcctgagtccgtgctcagcaaaatcctgatgcctattggccactataccaagccagaggtcagagagctggctcagcagcatggtctgatctccaaggacaagcgcgactcgcaagggctgtgctttgtctcgcagcacggcaacttcaaagattttctcgatgagttcctgccaccaaaccctggagacatcgtcacggcagacggccgagtttggggcagacacaacgggctctggcacggcaccataggccagcggtccgggatctcgctgccgcagggcgatccggagatgaaaggtgtgtggtatatttccggcaagaactacagcaagaaccagctgatcatctccaaaaagaccgaccgcgcggctttcgaaaaagaccggctcaaagtggccgactggcagtggataaactcatcactcgattttcgggatttggatcctgcagaactgaccattcaagtccggtcgctggagtcgccgcgcgcgctcagagcggtggtggccggcatcgatccagagttcctgctacaggaaaaaatcgacggcgtggcaccaggccagaacctggtcctgtataaaaacgagcgcgttctcggcggcggcatcatcaccgaggcctactaa
>OGAPO_74837
atgacttcaagtaaaatcccaaacaaatatattcttgctctcgcaacaggtctgactggtttgtacatctacgatgtgcagtacaaccatggtaagaccatcgatcaatggggtctttacaactggaacccgccaccaaaaatcgagcctttcagtgaatccctgtacaattcgggggtccagcgtgccgaggagttgaagaactctgccagctcatggatcaatgagaagaactccaacatccaggagaacgccaacaccgctggcagccagctcaaggacaccgtcaattctgcgggttctcaggtgattgatcgtttggaaagttcaaaggacaaattgagttccttctttggttcgtcgaaagagtccgcacagcgctcctacgcctccgcgtgggagaagtaccgcgaggctgaggacaaggccaagcagcagaagaaaggatggttccaatggggtgaggccaagcaggatgacgctagcaagcaattggacgaggccaaaaagaatctagacggtgctcgcgagaacttgtcgaaatggggctctgaagttgttaaggagaccgagcagcgtgtttctgagtgggctgcaaacgtgaaaaagagaggctctcagtttgccgactcgcagcagaagaacgcagagaaattcctcggtaacttcaagggagacctcaacgacagggactttgtcaaggaagccgacaacgcagttgctggctttggtcagctggccggagaagtcgctgaagagcacaagcgtgctttggacgataaaaccggcattctggccgcaaagtccagagaatcggctcaaaaactgtacgactactacgatgaacaggtgaaggaggccaaaaagaagtacgatgagacacagagcagctggctcaagtggagaaaggccaagtctcaggaggcccaggacgctgccaagaaagagtacgacgatcttctgagcaagaagaactctgcccagcagactttgaataactatttggcccaggccaagcaggacgtcaaggacggaagttcgaaactgatcaaacagaccaaggaaggtctgagcgactctcatgagcacgctcaaggttggctctctaagctgaacggatgggtccgtggaaattaa
>OGAPO_92152
atgcgcattttaatcagtaacaaaacacagcggacgcttgcgctggcctccgaaacgcacgtactgctgttccgatatatcgccgcgaccggtaagtgtgcgattgagctcgtggccaaggatcaattccaccagagaagtttccggtctctgtccagacacaagcctcttgggtttctggggctcatagagatgaacggaaatgtgttcctggccgtgatcacaggaaaagtcgacgttgcctcgccgacggacggcgagattatcaacaaaatcatggacgttgagttccattgtctgacaagcgacacttgggacttcctcgagctcaacgccaacgggttccccgttgaggccgacggagagtcgcagccgggcggatacccctccaagtatgagcagcacccatgctacgagctgcggaagctacttacggacggctctttcttttacagcacagactttgatcttaccagcacgttgcaaacaagaggcatggatacgcgacactctctctcaatggacaggtaccatcttgactacatgtggaatgccttcatgatggaggaggtgatcaagttccgcaacaacctcgacgaggtcccgaaacgcatattggacgaaaacaagtatctgacaactgtgattcgtgggtttgcagagactctccgtgtgagtgttggcggtcgacgtgcacgactgacaatcatctccaagcagtcgtggaaacgggcgggaactcggttcaatgttcgaggcgtcgacgacgacggcaacgttgccaattttgtcgagacagagctgatttacaacgacgagagccacgtgtttgcgtacacgcagatccggggttccattccggtgttttgggagcaggacacagcgctgatttcgcccaaggtgcaaattacaagaagtttcgaggcgacacagccagtctttgagaaacactttgagaacctcaacggcaaatatggtcccgtcaacattgtgaacttgctttcgtcaacaaaatcctcggaagtggagctcaacagagagtacaagcgtcacttcaaggcactgagcaagaaaaagccggactctgtttatttcacagatttcgatttccaccaagaaacagccaagacgtacgctcatgctaccaaaattttgtcggatctccagcttgcgctcgacaagtttgggttctactgctacaacaaggccacgaaagaggttcttctagagcaagacggggtgttcagagttaactgtctcgactgtctagaccgtactaatgttgtgcagcaggttatatccatggctgctctggaggagtttatcaacgcgttccgcaaaggcgacacatacgacctcaatctgaaacacagcacgctttgggccgaccacggcgaccaaatctcgcagatctacaccggcacaaatgcgctcaagtccagtttttctcgctccggcaaaatgggccttgctggcgcgctttcggacgccaccaagagtatcagcagaatctacataaacaactttgttgataagggtaagcaggcggtgacagacactttgctgggcaaaaactcgggccaggtccctgtgatgattttcgatccaatcaccgactacgtgaacgaggagtgcaaaaaatacgaaagcagattcgtctcgcacgaggacatcactatatacgtcggatcatacaatctggcaggaaacactatatcaggcgacctcacatcgtggttgttcccacgtcaagttggaggccgctctttttcgccagatctagtgatcgttggcttccaagaggtgattgagctgaacgcgtccaacatcctgaagaacgattcgtcaccttctcaatactggcagacggccatcgagcaccagctgaatgacggcgggtccaacaaatacgtcatgttacgggcagagtacatgtcgtctgttctcctgctcctgtacgtgaaagccgacgctgtttcgaaaatcacacaggtggaaggaaaatccaagaaaacaggtcttggcggaatgacagccaacaaaggctcggcggccatccgcttcgactacggttcgacctcgttctgtttcttcaactctcatcttgcggcaggaaccaccaatattgacgagagatacaacgatttcatcaccacctggaatgccatccgattctcacgaaatcgccagatcaagcaccacgacaacatcatatggcttggggatttgaactaccgtatatccaaggctaatgacgacgtgagaatgttattgtcatccaacgacctcaatacgttgctcgaatacgaccagctcaagatcgagctcaaacggcgcgcagaactgaaaggcttcaaggagatgcccatcaagtttatccccacctacaagttcgacaaaggaacaaccaactacgacaccagcgagaaacagcgcgttccctcatggaccgatagaattctctataaaggcaggtccatttcgcagttgcactatgacgccgttgtggaccttgtgtactcggaccacaagcccatttatggtgttttcacttcgaaagtgaaactcatagaccaaaaaaccaagtctcagctgctcgataagctgtacacccagtacagatcttctgccgtcaagtccgacgaattgatggatttgaacgaaccagatgacgacgtcgacgactcggagtcaaggtcgtttgcgtcatcgaactggtcgacagcctcggctccaacactgatcgatatttctggagactcctccagcactgctcctacgttgccacgacgctcgccacctcaatcgcaagaaaatactctcaccactccggcgagacgtcgtgtgccccctccgtacgatgcaaacgagaccacggccatgttggtccccggtctgtcctcgtctttgcacaccgtgttgaagcctaagtcctcgtccgcagatgcagaacagaagtactcactcgaggcgatgagacccacgcgctcggccacgagctctccaggcccagtaggctcttctgcgccgcctccaccccctccgcggaaagttcagacgtcagaacaggctccagcaccgcaacggccagaaaaaatctcacccatcgtgcctagcaaaccgaaaagcctgaaaggtgcctccgcagagtcgctcactgaaaaatgggctcctatgcaaccgaatagaaaagtttaa
>OGAPO_15349
atgtcggatttcaaacgtcttaagctgaaccttgtgaagccagttccctcggactacgagatctccagaaatcagactcccaagcatatcagccaggttgctgctgagtgcggaatcaccgagactgagattgagccgtatggagcatacaagggtaaggtcaagctcgatgtgatcgacagattgcaccaccgcaaaaacggtaaatacatcctggtgacgggaatcactccaactccgctaggagagggcaaatcgaccaccactgtgggattggcgcaggctattggcgctgtccttggcaagaaagcttttgccaatgtgagacaaccatctatgggtcccacgtttggtgtcaaaggcggagcagctggcggaggcttttcgcaggtgattcctatggacgagttcaacatgcacatcacgggtgacattcacgccgtgggcatggccaacaatttgctggctgctgcgctcgatacaagaatgttccacgaggccacccaaagcgacaaggctctgtggaagagactgtgtcctgagaagaaggacggttccagagacattcctattggcttgctgcctcgagtgaagaaactgggtctggacaccaaggatcctaaggagtggactgacgaggaagtttccaagtttgtgagactcgacgtcgaccctaagacaattacctggaagagagtgctagatttgaacgacagatcgctcagaggtatcaccatcaaccaggctccaacagagaagggtctgaccagagagactggtttcgacatcacggtggcctctgaggtgatggcaatcttggctctgtcgtcgtctttgaaagatatgagagagagactcggaaaaatggtggtcgcctcgtcgaaatcgggcgagccaatcacctgcgaggacctgggatgcgcgggggccctgactgccatcatgaaggatgccatcaagcctaacctcatgcaaactctcgaaggtacgcctgtgtttgtgcacgcgggtccgttcgccaacatctcgatcggtgcctcttccgttctggctgacaagatggccctgaagcttgcgggcacagagccaggcctgagtcccgaggaggagagggaacaagccggctacgtcatcacagaggccggctttgacttcactatgggaggcgagcggttcctgaacatcaagtgcagatcgtccggtttgtcgccagacgtgatcatcatcgtggccaccgtcagagccctgaaggtgcacggtggaggagccgaggtcaaggccggcgctccattgccgctggagtatactaccgaaaacgtcgagatgctcaaggtcggctgtgctaacctgcaaaaacacatccagaacgccaaacagtacggcgtcgatgtgattgtggccatcaacagaatgtcctctgactcagacaaggagcacgaagtaatcaaggaggctgctcttgcggctggtgctaccgacgccattgtctctaaccactgggaggagggtggccagggcgcccaggctcttgccgagggcgtgatcaagtgtgctcacaagctgtacccttcgcaacagggacaaacagagtcgttccgctacctgtacgctacggagggctcgtcgatcgaggaaaaaatcgaggccatcgccaaaaacatgtacggtgccggctctgtcgaatttctgccccaggcccaggaaaaaatcaaggaatacagctcgcagggcttctcgaacctgccaatttgtattgccaagacgcaatattcgctgtctcacgacgccaagctgaaaggtgtgccgacaggattcaccttcccaatcaaggacatcaaggcctccatcggtgcaggctatctgtatgctcttgcggaccaaatccagacgatccctggacttgctaccaagtgcggcttcatgaacgtcgaggtcaacgacgacggcgaaattgagggcctattctaa
>OGAPO_15351
atgtctattttgcaagagaagatccaattgaacaacggcacttcaattccggtcgtcggactaggcacagtgactccggacgacaagaagcctattttgcgcgaagttgtcagggcagcaattctcgatgctggttaccgtcacatcgacactgcctggtactacggtgtggagccaattttaggtgaggttttagaagagcttttcaatgagggaaaagtcaagagagaggacatctttatcaccaccaaggtctggcctgctctgtggaggaacccgcaaaagtctctggacaagtcactcaaggatttgagactcgattatgtcgacctgtggctgcaacactggccattgacattcaaatctgacgaaaacggccaaccacccgttcctcgcgacagctccggtaaagtcatcgaggacgacggcgattttctggacacttacaagaaaatggttgatatctacaagcattccaataaggtgaaggccatcggagtttcaaactattccattggcaacctggaccgactattaaaggaaactgacgtcgtgcctgtgatcaaccagatagagcttcatccacagctacctctaaacgatctggtggagttctgcaacaaacacaagattgtcgttgaggcttacagtccattcggatctaacggtgccccggtcctggagcttcctctggtgaagcaattggccgagaagtataacgtcagacctgcagacatccttgtgaattatcacacggcttctggacgcgtggctttgcctcgttctttgaacccagacagaataaagcagggctataaaaaggtgcctttgactaaggaagatctcacgaaattgtatgagatcggtgaaaaggagcctaagagatacatcaaggaggactggggccaccatattggactgccattttgggattaa
>OGAPO_97108
atgactgctgccgagcacggtttgcacgctccagaatacggatggtcccacggtggtatgtttgatacatttgaccatgcctccattagaagaggtttccaagtctacagagaggtttgcgcagcatgccattccttggacagagttgcttggagaacgcttgttggtgtttcgcacactcagagcgaagccagagccatggctgaagagttcgaatacgacgatgaaccagatgaccaaggtaacccaagaaagagaccaggtaagcttgccgactacatcccaggtccttatgccaacgaacaggctgccagagctgccaatcaaggtgctctgcctcctgatctctcgctgattgtcaaggccagacacggtggttgtgactacattttctcgttgttgactggttacccagatgagccaccagccggtgtccagcttcctccaggttccaactacaacccatacttcccaggtggtgctattgccatgggtagagtcctgttcgacgaccttgttgagtacgaggatggcactccagctaccacatcgcagatggcaaaggatgttaccacattcttgaattgggccgctgagcctgaacacgacgagagaaagaggcttggtgtcaaggcattaatcattgtcacctccctttacttcctgtctgtctgggtgaagaagttcaagtgggctccaatcaagcacagaaagatcaccttccatccaccaaagaaataa
>OGAPO_15361
atgtcgctgaaggaaggtctgaaaactttcccaaaagctgcctgctggtcgattgtgctttccacagccatcatcatggaaggatacgataccacgctcctgaacagtctgtactcaatgcaatctttcgccaaaaagtacggcaagtactacccagaaattgaccagtaccaggtccctgccaagtggcagacatcgctttcgatgtcgacttatgtcggtgaaattgtcggactgtacattgcaggtcttgttgccgagaaatggggatacaggcgtacgttaatatcgttcatggcagccgttgtgggtttaatcttcattcttttctttgcggtcgacgtgcagatgctgcttgccggcgagctgctctgtggtattgtctggggtgcattccagaccctcacagtgtcatacgcctcggaagtgtgtccagtagttctgagaatctaccttaccacttatgtcaatgcttgctgggttatcggacagttgattgctgcttgtttgctgagaggcactatgaccctgaccagcgagtggtcatacaagattcctttcgctgtccagtggatctggcctgtgccaatcatgattggaatctacctggccccggagtcgccctggtggctggttaaaaagaaccgagacgcagaagctaagaaaagtatcacaaggcttttgagtccaaacaccgaggtgccagatgttgctccgctagccgaggcaatgctgaataaaatgcaactaaccatcaaggaagagtctgcgcgcacgtccaatgtctcgtactttgactgcttcaaacacgggaacttcagaagaacaaggattgccgccatgatctggctcatccagaatatcactggatctgtcttgatgggctattcgacctacttttacatccaggcaggacttgacagcagtatgtctttcactttctctatcatccaatatgcactcggtcttcttggaacacttgcctcgtggctcctctcgcaaaaattgggccgttttgacatctacttcttgggtctgagcataaacacgtgcattctgataattgtcggaggtttgggcttttcttcgtcgacgagtgcgtcttgggcaattggctcgctgctccttgtcttcacttttgtctacgactcgtccatcggtcccatcacctactgcacggttgcagaaatcccttcgtcgacggtgcgtgccaagaccgttgcccttgcaagaaactggtacaatctgtctcaaattccgctctccattgtcactccgtacatgctgaacccgactgcttggaactggaaagcaaaagcggcccttttatgggcaggcttgtctatttgctcactgatctacatctggtttgaattcccagaaacaaaaggaagaacttatgctgaactggacatcctcttcaaaaacggtaccagtgcccgtaaatttaggtccactcaggtggaaacattcaatcctcaggaaatgttaaaaaaaatgaataatgaggatattatacaggttgttgatggcgacctggacgccggtgcggccactgctaaagtttaa
>OGAPO_92178
atgttcagtttcaacctcgaaagattaaggagttcgacaccggctagttccaaccagtcagcacagatagtgagactggtagaaactgtgcgcacagactcatttgttatctcgagatacccttgtgaactcccccagcttaaaactgacgaaaccatttgctatggatctctcgattctgcaaccgagaaagctgttctggtgactagcgagagaattctaatctacaattataaatcaggagatatccatcctatattcattgagttcagctacgagaaaaatgagcaaggcattctgccccaagtcaaactcttccctaactcaactaataatgatacaagtgtcgtgattgtggattctgttacagggcaaatcagatacatagaatcattgagtctggcaccatctctagatatctttgacggagtgcaaacaaccaccgtcaaactttcagggagtgaaattgtaacgattgttgaatattttgctggagtcggcttagttattgctaccagcaatagacgtgtgctaacattgtcggtgaatgatcatcttggaaaaacaagatttgttgttaacgatgtctatgcgccaaagtcattgatgaacatgtttcttggactgacctcgcatacagctgcgagctacgaaaacgcaaataaagtgatagctattgactgcaaaaataggaacacagtcacccgtcaattgtgcatacaagaggaagatggaaaactaatcattgcagattgggtgaatgggtcaattaatatctgctcacaatataacctcaaagcactcctagctgaacaaatagtggactccgaaaatctcaaaataaaagatatcaaacttatgcgaaacaatgactatgttgtcctcacatcctgtcaaggaaatactggaaaaagattacaaatctccatggtcaggattgaaaataatccttctgtgatatatgttcacgaaatcactagcatcaataccacagataatttcccaaagttatctgtgacaaatgaaattgcaagtataataaccgagtcatcaatcatcatgacagatactgagtctggcataaatgatagatgggaagattttatcaacttcaaccaagatattacagtttatggacatgacactgacgaacatggtcatataacactcttgacagagaaaggaatttaccaaattaaagttgaaaaaatgggaggcaagtttgccagtgttgaatttttgaaaaatcatataaggcaggcattacaatacagcggaagcttgaatttactcgatttcaacctttcaaacctgaaactggctgtcagcagcgaggatattgaaagtgccgttataggtattgcacaagaaatagcatcgaacgagttcagtgatccagacgatttgacatacttgcaggcgaatctacataaaagagccgatcgtttgaagaaactaggccatttctgcaacgaaaattttgatttacaagaggtaacatggattcagcttatgaaatatgttgaggaaattgagctttcaagtgcactttacgaaaagcttagcgatagtgagccgttgaaactgattgcggaaaagctagtcaggaaaaatacacggtacaaaagtctggatgaatttttcaaggattcaactccatccgtaatcggtttcctaggacttttggtagcaaccacggatcttcaagatcctgcagacttgttgctcttcggggaaatgcttgccgatgtactcaacaaaggtttcttagaaattgagatcaacgaaacgcggtcttccaatatcttccaaggagaaagagagtttttgtcgagcgtgaatgagattttgagaaatctcactatcacttacgctgacagtttggaagctgccgaagagaccaagctgaagacacgagtgagcaaaattgttttaactctagcattattcctttattatgtcgagatcacagtggacggtgaacttttggccaaaaatagggaaggatgggttagattatttgttgttttaggacaacaagaaaaaataataaagcttgcagaggagaataatgatctagaaagtttatgtgaaatccttgattccgaaagagagcaagcttcagaaggggatgctcttgttgcattcaaatttgaggaatgtttccagaggtatggataccgttttgcagaggtgctttttggattctatgctagaaccaggaagattcggttgatcctcaactacattcctcaatatccagattacgtgcgcatgtttttaaactcaagcatctacaactataaatttgcctggatacttgacgtggaaaacgatgagtatttcaaggcagcagaaaagctgattgcatatgtttccactgcagagtcggaggaaattgaaaagaaaaagttcgagctgaatattgccaaactttcactgatagctctgaatgaggaccacgacaatctgttggatgagatagaaataaacttgcaaatgattgagcttcaatcaaattatgcgagattgattgattcaaagaataaagacggatttatacaagattcaagatacttggttgataacaagtttacacattttgaaagtcagatcggcgatattgtggcaaagatggataagcaacaacagttgggattgtttgagatggtccagctactgacattagtgacgtttgatgagttcagtcacaacaatttcaccaacttgttcaaattgttgactgccatcaagtcctccaatccgtcacgagtgattagtaacctgagtggatattcgcactatcacgaaatcctggaaaccttgatatggaagaggttgtttttgacaactgattgggatgggctcttgaacggttctgatgtgcatactaatgagtacttcaaaatgatgaccgggttatcgacgctcaaaatagaaccaccctctaaagttcaggacttgatgatacatccggacgatatcaatcatctcgagattgataaaggcctgcgtgatgatttgctgaaggagaacgatctgttgtcggaactgaacaacaagatcaatttagaacaatggttagatagattgaagtaa
>OGAPO_92179
atgattaggacgatcaagcccaagaacgcgcgttcgaaaagagctctggataaaagacagcccaaaatagttgaaaatgtgaagacggctttgtttgttccaggaacgacttcgaacaaagcccttcatgatatcacagtggatttggctgctctaaaaaagcccgatgttaaacggtttaccaaaaagaacgaagtgctcccatttgaagacccatcgaaattagagttcttcagcgagaagaatgatgcttccttacttgttttcattagtagcaacaagaagaggcccaataatttaacctttgtgcgcacattcaactacaaaatctacgatatggtcgagcttctcgtgctgaacaactataaactgttggaggagttcaagaaggcaacatttcaagttggtttgaagccgatgttcgtcttcaatggtccaatttttgatactcatccgctcttcaagcagattaaatccctatttctggactttttcagaggagaggttaccaaactacaagacgtctctggtctacaacatgtgattgctgtgtcagcaattgaagaggatgataacgatgaaagtatttctaagcttcctctggttcatttccgcgtttacaaattgaagacttacaagtccgctgagccaaaactcccaagggtagagcttgaagagacaggtcctagactcgacttcaaaattggcagacatcagtatcctgaccctgagatggagaaggaagcactcaaggtgcctaagcaactgcaatcaactcaaaagaagaacgtcgatgtggatagaatgggtgacaagatcgccaaggttcacgttggtacccaagacctgagcaaactacagacaagaaagatgaaagggctgaagagtaagtatgatcagttgagcgacagcgaagatgaggttagtgagaatgaagatggaatcagcgatggtgatgaagatgaggttagtgattccagcgctgaccaagaagaaggagacactgagtttatggacgccgaagaggagctgcccgaaagaaagaagagaagggtttaa
>OGAPO_15367
atgtcttctacagaaaagcggcttctgaaggaatatcgtgctgttaagaaagagttgacagagaaaaggtcaccaattcacgatacggggatcgttgacctgcatcctttggaagatgggcttttcaggtggagcgctgtgattagaggcccagatcaatccccctttgaagatgcattgtggaaactggaaatcgatatccctacaaattatccgctggaccccccgaaaatcaagtttgtggtgtttggcgaagagaaaataaggcagttacagagaaaaaccagttctggtgctcgcaaagtgtgttacaaaatgccccatccaaatgttaacttcaagacaggtgagatctgtcttgacattttacagcagaaatggtcacctgcatggactctgcaaagcgcactggttgcgatagttgtattgcttgcaaatccagagccactgagtccactcaacattgacatggctaacctgctaaaatgtgacgacacaacagcctacaaagaccttgtgcactactacattgccaaatactcagcatacgaatctaatgatgtataa
>OGAPO_15368
atgtcttctacattgactcctgtgatctctactaacgctcctccagcagctgcctcctactcgcacgcaatcaaggccaacggaacaatatacgtctccggtcaaatcccattcactcctgagggtaaaagggtcgagggaacgttccaggagaagtccgaccgtgttatccaaaacgttctaggcgttttgaaggacagtaactcttcccttgagaagattgtcaaggtgaccgtcttcctcaccgacatggagaactttggagctttcaacgaggtctattccaagtatttcaacactcacaagccagcaagatcgtgtgttgctgtgaagcaactgccactaggcgttgaggtggagatggaggttgttgcgttggagaactaa
>OGAPO_15370
atggtcaaattgagggaagtcgccgaaacggcaacttttgcctggtcgtatgattcaatgccactgatggccaccggaacattggcaggtgccatggatgatactttctcttcggagtctgctttgcaaatatgggacgttttcagcaagaacacaccactggccaaattctctcttgaccataagtttacttcgttagcttggagtcaaccttctactaagtatgaaaaagggcttcttgcaggtgcatttgagaatggagctatccagctctggaattccagttccttgcttgacaatccggaccttacagcaagctcagttgctgaatataagaagcacaccgaatctgccttacaggtgaaattcaatcccttgcagggtcacattcttggttcttctggaacaaagggcgaaatattcatttgggatacaaacaaagggtcgtcgttttcgcctggacaggcaatgtcgccaatggacaaagtttcctcgttctcgtggaataacagccaatcgcacatttttgcatctgcaggaaatactagctacacatcaatttgggagctcaaagctaagagagaagtgcttcagcttagttattcgggatccaacttgtcggtggttgaatggcacccaacggagagcacgaaacttgttactgcctctgattccgacggcgctccagtcatcttgacgtgggatctgagaaaacacacaactcctgagctggtcttgaaaggacatagaaagggagttttatcgcttgactggtgtaaacaggatcctggcttactgctttcgagtggaaaagacgattccaccattttgtggaatcctcttaccggccaaaagctttgcgagtatccttctttgcccaactgggttcatgagaccaagttcgctcccaagcttcctgaagtgtttgctagtgcatcgttggacaagaaaatactagtgcagtctttgcaagacacctctccaccagtgtctgctaaagtgaactctgctaacgaggacgacttctggaatcaattatcttctacagacactcaacagcctgtttttgaggtaaaacaggcccctgcttggctacagagaccagtttctgcaacatttggttttgggggaaagatagttgctattattaacgaacagaaaggatcatatattaaaatttctgagttcaaagccagcaaggctgttgaggaagctgccgggaagttggattctgctattcaaagtggtgatttcaaacaactttgtgaagcaagagctgaggccgccgaaaaatacacaggaagcaacgattgggctgccttacatgatctaattgacaatggaaagctttcattgataaaaaagttggttcccgaagagaagaatgacgaggataagcaagtggttgacgagacctctgtcgatgatgaggatttctttgcttcgcttggaaaggaaaaagatatcgtggcagacttcgttccaagcggagagttcacgctggctaatgatggatcatttgaaagccagacagtggagaaacttttggcaggaaaaaatgaagaagctctcgaacaatgtatcaaagacaatcacatattggaagccctggttattgcactcaatggttctgaaagcatgaagaaaaaggtaaagaatgcgtacttcacgaaatattcgtctaagtcaacactggctagagtgctatacagtgtgtccaacggaaacgttggagacattgttcaaaacgcggacatcggttcttggaagacaattgcaggttctgttctggctcattctcaaggaaaaccagaattcaacgataattttgtcaagttgggagatagactcctagcgtccaagagctcagatgcccgagacaatgctatcgcttgctacatcgccggcgacgcattagataaggtttcggctatttgggtctctgagttggaaaaactggagtctttcttcttgcagcagaaggacgaaagtagcacacctgcagatgctcgtttcaaagctttagaggaaaccattgagaaagttttggcataccaatcaaccaattctgccacaattggctcctcgcctgagagcctacaaggtttgggtcatgcatacagagaatatgcggaggctctcgttaacaatggtcactttgaattggccaacaagattttggaaaaaataccagacactgttcctggcatgaggctggaaaaggagcggatttcgaagtcactcaacaagaagcagaacgtcgtcaaaccaaaggcatatggcggcatttcacaagcatcttcttatgctgctccacaggcgcaagggtacactcctgttactcctgctgctccagcgaatggtactggtgtcagtccccacaccaaagcaaacaaccaagctgccccattcaatccatatagtgctgctgcatcacgtgcaggatcggttgcaaccactgcttcaactaaggtgcctccttcggtgccagccggtgtggcagctaatccatatgcaccaagaacagcgctagactcattaaaactgcagaaatctccacaacctggacaaccatctttggcatcatccatgactccaccacctcctcctaagaccacaataaagaaagatgttggagggtggaatgatttgcctagtactctgagctcgcaaccacctaagaaaacctctgttccatccgttgtctcagcatacaacttccatgccattcaagaacagaacaacactcctcctatctcaagaaccccgtctcaacaatttggagtgcctcctcctcctcgtacgctgagtaatacctcggtgtccaagaccactccaccacctcctgcaaacagcgtgcatcagcctcccagatccagtaaatacggacctccgagctctgttgcccagtcaccccagcttgcagaaaaagtcgagctatccaccccatcaagtggcagaaacactccttttaacccatacgcacctaaggtgaacagcgtgtctattgaatctgccaagattcctcaggcttctcctaagatttacgcaggagggggtccagttgcttctcctggtgtgagtgcagctatgccaccacctccaaggaacccatatgctccaaaacagggagagattgcctctccggctccgggaattccatccgccgctagcaagataattcctcctccagtgactaacatcattcctcctgctgctacccaggctgcgcctccggcttacaaccacacggattctgcaccgccacctccaccatcattcaaagcacaaagttcagcagcatctccagcacccaaataccctccaggtgatagatcacatattcctgagtcggcccagcttatctaccaggtcttaacaagcgagctggaaaaactgaagacgaaaatccctgagaagttttccaagcatttggctgactcggagaaaagaatcaacattttatttgaccatctgaataatgaggacctgctgagccagcaaacgatccaggagctggtgtcgctatgtgaggccatggccaagtctgactacgctacggcagcagccttgcagaatcaaatagcactcgagcatgttggtgagtgcggtgactggatggtcggtgtgagacgtctagtcactatggctgaagcggttaatcagtaa
>OGAPO_92189
atgagccgctctcaggtgtactttgacgtttccattggaggtgaaaccgcaggtcgtattgtcttcgagcttttcaatgacattgttccgaagacggctgagaacttcagatcacttgcgacgggagaaccaggctttggttaccagggatctattttccatcgggtgatcaaaaactttatgatccagggtggagacttcactaattttgatggcacgggtggcaagtcaatatatggtgaaaagttcgaagacgagaatttcgaactaaagcatgacaagccgttcttactttccatggccaatgctggaaaaaataccaatggctctcagttctttatcaccacagttccaacaccgcacctagatggtaagcatgtggtgtttggtaaggtgatagcaggaaaatccgtggttagaatgattgaaaacaccgaaacagactctggtgacaaacctaaactggaatgtaaaatcgaggcatctggagagctcaagcctggcgaaccattgaaacttgatgatggtacgggtgatccttatgatgagttcttagaggacgaagaatcgattgatatcaacaaccctgaatccgttttcaaagctattgaggatatcaaggctattggtaccaaattcttcaagcaaggagatatgaatattgcattcaaaaagtacaagaaagcagtttcgtatctcgagtcgtacttcccagatgatctgcctgaatccgagattgaaaagctgaacaaactgaagtgttcctgttatttgaacgcttctctagctgcattgaaattgaagaaggtacaggaatgtatcaagtactctaccgaagcgtttgaggcagagaatgctgacattcaatccaaagccaaagctctattccgtcgtggaagcgcaaaactaattggccacaaccaagaggatgctattgctgatttcgaagaagcaagtaagcttgcaccagaggatggtgctataaagaaggccattttggatgcaaagaagagtttgaaagaaaggctatccaaagaaagggctgcgtacagtaagtttttcaaataa
>OGAPO_22911
atgcaagagtgtcctggacacttcggccatattgagcttgccaagcctgtgttccacattggttttgtgtccaggatcaagaaagtctgcgagtgcgtctgcatgaactgtggtaaaatcttgctggacgaggccacaaatccacaattcgcggctgctatcaaaatcagagaccccaagaagcgttttaatgccgtttggagcctctgtaaaacgaaaatggtgtgtgaggtggatcagccagttgatgacgggtcggggcgtgttcaacatctgaggggaggctgtggtgccagccaaccaactatcagaagagacggtctcaagctctggggttcttggaagaagtctaacagtgatgatgatggagagcaggcagaaagaagacaaatcagcgccgcagaagttctcaatattttcaagcatatttcacctgaggactgccataagctcggcttcaatgaagattacgccagaccagagtggatgttgattacagtcttacctgttcctcctcctcctgttagaccatctgtcgcattcaccgattctaaaagatcggaagatgatttgacatataaattggccgatattttgaaggccaatataaacgttcaaagatttgaaatggatggttcgcctcagcatgtgatcagcgaattcgaggcattactacaataccatgtggctacttatatggacaatgacattgcaggacagccgcaggctttgcaaaaaagcggaaggccaatcaaatctatcagagctcgtttgaagggtaaagaaggtagactcagaggtaacttgatgggtaaaagagtggatttctctgccagaacagttatttctggtgatccgaacttggatttggatcaagtgggtgttccgaaatctattgcgaaagtcttgtcttatccggaaattgtcactccatataacattcaaaagctaactgagctggttcgtaatggaccaaatgagcacccaggagcaaagtatgtgataagagattcgggggatagaattgatcttcggtacaacaagagagcgggcgacattcaattgcagtatgggtggaaagttgagcgtcatttgatggatgatgatcccgttttgttcaaccgtcaaccgtctttgcataaaatgtccatgatggctcatagagtgaaggtcatgccttactccacgtttagaatgaatttgtctgtgacctcgccttataacgccgatttcgatggtgacgagatgaatctgcatgttccgcagtcttacgaaactagagcagaactcgagcagatttgcgcggtcccacttcagattgtgtctccgcagtctaacaaacctgtcatgggtattgtgcaggatactctgtgtggtattagaaagatgacgttgagggacacttttattgaatatgaccaggtgatgaatatgtgtttctggattcctaactgggatggtgttgtcccacaacccgcaatcttaaaaccgaaaccattatggtcagggaagcaggtgctttctatgtgtatccctcagggtattttcttacagagactggacggttctctcctgtctcctaaagactcaggaatgctcattgtgaatggtgaaatcatgttcggtgtggtcaataaagccactgtgggatcgagtgccggtggtcttatccacaccgtcatgcgtgagaaggggcctaaagtttgcgcacaattgtttggaaatattcagaaggttgtgaactattggctccttcataatggattctccattggtatcggtgatgccattgcagattctgagacgatgaagaccattacggagactatcgctgttgccaaggaaaaagtgcaggaggttatcatggacgcacagaaaaacttgttggaagccgaacccggaatgactgttagagagtccttcgagcagaaagtctctaaactgcttaacgaagcaagagattctgctggtaaatctgcagaaacctccctgaaggactcaaataacgtgaaacaaatggttacggccggatccaaaggttcgtatatcaatatttctcagatgtctgcgtgtgttggtcaacagatcgtggaaggcaagcgtatcaatttcggtttcgcagatcgttctttgcctcacttcacgaaggatgactactctgctgaatccaaaggattcgttgaaaactcttatttaagaggtcttacgcctcaagaattctttttccacgctatggcaggaagagagggtttgattgatacggctgtgaaaactgccgaaacaggatacatccaacgtcgtttgctcaaagcactggaagatattatggttcactatgatggaactacaaggaattctttgggagatgttattcagttcatttacggtgaagatggcctcgacggtactcaggtggagaagcagacggtggacaccatacctggctccactgaagctttcgagaagagataccgcgttgatctgatgagtcctgagacctcgattcgtcctgacctaatcgaatatggcgcagagatcataggtgatattgaactccagaaatatcttgatgaagaatatgaacaactcttggccgacagggaatatttgagaacgaaatgtttcaccacaggtgaaaataattggcctcttccagtgaatattcgcagagtcattcaaaatgctcagcaaattttccatgtcgatcagacaaaagcaagcgatttgccgatcaaagacattgtggttggtgtgcaagagctctcaaagaaattcaaagtcattcgtggagagggcgagattctggcagaggctcaggaaaatgccaccttgctgttccagtgccttgtccgttctagattggccaccagaagagttcttgaagaattcagactgaataaagatgcatttgagtgggttttgggaaccatagagcagcagtttttgaaatcccttgtgaatccaggtgagatggtgggtgtcattgctgctcaatccattggtgaacctgctactcaaatgactttgaacaccttccattatgctggtgtctcgtcgaagaatgtcactttgggtgtcccaagattgaaggaaattctcaatgtcgccaagaacgtcaagactcctgcgttgacggtttacttgaaggaagaatacgcctcggacattgaaaaggccaaatctatccaatccgctattgagcacaccactttgaaaaatgttactgcatccactgagatctactatgatccagatccacgtagtactgttgttgaggacgatattgacactgtggaagcctacttcgccatccctgatgaaaaggtggaggaaaccattcacaaacagtctccatggcttttgagattggagcttgacagagccaagatgttggataaacaattgaccatgagccaagttgcaggccaaatcatggagaactttggtgatgatttgtttgtcatctggtcagaagataacgctgagaagcttgtgatcagatgtagaattgtccgtgaagaaaaggctttggatgaagaagaagaagagactgaggatgggcttctaaaagcactcgaagctcaaatgcttgaatcgatctctttaagaggtatcagtggcatttccagagtcttcatgatgaagtacgacaaaacatatattgatgaaactggagatttcgccaagaaggaagagtgggttttggaaaccgatggtgtcaatcttgctgatgtcttggcagttgaaggagtcgacaccacaagaacttactcgaactccttcgtagagatcctgtttgttttgggtatcgaggctgcgagaagtgcattgtacaaggagatcttgaacgttattgcgttcgatggttcctacgtcaactacagacatttggcattattagtcgatttgatgacatacagaggtcacttggtcgccatttcgagacatggtttcaacagaaatgatacaggagctctcatgaggtgttcttttgaagaaactgttgaaattttgtttgatgcaggtgcctctgctgaacttgatacttgtgaaggtgtttcccagaatgttattcttggtcagcttgcaccatttggaactggctcctttgaagtgtatttggacgaagagaaattgtctatgctaccttctgatgccacagttcatgcatccaatgttcttcagaccaaggccgttgatggtggtgctacaccatacgaggaggacaatttgaaggatgacttcatcgatgctgagatggaagatgataaggttgccttctctccgatgatcacttctggtgtgaatgacgaccgtagcggaggatttacagaatatggtggtatgagctcatatgctcctacttcacctttttctggatttgccccaacttctccaagctatggcgccacgtctccttcctacgctccaacctccccatcctactctccaacctcaccttcttactccccaacttccccatcctactccccaacttccccatcttattccccaacttccccatcctactcgccaacatctccatcctattctccaacttccccatcctattctccgacgtccccatcctactctccaacttcaccttcctattcaccaacttcaccttcctattcaccaacttcaccttcctactctccaacatcaccttcttactctccaacatccccacaatactctccaacatcccctcagtactctccaacttcacctcaatactctccaacatccccacaatactctccaacttcaccttcctactctccaacatcccctcaatactctccaacatctccacagtactctccaacttcaccttcctactctccaacatcccctcaatactctccaacatcgccacagtactcacctacttctccccaatattcacctacttctccccaatattcacctacttctcctcaatattctcctacttcaccacagtactctccaacttctccaagttactcaccaaacaacaaccgaaactaa
>OGAPO_97165
atggttgttaatcacgatgatcttttcagacgttctacacaatataggttttggtcctttactcgcccgcaactagcagagttgcgtattgttgccaacaaaaaaggaatacaaaagaccgaagagaggatcaaagaattggacgattctctaccagaaacaaagttagttagggagaatcaggaccagttccagtttgtccatcctgatgaagaaaagaaactcattagttactacgcacgtcgatgtaaagagcttgctgcattttttcacttgtccgctcaggtcaggtcgaccgccatcatgtatctatacaaattctatctatatcattctgtgatggaatatcatccaggaaacatcatgcttacctgtctgttcttatctgcaaaggtggagaaccattttatagggatcaacaccttttgcaagaacattcccaagacaaccccggaagccgtactgaagaacgagtatcttattttggaaaccatgaaattctctctccaatgccaccacccgttccagccattgtatggtttctttctcgacatacaacagacacttccaaaactggattttaacaggcttggcaagaactatgacggagctagagaattggtcaacgagagcttatttactgatctgccattcttgtacaccccgccccagatagctctggcctgcttgtggctatgtgatgatgttttggtggagaagtatctatcgaagaagtttggattggcgaagaaaaacgaacaggaagacgaggatgcgttacagtactacaacaaattaatggtcataatacgacattgtgcagatgtcgtgcgaaaagaagctctggacccgtcccaagaggaaagcaagacaatctcggccaagatcaaattgtgcttagaaccaataaggttcggaagaaaacttatgaaacaaaatggggaacaagctgctaaacgatctgccagcattactgagggaaatgatcaaaaaagagtcaagttggaaaccgaataa
>OGAPO_74884
atgctaatgcaatttagcagtcttctgcgcaacgtcgctgaaaagtctcgggtcactttagttaccggtaaccagagtgcagacatggactctgtggtttcggcaattgcgtattcgacgctttcttccaaatctcttgttctgccgttgatcaatattcctagacaagactttgatctcaggagagatatcgtatacgctatgaaacactcagacatcaacgtgagggacctgatttttctggacgatattgagaactgctgggaccagttggcaaaagttaaagtcgatttggtactagtggatcataataaacctcaaggcgatgttgtcaagaatcttatggaagaacttggcgcccgggttgtaggtataattgaccaccacgaagacgagaaattcttcactgatgccagccccaggatcatccaaaaatcaggttcctgtgtttcgctcgtgctcaatcactacaaggagcaagtcgctcgaattgatcccaaacttgccaagctttttcttagtccactagcaattgatacctctggactaaagcatcgggtggagcaggttgacaaggatgcttttgagctattgcttccaaagttgcaggcaggtgatgccttcctacaggcctggaccgatgaactgaacgctgccaaacagaacgtggaagggctgtcgcttcgggacttgttgcgcaaggactacaaagaataccgaacggttggcatcagctcaatggtcgtgagcttagattatctttcgcgattcgatgtcctggcaggtttggatagctggattaaagagagaaacttggatattgcaatcattatgacatcttacaacgacaagaagtttcaccgggaaatgatctttcgtggcgaccctgcgaaaataaggagtcttttaggccagatacaagagcccctgggactcgagccgatggaaaagtatccgttcagctttgaacaacgcgaacccatcaattctagaaagcaggtcgcgccattggtggataaatggctggattttcaaggactataa
>OGAPO_15378
atgaagtctgtcaacgttgccgttattggagctggtgtggttggctctgcgtttcttcaacagcttgctggcgcaaagtctgctattaaatataatctgatttacttgtccacctcgagaaaggcggtttacaacaaggactactctccaattgagctggccaaatggtcgcagttgctccaatcgaccgcttctgccccgctatccgtcgaggatcttgttgattacctcagaaagtctccattacctgcaattcttgtcgacaacacctcgaacgagaccctggccaagtcttatccgcttttcctgaagaatggtatttctgtggccactcctaacaaaaaggccttttccagctcgctgtcgttgtggaacgatatcttttcttcagaaaatatcggactgtgctaccacgaggcttctgttggtgctggattgcctttgatttcccctctcaaagagatggtggccacaggcgacgaggtggaaaagattgaaggaattctgtcgggcacgctgtcctacattttcaacgagtactcttccatctcgccaaacacgtcgaaattcagcgacattgtcaaagtagcaaaagagctgggctacacggagccagacccaagagacgacttaaacggtctcgatgtcgccagaaaagttaccattctggccagaattgccggcttgcaaatcgagtcgccaacgtcattcccagttcagtccttgattcccaagcagctcgaaaccgttcagtctgctgacgagtacctgcagaagttacccgagttcgaccacgagatggagaagctcaagtctgaggctgcctccgagggtaaggtgctgaggttcatcggcaaggtcgatgtgatcaacaagaagaccagcgtcgagattgccaaatacgatgcatcccacccatttgcttcgctcaagggctctgacaacgtcatctccatccagaccaagcgttatcctaacccgctgatcatccaaggagcgggtgccggagccgaagttacggccatgggagttcttggcgatgtgatcaagatcgccgagagaattgcagcctaa
>OGAPO_74887
atgtcaactttggaacaactggagcttgaggagttcggtttccaattgagaccagcggttcagctgtttgatcctgttgcagtgcaaaatttggacgcacaccactataaccttctggcaatctccaataaacacagtttactctttgcctacctcaacaataagctcaagcttatcaatactcaggagctcgacaagcttctttcgaccgatccagacactgaacaatatattattggatgtttgcaggagtttgagcaagctgattgccttcaaatagtaatatccgcggacgagtcccagctgatcattgtgaaacaaaacatcatagagcaagctgaccttgacagtttgaaacagggcacatgggctacagagaagcttacttcgatagaatctgaggtagttcaccttgctcctgtggcaccaggcgtctttgcctatctgttggctaatggccaactgatgctgttcgatggaactggaactaggacccttcgtcaagggtgtagctgtttcagctggacagacggtaataccctattaattggcgtggattctcatcttgagttgctcagaatagactctggaagctcagagaccatctccctcgatgaagatcgcaagcccctctttgtcacggtcctagagcaagacaattggttggtggttcttggtggcgaaacagaagatgacgatacgaaatcgtacgttgttactagagatggtgccacgtttaataagagcgaagcttacgacatttgcatgccatttggtgtaattccacgaaaactgagtttctacgctctccatttgcacaattggagctccacctacccccacctggcatttctcactagctctaaatctacagagttcaacacgttaacaaggacacagcaattattgcaattgaacgattctgatagagcgcaaatgcctttggacccggactcaggagatgatgacacgccacttggtctggtgcttgatctaacagggaaactggaagttttggaaccttgtcaacaggttgaaaaatgtggtcctctgcctaagatgattgcccttaccaatagaggacagttgttggtctggaacatttggctgtctactgatatcaatgctggtaaggttgaccttgaggctgctaggaaagcggctttggctgacactggaaagaccgagatcacacaagcagtgccagagcaaacgctacctaaggactccggtttttctctctcccagaataaaaccagtttgtttggacagtccgaaaagccagctatacaaaatccgtttggatcttccgcagccacctcgtctccgtttggaaaatcgggatttgcagcagcttccggaagctctgcatttggaaaatcaggattcggtcagtctgcctttggttctgcagcttctggatcttccaactcttctgggtttggacagtctggttttggacagtctggattttcttttgggcaacccaaatctgtgatgaatacctcttcactaaatagcacggccgcagcaaaaagttttggggccttttcatccttcagctcaggaacgaatgcttttgcttccaaatcatcatcaccttttaatcttcaacctaaagaggacatattcgcaaatgccgacaaaaaagatagttcaccgtttggagaggccaaaaatgcatctggaaatactggttccagtttattcggacaaagcagttcagctttcaagtttgggtctgctaaccaggccaccaacgacagtccgtttgcgcaattaacctcagagccagctggccaagaggagaagaaggatggccagttaagttttggatcgagtccttttggatcagaattcaagacatctctcggcctggacaatctaaaacttgacaccaagttgcaatctccaagtccatttgcaagcttgacaaaaaataccgagagtccattttcatcactgaataaaaagtcagaaagtccatttgcaagtttgggaaacaaggagagcagccctttcctgaactcgaagactcctgctttcgatttctcacaatcaaagtcggaagcggacgaagatgctggacaaattactggagattcggaagaagacgagagcgaagagaataccgaagagtccggggaagatgatgtgcttgaggagaatgaggctgaggctgaagggaaggcttcaaaagttccttctttggaggactctgacatcagtgagcgctcggctgagttggacggaagcttcgaggagatcgaaaggccggagagcttggatgctccggcccagagaactgaggaatcacaagagggagctgagtttgacatcaaaggagacagtgaacaacctgtgtctccttctgcagccagccaagtctctcaatcacagacggaggaaaaggacgctgagcagtcgcggagagtcgccatactgcccgacaccaaaaattcagatgacgctgctgagacggaacaggattcgactgtggaaacgccacagagcgactccaacgccgaccagtcagtatctgaaagtgcttctgagctgtcagccatgccttctgccatgggacaaagcgcctcagaagccgacaagctaaaacaggcatctgtggcggagttaatgcccgcacccaaatcggctcctgtggagaagtttgtgtccacgaccgaatccaaggtggtggagcaaaaagttggttttggagaaattgaccaagattcgggaccaaaagcggttcctcagctggtttcgctggggtctgtggctattccacagctgagctccaacgaagtgctacgtgaaatggaggagatcgtataccacaccgacgcagaattcagcattttggatgaaaacatacgcctattcaaagagtttatggatgatcacatgtccaagaaattcccacgcaatttcaaagaccatggtctgtttcctgcatgttggaggctgtctgaggtaggaaagctttccgaagtcattgaacagaactcagtagactatgccaagctgacagctgatttgggtgctacattcgccagtacaagctctttactcttgaagctgaacgctatgacgaaacaaagtgaggagatctctagcgtgctgaaacagttggagtgcgaccggaaaacccctcgtgtggaaaagaacctgtctcctgccgcgtcccaacagctggatgccattcgcaagggatacgacaggctccgcgatctggagaacaatttgcatgcacggttattcgtcctgaatgggaggttattccctgagcgcgttcttgactcgccaacaaattttgaggtgatcatatctggtcttgatgccaaactgagaacatattacgaccaattgaagtacttacaggagaagatcagcgagtacaagctcaaagacaagcctgtcacgaagctacagcagcagttcgacaagctgagtgtggcatcgtttgtttcgcggactgctgccaaagaacagctgagcacgtatttgcagagccgcaaatttgtgactcacacggtggagctctaa
>OGAPO_74895
atggacacaaagagacggaaattggacgatcctgtgaccatcgagtctcttgcggagtctcttgatagaccccgctggctgaagcttgttcatgattccccatcagtagagacgtttgaggcgtatctcaaggtgttcttcaacgacggtgaggtttggaaagagtacatcgaacacgaaatggccaagaacgacgacgccaaagtggaggcgctattttccagatgtctcaccaaggtgtttgacgttgagctgtggaaagtgtacctgaggtacgtgaggaaagtgaacgatatcgttactggaggagaacaggccagggcagtggtaatgaaagcctatgactttgccattgacaacatgggattggacttcatcaacggccaggaaatatgggacgagtacttccgttttctgaacgagtggaaccccgtttcgagtatcgaacagtcatccaaaaatgcgcaccttagatctttatatagaaagctcatcggcactcctcttcgccaactagaccaaaattggagaaagtatctggactttgaaaacgaaacggaccaggtgaacgccaggcgtcacatcaacgagaaatcgcaagaatacatgaagctacgtcctttgaatcaagagcttataaacctcaccgcttatttgcgtccatcggacgaggcaaaaaacagccgcaaccagcttgaacactggaaacgttggattgcatgggagcgcagcaacaagctcaatttacctcaagaatcagtggaaaagagagtcaacttcgtgtacagactgtctacccagtatctgcgattccagccagaagtgtggtacaactacgctgtgtacttgtttgctagcggtaaatctgagcagggtatggaggtgctaggccatgctttggttctgaatccagaaagtataagtttagttcttttggtctctggccagtacgaaagctccagcgatattgaaaaaatcaaagagtcctggaatagacttattgataggctgacaaaacactatgacagcgaggaaaatgagaaaacaaaagccacacttggccagtgcatcacgtgtgtgtattcgttgctcatgaaggcttgtcgccgagcagcaggcatgaaggaagcgcgtagcattttttctgttgcacgaaaattcaaaggtgtcacatggcacatttttgtcgattatgcaatgatggagcaccagaatagcgatctgaagattgccttgcggtgttttgagcttgccatgaagtattttggaaaggactatgcttttgttgagacgtacttaaactttttgctttcgatgaacgatctgggcaactccaagaaactgttggaacagtccatcgaaaatttcaaagacaaacgctcaactctggagaaagtgtaccgacgtttctatcggattgaactggaatttggagacaccgattcaatccgcacgctcgagaaacggtatagagaagctttccctgacagcaacgagttccaatttttgtcaaaatcttttggtgaattcaatgcaatcaagctgctggatgagtatacattgacaggaaaagaagaggcgctcgacaacgttgccgaaattaagttgaaggaaattgaaatgcctgaaattgagccattcgctgtgcgagatgagatctacaacctgcttagatacttgccgaagtcagaatactacgacgataaaccgcccgtgtttgacgtgaaaaagagcgtgcaatttttcagaaacataaaattgacataa
>OGAPO_97210
atgtctactgtcggaaaaacaatcacatgtaaagccgctgttgcctgggaggcaggcaaggacctcaccatcgaaactattgaggttgcacctccaaaggcccatgaggtcagagtcaagattgcctacaccggtgtttgtcacacggacggatacaccttatcaggaaacgatccagagggccaattccccgtcattttcggacacgagggtgccggcgttgtcgagtcggttggtgaaggcgtgaccagtgtgaaagtgggagatcacgttgtttgtttgtacactccagaatgcagagagtgcaagttctgcaagtcgggcaaaaccaacctttgtggcaaaatcagagcaacccaaggcaagggtgtgatgccggacggaacctcgaggttcacttgcaagggtaagactctgttgcattacatgggctgctccaccttctcccagtacactgttttggccgacatctctgtcgtggctgttgatccaaaggctcctatggacagaacctgtctgttgggctgtggtattactactggttacggtgccgccattaacacggccaaaatctccgagggtgacaacattggcgtgtttggtgctggatgtattggtctatctgtgattcagggagccgtgaagaaaaaggcaggcaagatcatcgtgatcgacgtcaacgacgccaaaaaggactgggctttcaagtttggtgctacggactttgtcaaccctaccaagctcccagaaggccagtcgatcgtggacaaactgatcgagatgaccgacggaggttgcgacttcactttcgactgtactggtaatgttcaagtgatgagaaacgctctcgaggcctgccataagggatggggagagtccatcatcattggtgtcgcgcctgccggcaaggagatctctactagaccgttccaattggtcaccggtagagtctggaggggatgtgcatttggaggtatcaagggaagaacccagatgcctgatcttgtgcaagactacatggacggcgagatcaaggttgacgagttcatcacccacagacacccattgaatgatataaaccaagctttccatgacatgcacaagggagactgcatccgtgctgtggttactatggatgagtaa
>OGAPO_92228
atgtcgttggaacaactcacctcccaattatccaaaagctttgtggcaaacaagtacgcagagtgcctgaagctgcttccgcaaattaagctgctgcttatagagcagaacctgcttgttccgtcgctcacgacggccgccaacccgagcgacctagcaatcactcgttccattttggagatcggcgcgctggcgtcgatcaattcggaagacctcaacgggttctccagctacatcacgctgctcaagccgttctacgacctcaccaacctgccagactcgcctaataaaaacaagctactcagcttgtatctcttgctgcttctcacacagggagacctcgccctgttccacatcgagctcgaacggctgtcaaactttggtctctcggtggacgagctggaaaaagatcagtattttgccattccaatcaagttcgaaaaatggatcatcgacggcgacttttacaaagtgtacgagcttctgagctccaaacacagcttcccatgcaaggaattcaacttgtttgagaaagagctgctggactccattcgtcttacaattgccaccaacatcgagtccagctacactactctgccgctggaaaacttgaaactgttgctttttttgaagaaccttgacgacgtcaaatcttacatagaccagatgggctggttcgtggacaacggcgaagtccactttgacaagcgcagctctgcgatagaagacgagatcaacgacgaaaaacaaatattgaaaaacgctctaacctacgccaaggaaatggagagcattgtataa
>OGAPO_15396
atgtctgaccaatcctctttcttcgtcgacttcatgatgggtggtgtctccgccgccgtcgccaagaccggtgccgctccaatcgagagagttaagctcttgatccaaaaccaggacgaaatgatcaagcaaggtagacttgccagaagatacaccggtattggtgaatgtttcaagagaaccttggctgacgagggacttgtttctttctggaagggtaacaccgctaacgttatcagatacttcccaacccaggctttgaactttgctttcaaggacaagttcaagaagatgttcggtttcaagaaggaggagggctactggaaatggtttgctggtaacttggcttccggtggtcttgctggtgccacttccctgctcttcgtctactctttggacttcgccagaaccagattggctaacgacgccaagtccgccaagggaggtgagagacaattcaacggtttgattgatgtctacagaaagactcttgcttccgacggtattgctggtctttacagaggtttcttgccatctgttgttggtattgttgtctacagaggtctctacttcggtctctacgactctcttaagcctgttgtcttggttggtcctcttgagggtaacttccttgcttctttcttgctgggttggaccgtcaccaccgctgcttctactgcttcttacccattggacactgtcagaagaagaatgatgatgacctccggtcaagccgttaagtacaagggcgctttcgacgctttcaccaagattgttgctgctgagggtgtcagatccctgttcaagggttgcggtgctaacatcttgagaggtgttgcctctgctggtgttatctccatgtacgaccagctgcaaatgatcttgctcggtaagaagttcaaataa
>OGAPO_74915
atggtcgacaacaagaccttcctgtccaaattccgcaaaaatcccacctctttctcgtccatcccgcttctgaccaggatccgcacgaacgacacctcgaaatcggaccagtcgaccattttctctgcgaattcggcagagaccgcagccaccgatgtatcagttcccaaaaggtttttcagagtgagaaccaactcgtcgaccagcgagctgatggtgccagttgtgccgccttcgcccaagaaagatgcggaaaaactgcgtgagatcaaagacattgcattcgaagtgactccccggaagccccagacgaaaaacgtccatccgctggaccaacccatactaggcagaagacacacagaacccacagaaacaaatacaagcaacgacaacatcaacattcagaacgcagcagacttactagtagctttcgtgaggtttgtcattcaagcggtgcaagtactgtggaaccttgatcttttcatcaacgtcgctcttacaaaagagaccacaactcgcgtgcacgtgccgtctctggtggttgggctgctggtggtgtacgtgctctgctcctcgtctagcccaccgtactatccacaggccgtgcaaccctcagcaacgccacgatggtggcagttttttttctttgtggcggtgctgaccgtagcagtggtgaaactaggccaaacacaggagcccgaggtgaaacgcgctgcaccaacggaaaacgccgcctttgcagcacatgaggaggacgaggatgaccttacaagaagcgaaagtttccggtacgaagggttcgtccggcgagcggcacgctacgagtaa
>OGAPO_84993
atgtctgccgcatcgaaagtgctcgccagcgaaccatctgagctcgaattgcaagtcgcacaggctttggtcgatttggaaaccaactctccagatttgaaggctgacttgagacccctccagttcaagtccatcaaggagattgaggtttcgggtaacaaaaaggctattgtcatttttgtcccagtcccattgctcaacgctttccacaaagtccaaatcaccttgaccagagaattggaaaagaagttccctgacagacacgttgtgttcttggccgagagaagaatcttgccaaagccaggaagaacttctagagtgacccagaagagaccaagatccagaaccttgactgctgtccacgacaagatcttggaggacttggtcttcccaaccgagatcgttggaaagagagtcagatatcttgttggtggtaacaaaatcgccaaggttctcttggactccaaggactcctctgacatcgactacaagctggacaccttccaatccatttaccagaagttgaccggaaagcaagtcactttcgagatcccaaccgagaccttataa
>OGAPO_92241
atgcctgtacagagcacacatccggccgaaaatttgtccgacttggtgagcgaggacgtgcgcgcggtcctgctaaaagcgccgccgacactactcatagaagatcccgtgtaccacaaccgactcaccgaactgcgcaacgactaccgatatgcctatgtggtccagtggatttatcttctgcgtcatctcgtgaaaatcacagagaatttcgacgtggagacgtttgaggaggagctgctgggcattgcgagccccgtgtttgtgaacgcctttgtctcccggatggtccagtatctggccaatttcaaggtggagaattttgattcgcaggtcaacgacgcgttgaaccaggtctctgcacgctactatgaggagtacgatccaatagacttttttgcgcttgatttaatcggcaaaaccgagctattttacaacctgacccagctggccaataccaaaagcatagataatttccgcaagagcgtggaccagtacgccaagccacaacacgatttgcggctggaacccgtgtacgcgtacacagaggaccgcgaactgaacgagtggtttgtgttggaagactcacgtgtttattatcgcaaaacagagtatccgccaatggaggtgcccaaaaaacgggcggacgcgaaaaagagaattggcaatcctgctgagacgtttggcgatattgagccggtgctggtggagtggcggtgcgagacggctgggatttaccagtttgatcagtatttgaaggagctgaaacagaaaggcggcaagaaaacgtcgtcacatgagtacaagctgtacgggagtctgaaaaggtttgtggagcaggttgctcagcacgacctgaagaaaagacggcaagcgttgcagcggaggcgcgaaattcagatgcaggcgttgttggccaacagaaaacgctcttctcggctggaagccaaagaaagacagaaacaggaggaggacgaaaagaaacggcaggaagaggagcgattacgggcacatggtgcagagatgcgggcccagaagcgcatgaagctcaaagaggagatgtatcaagcgtccaggacagagaggctgcaacggagacaccgggaaactgagtcatcagagtcgaaagacgtgactaaggaggatacgacacagggtgctaagccgaatgttcacgaggcgcatgataatgctagtgacgatacaatagatgagcaatcagaaggccaagagtcagccgcgcagtcgcctattgtggaaagagccaccattgaggtccccggccgtatcgacgcggcgcaagagagataa
>OGAPO_15412
atgtctatttcgagagttgctgcattgagaaaccaatttgctcgtctagccaagccggctgtagtccagcaggtcttcagacactccactgcctctgctccaaccatcccaaagacccagatgggatgtgtttttgaaaccaacggcggtccaattgagtacaaggagatcccagttccaaagccaaagccaaacgagattctggtccacgtcaagtactctggtgtgtgccacaccgacttgcacgcctggaagggtgactggccactgcctgtcaaactcccacttgtgggtggtcacgagggtgccggtgttgtcgttgccaagggtgagaacgttaaaaacttcgagatcggcgacttggccggtatcaaatggctgaacggctcgtgtatgggttgtgagttctgtcaacagggtgccgaaccaaactgtcctgacgccgacctttccggttacacacacgacggttctttccaacaatacgccactgctgacgctgtccaggccgctaagctgcctccaggaactgacctcgctgctgttgctccaattttgtgtgctggtgtgactgtttacaaggccttgaagactgctgctttgcgtccaggtcagattgttgctatttccggtgccgccggtggattgggttctcttgccgttcaatacgctgtcgccatgggtctgagagttctgggtattgacggtggtgagcagaagggcgagttcatcaagaagctcggtgccgaattctacgtcgacttcaccaaggagaaggacattgtgtctgccatccagaaggtcaccaatggcggtccacacggtgtcatcaacgtgtctgtgtctccagctgctatctcccagtcttgtcaatacgtgagaaccctcggtaaggttgttctggttggtcttccagccggcgctgtttgcgaatctcctgtctttgagcacgtcgtcaagtccatccagatcaagggatcttatgttggtaacagacaagacactgccgaggccgtggacttcttcaccagaggccttgtccgttctccattccaaattgccggtctttccgagctgcctgaggtcttcaagaagatggaggagggcaagatcttgggtagatatgtccttgacacttctaaataa
>OGAPO_22951
atgaatacagacgtggagttttgggaattccgcaagctgcatgacaaaaacgacaccctgctggacaaagtcgaaaaacagtgttttcgatacgccctgcccaatttgccgctgtgggggcccctggcgcccgcgcacgactgcacaacgctgcgcgcgctcatgggctttgcccagtcctacgtcggcgccgcgctgattatgcgcatcccccggctcagaggcctgcctgctttccgtcgctactcgtcctcgctcgcccgcatagtgctcgggtccgccttctttctgggcggctcgcacgagctcagctatgcgtggaggccatacgaaaacccgctttacgtggaaacctgtcttgcaagagacaaggccatgcaggatggcgaggagagcacgtactggctgggcccgaaaaactacatgcccatgaccatctcgcaatacgtggacctgctctggatgcagtatctgacgcgtgctgacgtcgagaaggtgatgcggtccaaaatcatggccaagttcaaccagtatcacgagaaatatgccgagtcgctcagagacacggccacgctgggctcgcgtgtgcagcgggtgatcgaccagccggcacctaaacacgccatcagcaaggaggaggtcagctcgatcattggtgcgtttcacacggacgaggacctcacggacccagacgtggtggaaaaattctggttcgaaaaccacccctggatcaagcttcaggtgctcaccaataccatgtacctggcgtcgaacattccgcgcgtggcgcggccggccgaacagccagaacagcccgatggatcaaaagacgcaaaactactctctgaaaataacgaataa
>OGAPO_15414
atgccagcaggatcggacgggtcgtcgggcgttgttttgcagaagaagcgccgtgtggtgcgtgcctgcgacagatgtcgaaagctgaaaatcaagtgttctggcgacctgccctgcatacactgcactgtctacagctacgagtgcacctacgaccagcccagtcgcgcaaagaggaagaacaccaccgctaatgcagggtctccatcgggtccatctgccaattctcagcatccccatcttcctaccaacagcctggaggtgatggcgcggatggccgaccgactcaagctgtacgacgacatcctgcatcgactactgcccgacatcaagctgacagatctcaacgacaatccgaagccgataaaccccatgaagctgctcacggctatgaacaagctgcgagaaaagtcgtgcgacgaaacaaaatcctcgagcaagaccatcgcagaggagtacgaaaggttgccggacgtgcccctgccaacactgcccagcgtgccgaagcctgccccttccacgaccgcggtcaagacccacgagtcaccgtcggaacgctcgcacttctgcagtccgcatggtggcggcccgcaccagggaatagacggttcgtacgagtccagcatgggcaaggagatcaagatcattctgccgtctcgggaggttgcgctgaggctgatcaccaagacttgggaaaacgcgtgtgttctgttccgtttctaccatcgacccgccttcattgaggatctgaacgagctctacgacacagaccccagccagtacaccaacaagcagcagcggtttctgccgctcgtgtactcagtcatggcctgcggcgccctctttcttaagagtgatgagcagaccaacggctcgaagaatggcgagccgacccctgagaacgaggtttttgaggacgaaggatacaggtacttcattgcagcgcggaaactcatcgatatcactgacaccagagacacgtacggcatccagacaattgtaatgttgatcatatttttgcagtgttcagccaggttgtcgacatgctatgcatacatcggcatagcgttgcgggcagctctgcgagaaggtctacacagaaagctcgactacccgttcaatccaatcgagctggaaatccgaaaaagattgttctggactatctacaagatggacatttacgtcaacaccatgctggggcttccgcggactatcagcgaggatgacttcgaccaggacatgccaatcgagctcgacgacgagaacatcacggtggacggctatcgcttcgaaaaacagggcgaccgactgtcgagctcgggcattgccaacgcacatacgagactgatcttcatcatgaagaagatcgtcacaaaactataccccatcaaaccacgaaagatagaaaacggccgtcgccccgaattgatgacccacgatattgtataccaactggaaatcgacttacaggactggatgaatagtcttcctctagagctgaagcctggtgtcgaaccttcaagccagtacctgaaagccaacagacttcttcatatctcctatctgcacgtgaagattatcttatacaggcctttcatccactatctttcgtcggaccacgtgaataggccgaagtcatctaatgatctcaaatgcatcgagaaggccaagaattgtattaacgtggccagaattgtggtgaaactggcagaggacatgatcaacaagaacatgttgagtgggtcttattggttttcgatatacacgatttttttctccgtcgcatgcctggtctactatgttcattttgcaccgcctgtcacgtcaagcggcaattttgatcccgagtacatcgcaatcaagaaggacgcagaaagcggaaagagagttttggacattctgaaggacagcagcatggccgcgcgaagaacatacaacattctcaatgcgctgtttgaggagctaaaccgcaaaactgccaatgccagcatcagccacgaaccgccaaactctcacttccttacaccacaagttggaaagtctcaattcgagcgtgataaccacaaaaaagatcaaatggctattccactgccaccgcagaatatgagaccccccgagtacgtgcaacagccctttaacggctactcaaaaatggaaaattcagagatcaacaacatcgttaatggtgtgaatttcattgatggtgtgtccaccggcattaaccttaatcttccttcgaactcggaagtggaggacgtcccgtcgtcaatatctcctccagatcagaattccaaatacaagtatgttcctggtcctatggaccaactggacatgaagattttcggacgctttctgcctccttatatgctcaattcaaatcaacagtcgacagataatactccggagcccgagccttacccagagcagtatcaagagccggaaaacgagcctcaaaatggaaccatcttcggatcaattccttcgggactgtctaccgtctcccaatcccaacaaaacagcaaaggttttaccggactgccgcccgactaccaaggcccaccaaaacgttacgattttgaggacatgttctataatgactggagtgcaggccctccaaatgattttaaccagaaatcataa
>OGAPO_97268
atggtgttcaactcgccgctgggcacgtccaggacgccgaactccttatctgggtttgcatcttccttccatcgtgcacagtcgtttcggtcgctcgagccccgtttcaaggcctccagatcgtatttccaggacgacgaggagctcattgacccggacacgatggctccttcagccgtgggacacaagatctccactgttctgcagggcagaccgattctggacacatccgtgttcgacgaggcagccgtcgacgacgcgtcttttgccgaccacagctacgctgactcctcgcgcgccaactcactgcactcgtatgcggcctcctttctcaccgctgacgactcgttcaccctgcggcaggtcgaggacagggacggcaaggtggtgacgatgatcgctccgcggtcgaccgttccacagaccatcttcaatagcatcaacgttctcatcggcatcgggcttcttgcattgtccaaagcaatgacatattctggatggtactgcggcatcgcgctgcttattttttcggcctgtgtgacatactggacggccacgctgctcagtcgctgcatggacacagacccgactctgtgcacgtatgccgaccttggctacaaagcgtttggggccaggggcagactgttgatttcggtcctattttcgatcgagctgatcggcgttggtgtttctttgattgtgctttttgccgactctctgaacgcgctgttcccgcagatctccgttgtccagttcaagctcatcgccttctgtgtgctgacgcccttctcctttctgtcgctgcgagtcttgagtggtatcagtctgctgggtatcacctgcaccatatcgttggttgtcactattgtgctgatcgggctcacaaagcccgacagcccgggctcgctgatccatcccatgccgaccaacgtctacccggactcttttcacaactttctggtttcttttggcatcattctgggccccttcgggtcccactcactgtttcccgcactcaagtccgacctggcagagcctcacaaattccaaaagtgtctctcaatcacgtatactgtcggcttcctggcagactcgacgatggcgattactggatttgccatgttcggcgccggaataatgaacgaaatcacccaatctgtgctggtcaccaggggataccctagttttgtgtacctgctcgtgagtgtctgcgtttcaatggtgcccattgccaagaccccgctcaatgcaatgccggtcatcaacattgtggagtttatgatgaacatctcgccgcagcagatagactctccgacgctcttccagaaggctcttcgcgtcggtgccaagttgctggttaacatgctttttgtgctcattgcaatcttataccctgagttcgacaaaatcattggcctcagcggagcatctctatgcaccatgatctgcatcatcctgccttgcgcattctatctaaagttatgccggccgccgcacgcctggctttactacacggttatatttgtagcagctgttgtcggcatagctgccaccactgcagcaattacagactaa
>OGAPO_97276
atgttgggcgatttgaaagataccatcaggacagcaagaaccgcaatgacgaccaacgactacgcctctgggtacgggaacgtgacagggtataaactgagctacggggatgcagtgaagggccgcaaagtggaagactggccgtttccagaccatacggtcttttcagaagacgaaaaacatagtatactgcctaataggatcagccaacaggcacgggaaatttggagccatcgcgatgcggcttccggagcattttggcgcaacattacaagcacgctacgtggcgaatactctctgcaagactcttttgttcgtataccgatgcccatacctgaattttaccagaacttgacggaatacagcgacattattagcaactctacaatccatcccggaaacgtcacagatgagcaggggcttattgaaatcactctgcgcaacttcaactacactccagaaagcaaggataccaccgcagtgagcatgagtgttaagctgagcgatctgaacgagcaacatgatcacaatctgcggctccaaggagcttaccatcaggaaacaggaaatttggttgccgtctcgaattcgggcaagttcaacggaatctatggtctgccacatctgaaccttgaagatggccactatttcaaccagacaaggacgctgatggagagcagtgtcaatcgcacagatattgactcgctggacatgtcctatctcgaagacctgctcgggaagagcgccaattgtgaatatatagcatatatgcattttgaggccaccaacttgacttcagaggaacttgaggtgattgacaccgagctcgagaccccattgggacgaccacatagtcctatacccaaaatcaatctggtttctggtctcttgtactctcccgactgcggcttgtcgatccgggtgaacaaggccgtgggaccgcgcgacgaggtccaacagaaacagatcaaaaacgttcttcttttcgggattttgctgatgagtgctcagatttggctgttcatcaaacagatgggttccaccaacacgccgtccacgatgtcatgcatctcattctggtcagtggccattatcaaccttgtcgacgggtcgttgtcgatgatttcacttttgtgctcgcttgtgatggactcgctctacatccagtttgccgtttgtgcttttctggccttcacatgctcgtctatattcgagatgagatatatgatactcatttacgcagcacagatcaacgaaaggaacatcagctggagaaccgctttccagggcaccccgatagacgagcgagaaaataataccgacaacacgcaacagaaccaacccaatcccgtgacacctcaagatgaacagaccatcagcggccagctgtacatgcgcttctttttctccctaattgtgttttccttcctggtgctgaacgtgacactatggccaaagccgcagcgtgtcggctttgagtacttgatcggactcctgatgaattcattttggatcccgcaaatttatcggaacgtgatcagaggctctagacggtctttccgaaaagatttcataatcggcacctccatcatcagactcctgccaataatgtacgtcacgatgttcaagaacccattttatcaccacaaggatatcaagcttgtcacattgctgactctttggctgtcgtcacagatattcatgctgtacctacaggagctgctggggcctcgcttcttcctcccagacaagtatcttcccaagacttacgattaccaccctgttctttcgttcgacgatctcgaaaactcgttcaatgtcgaccacgaggttgttgactcgtcacattcacactcgagatgcaagatagattgtaccatttgcatgaactccttcgaggttcctgttctccatagcggccacgataaggaggacaacagcagcatcggtctgatggctcgtcgctcctacatggtgacgccttgcagacacattttccacaccgaatgcctggaaaattggatgaagtacaaactgcaatgtcccgtgtgcagaaatagtctgccacccttgtaa
>OGAPO_92275
atgggtggcagtcaagaccgtggccaggtgcaatcaccaggccgacggacgagtttagcacagggacaaaatggtgccgccaggtcgcacggctctgatgtgcctggcaaggggtttgtgtctggtgacgcgcgcagtgacgatcaccagcggcctctgggccggacagactcgtatcccacgccgcagacacacaaacacgggtcagtgcttggaggcaagatcagctcgacgcagcctttggaagatctgaaaataaacgacactcctgcgtctgtgctcaaaaacttgaaaaatccgtttgacgactcgccagattctatcagtacgccggctcggcacaagaatgggcctctgggcgcgtctaggcaggctttccaaacaccagcgagcgcccaacctccgaaagattcggcgtcgattttcaagcaaatgcgagatcagcttccagaggcccttgagtacgatactgaggtcggccttgttctggatggctatagcgagccggaagagactgcagaccattccggtgctatgttgaacttaaatacggggtacattagcttgctgggcaagttcaatgccgatgtgactgcaaacacgtccccagacacccaaatggatgtcaatatccaccaggaaatcaacgacaagctgcggcagaaagacattctgcaggacgacgcggattactcatatttgaacaactaccacagacgacattctcagcccagcagcaagccgtctggactgccgagctctacagaaaacacagagcagcgcgacgtgcaggtgccaggcaccattgaaaaaagtcgcgtaggaatcgcctcaaatagcagtccactgacaagcaaaagttgcggtgaattgctcgctcccagtaaaaatagccacgatgagctgaacgacgaaatcattagctcgcaaagtgtcttttccccaatctcacatcataggcccgcaaattcgtaccgcacccaaaaggaggaggtcgggaactcctcgccgaatatgaacgagccgtcgtcacaggaggttagcgattttgagatagacgaaaaggacaatattagcgagactcttagaatctccaattcgcaaaccgaccagccaactacggcgtcctcgctctctcaaaaagagctgaaaaagtctatcatgcggctctcgcagaactcccaaagctctcagagggaagatggctacgagtcgtctcatcccactgtccacataccatcgcaggacgaaggcacacgagaactaaccgaggaaatggaagatccgaactcggacgcacaagccaactcggctcccctttctcaggtcgcctacacgtccagcttgcttttgcgtcccaaacgcgtactagaaagcagtcccagaaaagtgtctcagcgcaaagttgcgagatcatcccctccagtgattgaattggatgacagttcgaccgattcttccaggaatcactccgacccggacgactctgactcaagctctgacgaaaaagaagtcaaggacagtatggatgagacacggatcaataccatgctagacagagaccaaatcgatctgcttctcagcacgaaaagaaactctccagagcttccttcgccagaattcgaaaacaccaacgatatacaaagccagaacacgtacaggccgccaaatctcaaagacacagacctcgtgccccaatcgctgacccagaacgagatcttgagaaccgatgagacagaaaaaaggtttcgaaaagaggacattatcttcccgcgctcagtatgggtaacgttcgacaatttgaaactgcccttgagcattaaagatgtgacgaaatattacgacgaatctcatagcgtacagttctctgtgtcagttgcaaactcccagatgctcgaagtagtggactacgtgaaactgtttgctcctctttcgatctgtgtcggagaccacatcaaactgtttgccaacagaaccaaagtatacaaagtaactggcttgcaatacgatcccaagatacccaacgccgtgtgttgcatgcgtggcttcaaccgtgtatacctttgcgaaaaaggttctgtgccaaatgacgagtttagcgttccgttggaggacacctatctcactgcgaatctttcaggaaagctaaaatttaagatatttgacgatgagcaatattttcatgaattcttgtcagatttgcaacaacaagagggcccaaatgtgccgaacgccctacaaaagaactctctgccctttgatggttgtgtgtttgtgtttacctctgcgccacatcagtcacaaacgaacgagacaactaaagtcagggaaatgattaggttcatcgaaaagcagggagggcttataatcgaagacggttttcccaaactcttccacgtagatgaagcaggactcaaacctggcaagatgcttgagcagctcaagtttgcggcactgctgtctcccaaacacgcgagaaccatgaaatatctacagtcgctgtctctaggatggccaatcttatcgacagcctttgttgaagacctgatatccaacccggaccaactcagcagatggcagtctacgttccataattacatgctccctgcaggacacagcataattcgcaactgcatactgagcgccaatgtgttttctttcctacgcaactttcacagcgggaagctcctccacgagcagacagggcttgtgcgtttgctggacgggctggtcgttgttgttgatcgcagcagcttgccagtcagtgttaaggacattgattttctgctcaaggcgctcggctgccgcgatgtcagggtcatacccgaaatcaccctcccagacgtcgcagcacttggccacgagaacctgttgctcacagatatggacaaaaaatctctggacgcccaggtgtacaaacgacggccgaaaaaacagcgaagagacagttctggtgggcagctggaagtttctgtggttgactgggaatggcttgtgcagtgtatcattgggggcacgcgattcgacccggttttccgctggaaagtgtcttccttgcgcaagtaa
>OGAPO_15437
atgccctctgcggtggattccagaagacgtaagagctcgctcagcgtgatcacctcgaatttgggctcaccaaaggaggcgatcgaatccgcgttaggcagaacacaggcccatcgacgctcgcactctgtcaactcgccgctgcacgcgcgcagtgctcagggactcgcgtctcctttacccggccaggacttgttgaacatggattctctggcctccccagcactgatgaactcaggcatctcaagctccggaggccgactgaacagtttcgcccgtcaagacccgcaaagccttggagacgcgcctgtttctccctcacgcagtttcttgctcaatataaagagagcctatcctcacctgggcatcacgatgatgtctatcatcagctggtacgggttttcgcttagtatatccctctacaacagatggatgttttcgaacaagaatctggacttttcgttccccatcatcatcacgtcgttccaccagtgcattctgtttctgctaagtatgctcacactggccatgattccgcgttttagactcaattaccacttccaaacacactacgccagcgaggcagagcatctgaattccgacaacgccaactccagcgacgagctcaacgagctgctggagacgaaaaagccagaacagctcgattacagaatgccagtcagggagtatctcactaagatacttccctgctccgtggcctcggccggagatataggtcttgggaacacggcttttcggttcatctctctttcgctttataccatgatcaagacttcgtcgcttgtgtttgtgctcctgtggggcgttctgttcaaactcgagcgaatgacctggagaatcgtatcgattgtgctcatcatgaccatcggagtcatcatgatggtgtggggccaacatgaggacgattccgagcctactcctattccaaacacgcctgctgctggtcagattgtggcagatccggacgaggacatgtcatcccgaatcatgcgcagattgctgagcagagagaccaaagctgcacacttgattttcctaggctcgattcttgttttgggatcggcatgcatgtctggtttaagatgggcgctgacgcaaatcatgctgaaacgaaatccacgaacgactaacccgattctcacgatcttgtacctctctccagcaatgagtgtggtgctattgatcatgggctctttggttgaaggactaaggtcctttgccagaagtccgatttgggaggagaaaggtttcggtctgacctgcttgttgattttgatcccaggactactagcatttttcatgactctatcggaatttgtgctgcttcagtatgccacgctattaacgctttccattgccggcattttcaaggagctgcttaccatattcacctcatggctcctgtttggcgacaagcttacctttgtcaacctcgtgggattggccatcacccttgcagatatcgtgtggtacaatttctaccggttcgatgaaatccaaaacgaaaccaccactaaaaataaagtcacgccgtcaccctcgtttgatgttttagagcacgggagacaaagcagggacatcgagctcaacgaactccgggaataa
>OGAPO_15439
atgtcacttttcgacttcgacgcctacaatggtgccatatcgtccttgaacaaaagaacatccgtttcgcggtctatggatgacgactacccctactctgatctgaattttgccgatctgaacgatgtgatgagcagttacaactctagtgggatgttcccgtactccagcggttcgtctcccgacaacatgtttccagtgacgtttgaccctcaaagctatgacgagagcaatgacatgatgatgaaatccgagtccaccagcactgtgactgccaacactggagaacttccgtcgctgtccacaacaagaacaggttcgacacaaagcgacccggttgtgaagctggaagatgaagatatcgccgtgctgaagcgcaggaagcagcctagctcgaagataattgaccatccaatctcgaaaggcaagaagttcaaatcacctcataacctaattgagaaaaaatatagaactaacatcaacaccaagattgttgagctgcggaactgtgtcccgacactacgtattctagtggcgaaggagaacaaccaccacacgaattccacagtgaaagatgatgaatatgttgatgattacgaaggagacgggtacacggatgacgaagaaaagctggacggactacagcccgccaggaaactgaacaaggcaaccatattatccaaagctgctgagtacatcaagcatcttgaatggaagcacgaagtcttgaaacggaaaaatgagcagttgacacgcatgcttaaaaacgcaaatgtggagattgacctgaccgaatctcctgaagaaacgtttaatccctcatacagtggctccagtcacaattcctcgccttcacaatattcgaattcttctccaaacaccaactctgaaggctcaatgcccttgtcgaacaaagtgttgctcggtggaatgacatgcatgttgggagcatccgccttcgacgatatgtcggccggcgttggagatagaaaaagtttgttttccattcctatctttgcattttcgactgcctcgtcgtcaacttcgtttaactcatctttgttgaggcctttctggggagtctccaagctgctcctctgtattgccatgttttatctttacatcttgactccgctcttgggaacggagaaaaagcagtttcgtcccgtcaagacgtacaatcgtctgacgaatatgactgctgcagatgtcgagcacttgctgaaatcttcagatgcttcaaagctttatctggggcttcttggtttgcttcacatggagtctaacgagacaaccttgttcatgaaatgtctttacatgaagaagtgtggcgagcttgcaggcacggctctttttggacgtcaaatattcgaccgttgggggaagtactatttcaaccagtcgaaaagtttagcaaaggatcctagactttgtctgctgttgcagaacaccgcatacgaagaattgcctattatgcccttgaaacaatatgaacagtatgatttcattacgcaaattctccgctcgcttgcagactctcttttcgaggagtcgctcatgaaaatggtttggttccatgcattgaaccgcaaataccaggaagacaaacaagatactctggagcttgagctcacagctaccaaggtccaaactacacgcttactacagcgctgcgccgatatctccaaaatcctcgatcaaccaacttctcggtgctccatcatcaaatttctgctaaagcccaccgaggacaacctcaaagaggctttcgagaacccacaagcagaccgcgacattgttgttggtcttgtctgctgtgtgctgaagtaccaactgctcaattgcgcagaccagtacgaattgctggttgagtggttcggcaagctccagctcccaaagttcagcaacggagtctgcatgtcgttatttgagttcgtcgccgttctcaatgttttagagctgaccacgccagaccttctccagaaacttaacgagttcgacaacgacgaggcggagaaggaaagccatatggatgcagacgtgaaccatgctccgcgtccgatcatctccaaattgaacttcagactacttaacgtcgtggcaaacatgcgcatatttgccggaagcgacaagctcggagcttcgatcgaggcaaaggatcaattggttgatcttctagttggactgatcaaagagctcaacggatgctaa
>OGAPO_15442
atgtttcaaaggaacatcaaaaagtttgagacaggtgcggaacctgtttgtaaacttgaaacaatccaatattgcaagaacagcagactctttgctgacactttgattggaatggcgccgttgactccgcaaccaaagcgggagggtatccacgagcagagatcaagaaacgactatggagcaatgtcccagttcacccctccaaagtcctcagagaagagacatccagaagggctcaacatcatttatgaggatgagtcacttttttctgaactcatggttcccatcaacgtcggtgacgacgaagatcagaaagattgggttgaaaggattctcaaacaacaaactcaggagatacgttcgtgcgacttgcttgcagactccctcgtgagtgggagcagtcccactcttccagacgagtctccagcagccaccgttgatatgaaagaccttgacagtctgaccgctgcgacggaccgtcgtgatgaaatgatgcgcatctttagtgtccttcgtgacggactgcgcgactacaactaccagctggctaacgccgggccggaaagcgttgttatggtgcgctctgacttccttatcaactacggccagagcgtcgggtgcactctgcgcacaaagatgatcaacgactatctgacgatggccagaaacgatgaggagcttctcaattacggactatcgcatgagctggcagatatgactattctggaggaaatccggaatttggtccgggaaagcgaccgtaaaagaaaactctacattaagaggaagaacacgatggtggaaaacaagcgtactgtcgggagttctgctcctgaaactggtggcagcccagcagaaagtggagaaagaaaaaagaagagccggtttggaaaatcaaagggtcttagtgtggagaaaatctgcataggatactatggcaataatcatctgagcgcagttgccaacctggaccagattttgaaggttgaagaagatgaaaagtatattatggatcttcgcaacaagaacaattttttgagagcttgcattgatgacatctactcgcctgacttaatttttgaccactccttactgtatactaaagtgccattgaacttgaaccctgatttgagcgttgatttagaatccaacagggccgtggcttacgcagaaaacacgctttgggtagcttcccatctggctcccaatgcagtttcaagcgagagattctccagacttttgcagatgcgggtcatcttcaaagtctacgattgcgataggctgttgctaaagcgcactgaacctgttaccgggcacctgctctcggacaacgcacacatgaaaatcaacttgcctctgaacgcaaaatactggtccagtctgatcaacgagtattcgaatggctctatcaacggttccaaatttgagaatatccacatcacccacacaatgtattttgacgaggaaccagacattgtgagaacgggcaaagacgttcctatttattcgttgatatgggaattcttgttaaacaacgagatcaactatctgccgcattccgttagcgttctcaagaaaatcgatccgcgaaagccgctgacgatcaacagtgtgaggtccaactcgttctgcgagccatgcccggtttcaaacagaggccacaaaagaaccagatcaagatcactcactgatctgactgctcttcgtccacaaatgcatccaccgccagtgttccaacagattgtgccaaaacctcaaccattgcaagacatcgccgtaagctctgccccggccttccaaacgcgttttgcgattaacgatccaaaagacatgcgacggtatcatatgcatttgcaagctgcacagatcagggcgcatcaatctcagcagattgcattgcaacaacagcaacagctgtacaatagcttctatggcgctgggtcagaggtccagtttgttcctcaggaatttcagtacccacagtcacacaacagctcggatgactcgatctcgtccaactcttccatcgatcacacgcatgcctctttttcgggctcgatccagactacgaaaagctccgtcagtggctctacaggcgtgacccctcgactgaaggagttccagtttgaagttaccactatacctccgccccgggaagcagaatttggctctggaaatcaaagctcacctacatcttcgaccatctctgcccattccaacgatgggcacgagagctcgaaaaaaaagggaggcatcaacacgcagtcttatctgcccggcatgggttcgatcaacctcaacgtcggtgattgcagagccagcgagctggattggaagttttattactacaacccttaa
>OGAPO_92290
atggaatcgcaaaatttggagatacagaacgcccctacgaacgcagaaactgccaagactgccagcaccgctagcccccctgtccagtcgtatctgaataacgacggaattgacagcatgacgcctgcggcacgtaaaaaaagggtctcctcactctctttgtcagatcagtgggcagggtcgatgaggtcgccctctcttgccgctctatcaaaattgagtaatggcaacagcaatgtgagcctcaagaagacgggctcgaaggctagcttgggcaaatcgcactcccgtctatcgatgttgtctttaggctctgacggacaccctgtccggtataagacccacatcgtggaccattttcgtgttgcgtcgtatgcgtttgcatttgatattgacggcgtcattgtgaaaggccctgagactatcccatatgccagagaggccatcaagatgttgaacggtgagaacaagtacaatatcaaagttccttacatttttgtcaccaacggtggaggtagaccagagagtgagcgtgctaaggaattgagcgagagattgggagttgagatcaccgaggaccagatcattcagggtcacacaccgatgaaggaccttgttgccgtttacaacaacgtgcttgttgttggtggtgttggtgacaagtgtcgtaaagttgctgagggttatggtttcaagaacgtgtacatcccattggatgtgatgtactggaacccaagcgtgacaccctactacacattgaccgaagaggataaaaaagtgtgcaagaaagacgtcgatttctcgaaaatcaaaattgatgcaatcttggtctttgcagactccagaaattgggccgctgaccagcagatcatcctagagcttttgatgtccaagaatggagtcatgggaactgtcagcgagacgtttgaggagggacctccaatttattttgcccactcagactttatttgggcaaccaattataagctttcccggtatggtatgggtgccttgcaagtttccattgccgctctctatagagaacataccggaaaggagcttaaggtcaccagattcggcaaacctcagcgtggcactttcaaatttgcagaaaaggttctcaagaactggagacaagatgtgttagaagagcatgtcgaagagatcgcctctgcggtggcttccgaatattcgggagaggatggcgaggaggaagaagaagctctcagcttcaaaacgcctgctcagaaagccgacgaacagaagaaggaagaaaaagacaagggcggaaagcagaaaacagaacctaacagaggggttttcaacgagacagactctgaagattccgatgacgaagatgaaggattgactattcaaaaattatcgcaactgactctggatttgccgccagcatcgactgtgtactttgttggtgacactccagagtctgatatccgtttcgcaaactctcacgacgaatcatggtactcgatcttggtcaagacgggtgtttaccaggagggaacagtccctaaatacaagccaaagtacacgtgtgataatgttttggaggctgtgaagtatgctattgagagagagcatcaacttgaattagaagaatggaacgctggcgctcaagatcctccagaaaatccagatacggttcaaccaacccaggacgccctccttgtcgaaagagaggtcataaaagagaaataa
>OGAPO_15451
atggggtttctaaaaggaattcaggggttctttcactctatcaccacaaatgaccattacgcttcctatgacgcgtcggaatcggccaatctcggggcagctccgggacatgagtcgtcgcaatccatctcgatgctggacaacacttcatcgacatcgctagcccagaatagcagatcagcccgaaactccaccaccagtaggccagttcagtaccgtcctggaatgcgttcacagctaaacggtaacgatatccagatgcaggactatattgaaggccaaccgccattaccctcggttgcttctgtgtgggacaggttggacaagtggatggagagggaattcccggaattaggagatgatatggagaatggagcgactgttaatgatctgaacgcttttgaaaaagacttgaacatttctctaccctttgacgtgagagagtcgtatcaaattcacgacggtcagctcactctagggaaaaagcgtggccttatttatggataccctttgcttgacctggaaagcattgctgcagaggtcaacatttggaggaaagtcggcgatagattacaaagaactacagagtattttaccagtgagcaaatcttgctcgaatcccaaaacaagtcggatggcagcagccatttccagcagcagaaggccaagcattttcatttcctagactcccagaagtcagttccaaagggggccgtgcaagaggtgtattaccacaatcaatggattccgttagtgaaagacaatgaggggaacaatattgccctggatcttgctccaggaccaagaggcagatggggacagatcattctttttggccgggatttcgacaccaagttcgttgtcgcctcgtgctttaccgagtttctgctcaatctcgccgacgatctcgaggatggaaagttttatatcgacgagatggacgaagatctggtgtacaccgaaaacggaaagacgtactcgtactttgacgtgctgaaatatcgctcattggctttggcaaagagcatggtgggatcgcgactgcctgttggaaagagcgggtctagtgtttcgttggtggcttcgccacggatttcccagactaatctgtcgaaacagtatgctccacctcttaatgacagctttgttgttgaggacgaggacccggtgattccagcagaagacgttatcaagccccagacacagcctgatctcctggcggacgacctcaaagaggttgacttggcccagcagggggaaaagaccgaaacagtgaaagagacagcaactaattctgaactcactcaagaaccaaaccggaccgagactcggcctgaagtctctgaaccaacagctgtgccagaatccgttaccgagtcaattgaccatgtcgatgcccagccggaagctcgcaatgtcgagaccgagcctgctgctccagaaaatcagactgaggaaaacaaggcctctgaaaacggttccaccgaaccagatgccgaggattccaggtcagagacagaggacaccgagaaggacgctacagaggacgctacgaatgcccctgttccagctgctgggccctcggctaacaagtcaaagtctcgtaagaagaagggtaagaaagttaagaaataa
>OGAPO_92301
atgggcgacctagagactattgcgaacgaggtgattcagaagcacttgaacgatccgtttgactatgagaaagtgcagtttgaagtgctctccaccattaggtacgaccctgtgctctactctggaggcttaagcttaccggaagctctggtgtgctctccgctcgacaagtcgttcttcttgttcctggactaccatgtcgacaggctaaacgagacggcagagttttttgagcttccagttcaaaagctcacctcgtcgttgctgggagcacagctctcccaagcactttacgataaagatgtgtatcaggctcacaaaatgcggtatcttctgcacaaagatggtcaggtcgagatacaggccattccaatagccacctcgctgaatctggatatcaattgttttccgacctggacattatatctggactctgagcctacgttaatttcaccatttacctctttcaaatccacgtatcgccatcattacacggaagcccgcaagcgcaaaatccctcccggtgcagaaaatgctgatgtgttgctattcaaccatgcagaccagatcacagagacatcgatctgcaatatagctgtgctccgcaacgacaaaaatcctttaacaggcgaaatcaataccaggtggaccacgcctccactgtcttcagggtgtctctgtggcgttacaaggagatatctgctggataagggtatcataagcgaaggggtgatcatgagaaacagcataaaagacggcgagcaggctctgatatttaatggcatcatgggtgttgccaaagccgtgataaaattataa
>OGAPO_15454
atgatcgccggctcaggcgccgcagtggtacaaactgtagtgacatatccgtttgaatacgtgaaaacgacatcgcagatagccaacagctcgctgctcaagactccatatcaaatcccaaccaatagcgtgcggtcgctattcgttggctgcaatggactggccttgggaaatgctctgaaagcttcctcacggtttctgatcttcaacagcatgaccaagttcatggggaccgataacagcaaggccaacgccccgagagtggtggttgctggtttgatgaccggctttttagagacactgtgggtgatacctgtggagaacgtgaagacgcgaatgattgagaacgcaatggaaaagcaaggctaccgattgcctcttccgtcttatgcaggtaccgccggagaggacggggtggaaaagccaaggctgaccaaacggcccttggaaagcaaaccattcgaccctcgccaaaagtacattgaccactaccgcgcaaacccgtccaccactttcttcagagctgttaaggagatatatgagacaacgggcctttcaggatttaaaagaggctctttgatcactatcttcagacagactatgaatagcatggtttggttttcgacatacaactttctgcagcagttcattgatccgacaagagactcaattaccgacttggaactaatggggatgggaatggcttcttcgtgcgccgttgtggcaattacacagcctattgacgtgttgaagacacggatgcagactaaaaactacaagcctatttaccgtgacatcatgacgctcgtagtgaagacgtgcatgcaagaaggcgtcgccaaaatgtggagtggatggcttccacggctgatgaaggtgtcctgcagttcggcaattacactggtcacttatgaaatgcttcagaagggagtgaacagtttgacagatattaaaccgtttgcggcttcataa
>OGAPO_15459
atgatcagcgccatcaaaggacctgatccaagatcctggggaataaataatgcgataactacatttgccgagattccaggagtaaacgtaccagaatcgtttccttctgatttgaaagctcttctctacgagactatttatgcaaaagggatccatcaaatttatttcgcaaaggatagccccgggtttatatccgagcttggcaaattgaaacaatccataactaaaaacctctcgctcattcaaccgaatttcgttcacagtctgctgaaaaaaagcagcgctttgcaagtgaaaggttcaagttggcagattggtcataaactattctatgcaatttactatgtcacgtgccttaaggcacggaaccagggagtagcgtcagaagctaccatgtttttggtagagcttaatgcctatcttgaagtatactcctgtgatgatctgaccgaccatacagaagagtttaaatgtttcataaagcagcttctcgataatctcaaaaacctttgcttcaaatatgaaagtctcaagaagcttcaatccgtgccatgccatatgcttctcaacgcttgtgatactctcaaaagggtcaaaaatattgaaaacacctactgcagggcgaaggatatgtcgcttccttgggtgaggaacctaaaaagcaagacgatgacttccgtcggtgggcgtttgctgatgaaaagcatccatgattgtctatggtttatggacttcaagtacgatattgaacaagatcattggaaagttcctgcgaaatggatatttgacaggcacaaccttggacatcgaaaattgcagtccaagattcaaaaacgggttatgtgttctaggaagttacggagtcaatacctgcgttcggtagagaaaagtgagagtattttggataatatccgtataactaactatggcacagctgtattggacggagaggagtttaagattggcggaagcaagacgtacgccaaaatacaaccccgatacaaacatggttccgcgatttacgtcaagatccatgaatttgttggaatcggcttggatgagttccctagcaaattcgccatagtggagaatcttcaagagcttattctcaagcacaagttaccgatagccaacacagacaaaaaactggttgttggccgcacgtatgataactcttctttcggaaagcccgagattgtggaagtcgagaagtatacatggaaaccggtttctatgatacctctggatgggtccacgtcatttgtttatgatccgcaccttagctacgacgatgtaatatcaaaataa
>OGAPO_97367
atggccaagcttaacgttgcaattgttggtacgggtattttcgccacaaaggcccatctgcctacccttcagaagtcggagtatttcactccatactcgtgtttcaatagaaccagagccaaggcagaggagtttgccaagaaagactccagcattcaaaaggtgtacgacaatctcgaggaggtctttgaggacccagaagtatatcttgtggacgccttacttcctgctcagtttactttggacgcattgaagctggcagtcaaacacaagaagaacattgcgctggagaaaccgttggctgcaaatatcgaacaggcgaaagagttcgtcaaggtttcgagagaaaaccctgacgttaccgtgttcattttggagcactggtcctatttcaaggccgtggaggagctcaaacgggcggtttctaagattggaaaagcgtactcctttacatatcattcgacaggacctttcaactttgacaatgcttatctgtccacgtcctggagacagaagccagaacacattggcgggttcctttctgatggtggtgtgcaccagcttgcccttctgaccggcgtgctcggcgaggtgaagacggtttctgcgcacacgaggcagatccgcgagcagagcggtgctgacgacattgcgtacgcgcttctggagaccgagggcggccagataggcacatttacctacggatctgctttcggcaatactgaaaaaagctgttttttcgagattctcggcgacaacgggtctgttcacttcgacttcagtccgggaaaagagagagcgatcactattagaacaggcgggctcaccgcggacactcccaaaaataccgagagaattacgatcgaggacgagtttttgagcacagacagagagtttgaggttctgggcgaggcgctcaccacaaaggacaagtccaagattatcactacgccagaggtgtgtttccaccatctgagcattgtggatgcgatcctaagaagcagcaaaaacaacgggtcgccagaggaagtgattaagccgtaa
>OGAPO_92316
atgtctaaagcagtcggaattgatttaggaacaacgtattcttgcgtggcccactttgtcaacgacagagttgagatcattgccaatgaccaaggtaacagaaccacaccttcttttgtggctttcaccgataccgagcggttgatcggtgatgccgctaagaaccaggctgccatgaacccagccaacactgtgttcgacgccaagagactgatcggtagaaagtttgatgacccagaagtgcagaacgatataaaacacttcccattcaaggtcgttgagaagggtggcaagcctcacattcaggtcgagttcaagggtgagaccaaggtgttcactccagaggaaatctcgtcgatggtgctgaccaagatgaaagaaacagcagagtcgtacatgggtggcaaagtgactgacgccgtcatcactgtccctgcctacttcaacgactcgcaaagacaagcaaccaaggatgccggtctgattgccggtttgaatgtgctcagaatcatcaacgagccaaccgccgctgccatcgcctacggtcttgataagaaggagcaaggtaaaggcgaacaaaatattttgattttcgatcttggtggtggtaccttcgatgtttctttgttgtccattgacgagggtatctttgaggttaaggctacggccggtgatacccacttgggtggtgaggacttcgataacagactggtcaaccacttcgctaacgagttcaagagaaagtacaagaaagacctaacgaccaaccagagagcattgagaagactgagaacagcctgcgaaagggccaagagaactctctcgtcctccgcccagacttctgtcgaaatcgactctctgtacgagggtatcgacttctacacctcgatcaccagagccagattcgaggagctctgtcaggacctcttcagatccactttggacccagtcgagaaggtcatgagagacgccaagctcgacaagtcacaggttgccgagatcgtgctggttggtggttcgacaagaattccaaagatccagaagctcgtttctgacttcttcaacggcaaggagcctaacaagtccatcaacccagatgaggctgttgcctacggtgctgcagtccaggccgctatcttgactggtgacacctcgtccaagactcaagacctgcttcttttggatgttgctccactgtctctgggtattgagaccgctggtggtgtcatgaccaagctgatccctagaaacaccaccatcccaaccaagaagtctgagatcttctccacctactcggacaaccagcctggcgtcctgatccaggtgtacgagggtgagagagccaagaccaaagacaacaatctgctcggtaaattcgagctttctggtattccaccagcaccaagaggtgttcctcaaatcgaggtcaccttcgatatcgacgccaacggtattctgaatgtgtccgctgttgaaaagggtaccggaaagtctcagaagatcactatcaccaacgacaagggcagactgtccaaggaggagattgatagaatggtcgccgaggctgaaaagtacaaagaggaggatgaaaaggaggctgccagaattgctgccaagaacggtctggagtcctacgcttactcattgaagcaaactgcttctgagaaacagttcgaagagaaagtggacgcttctaagagagagtctctcaacaaggccatcgaggaaacgatctcgtggctcgacaacaaccagtccgccaccactgacgagtatgaggacaagcgtaaggagcttgaaggtattgctaatgacgcattgaaggacttgtacgcagccggtggtgttccaggcggcgctgctccaggtggcttcccaggtgctggcggagctgctccgggcgctgaccagggtccttccgtcgaagaggtggactaa
>OGAPO_74997
atggcatctactcccccaggattttctaatttgcagcagatgtcaacggaccatttaaatgctcgccttgcgcaaaaccagtataataagcttcctaccctctcggctgtgaacccgctacaaacccagcagcagcagccgttggtgcctccctcgtccttgtatgagcaccaggatttcatgctctcggatccggcggacttcatcggtctttccccgccgatctactacaactcacagccacttggaacgccgaaccgatacaacaagccgggcgacatgttttaccagtttccgcagcagaggggtcaaatcgcgcctcgcgtaccatctctcggcatctcgccgacgtacatgccgtcgcttaacgacaacaggacaatcgcgtccacgaaaacgtcaaagtcgggagcagtgtacccatgccggatatgcggtaaagtgttccccaagccgtacaacctgaaatcgcaccagaagacgcactccaatgaaaagccgtttccttgcaagtactgctccaaaccgttcgctaggtcgcacgacagacgtcgacacgagaaactgcacgagaacgacaagaagctcaaatgtggaggccttttgagcgacggaaaaaccacctgggggtgcaatcggaagtttgcccgcccggacgcactacgcagacacttccgcactgatactggcgtggcatgcatccgtccgctgatgctcgatttccgcaactcaaagcaagtctacgaggagcccacagaagacacagagcaggtgattaacgacatagcgcgggaggccgccatagaggcgctcagcatgaacatcaatcgtgcgggcacgacgccagatcaccaagctagataa
>OGAPO_15462
atgtcgtggctcgaacactcgcacaagcagacctgcgatatttgccatacaaagtacgccttccagacgatctatgattccgacaccccagaacgaccaccgatttacataattctgcacactcttcagacagtctgccagagtgtcctgtactatgtgctaattgttgtgattggcttggtattcatcttgttccaactcccgatttccaccacattcctagctcgcctctatacatatctactgggctgctacatgccccaccaaacgatccgggagtctactctttttggcaaacaggcaccagacccaaaaggttggctaacctcaacgagtctcaagacgcttcttttcagttgttacttcaaaggcctgcgcatcctggtttttggggccacgttgatcattgtaacagttgccgttcacgagtgggtcaccaaagacgaaggcttttcaaaaattattgagcataacattgggccggagttcaccgcgcaaaagatcctacagatgctccagcaaccaagaaatgagattcccagacggcccgaaacacctcgtctgcatgcccttgatcctgccgtgcaacaagagcaggatgaagaaattgacgatgacgccgacaggctcgctcgtgacgaactgcttagacagctccgtattgacagagcaaggaaccagagagagcagcggcgcattcggcaaatgcaagaatggcaggaggagcagcgcagacagcaagccggaggaggtgagaacgttttggtggaattctcgcttactcctctgtttctgatcaaggtcgcatggtttctggaactcatagtgattgtggttctgggtgttttttacttccttccctcgttgctgggtatgatctctcttaccgcgatccactcccttgttgcgctctcctacaggctgatgttgcatcttgtccgaatggctggcatccaatttacatttaattacaacattcctctcgactatctgccttccgttgatctctcctcgcttcagcacgtctattctaatatcgtcaactggactcccgaagcagaagtattggagaggacgctggttttggctgcgggctatttcactgtggggtctacaattgctgcaatcatgcacctgctcgagtccggatgctcgcccgtgaacccgctctctcgtggataccgggccatatatgttgcgctactcgaggtcgtttgcacattgaaggtgctctctattttctgcattgagctgctggtctttccctttttctgtggattgcagctggattttgtgctcgctccagtcctcacggagaacagcttttttgctacgttcgacatcgtcaattcgccatacaggagtatcgtgctgacccttggactaggaacttacttcatgtacgtttttgcgtccttcgtcagcatggcacgcagcgatattctcagaaagggcgttctgtttttcatccggtctccagacgacccaaatgtccggctcatccacgacgccttgatgaagccgtttggattgcagatttcgagaatcgcgctctcggggctcgtttatacaatttacatcgccttggagtttgccgcagtcacctggggcctcaagtaccttgctccttacaagttattccctattcgatacactatctctggcatttggtcggtcatccctcctttgatcagatccatcgcgacacaaccctcttttgcaagacttttccgtgcatactggcaaatggctttcaaacaggcgtgctccctgcttagactttcatcgttcattttaggtatggacgtgcccgaggaacgaggccgcgtcgtgtaccggtctctggtgtaccgtctactggcccacaagccggactataacttgccggtgccggagacagaaacgaatgcgttcttccaagaacacccagaagccacttgctgttttgtccctgatggaacgtttgttcgcgcacctgacgacgataatgtgtcccgttccttcatcagaaagctttttgttcccgtgaccaaaaacgacgtgccgttggcccctgttcccgatggcgaggatgaaactgaggtcgaaaacaacccctacggagacgaggagctggtgtcgatcacctcgtacacaatagtctaccggcctcctaatttcaagccgcgtatctttgcactgttgggctgtctgtgggtatattcattgacgcttggcggtctggttttcggggctacactgttgtttgccaaattggttctggcaccggtgaaaaacaccatgcttcacaagctttttttccaccacgatacagaaaccctggatgcaaacgagctgtttgttggctttgttgcattggcagcagcagttcggtgctttgtctattttgttgactacaaggcgagcgaagagcagcaggatctcatcacctatttgaagaagggagtaggctctgttgttcgtttcgtgcgcttccatgtgctgccgacctccaggaagtttgttgctcttgccctgacgccttctgtgtgcatgctgtcgacggtgttgccggttgttaccagtgccactgccgtgtcgacttttcagtcacatgtctatgagatcgggcctctgtacgctgcttggatatccgagaagacaccactgtacagtgtctctctttttgtatcctctgtggttcacgcgtacactcgtaccgaaggtgcgctcacccagacgtggtacgagtttatgttcaggagccctggttatttcagcgtgcttgttgtgcagctgctggtcattgtggcgtattatgtgctggcgtacagtttctggggcaacaagagcgtgctggagtcgttggagctggtctacaaagtcatctacacgccaggctacgagcccgtggcggcatggaccattgcgtactttacgtggcttccatggagtctctacacctggagcaagattgttggagacttctggaactggctgatcatcacagcaaaaaaccagcattacgggaaaagagtgtttctgaccaataatgaggaggaggacctcgactaa
>OGAPO_75011
atgagcttttccgtggatcgtgccaaagtcaagcttgcagcgcttgttcctacgcagcaaagcatccagacgacctcacaatggattatgtttcactaccgggaggcttccaccattgtggatttgtgggtcaaggaaattacgtcgcagccaaacaaattaacattattctacttggccaacgacattgtccaattgagccgcaaagaccccagaaacgcaggattcactgagggattcaagaaagttctcccacaagtgctccagcaaattaatccaggagcagatagacccaagttcctgaaagttctccaggtttggaaagatagaaatatctatcccagcgattacgtgaataagctaatgaacctgataggacagcaaccaggacagaccctcgcacagcagaaaactcatcagacggagcctgctgcataccagaaatgtccttcagaactgatcgaggcggctcttcagtatgaccatttgaaacagatatcctctgccacaagcacaaagtttgccagtctctcggaaacataccaaaacaccttaaaggcagaaaatctccctgaaccgcacatcctggtcggtcaactagaagggctagtgaaaggcagcgaagcgttagaggccagcattaaaaaccagacagagttgagagaaaaactcatcgctagtctcgaatctctaattcaggtccagcgagactggatcaacctcgatcagacgaaactggagaaattggaatcgatcaagaattctgctcagcagcgcaagacagaaatcgagaacaccctcaataacgacgatgacgacgaggagcttcccacatacaaaggtggcgaggaagatgaagacttgcctggctacagcaatggggatgaggttcctggttacagtaacggagatgaagaagcgcaggacaacgacgttcccacctacgagactccttcggatttcatctccagttttacggccgaaagcaaacggtccgctccacaggacggggaagagcctcctgccaaacgtaaggagatccctgtcaatgtagatcttaatgctctgctgagcaaattgcaataa
>OGAPO_15468
atggttttggtgtacagacttaccggcgacgacgatattgtcgtggctacaaacacaccagccggagagccctttattgtcagactttctattgacccggccctgtcgttcaaagattttgctcgccaggtggcagagacctacgatatcggcactaaaaatcttgtgccgcttgaagacatcgctgcctttttccagaaatccaagggtttagactctcctcctgcgttgtttaccgtttctttccagtatgcccacgaaaacgaacagctctcgacctcggttcctggctccgtgagagacattgctgtgtttctgcacaaatccggagagaagctttctttgagcttctactacaactctctgctgtactctcagcgccgaatcgaaatcatgggcgagcagttcaaccagttcttgcacagcgcgtttgagcacccagaaacggccatctcgaaggtcagtctggtgaccgaatcgcagaagtcggtgcttccagaccctactgtcgacctggactggagcaattacagaggagcgatccaggacattttcagtgacaacgccgataaacacccggacagaacatgtgtggtggagacagcgtcgtttttgcaaccgggagccaaagaccgcgtgttcacgtacaaacagatcaacgaggcctctaatgttgtcgggcactatctggtgcaaacaggcatcaaaagaggtgatgtcgtgatgatctatgcgtacagaggcgtcgacctgatggtggccgtgatgggtgtgctcaaagcgggcgctaccttttccgtgatagaccctgcttatcctccagccagacagactatctatttgcaggttgccaatccacaggggatcattggaattaaaaaagcaggtgagatctcgcagcttgtcgaggactacattgagaaggagctcaaggtagtgacccgtattcccgctttggagattcttgatgacggtgttgtcgttggtggccagccagatgtactgcaggactaccagcagtacaagtcccagagaacgggtgtcatagtcgggccagactcgaaccctacactttccttcacgtctgggtccgaagggatccccaagggtgttctgggaagacatttctcgctggcatactatttcccgtggatggctgaaactttccatctgagcgaaaacgacaagttcacgatgctgtcgggcattgcgcacgacccaatccagagagatatgttcacgccgctgtttctgggagccacgcttctggttcccacggcagacgatatcggaacccctggtaagctggccgagtggatgtcgcggcacggtgctaccgtgacacacctcacaccagccatgggtcagctgctgactgcccaggcggttgccgagttccctacgttgcaccatgcgttttttgtcggggacattctcacaaagcgcgactgtctgcggctgcagactctggccagaaactgtgccattgtcaacatgtacggcacgaccgagacgcagcgtgcggtgtcgtactttgaggtcccgtccagagagcaggactcgctgttcctggccaatcagaaggacgttatgcctgccggtaagggtatgttgaacgtgcagctgttggtggtgaacagaaacgacagaacacagacctgtggtgttggtgaggttggcgagatatacgtccgtgctgctggtctggctgaaggctacaggaacaacgacgagctcaacaagcagaagtttgtcaccaactggtacacttcgccggacaagttcctagccaaggacaagcagcttgatcggggcgagccctggagacaggtctggtttggccctagagacagactgtatcggacaggcgatttgggaagatacctgccggacggaaattgcgaatgctgtggccgtgctgacgaccaggtgaagataagaggtttcaggattgagttgggagaaatcgacacccatatttcgcagcatccgctggtcagacagaatgtgactcttgtcagaagagacaaaaacgaggagcctaccttggtgtcttacattgttcctagaacgtctccagagctcgagaagtacaagagctcgtcgcaggacgtggatgacctcgacgatccgattgtcaagggtctcgtggtgtaccgcgagctgatcaaggatctgaaggcacatttgaagaagcgactggctaactatgcaattccgtcgctggtggtgcctatggccaagctgccactgaatccaaacggcaaggtcgacaagcctaagcttcctttccccgacacggcacagctagctgctgttgctcggctgtcgtcgaaagatgttgctgacgtccagttcaccgagacagaggccaaaattagagacgtgtggctctcggtgctgccaaataagccggctaccgtgcagccggaggactcgttctttgacctgggtggacactcgatcctcgccacgcggatgatttttgagttgagaaaacagcttgccgtcgatatccctctcggagccatcttcaaacacccaacgcttgcttcattcgcagcagagattgatagtctgaagaaggacgaaggctttgagctcgccgacggcaagaataatgccgttccggaggccaaggatgagaccgttgactactttgaagacgctaaaaaactgtctcagagcctgaagagctatcctactagaaacgctcttgacttctcgcagcctttgaacgtttttgttaccggatgcactggtttcctgggatcgttcattctgcgtgacctgctgagcagaaacctaaatatcaaggtctgggctcacgttcgcgccaaggacgagacggctgctattcagcgactcgtcaagaccggcaaaacctacggtatctggaatgacaagtggatccagagcatcaaggtggtcctgggcaaccttgacaagcctcactttggcaacgaggagcaatggaagcagcttgtcgccaacgtggacgtgataattcacaatggagctctcgtccactgggtgtacccatattctaagctccgtgacgccaatgtcatttccacgctcaatgtgatggacctgtgtgcagagggcaaaccaaaagtgttcacgtttgtgtcgtcgacatcgacgatcgacgttcctcactacgtctctctctccgacaagcttgtggacgaaggaaagagcggaattccagaggacgatgacctgatgggagcggccaagggactcggcacgggatacggccaatcgaaatgggctgcagagtatatcatcagaaaggccggcgagaagggactcagaggcgcggttatcagaccaggctatgttcaaggcttctcccagaccggtgctgccaacacggacgacttccttctgagaatgctcaagggctgtgtcgaggtcggcgagtacccagatatctccaataacgtcaacaccgttcctgtggaccacgttgctcgtgttgttgtggctgctgctctgcacccgccttcggctgcttcccttcctgttgttcacgtgaccggccatccgcgtatcagattcaatgagatgcttggagcgttgcaaaagttcggctacgacgtcaagcgggcggactacttgcaatggaccaagtcgctggagcggtacgtggtcgacgagggaaaggacaacgctctttatccactgttgcactttgtcctcgataacttgcctcaggataccaaggctccagaactgtgtgacaaaaacgctgtggagagcctgattgccgacgctaaacttagtggcgaggaccggtctgccggtgctggggtcacaatggacgtgttggcgaagtacgtgagctatctggtcaagatcggattcttgccacctccacgcagaggcgagatcgctcttcccgaggtggaaatctccgaggagacgcttgagttgattaaatcgggttccggagcaagaaccagtgcgaactaa
>OGAPO_44519
atggtcgaattagactggaacaatattcccaaagatctttgtccggtttgcaaaaccgacaagtatctgtcgcccacactgcaattcaaaatcaaccccgagtgctaccacaagatctgcgactcatgtgtggaccggatattctctcttgggccgtcgccatgtccataccccaactgtggcaaaatcctgcgaaaaaacagattcaagacacagatatttgacgacgtcgacgttgagcgcgaatgcgacgtgcgcaagagagtggtatctgtgttcaacaagacccaggaggatttcaaatcgctggacgagtacaatgcctaccttgaggagatagaggactacgtttacaagttggtcaataagatcgatgttgagcagactgaacaaaagttgaaggagtatcagcaggcgcacaaacatgacattgaaatgagcaacaaccagcgcgaccaagaatacgagaaattcctcaaactccagaacttggagaaacgatacaaggctgagaaaaataaaatcaatagagagatcatcaaggaggaacagaacctcaagaatttgagtaagttggaggtcattaaccaactgcagaccgcctcaggcgagagggatgcagacaagatcatcgccaacgttcgcgattcgatgatcagcaaaaccagcagctacaaggagcaactcgaggagctggaaaaaacataccaggagcagagagaaaaaatcatcaatggcctggacgagctcaaagaggaggagaagcccaagctgcccttcacgcctttcaatggcgaccgcgtggtatctcctccgtacgagtatggagagtacaaggacccgttcttgctcaagctcgtggacgatgtacagtacaaggctgggggttacaaaatcgatttttacttccacaagtcgcttaatgacgctttcaccgggctccgttgcataatagaagaggaaaaagagacagtggatcaggttatggggtaa
>OGAPO_92335
atgttcgaggagatcaacacacatttgtttgttgaaaaaaaacccatcacttacaagtatcttgcacgatggaaggatatctcatcgaacaaggccaaacaggtgcttcaggagttctacgaccaatttaaacacgaaaagccagacttgagcagctactacacggtgacgggccgtgctgggaatatgcgctacgtgaagcttgtttctgggcaggacattgagattggcaaggcagaactcgagaagatagactctgtctcgatttacagtctgaacatgggacaagttgcgctggacaccgtggttgcaatcaacacgacaatagataaagagtatacgccagagaactgtgtcaaatggggcgtaatccagacttcctccgcgcagaagattgcaaagaagcaggaacacgagacattggcccggcctgtgcagcgcaatgccatgagtgaacctctcaaaacagaagccaagccgcacgaagccaaaccagcagccaaagacattggcgccagcaggctgagctcactttatacctcgagaaagaaaggtccagagataaaacagcaggctaagcgaaccttggataagccaatacagtccacagagccgccgaagaagaaaaccaagagcgaagtcaagtcgaagctcaccaagctattcgaaaacagcgacgacgatgtggatttctctgatgaagaaccaatcgatgagcccttggacgtggatattccagcagaaacagaaaccgcggagcagcagcagccagcgaaaaaggcagataaaccagccgaggaggagacatcagagcctgctactgcccaggtcgagaagaacgacgccccgccagaaccagtctacgatgaggacggatatttggtgaccaccaaacagccgtcggccaagcggtctgctacgcacccgcccgcaaagaaaggacacacaatctcgaagaatacggaaaaagcaaacaccaagaagcaggtttcgctaatgtcattttttggtaagaaaaactaa
>OGAPO_97405
atggccgccaaagaagactgggaaaagtacaaaaagcccgtggacgatcccgaagaagagaagaaagaggataaaatcaccccattgagtgaaggtgatatccaggtgcttaagacttacggtgccgccccatacagtcagtcgatccgcgagattgaaaaggatcttaaggagctggagacacgcattaaggagaaaatcggcgttgaggagtctgacacaggacttgctagccccaacctatgggatgtagccgcggatcgcaaaagaatgagcgaagaacagcccttgcaagttgcaaggtgtacgaagatgatcgagccttctgcagaggaggaagccgatggcaagaccaaatacgtgataaacatcaaacaaattgcaaagtttgtggttggactcggtgaaagagtctcaccaacagacattgaagaaggaatgagagttggtgtggacaggacaaagtacgagattcaattgcctcttcctcctagaattgaccctagtgtgacgatgatgacagtggaagagaagccggacgtgacttatagtgacgttggaggctgtaaagaacaaattgaaaagcttagagaagtcgtggaacttccgctgctgtccccggaacgatttgtcaagctgggaattgaccctccaaaaggtattttgctttacggcccgccaggaacggggaagacactgtgtgctcgtgccgtggcaaacagaacagacgctactttcatcagagtcatcggatccgagcttgttcaaaagtacgttggtgaaggtgcaagaatggtgagagaactgtttgaaatggcgagaacaaagaaagcatgcatcatttttttcgatgaagttgatgccattggaggagccaggtttgacgatggagccggcggagataatgaagtccagagaactatgttagagttgattactcagctagacggattcgaccctagaggaaacattaaggtgatgtttgccacgaatagaccaaacacattggaccctgcgttgctgagaccaggaagaattgatagaaaggttgagttttcgctgcctgaccttgaaggccgcgcaaatattttccgtatccactctaagtcgatgtcctgtgagcgtgacattcgttgggagttgatttccagactctgtccaaacgctaccggagctgagctgcggtcagtgtgtacagaggctggtatgttcgcaattcgttccagacgaaaggttgctaccgagaaagatttcctacaagctgttgagaaagtcataaagggaaacatgaagttcagctcgacgtcgagatacatgcaatacaattaa
>OGAPO_15476
atgtttaacagctttgccaagtatggcagtgcacactacgacgtcggcataacctcgcttttcatttcgctcaaacaaaacgactacatcaagaaactctccctggttatctccgaggcatacaaattacgtggcatcgtggctacgcctcaggagcaagacgaacaccgaaaacgacttctgagcttggagaaaaagtttatggaatttggggctttcgatttccgttatttcctgatcgaggagctcctcatcaagtacgccaaatacttcagaatccccagagaggtctgttttctgagctggtcgatgctgaatgacttgtacgcgacggaattgccgctgcaatggccctcgaactttaacgcaatcgtcgtattgcgcaccagcttgcttgtctggaacgaactaaatatggaaagaaaagttgagcgtttgctcaatgagcgcgaggttgctgtccatgcgcgtaaggacgaggtcaacaatgcagttaatgaatttttggaatactatctcgacagttacgagacgtcgttcatgagagacgcgctggaacagctgaaattgagaactgacagcaaacatatcataaatgacgttattctcaacatcaaaatcagcttgcaccaggacgacagacccaatggcttgcaaccgccccggaacctggatgaagatcttttcttcaaactgcgcgactacgacgtgggcaagacaggctcggtcagatttctgtacagcaagaaaaagtatctggacgaagtgagccagtacgcgagcgaaaaggagaggtacattcagcaaaaggctgcggcgctcagacaggcaccgacacagcccacggggaagaattacagggcgccacctgcccatggagtgccaaataatccctctccacgtccgcatccgaactcttcgtaccaatctaataaccgtgctgcgccgcgaaaaacctttaaaaagaattatcagcacacctacaacccgaaccgcaaacataggccagaaagaccttttgacaaataa
>OGAPO_15484
atggttgcaattgaggaccaagagaaagagaatttatttgagaacgtgtgtggggtcgaattcagtgacctctctgaatggaagcatccacgggagagcctgcataggaatacactcatcagctaccagcgcgataaactgctgtcaggtgcagactttccgctgggcattaaaatcctaccaatttttggccttattatggaatctagaaatgtactcccaattctgatgtttcagatgacaaatcagactttgagtatgactgcaagctatttttggtaa
>OGAPO_81378
atgtatccggacacttttgaaggatttgctgtgacagacacttcgagatggtccacagtgtccaagattgagttcaagcccaagccatttgaggaatacgatgttgacatccgcattctagcctgcggagtctgcgggtcagatgttcatacagtcaaagggggctggagtcaacctatgctgccagtaattcccggtcatgaaatcatcggtgaagttataaaggttggagataaggtcagcactgtcaatgttggagatcgagttggtgttggtgctcaaatctattcctgcctcgattgcgagacgtgcaaggaagatcacgagaattactgcacaaagagagtcagtacttacaactccttatatgcagatggatcgatgtcctatggaggctactcctcgcacattcgtgcccatgagtactttgttttcccaattccagatggcttgaaaacggaagatgccgcacctatgctttgtgcaggcatcactacgtacgctcctcttgtcgaaaatggatgtggccctggaaaaaaagtaggaattgttggaattggcggactgggtcatttcgcgattatgtttgcaaaagctctgggagccgaggtgtacacattttcgcgtacgagcaagaaatcaaaagacgcaaaaaagctgggaagcgattactatattgctacttatgaggagaaggactgggcagaaaggtatgcaaagaaactcgacctaattgtttcttgcggcaactcagctcagaactttgatctggctggttatctatcttgtctgaaagttcatggaaaaatgatttctgttgggctgcctgaggagccattcactgtcagtgcaatgccgttcatgagaggaggggtattttttggctcttctcacttaggaaacagaccgcaaatgctcgacatgcttaagcttgccgctgaaaaaaacctcactgcatggacggaacgcctgccgatttccgagagtggtatcaaagaagctcttgagagatgtcatgcaggagatgttagatacagatttgttctgactgattatgacaagttcaaagtgtaa
>OGAPO_15486
atgtccaaatcaacttcgacaccagactctccaactttcattggtctgagaggtaaaacgcttcaaaatactgttagtctgatggcttccgttggatttttgctttttggttacgatcaaggagttatgggttctctcctaacgctggactcattcaagaaaacttttccttcaattgacacttctcgtcttagcgatgcagccacaatgcaaggcttcaccatagctgtgtacgaaattggttgtctgtttggtgcgctctctaccatgggctacggcgataaaatcggtagaaggaaatgtatttttattgggtgtgcaattatgatcgtgggagcagtattacagtgctctgcttttactgtcggacatttgatagttggcagaatagttacaggagttggaaatggcatcaataccagtacaatccctatgtggcaagcagaatgttccaggcctgaaggcagaggaagactggtgatgatatctggagcactcattacaggaggaattgcattttcctactgggtagactttggcttctatttcacttctggaccaatctcgtggcgttttccagttgccttccaactcatattcccaatacttatcatgccatttatactgagatttccagaatctcctaggtggcttatcaaaaaatcacggttggacgacgcacggttggtttttgcggccttagatggaactccagttgaccatcctgaggttaaatctcagctgcgtgatgtccaaaagtcattagaggaagaacacattgccggaggtgactctttcaatttcaagaggctcttttcccaaggagaacatcgtgattttcatcggcttatgctcggcctatgggcacagatcttccagcagatatcgggtgtcaatctcattgtttactacgctggtactatatttgaaaattacattggaatgacagcattgaactcgcgtattctagctgcctgcaatggcacggctttttttcttgctgcttgggtagcgtttatatttattgacaacatcggccgtcggaaactgatgcttttcggccttgtgggccagactctctcaatggcaatgctgactgtcaccacttgggagtcggaaaacaaggggaatactggtgctgccataggtgccgctgttcttctatttgtctacaacacgttctttggtatcgggtggctaggaatgggatggctctaccctgcagaggtcccaccattgagtatcagagccccagcaaatgcaatatctacagctggaaattggtcattcaacttcctggtggtcatgataacaccagtggcatttgagagcataaagagctttacttatttgatttttgcagccctgaatctgctaatgatcccagctgtctatttcttgtttcctgaaactgctggtagatccttggaggacttagatgccatattcgctcaatgcgatccttggaagccttggacaattgtcaaaattgccagcagacatccggaaaccaaagctaaagtggtaacagcggactctttgctggagcagggcaaagttgaggcagaaatgtacgaggattccgaggatgtttcctaa
>OGAPO_15489
atgacctcagtactattgcctttgaacacgggagccctgatgcctgccatcgggctcggcacttggtcgcctgacgatagatctcaaattcgcgaatgcgtcgaatatgctatcctggaagccggttacagacacatcgacacggcctacctgtatggatgcgaagatcaggttggacaggctgtcagaaatgctattgccactggaaaagtgacccgtgaggaattgttcatcacgacaaaagtctggcctacattccataaacacatggaggatggcctggatttgtcgctcaaggcttccggcctggattatttcgacttggtgctggttcattggccaattccctttaagtgcgacagtgacgatggaaaacccttctggccaaagaataaggatggctatattgcgagggatatgtctagcgaccacatcacgatgtatcaacagttggagaagtgcttagagaatggtaaagctaaggctattggagtttcgaattactcaattccaaaacttgaaagcttgttgaaagtatgcaaatatgttccagcagtcaaccagtgcgaacttcatccactacttccacgtcgcgatctttgcgatttctgcacttccagaggtatagtcatgacctcttactttcctttcggcggtaacggagctccaattttgaagaatgaggctattgcagaaatcgctaaaaagtactcagtgagttcgagtacaattttattgagctaccacgtcaacatgggtgtgtctgtcgttcccaaatcgtttaagccacacagaatcaagttgaatggaaaaattgtctacctccagaaggaagacctagagaagctcatggagattggcagagaaaagcctcacaggttcaacaatcttaattttgatgttgatctggagttcggtaaagaggattggtaa
>OGAPO_97464
atgtttgaaaagacaacagaagctggaaaagattacgaagactctaaaggtgtttccacccacgacatccacgtccaatcggtactatctccccaggacgaccaggaaatcaaagatcaagctttcgagcttctcaaagataacatcgacgaggaattggatcctgaggaggatagagctgtgagacgtaaacttgactggagattccttccattgctaactcttatctatggtcttaactatgtggacaaggcatccctttcttgggcagtcatgttgaatttcagggaggacactaagctgaaaggcaatgaatattcatgggtgtcgtccattttttactttggatatctgggagctgagtacccagccaatattctcgttcacaagttttctgttcccaaaattcttacaggagtttgtgtctcctggggtgttttgatgctggctcacattggagcgaaaaactatgctggaatattagttatcagattcttactaggtatcagtgagactccagtgtcggctgcaatgatcaagtatgttggatgctggtggaaaaagtcagaacagccaatgaggtacttatgtttcaactctggacaaggtgggttgtacattgttttcagtcttgtctcctatggtctgggacacgctggtggaaacctttcaccatggaagtatatctatattgttctggcatttgtttctttcactttgggtggattagtttggtttttcttaccggctttgccccagaatgcaaaattcctgaatgagcaccagaaaatggtcgccgccaaaagagtttcgaagaacatgacaggaatcaagaccattgtctggaaaaactaccagattcttcatgccttaaaggatccaaagacatatctcctgaccctgtatatgttcttctccatgatccctaacggtggtcttaccaacttcaacacactcgtgctggaatcctttgatttcgacaagtacaccacgcttctggtgaacctcccatggtcatgtttctctgctggtcagatgtgggtgtgggttttaatcggtcggaaattcaagaacttaagaattgccggtctcatcattcctatgtgcattgcaatcaccggattgtcgatcgtgtacgcgacggaggatggtggagcaaataagtggggtagagtgtttgcttactggatgatcaactcttgctcagcaacatatccctttgcaatgactttaacgggacaacttataagtggccataccaagcaatcctttactaacgctctggtcctgattacttttgctttgggtaatattgtcggtccgtttgcattcaaagctagtgacgccccaagatacacacaggctctggctaccatcattggtacctttgcagcctgtattgccatcggagctgttctcgggggttacatcttctatgaaaataggagaagaaacaagctatacggaaatcctgccgaagatgaagacctgcagcttcaaggggaaatcgccggtctcaaggataagacagatctggaaaataagcacttcaggtttgtttattaa
>OGAPO_11440
atggacgttagggctgatatcgaggaacaattgaggcgcaattcccagaatatgcatttcggaaacctctccgatccttcttcactagaccctgatctcaaaagcgtcttcaatcaaattttgtcgaaggcatttgaaggtgtttcggcccgcaatactgtcgatttgttactaaaacagatcgatgaggtagagagttcccaaagacagttagaagacgtggtctaccagaagattgaggcatctttgagcgagaatatcaaacgggtacagagcgaattggactgcttactacaaaaagaaaacggttattcagcagaagaaaatgcagcagcattcataaacgaaatcaacaatcctcggacccaaattgatcactctttggccaataaagatccgaaataccatcaagatgtaaacaatcaagcgctagggcacaatgggctgcagcctgcattaatgaaaagtctgcctaacgaaataataaattatcgtctgccaagagggcccaggtcgaacaaaagtctcacagtgcgcgagctctatgaagtctggtacgttggagacccagataaagggaagccttcagtatgcgatatacttgagagatacccgacatggaaatccaccgaaactacctattataatcgactgaagcgtgttgcgaatttgattgacgaagtttcacgtgagctgggtgacggtccaattccagcgcgcaggctcgaggcagtaaggacaatagagatctttatggagaaaaacaaaatcggaggagtcagtgcattgtctgatctttgctcgaaccaaaaaggcgcgccagggtttcagacggtcaagtctaaggtgctagaaaatttggcagacttataa
>OGAPO_81396
atgacatcttctgattataccaccccttttcttgttcgattatttcgatctttggacactttggtagcgctccattacagtacgaactacctttcatcactagtgcgcttttcaacggtatcgaagaaggtattgaacctcaatcaggaggtactctgcatgatcaagtcaatatatcccgagtcatatgacattgccagagcaggagacgatatcacaatcgatgttttctgtaacgattctgcacgtagatccgaggaacgcgtccaactcatccaaaaaattgaaaagcgccagcaaatcttcagatccaagctggaggagtggaccgcgaaagggtgccccgttacatttaagttagagtcagagcaaaagcatcaaacatcgccgaagaaagtcggcaaaatcaccaagcccaagaattctcgcacgaaatacgaatttcatgaaaagcatcttctatctgacctgccacttttagagcgcattaaattgaagcaggcttcaaaaaaggtgaacatactccgcgatcagaaacaggatgcacttgactccaaaatggttccaatctacaatgtgatctatgaacaatcgcctaagttcgaaaattccaaaaccgtcagtttgagcgtgactcgtcttcaacagctggtcagagactccatgacactaccggtttccgagagtgatgtgcgcaaagtattgcatcagctggccaaaaaactcggactgcgggtgacagtcattggagagacccaggttttgaaaatcccaaagctaaataggaatgaggatctcgccaagttgggcagctaccaaactgaagttgaataa
>OGAPO_15498
atgcttcctgccgaaagtgtggccagcacaccgccgctgacacgcaagatttccaggagatcaatctctaagcattcgcagccttttaaggatgaccctgatgcgcttgagtggcttcgacgcaaattgaacccggaatgggagatcgatgttcgcggagagctcgacgatggcgacgatggagttgaagaacttttaaaaggattgcgagccagtaagggaatcaacaccttacaggagtatcggtttctgagcacattgaatccgcagctggaaaagtttgattaccaggtcaattacgagaagtttgctaactttcagtcggaaataaaaaacaccagaacgtatctgaaacctttattcgactacctccagaattttgagcgcaacatcaacaagctatcgcaggaaatggaattcctccaaaaacgatctgacatgctcaactcgcagataaaaagcaaacaggagttagatacaaggttaactccggtcattaacgatctaatcattcctcccggcattattaactccataatagacgacaagatagacgaaaagtggattgaaaacataacgttcctaacagaaaagagggaaatctactgcaagtactcttccgaaaataagccaaagtgtgtttcagagctcgtgcatctgttagatcttatggagctgaaagttgtggaacgaattagagactacctcatcaagcaaatcaaggccctgagaaaacaaactgtttcatcgcaggtggtccagaacgagatgctcgaggtgaaggagattttcacttttctgcaggaaaagaatctcaaattgagtaatgatctttgtcaggcatactgtcataccatgcgttggtactactatcaaaattttgtcaaatacacttcgtcattggaaagactgagaatacatagggtggacaagaacatcttgcttggctctctcgatgaggaggggggcccttctggggccggatcattttttggatactctaaccataaacacgaaattacacccagcgagtatttgatcgctttgacgaaacgactcgagtctttgggcaaatttgatgaaacggtcatgcccgctcagatagccgagactaacaatgcaaaatactggcttgaaactgcgttcagaaatttcaatgttgcacttttagacaacgtctgtgttgagtacctatttatgaacgaattcttcaacctgaccaagagtgagcaactagatgagatcttcaagacgatatttaacccggtgtaccaaatcggacacagcttcaccaagtatcttatatctaacacctacgattactttggggtgctcatagctattcgtcttactcaacagctggaatacgaattgcagcatcggcgcataccagtgatggaagactacctgaactatcagctaatcattctatggccaagatttcaaaatctgatagatcaaagctgtatgaatatcaagaaaagcgtatcatcctctgtgatactcaagagcatcaataagaacaccatgattccactaggtctcacgcagaactttgggcgtgtgctgctcaacttgattagtctttctcaaaatctaatagagcaggagacgtcagaaccgttaactaactccattgtccgacttcgaaatgagttcgagagcacactaatgaagatgagctctacactagaacccaagaagagagaattgtttctttacagcaatttctcgcttgtctttactattctgagcgaactggaagaatccaataaacccggaatggacgaagtggcccattttcaaaatctggtagatgcatacgcgaatagggaataa
>OGAPO_75054
atgagcgacaaagatcttgcgagctccttgatggagctcaatataaaagtagggacgacagacatacctcagaccattgctgaagaacagaatcaggtaacagatactaaggaagaggtgcttgacgacgaaacaacgatcaagaatgacccgcaaaaaacaaagattaccctcaaccagagtatgatgctctctaaactgccagcaaaaaccacttcggctgtgctctcggtgtccaaaccgaccgaatccaaaatacaaatccgcttcaagtcaatagggtctgtggaccaagtcagccctgccgttttcaagatcagtaaaagctccaaattttcttccatcttgcgatttcttgaactcaagctaggcaaaaaagtgtactgctacctcaataactcggtcagtcccaatcccgacgaggaactcgagaatctgtataatattttccgcgtgggtgacgagctcatcgtcagttactgcaacatcgtggcatttggttaa
>OGAPO_15499
atgtcgaaatctacgaaatcacttacaaaactatcagaggctcttgagtcaaacgagtccttgaaaaaggaggcgttgaagtcgttgaactcgctggtatcatttgaaattaatgacaagaagacgggcgagactcaatattgggttttggatgccaagtcagaaggaaagttgaagaagactgacaaagtggcagacaatgccgacataaagattaagatcggtgatgtccagcttcgcaaacttatagacgggaaggcaagcgctcaaaagttattcatgacaggaaagctcaaaatcaagggtaacgtcatgaaggccgccaatgtagagaagctactcaaattcgttggtccagaaaaggctaagctctaa
>OGAPO_92383
atggtccaaccacaagagccagaattcgagcaagccttcaacgaattgtactccaccctcaaggagtctactctgttccaaaagcacccagaatacgagaaggtgattccggttgtctctgttccagagagaatcatccagttcagagtcacctgggaggacgaccagggcaatgtccaggtcaacagaggttacagagtccagttcaactctgctctgggtccatacaagggaggtctgagattgcacccaagtgttaacctttcgatcctcaaattccttggatacgagcaaattttcaagaacgccttgaccggtctctctatgggaggtggtaagggtggatctgactttgaccctaagggaaagagcgacaacgagatcagaagattctgcactgccttcatcagacagcttgccagacacattggccagttcaccgatgttccagctggtgacattggtaccaccggacgtgagatcggattcatgttcggtgcctacaagcagatgcagaaccagttcgagggtgtgctgaccggtaagggattgacctggggtggttctttgatcagaccagaggctaccggttacggtctggtctactacgtcgagaagatgatcgagaaggccaccaacggtaaggagtcttttgctggcaaaagagttgctatctcgggatccggtaacgttgctcagtacgccgctttgaaggtcatcgagcttggaggaaccgttgtttctctttccgactcgaagggctgcatcatctgccaatctggaatcaccaaggagcacatcgaggccatcatcgaggccaaggtcaagttcatgtctttgaaggacatcattggtgagtactccgctttcgaaaccacccctgtccaatacatcgacggtgccagaccatgggttcacgccggtaaggtcgatgtcgctctgccatgtgctacccaaaacgaggtctctggcgaggaagccaaggctttggtcgctgttggatgcaaataccttgctgagggatccaacatgggctctactcaggaggccattgacgttttcgaggccgagagaaagagcgcttcttccgttggcgacagtatctggtacgctccaggtaaggctgctaactgtggtggtgttgctgtttcgggtctggagatggcacagaactctcagagagttcaatggagtgccgaggaagtcgacaagaagctcaaggacatcatggtcaactgcttcaatacctgttacgaaactgctgtttcctacagcgcagagaccaacaaggacaccttgccatcgctcgtcatgggtgccaacgttgccggtttcgtcaaggttgctgaggccatgaaggctcaaggtgactggtggtaa
>OGAPO_81402
atgtcgtccacttctgcatcttggactgcttttatcaagagtttggcatcctacaacggagacctgtcgtcgctgactgcgccgccttttatcctctcgccgacgtccttggtggagtattcccagtactggtccgaacatgttgatctgtttctggcccctaacttcatccaacaagaaatcaatgacgtggactctgttgagctcaagcacatggttgccgttctgcgctggttcatttccaccctgaaaagccagtactgttctcgagccgagacgcttggtggcgagaagaaacctctaaacccattcttaggcgaattgtttgttggtaagtggactgatgagtcaccttccaaaaccttcggagaaacactgctggtgagcgaacaggtcagccaccatccacctatcacggcctacgcaatccaaaataaaactaataagaccactctccagggctacaacggagttagagcttccatgtcggcaaccgcattgaacgtgagacaatacggccatgctttgctaagctatgagaatctcaatgagaaatacctgatcaccctaccacccctccatatcgaaggtatattgatggcagctcctttcgtcgaactagaacaaaagtcttacatccagtcatcgacaggatacgttgcggtcatcgaatactctggcaggggctatttttctggtaagagcaacagcttcaaagccagaatctacaagaacattagcgaggctgaggacaagacgaaggctctatacaccgtcagtggccagtggtcgggcgtctcgtccatatcaagaggtaacgctgttgcttccgatgcacaagtgttcttcgatgccaataactccaaacctcaacatctgacggtcaagcctatcgaagagcaaagcccgctggaaagcagaagagcctggcagaaagttgccgatgcgatcagggctaatgattacaatttgatccacgaagaaaagacaaagatcgaaaatgaacaacgcgagctgcgcaagaaagaagctgctgatgacactccttggaaacagaaattttttgaggaaattgactatacaactctgacagaagaagatgacgaaacgggatatatcaagcttgccaacatggcaaacttgtcgctgaaaaacgttccctccggtaccagaaagggctcgtctaaagacaatgaaaccgaagcagggtctcactggagattctgtaccgaaaggttagataccacagatatcgttttctaa
>OGAPO_6586
atggacgattcagacacttccacctctatcaactctctggcatcagatttgtcgcctggtaaagacaacagaaaatggaagatggccccacataagaccgtggacgaggtgatcgattttttccaaaaaccagtgcaaccattttcccacgaagagaaaaacgacacgcagccggagccggagccctccatttccctcaactttatccagctgttcaacgacgtgctcctacttgtcaccagactgatcgacgtgctcattccacagaacagcacgtaccggagtctgatctttctgtaa
>OGAPO_15504
atgtctaaatccatgttccagcctaaagattatctaaattacaaagctctctacaaaagagctttctatattgcataccttgcagaccagctgatcacgctaacggccacaaatcacctgccagttagaatatcctacgagtacgtgaatggcgatagattgtgtccaagcatcaggatagatagtgtcacgccagataaagttcacgacaacgatctagtatttgaggatacaaactttagaatcaggcttctggtcggattcgagtatgggttgttcgaaagcaaaaaacttcttcccgataggaactgtgtccgcattcaaaccgacgacgagctacctccaacgcctctgtacaactcttccatcctgtcttccacaacctacaaatattatctcaagtacctatacgccacaaagaagaccaccgactcctttagagatgcgacggtgctaggaaagctctggctgagacaacgtagctttggctcccattttaataaaggcggttttggacattttgagtttgctgtactgatggctgcgcttttggcgggcggtggtgagaacgggaacaaggtgttgctccacggttactctagttaccagctatttaaagggacgatcaagtacttggccacgcaggacctcgtcgacgacgggtatctttcattcagttccattgttggcgatagtggctcaatttacaaaaagggcggatttaacatcccaactctgttcgacaagaccaccaagatcaacattctgtggaaaatgacggcttcttcctaccaagcgttgaaaaagcaagcaagtgagacactggacctcttgaacgatgtcgtgcaggaccgctttaaacagacatttatctacaaaaacacacaaaagtacttacaatatgacatgtttgtgtcggttccattgaaagatttgaaccagcaagacaaatttggtcctatagagaaaatcactttcctgacatacgagaattttgtatgcagcaaagtccacagactggtctcccgtgcattggctgaaagagctactcatgttgttgttagactttccaatactgaggacaaatggggcattcaaaagaggcgtcctgacacccaggataaacaggtcgagatcggactgtatttgaacgcgaccgagtgtgaaaagaaaatcaccaaaggccctctccataatgatgaggaaaacgccattcggtttcgctccttttggggcgcaaaagctcaagtcagaaagtacaaagatggaaatatacagtacagttgtctgtggcctgccaatgagcttacggtggtgtctattctgaaatacgtatttgagcttcatatcagctccagtgcaaaactcgactttaatacagacaggttctggaagatgctgcctgtgccactgacctcgaatttgatgcagctaattccgtccaatttccagcagctgaaaaactcctactccgagttatgcaaagttctgaataaaatagacctcccgctgagtgtcaagtccattttgccagcttcgtccgctttgcgaaacacctccctaatactgcccgttccttatgccgtgtcgaacccagacttcttcaacgagtcgattctacaatttgagtcgtcgacaaaatggccagacgagctgttagctctcgagcaaacaaaaactgcattccttctaaagatcaacgattatctcaccaaaaatacaaaatacaagtcctacttggaagaagatcgcacttctgttccttacaacaccgaaatcaaagttctacgtgtgctctcgccagatggttacggattcagcttccgagttttaaccgagcgtgacgaagtactatatcttcgtgctatcgagaacgctcccgaaaagcaacgcaagaccgttgctgacatttatttggcatttaatcagagatacatgggctccgtcaagcatcaccgggccatcgcctctctaagcacgtacttcccattttattctgccacagtacgtctttttaagcgctggcttgacgcgcagcttcttctgtcccatttcaatgacgagcttgtcgagcttctggtgatgaaggtgtttgtggaccctgctccatactctgttcctgccagcgtcgaggctggcttccttcgcaccttacagttcttgagtcaatggaactggaaggaggaaccgcttgttcttgatcttgcaaaagatcttgagaaaagcggaaactacattgatctcgtctcagaacaattgactgtccagacttaccagacaattagcggaaacttcagcaaactgcgcaaggaggatccacaggctatcaggacacagctatttgtggcatctaaagaggacccttctggaaaattgtggtcgtttggtctttctctgcctattgcgacaagactgactgctctcagtaaggctgccgtggccgctgtcagcaagacgcttaaccagaaaactttgaacctaatattcactccggcgctgaaagattatgatattgtgctaaagatcagaacgcctgtcgagctggcctcaaagtctggtatcttgccagaaaacaaattcaaaaatctggtggccacgtcgttggtggcctccgatgacatttcttccgaacaggacccagttcctgcattctgtagcgagttgagggctcgcttcagtaacgtgatgctcatctcgtgcgggaagtacaccggactcagaaaagaaggccgttgcaacgttatcgctggcatactgaacccagtgataggaaattccaaaaagaagtttcgggttaacgttggctacgatgtcgagcctaccgatgatgagcagctcaaacttaataaacattctctgctcagtcaaattgcgctcctgggtggtgatttgattgaatctgtagacttaaataggtgggaataa
>OGAPO_75067
atgtcgaatatcattaacatagagcacgatcgggtcagtaataccacggcgaccgactttccggggtattctgcaaatggagagtatgcttgggatttggagaatttcaagaagaacttccagctcaatatctcctacctcacacagagaactgccaactttgatttggtggggattgacacatctattgccaatgctttccgccgtatcatgatcgctgaggtgccttctgttgcagcagagtatgtgtacatctttaataacacttcggtcatccaggacgaagttctcgcacatagaattggtctcgtgcctttgaaggtcgatccagacatgcttacctggatcgacccaaatgcagaggaggaagataagttcacggacgaaaatactattgtgttgtctctggatgtggcatgcacgaaaaatccgaatgccatccccggaaacaacgacccagagaatctatacagaaattccaacgtttatgccagagacctcaaattcgagccaaatggacgccaggtcacccagttcgctaactgtcccgttgttccttgtgatccagacatcttaattgcgaaactgcgtccaaaccaggagatctcgctcagagttcactgtgttctaggcattggagctgatcacgccaagttctctccagtcagcactgcatcctatagattgcttccaacgattgacatactagagccgataacgggcgacgacgcggtgaagttccagaaatgcttcccttccggcgttattggcattgactccaacggtgcagcatacgttgccgacgctagaaaagacaccgtttcaagggaagttttgagacacaaggagtttgaaggaaaggtaaagctgggtcggaaaagagaccatttcatattcaacgttgagtcaacaggcgccatgcctccagaagagattttctacaaatctatcagagttctcaagacaaaggccgagtacctgcgtaactgtcctattggaaatatgtaa
>OGAPO_15505
atgtcttccgaaaaactctctgactctcctcatgagaacggcctctttgcctccaccagtgaggacggcaccggtctggctgagccagttgatcaaaacgttctttcgcaatatagcgaggaagaggtgatgaatctcggacgcgcctacgcgagacaaaacgaccttgatgaggaactttttgcgcacgctgctgccattgccagaagcccttccaagttcaactccatggacttcctcactgaagaggaaaaaaaggctctgtacgacgagatccatcacccgtggaaattgccgaaaaccctctactggcttgtctccacggcctccatggccgcatgtgtgcagggaatggatgaaaccgtgattaacggtgccaacctttactatcctgggaaactcggcattggaagcggctccgaccacgacacttggctcgtgggtcttgtcaactgcgctccatacctctgctgtgccacaatgtctgtgtggtgcacagactaccttaacaacaaattttccagacgtggtgtgatcttcttgtgcagtatttggggtactctctgttgtatctggtctgctctgaccaacacgtggtggcatctgtttattgccagatttttcctaggcttcgctattggtcctaactcgaccactgttcccgtttactcctccgagtgtgctccagccaaaatcagaggctctctggtgatgaactggcaaatctggactgcgtttggaatcatgctgggagatgtctttggacttgccttctacaaggtgccagatcgcgggatctccgaaggtcttcaatggcgtctgatgctgggttctgcttgtctgccttcgatcataattcttgcgcaaattccattctgtcccgaatctccaagatggctcttgggtaaaggaagagaccgtgacgccttcgagtcgctcgtcaagatgagacacactcctctgcaagcggctagagacgccttctacagtcatcttttgcttcttgaggaaggagacatgaaagcatccttcttcacaaaaatcaaggaaatggtcactgtcagaagaaacagaaatggtgctgtcggtgcctgggtctgtatgttcatgcaacagttctgcggtatcaatgttattgcatactattcgtccacgatcttccgtgactctggattctctgtcagagactctcttattgcttcctggggatttggtatgctcaactgggtgtttgcactgccagccttcttttccattgacaagtttggccgtagaacactgttgctgtttgctttccctatgatggctgcctttttgctgctcgcaggatttgcgttttggatccccgaggaacacaaacaagccaaagtgggtgttatttccctgggtatctatttgttcacgattgtttactcctcgtcggaaggtccagttccgttcacgtattctgctgaatgcgcttcgctgagagtcagagatgtgacgatgtccttcgctactgccacctgctggtttttcaacttcattctgtctttgacatggccatcgatgctgaaggcattcaaggcgcagggagctttcggttggtacgccggctggaacattgctgggttctttatggttttgtggctgctgccagaaactaagggtctcacgctggaagagttggatgaggtgtttgacgttccagcagttgaacatgcagcctaccaaaccagaaacctcttcaacgggttccgcaagagagtgctgcgccaaagcgtggagcctctgccacctctttacacaaaacgacgtatggcggtgacctcagattgggaggcacgcaagaacgaagtcaagcacatcgagtaa
>OGAPO_15506
atgtcatcagggcctcaaattttacgaattaagcgaaaaaggacggaggatccgttgcaggcgcttctagtggagaaccgtggctcgaaacgatcgaagtcagcgaactacgtgttcaaactagccagaacagacgagacaaacaacgacgttgacgggtccaagattctagaacaagaggaatcgagcatgggcaggaaagtgttcagcattccgaaaaaggaagacgatatcgatccccagctgatggagatgttgcaagactatcttcgaaccagcgacgttaaggaggagcaccacaagcctccgaaaagacgaatgtcgaacgcctctgcagaagtggaaaggccgcaaagtttggtcccggaggatgacgactacgtctacgacgtttactatcgcgacaaggcagtgacagagcaatgggagaaggacaagatagggtacattcagtttgacgaagacgatatggagacgattgacgagcaggaggaggtcgcggaacagaccgatgatgaagattcgaacgatgagaacttttaccgaaacgactaccccgaggacgaggacggagggtacgaggacagtgagtttggaacaccgagcgatgaccaggacgacgagttcgacattctccacgaccggcgccggtttagtgtccaggatgtgcgggagaccgaaggcctgacagaggaggaggtggaggaactgtacaataggtttgacgagagcgtgctagaggactaa
>OGAPO_92410
atggccaataccgatgtcgaagacaggcgatcgagcttatcgctgaactctctggaagaaattagcgacccactccccgttttcgaaaataaggagcaggaccaaggagaaccagacgaccgtttacatctgaccaaggaactgactaaaacactgactttgcctccgctggccgatgatgatcccttttttgaccgtttctcaaagcgaacaaagacgctctttgtgggcatcgtcagtttcacatgctttttgtccccaatctctaatcttgcattcactcctgctattccagaagtcgccgaagccctgaatactacatcgcaaatgatcaacgtctcgaacgcagtctacaacgtcttcatgtcgatttcgccaatgatactttctccgctggcgtcgctttatggcaagaagccgattatgattctcagctcattgggctacactatcagctcgattctcacggctgagtcacaaaatttagctatgttttttgtcttcagagcgatgaatgcattttttggaacttgctgtttcagtgttggcggatctattatcggagacatcaaggttccaaaagagcgtggcagagccatgagttgggtcttgatgggagcgcaactgggtcctgcttttggcccggtgttaggtggcattattatcacgtacacgcactggagagttattttttacgtcatcaccggattaggagtgatcaatcttctcatgattgtcctcttcctcaaggagactagtagaatggtgatctccaaggaaatagccaagagaacagggaaaaggtttgttttcgtcaagtacaacccatttagagttcttttggctttccaatatgtcaacttgatcatcgcgggggtgatcagctcctctatcatgtacaacatgtttggccttttgacccctatcaggcacgtgatcaacccaagattcaatctcaacagccctgtgcttggatcgctgttttacttggcccctggatgcggacttcttctcggaggaccaatcgggggcagatttgcagatttcacagtcaagcgttggatgaagaaacgtggcgaaagaattcctgaagaccgtctcagaagtgcctcttactctcttggatttgtcatgcctgtctttatgatcatatacggctggtcgctgcagaaaaaggtaggaggcatggctttgccgattgtctccatgtttttttacgcggttggacagacaattgctttcccatccattaactcgtattgtgtggactgtcttccctcgctgaaaggtgacgccatcgcgtcgaactactttgcgagatacattgtgggaggatgtgtagcttctgctacctgtctgatccaaataaacaacatcggaatcggctggaccgctactatcagtgcctttgtctcttggattggatttttcgccaacgagcttatgatcagatacggtgcatcgctgcgtctaagagcactagccaaaatcgaggccaagaataaggaaagaaaaagccaggaaaattaa
>OGAPO_15514
atgtcgttgtttcttggttttgatctatcaactcaacaattgaaagtgatttcaatctattcggacttgaaacatcacaaaacatacagggtcgattttgacgaggaactttcgaaatacggcatccgaaaaggcgttctcaccaatgaaagtgccggcgagatttttgccccagttgagatgtgggtcgaggccttagagctgtgctttgagaagatgaaaaaagacaactttccgttcaaggatgtgcaagctatgagcggctcatgtcagcaacacggttccgtttattggtcgaaacgtgcaccagaactgctcggatcgctgtcggctgaaaaatccttaaaggagcagctctgtcctgaagcattcacattccaaacgtctccaaattggcaagatcattctaccggtccagaattgaaaattttcgaagatgcagtcgggggttgtcacagattagcccagatcacgggctccagggctcattaccgttttactggtactcaaatcagaaaacttgcaagcagggtcgacccaaaaacttactatgagacgtaccggatatcacttatttcaagcttcttgagctctttgctatgcggcaagctaacctacattgaagaaagcgatggatgcggcatgaatttgtatgatatctcgaaaggagaatacaatgaagagttgctggcggtggctgccggagttcatccgaagatagacaacagctctgagtcggaaaccaaaaaaggtgttgaggagttgaggcagaaattgggtcctctcgaacccgttggctacagaaacattggccacgtcagtaactactttgttgagaaatttggcttttctgcctcttgtaaggtttactcgtttaccggagacaaccttgcaactatccttgctctacctctcggaccaaacgacactctgatctctatgggaacctctaccacggctcttctagtcaccaatgcctacaaaccttctgagaattaccacatgttcaaacatcctactctggaaggtcattacatgggcatgctgtgctactgtaatggtgccttagctagagagaatgtgagggataaaatcaacgaaaaatataatcagcccaagaactcttgggagaagtttaactccatcttagacaattctgttccgctgaacgggaagtatgagctaggaatatattttcctttaggcgagattattccaaatgccaaaccctgcgagcgccggttcagatttgatccagaaaggaaagagttactggaagtggagtcctggtcgttggaagaggacgtcaacagtatcatcgagtctcaggctttgtcctgcagactcagaatgggaccattgcttgcttcaacctcatctcacaagttggaggataaacatggagttttgcccaagctagcaaaatatggccaaatccagtcagacggtactaaacactcgactgacgctctgctttgtcgccccagtaaagtattttacgttggcggttcctcaaaaaataaatcaattgtctccaagtattgcgacattttgggacccgaagacggaaactataagattgacttgagcgatgcatgcgctttgggcggctgcttcaaagcactatggtcttttgccaccgagtccggatccgtgaaggaagattacaacaaatggctctccgataatttccattgggatgacgttgagaagcttggaaatgccactcactgggacgactatgttgacggaattggcattctgagcttggcggagcaaaaattagagtcttaa
>OGAPO_23093
atgaacaatccttctgctgttcttacgaaaattggcgaaattgttatcgaggatagaccaattcctcaaatcaaagatcctcattatgttaagatcgccataaagtatactggactttgtggttccgacgttcactattaccaacacggccgcgttggctctttcatcgtggagaaaccaatggtgttgggacatgagtcatccggtgttattgtagaggttggttctgaagtgaaaactctgaaggtcggtgacagggttgcctgcgagccgggcattccctccagatactcttatgaatacaagagtggcaactacaacttgtgtccggagatggcttttgctgcaactcctccttacgatggaactctttgtagatactatcttctccctgaggatttttgtgtcaaactgcctgaaaacgtctcattggaggaaggtgcgctggttgagcccctttctgttgccactcacgctactaggctggccaaattgacgattggtgataacctggttgtctttggtgctgggccaattggattgctctgtgctgctgttggacgggcatttggtgctaacaaggtgtgcattgttgacatcgtcagtgagaaacttgactttgccgtttctaaaggttttgcaacccatgccatcaattccaaagataaaacttttgaggagattttggagttcatccaaaattcctgggacggcgaacgcccatcagtggccatggatgctaccggaaaccagtactgcattgcaaatgccataaggttgctcgagaaaaagggaagatacgtccaggttggtatgggaagacagaccatggacggattccctattgctgaggttgcagagagagaactgctgattactggggtcttcaggtacactgttgatgactacaagattgctgtcagcttaatcgcctcctcgaaagtgaacgtgaagcctttgatcacccatagattcaagttcgaggacgtcaaaaaagcttacgacttcagcaaggaaggaaagtccatcaaaattatgatttcaggccctgaataa
>OGAPO_92416
atgtcgttcaaattccccaaagtggatctttcgtcaatccagcagtctttgcaacaaacgactcaacatctcacctcaagtttgcaggacaatctagtcaacttggaaaaggaggtttccacgctcaactccaatatatcgccccttctcaagcggaccacgaggtctctgcaggagcgttttgggtccattgacgatatctcggagctgccgcaggaatacaaggatctggaaaaacgagttgataacttgaaagttttctacaaaaaggtgttgaccatcacccagcagtacgaaattgagagttatgactatcctccaaacctgaaagagtccatccatgattacacaaagttaatcaatgagaagtttaccggtctttcgcaggctacgaccacatcggaagcggaagctgtgctgctggcatcatcaaaggatcacaccccgaagacctttgcacaccaattggccaaagcttgtctaagtgcaaacgaagttttgtctaccagcgaagaggaatcgtcgtccctctgcaaggcgttgctcaagattagcgagttccaaaccagaatcggagaggaaagactggagcaagataagttggtgatcacggaggtcaatgacagaatccgcaacacactgaatggcgattttttgaacactgccaagctgagaaaacaagtggagacatcaaggctcaattttgacaccgtcagagccgaggtgaaggctgtgcagcgtggggacgagtctgtcgaaattccgcctgcgctgtccaagaaactggaaaatgccgaggacgagctggtcagtgccacagaatctgctgtggaatcgatgaaaacgctgatcaagccagttgaaggtttaaatctgttgaagttgctgatgaaaattcaactcaactaccacaagaacgtcgtttccgagctgtcgtcattggtcgacgagcttgactcgttacctttggaagacgactaa
>OGAPO_97555
atgagctccttctccgtgtttagatcgttggccccgcgtttaggggctcgctattcgtctcacgtagccgtcagacagaagacgttgacagacatcaaaaaactgtataacgctaaggagcctttggcggtgatcacagctcatgactacattactggtcggatagcagactcgagcgagaaattggatatcattttgattggagactctttggccatggtgtccaaaggatatgcatccacactggaaattccatttgacgattactactacgcatgcaagtctgttcttcgaggggtaaatcaaaagtttgtcatagctgaccttcccttcggatcgttcgaggctagtgtttcgcagtgcgttgagtcagccgtcaagctcatgaaattagggaaaattggctcgctgaaggtcgaaggtgggtttgagcatggcgagcagataaaacggctcatagagattggaatacctgtgacgggtcacataggattgaaacctcaacaatttaatgctgttggtggctacagggtgcaaggaagaaaagcgcaggatgccgcaaatattataaaagaggcagagtacctcagagacattggctgctctatgcttcttctggagtgtataccgcacaaggttgcgcagtatcttactgaaaagctggatattccaaccattggcatcggctccggcccaggaacctcggcgcaggttttggtgcaggcggatcttcttggcatgctggactctcctaccgccaagttcgtccagaaatacatggatttccattctgaggccgtcaacgcaatcgaacactacgtggaggacgtcaaatcaggcactttcccaaacgtagagactcactcgtatccaattaaggaggaagagttcgaggcaatggaaaaacttctgcaacaagaccactaa
>OGAPO_81427
atggtttttgctttgaggtggaagataggcctcggtgttttagccgcctattctggctataccacctacatatatgtgaggactcaactggaaatccgcagacgtcaggaggcaaaagcaaaacagctggaagccggacatgacgattgcgataactgccattatgacactttgctggtgaacgggcgctttgaaaatccgttcccggagtacaggccacagactctgtttgagtttttcgcaatgcgtgttctagatctgttcgagtttgggaggcgtggtggattgccgtcctcgaaagatgagttgcggtctagtttgccaatcgtgaaaccagatacagaactcttgaaagccactgcacacggcagaaccacgcagcacgaggatgagctcccgccactttccgatcggctcactttcacgtggtttgggcagtcttgttctctgctgcaggttggcaatgtgtcatttctcactgatccgttgttcgaaaatcatctcgtcaataaactgtttggccccaggagaattgcccccgctgcgatgtctctggacgagctgatggagacggtagtaataccagagtttgttcttgtgtcgcatgaccaccctgaccatttggaagaggaatcggtgaagaagattggcaacaagtcaatttggattgttcccgttggcgtgcgacattttctggccaaatacggggtgtccaacgtgatagaaatgaactggtgggaccgggttccgctggagacgaacacacctgataaatacgagattgtctgcgttcctgccatgcactggtcgggaagacagctgatagacactaataaaacgctctggtgctcgttcctgattctgcgaaataacaagtcgattgtgtttcactgtggcgatacaggctactcgccagacctgttccagctcattggacgaaaatatggtcctgtgaagctcggtgccttgcccattggccaatattgtccgcagtggcaccagcggcctcgacacatcactcccgtcgaggcaattcggattgccaacgacatgagcattgagaagatggtgggcgtgcattggggaacgttcattttgagctccgaacagtatttggagccaaaacagaaactggaagagttggctcagatacagggccgcaccaagagcgtgctggtgcctgagcacggacaaacaatggttttcgacacgtccagcattgacttactgaacgaaaaggacccgatagaggtgaacggtagcaagatatataaataa
>OGAPO_92425
atgactgaggatgacacatgcaaacgcggttcaaagccatcgacgggttcagagaagcttgaaaaacttatacaactgtctaactggtttctcgatgaggcttacaagaagggatcaacatcgctgcaagcagaagagaagttacaggagtacaacaattacgtgagggctagtctcggctgcctattcaatgcccttgaacagtacaggggtttacttacgctggcagacgaggttttcatccactataaaattacagaaatcttacttagagaaactacaagccttgatctcgcgtcagattactgcagtcgcggattgcaactcgccaaaagaagcgagtcattggagtatcaaattcgtttggagcttttaaactttgagatacaatatttgacagaccactcgaagggcaaaaggacaagcttttcttatttcatgagcttagcacagcattacgaatctctgaatagcattaccttgacaagcataatagagtatttgaagattcaatattttggcatgatttttgaggaagatcagatttaccgcaactatgagcgcattgttgaaagactggagaataatttgaatgagaacacatttggatttcttcagttgattcttgtgtgtcagcttcaattccatttatttcgtggaaactcgatagaatactcattacaaaaatacggcagactaaaagagtctttagaaagttacgctcattatacgaaattccagcctccgcagttcaaggctatcactcaaattttggaccttttaatatccattcaggatgatgacttcaaaagcacgaaaagcaaaatgagcaaaatcgatgctttaatcagagagctgaaggctttggaaccttgggctagaaacttccggttttctatccccgttgacgtcaatatagcacaccaaagttttacactaccgctacagatcaattggctgaccttgcgcgagttcagcatgttatcttatttttactgtggtgtctcgtacgtgataaaatcgtgggacggcaagaatcgtacggaaatgttgtttgcacaatgtcagaaatacattgtttatgaactcagcgagcatgtcatgatctccagcaatgagatggaagccaaagtacttcgattaaagtactttggcttattaattaatttttatcaggtgcttgccaaattccaatgtaaccagtggcactcttttaacagggacgaattcccacaattgtggaaattcatcgatgactacaatgcaggtcgattttcctcacaggagcttgtgatttaccacaaaattgtagataaggtgtactttttgcttgcgttgcagagccaaagaatgaacaacttggatgcagcaatgcactattacatcaaactcagagagctccattcctcatcctcaacagagctcaatgactacaattttttcagcgatactatcttggcttcctacaagcaaacagcgagcggagtgggaggttgtctacaggaagccaaagattatcataatcagctatactttcttgcaacaatcaatctagtgatactaacgatccacaacctaagacgactgaagttactcaacgtttcggagtttgacgaggattaccaggtcctgatggaccgttatgccaaatacttgaagttaaagaatatacttcacagcgaattggtacaaatgcaacctctgtacaagacaaatgtattagtgagctcaacactggacatctttgtgcgatacatactcgccgatgaggggcagccggtggaattcgagactgctcacctagagaagttttcacagatctctccgttgctactatctatggtttatttcgtgaaagcacagacgatcaaaagcaaccggtcgcaatcagaggttgagcagttgaacatgaaaattcagctgtataaccagagtttcaaagcgtcatgcaaacaaagtgggttcgggcccaatggggtcggctatattgcgctgaaagagatttctaacatcctcgagaaaaatcacagtcatttcgataagaagcaatcggatagcctccagctgaaactcaaggacgtgaagcaaggctttgaaacccgcaagcgtaaattagacccagaaagtctccctccaagctcgaaggaagaaagtgtatttagctcacaaatttaa
>OGAPO_15530
atgagtacagattcaatcagtgtttccgcagacattgacaaccatgaggctgaagtctatgaagggtttgccgatgctgcagagaaccaggttcgtgaattggccagagaattgacccatcagagccgcgcctctctctcagagttcaggagcggcggtggcgatgatctcattagaaccctgacttccatgtcacaggttcctggtgtcgagccaaccacggcagatgaccctagattggaccctttttcagactcgttcgactccaagttctgggtcaagaacgcgcgcaaactgatgcagtcggaccctgaccactacaagccgacatcacttggaattgcatacaaggatctgcgtgtgcaaggtattgcttccgatgccgacttccagcctactgttctcaatctcgggctgaaaatggctagagacttctattatgattacttcaaaagaaacgacgaatccagatattttgatatcctcaagcctatggacgccctcatgaaacccgggaccgtgacggtggttttgggaagacctggtgccggatgctcgacgttgctcaagaccatctcctcacacacatacggtttgaaagtcgacaaggagtctgtgatatcttacgatggcctttcagtccgggatatcaagaaacactatagaggagaggttgtgtactctgccgagacagatgtgcacttccctcagctgactgtcggccaaacactgcaatttgctgccacgatgaggacaccggataatagaacaccaggcgtcaccagagaacagtatgcgaaacacatggcccaggtgtacatggccacgtacggattgagccacacgtacaataccaaggtcggaaacgagttcattagaggtgtttccggtggagaaagaaagagagtctcgatcgccgaggtttctttgtgcggagcgaacttgcagtgctgggacaatgccacaagaggtctggattccgccactgcgttggaatttatccgtgccttgaagacttctgcgatgctgctggataccacctccctgattgctatttaccagtgttcacaaagcgcatacgatctttttgactacgtcgttcttctatacgaaggctaccagatttattacggcccaggaaccgaggctaaggcatacttcgaaagaatgggatacgagtgtcctcctagacagacgactgccgattatcttacgtcgatcacctctccagcagaaagagttgccaaaaaaggctgggaaaacaaagtgccaaagacgcctaaggagttcaacgactactggaaagcgtctccggagtacaaacagctgcgcgaggagattgattcgtatattcagaacgcagaggccaagaacctcaaacaagaatacagggacgcacacgtggccaggcagtccaaggcagcaagaccatcgtcgccttacaccctttcctacggcaagcaggtgagagctataatgacgagaaacgtctggagaactaagggagacccttcgattacgttgttctcgatctttggaaactccatcatgggtttgattctgtcgtcccttttctataatctcagcaaaactaccggctccttctacaccagaactgctgccatgttctttgccgtgctgttcaacggtttttcgtcgatgctggagattatggctctgttcgaatccagagaaattgtcgaaaagcacaagaagtttgcactataccatccttccgcagacgcttttgcgtctgtcatcactgagttgcctaccaagctgatcactgccgtggcattcaatcttgtgttctatttcatgatcaactttaagagagaaccaggtgcgttcttcttctacttcctgatcaacttcatggcaactttagtcatgtcgggtattttccggtcgatcggttcgttctacagaactctggcagagagtatgacgccctctgcactgttgctgctcgcccttgtcatctacaccggttttgttttgccaactccctcgatgcatggctggtccagatggatcaactacctcgatccggtggcctactgtttcgaggcgctcattgccaacgagttccatggcgtgacgtacaaatgttcgcagttcattcctgcatatccgaatgctaacggggccaaccgcgtctgttctgctgtcagttctattgccggtgaggactacgttgatggcgaccgttacatctacgagtctttccgctacaaatgggaccacagatggagaaactttggtattgtcgtcgggttcaccatcttcttcaccgctttgtacctcactctggtggaaaattccaagggagccttgcaaaagggtgagattattgttttccagagatcgacgctgaacaagctcaagaaggagcacgtttcttcatctgcacgtgacattgaggccacgccagagaacgaaaaaccggctggtatacaagatgacgttggatcttccggcggagtggccaagctcattgctggaaaagatattttccattggagagacgtttgctacgaggtcaagatcaagagcgagaccagaagaattctggaccatgtcgatggctgggtgaagcccggcactctgactgcgctgatgggtgcttccggagcaggtaagacgacgttgttggatgttctcgccaaccgtgtcaccatgggtgtcgtgtcgggctccatgtttgtcaacggaagactcagagatgaatcgttccaaagaaacacaggttatgtccagcaacaagatctacatttgagaacgtctaccgttcgtgaggctctgaggttctcggcttatttgagacaaggcaaggacatttccaaagccgagaaagacgagtatgttgagaacgtgatcaacattttggaaatgaacaaatatgccgatgccattgttggtgttgctggtgagggtttaaacgtggagcagcggaagagattgaccattggtgtcgaacttgctgccaagccacagctgctgctgttccttgatgagcctacctctggtctcgactcccagactgcttggtcgatctgtcagctgatgagaaaactcgccgacaacgggcaggccgtcctttgcacgatccatcagccttcagctattttgctcaaggagttcgacagattgcttttccttgccaaaggaggtaagaccgtgtattttggtgacctgggggagaactgtcagacactgatcgactactttgaaaaatacggtgctccaaagtgtccaccagatgctaaccctgctgagtggatgttggaagttattggtgcggctcctggttctcacgctctgcaagactaccacgaagtgtggctcaagtccagcgagagacacgccgttagagaagagctgaaaaccatggaacgtgagctggccaagctgcctctgtcgacgcttccaaatgctcaggacgaattcgccagcagcttatggctgcagtacttcctggtcactaagagagtgtttgagcaatactggagaactccgtcgtacatttggaacaaggttttactaactgtcattgcgtcgttgttcaatggtttctcctttttcaatgccggaacttctattcagggcctgcagaaccagatgctttctattttcatgctttccatcattttgctgaccatggttgaccagatgcttcctcaatttgtggcccaaagatctctgtacgaggtgagagaacggccatctaaaacgttcagctgggtcgcttttgtgctcgcccaggtcactgcggagatcccatacaattggatttgtggtacccttgcctacttctgctggtactacccagtcggtctgcagaaaaacgccgctgccgtgaatgctactgctgagagaggtgctctcagttggctcaacatggttgcattcttctgcttttctagtaccctgggacaagctgctggtgcagctatcgaggtctctgataacgctgccaacttggtgtctctgctgttcaccatgtcgttgaacttctgtggtgctctgatcgtccctacaggattctgggtgttcatgtacagagtctcgccaatcacttattggcttgggtctatcctcagcactggtgttggtggtgtcaatgtgaagtgtgcagagaaagagtacgtgcacttccctcctccttctggtatgacttgtggtgattacatgagccagtacgtgagccaggcgggaggatatattttggatgagtctgcaacagacgactgtgcgttctgccccatgaaagaaaccaacacattcttgaaagccatgggcatagacttcgacaacagatggagagactggggtatcttcatctgctacattgcgattaacatctttttcaccgtcttcctttactggctctttagagttccaaaaaagagcaacagagtcaaggacgagtcggcactcaagagcaaaggcgaacagcaaagtgcaaaaagtgaggagggttctttggtcaaggagtaa
>OGAPO_85337
atgtcgttctcaactcttcctgtgcccactttcgaccgccctttcggcgtttacctgttcgaccacttcgatgatttggtctcaaagctcactggcggccgttttgttcctagcaaatttgattttgtcgcaggagagacttttttctctacgccggtgcctgtccttggtgccatcgttctctattacgttgtcatctttggtggtcaacatattctgaaaaccaacaacttcagaccgctggttctcaacggattgtttcaactccataatttgcttctcactattttgtccttgacgctcgtgactttgatggccgagcaactgattccaatgattcacaaacacggactatattatgccatctgcgatcccggtgcatggactcagcagatggtcgttctgtactacctcaactacctcaccaagtttacagaatttattgacactcttttcctagtggtgaagcagaaacgcttgacgtttttgcacacctaccaccacggtgctacggcacttctgtgctacacacagctgatcggcctgacctcgatctcgtgggtcccaatcacacttaacctctttgtccatgtggtcatgtactggtactatttcctcgctgcccgcggtattcgcgtctggtggaaagaatgggtgacgcgtttccaaatcattcagtttattttggatttgtccttcatctactttgctacctaccagaagcttgtccataattttgccccatcgctgcctcattgtggtgactgtgcgggcacgcctttagccaccatcagtggctgtgtcatcatctcatcctacctcgttctgttcatcgcattctatattgaggtgtacaaaaagagctcgaagaaagccaaagtcgtccgcagagttagaggtggtgttgctgccaaggtcaacgagtacgtttatcttgacaagcaaacattgcagtccaactacgactccaacaccggatcgcctttgcctgttccaagacaacgcaatctcagatctacaaagaagaagatttaa
>OGAPO_75101
atgcctgtggctgaaacaacacgcagagttctaaaaagcggcctctttgactttaaagtggtatcgctctgttgctcctggtacttcatctccagtcttacttcgcagttgaccaagcacatcctcaacgacttcgatttccccgtatttgtgggcgagtttcagttcctgtgcagtctcatactcggtcacatcactatctttcttctcgggagattcccgcaattgaaatccactatttcgggaagttcaaggcccgggacaggttttgtttttaatcgacgattactgagggttttcttccccatgggcactttccaatttgttggaaaattgctgagccttgccgcaacatcgttatgtcccgtggccaccgtctcgtctattagagccctaagtcctctgctgacggttatgggataccgcacatactacaaagtccgcttcccatcttacacctatctatctctcattccgttggttctaggcgttgttatcatcgtcgtgtcgcagtctggagataaagactccacaagggacgccatatcggacccgcaactcagcagccaagaggatggagaaaaaaccatgctgcgagtaatgcttctagagaagtccgattatctcaaaggtatagcatttgcgtttgcgtcaactgtcatttttgctggtcaatcgatatacgccaaaaacgtggtcactccgtcatcatactctgcggctcgagatcccgggtcgcttgcgatcagcagggagtcgtcggtgaattccgatgttgagaagtacccttcttcttcagaacatattaagcccgaacggactggagactacgagatcgcttttgataagcccgataaacttacaacgcttatttattgtgccacgtatgggatgctatactcgatacctgcattcatcacatacgaaagctgcgagctacttttcggtgtgcgaaaagtttctgaatccacatccgcccctaactatggtttcataccctggaccatgctggtgctgaacgggattagtcatttcagtcaatcattgctggcattccatattcttgcactgctgcccactgttacgtactcgatcgcagccatgatgaaaagaatagtcatcatcagcgtgagcatgattattactggcaaaagactctccttgctggagatcactggtctggttcacgttgctgttggcctctattgctacgatcgatggggctcaaagcggtaa
>OGAPO_15533
atgcgttctcattatcaatatttggtcattggaggaggttcaggaggtgttgcgtcggccagaagagctgccaaatatggagcgtccaccctgcttattgaagccaagcaaatgggaggtacctgtgtcaacgttgggtgtgttccaaagaaagtcatgtggtacgcctccgacatggctgcgaagatcagacttgccaaggactacggatttgagagcgttgatccatcgtttgcggacagcttcaattgggcaagtttcaaggccaaaagagacgcctacatcaagagactcaacggaatttacgagcgcaacttgaccaaggaaggtgtggactacttgtttggttttgcgagattcaccgatgacggcaaggtcgaagtactccacaacgaagacaagtcacaggtgtcgactttcactgccgatcacatcctgattgctaccggaggcactcctgtctttccaaaccatatcccaggttatgaactcggcatttcttcggatggatttttcgagctggaagcccaaccaaagagagtggctgtcgtgggtgccggatacatcggtgtggagcttgctggagttttcaatggtttgggctcagaaactcacttgatcattagaggagacactgtcttgcgtaaatttgacacaatcatccagaatacgattactgaccattacgtcaaggagggaatcaatgtccacaagcagtcgcaggtgaccaaaattgaaagactagaagacggttccaagaaggtgaccctgaatgatgagtcaagcatcgttgttgacgagctgatctggaccattggcagaaagtcgcttatcgatttggatgtgcacaagattggcctcgagctcaatgccaaggaccaggtcattgtcaacgagtaccaggaaaccaacgttaagaacgtgtactcactgggagacgttgttggcaaagttgagctgactcccgtggccatcgctactggccgcaagctctcgaacagattgtttggaccagaggtgttcagaactcagaagcaggactttgacaatgtgccttctgtcattttctcccatcctgaagctggctcgattggtcttagcgagaaggatgccatagagaagtacggagaagacgacatcaaagtctaccagtccaagttcacatcgatgttctacgccatgtctgagcacaaatctccaaccgcttacaaacttgtctgtgtgaagagccagaacgagaaggttgttgggttgcatattgttggagacgcatcgtccgagattctccaagggtttggggtggccatcaagatgggagcaaccaaggccaacttcgacgactgcgtggctattcacccaacgtccgcagaggaacttgttaccatggtttaa
>OGAPO_92438
atgacggtgagcgaaccagagcagaatttggaacttctgaggcggcgagtgctagcaaatttatccaacagaacaagctctgggcttgccaaggttcgtctccacaatgtggaaatggagcaggtgcagatatacaagatgttggagaataccatcaaattcaacgagggtaagtcctgtctggtgataggccctcgcgggagtgggaagacgaccatggtgaacaatgcgctactggatctccaggagaggttcccgaatatgttttatgtgattagaatcagtggattctatcaaagcgacgacaagagcgcgattaaggagattgctaggcagcttgattggcatttgctcaggcattctggcaactggaacgtctcgttcgaacggttttctgccaacgaaaccatgaacagtgtcatgagcgttctggacggcagccagctgatggaggggaaagatcagaatggggacaacgacgagatgcagatgcctattatctttgtgatcgacgagcttgacaggtacacaaatgacgctaaacagacattattgtacaatctgtttgatgtggctcagtcttcgtctaactctcacgctgtggccgtcattgggctgaccaccgtcacgggtgtccgagagcagttggaaaaaagagtaaagagtagatttagtcagagagtcattcagctgacgaagcccaggcagcttgcggagttctgtgacaacgtctactgtatgatctctgtcgaccctgacgactttgacccgttgatgtttgatttggcgcagaaatacaatgcacacatgaaaatgttacttggcggacccagcgagctccgcaagctagttgtgcacaacttctacacagtgaaagaccttaacattctcaagagccagctaacgccttacattgcgaaaatggacatgactacattttccggggggccgatcattaatgtgaacaccaacaaccgcagctttcaaattttgcagagcctcagtgagctggaattgaagctcgttatctgtgcgggccgtcagctgctcaaaaactccatggaccaggtcaatttcaacatagcatacgaggagtttgagaaaatctcgagctcccaaacgaatacgctaaattcgcagcttcaaacaatgggacgcgtgaaactcgattcggcacaccattcacgggacctgatgctcgcgtgctgggagcgcctcatttattacggactactggtggagccaattaggcagatcaatggaatcaactcgagtttctacaccggaggagaatcaaataaaatgtttcatctggacgtgacggtggaggacgttgcgcggctttttcgccataaagattgggtcaccaagtggtgcagaatataa
>OGAPO_92440
atgaccaccgaaattcctagctctgtgttgcatctactacaaaatgccaacttcatccacttgggaacctgtctcaataacgtgcctcacgtgagtttgatgaactacacgctaatcagccccgaacaaaagtaccacgacaagacaggcaagaaccactatttgctcatatccacgcctaaggatactcagaagtaccataacttatcccaaaacccacaatgctccattttggtccatgattggacgacttctaccaaggcaagcggagtttctcgacatgggcagttgctcagattgctggaggacctaaaccagtcggaattatgcgagctgagttgcaatttgacaggatatgtcgaacaagtttttgacgaggatgaggactcggatgaaacaaagtattacagagatctacacatcaagagcaacccagatgccaagccgtttttggaaaacaaaggcgcagctctgctgctaatcaaaatcgagttgtcgaaggtggtggactctaacttcaacatatccaaatattaa
>OGAPO_85369
atgtcggacggcgagctgggcctggatggagggttgtttgaggagcctgagaatttcaggcccccaaagcccgaagcacactatcagaaatatactaggacccataagcaggtgcttgccgaaatagacgagatcaagctccgacttgttggaaaatcaccgctttggggccatttgttgtggaatgcggggatttacacagcaaattatcttgagaagcatgcacaggagcttatcacaggcaaaactgttgtggagtttggttctgcagctgctcttccttctttgttgtgttctatcaacggtgctagaaaagtggtagctacagactatccagatcctgatctgctagagaatatacaaatcaatgtggacagtctcgtagacaaggagctgaccagtaggatcatcgtgcaagggttcatttgggggaacgatacggaagaaatcaaagctacacttgagagcacagctgacttaatcattatgagtgatctagttttcaaccattcagaacatcacaagctgctcaaatctgcaaaagatctaatcaccccactacgagatatctcgcagcccagaagtggcgggaagtgtcttgttgtttggtccccacacagacccaagccgcagatggtggaaaatgacttcaaatttttcactgacgctaaggagctgtttgacttcgacgtcgagttcgttgagatggtacactgggaccaccctatgttccctgaggatccccccgagacagaggagatccgtaagcgagtgtactgttacatattgcatccaacctggtaa
>OGAPO_92449
atggagaacttcgaggtgcgagcaaagtcgttcactatcaagtgggtcaatgctccggacaattctaccgtgaaatgggaactaaagccgttgaaacgatctgttaactttggtatttacgaatacagcaaagcagaccttcaggccccttcgacggctccaaactcttcgtcaacaacattatccgaaaacttgagtcttgatgaagtcaatgaagttccacacaagatgtttggggtattgcaactgaatttacgtgattcattcgagtcccttgcatctcaaagcccggcaactccttcggctcccaatgaaccgtccacaggatcacttccaagacacaatacgacgatgtccacaagctcggagaagagaaaacgctcagaaagcgtttcgtcttcccacgattctcgcactcttttggaagaaaagatagataaacacctggtgaaaaaagaatggattggaagatgtcaaggagacgagctcgttacgggaacatttgaagtagcctccgggtccctttttgcattcattttcgacaatacttttagcaggcacaaagcgaagacaatcatgtttaatcagtacattgaaacgaacggacaagtgtatcaggcagctgaaattccacaaccatcgtcctcctaccagctgaaccccatagccgaacaaaaaagcgtggacgaggcggaggtctcgaaaccgcacgaggccgccagtgcgcctgttggaaacgccaacggcggaattatcaatagaagggcgtcggttgtctctgcgccactacagaatcatgtgaaattcagcgtccccgagaacaaagttgcctccaaatcaaagaatgtgtcactcctgagggtgaaaggtggccagtatctccagggatttttgctcaagaagaaacgcagacggggaggagcgaaaagttttgccagaagatactttgttcttaatttcaaatacggagtgctggactattacttcaacgatgtcacaaaccacgttcgtggtaacatgttcatcagaaacgttgtcatctcagccgatccaaagcagttgatgatgtttctggattccggcattgagcagtggatcttgaaagcaatgaaccaagaggattttaagatctgggttcaggccttcaatttcatcaaaaggcaaaacaaactcacacagcgaatggacattcaagaaaacgatgcatttctatcggcttcctctcccggggaggggaaagaggaccaggaaggagctacttttgaggatgaaatcagggtagggagaacgctatcagtaataaatccccagtacaagttggttgagcaaaagatctctcagatcaaggagatggcggaaaatcttcaagctcaggcaaagcagccaaagagagcaagcatggatagaagaggctcttttttccgcaagaagaataaaagggagcagagtgacgatcagaatgaccacgaaagcataaacggatcagcctcagcctcgctgtctggcggatctttatatgatagcttggtttccgaaatcagagaattgcaggtgcaatatatgttgctggtcaacactgaaactaataggggattcagcaggcctccccaatctccatctagaagaactcttacaaggaccaatacagctaccacctctgtattttcccaagagttttttgatgcccaagaatacattgatgaaatgaaccgtggagtctatttggtccaatctagtgacgaggaagatagcggacaagataataaatacgacgatgccagcatgtcaaatatttttgacaagccgcctttcgtgctctcaatggataatgatctttcgaactcgacgtcctcatcggatgaagatgacagcgatcaaaaagaacttgcgattgcagccggaagacaattttctgctcgagagaacttgtatcctttggaagctggcaaacacatacaatacaggaaggacataaaggagagcccgtgcgaccctccgtctttgatcgggtttttgaggaaaaacattggaaaggacttgtcgtccatatcgatgccggtttcagccaacgagccactttcatttctacagaaatactcggaaagctttgagtacacgcacctgttgacagatgcaatgaaagcacccgtcgagaatggacagagggtgctattgattgcagcctttgctgtgagctatctctcttcgttgagggtaaaaatcagaagcattagaaagccattcaatccgctgcttggtgaaacttttgatcttgtgagaaatgacttgggaatcaggttcattgccgagaaagtcgttcacagaccattcgtgattgccgcacatgtggattcaaaaaactggaccgtcgaccatgttttgtcgcctcaacagaaatacggaggcaagtctgccgaggtttccatagttggtgagctgaccttgagattaagcaacggcgaagtttacaagtggagtcagccaacaacgctcctgaaaaacctcattgctggtgagaaatattcggagccctgcgcttccgtcactgtcagttgcagcaacggctataaggcaattgtgaatttcaaggcatctggaatgttttccggacgttctgaggagctgactatcaaagcatacgatgaagcaggtaacaagctaccaaaagaagtgattggtacgtggacagacagtcttagatacacagatactgacgaatgcatatggaaagttgggaacctggtgccagattgccaaaagaagtatggattcaccgagtttgcagccagtctcaatcagatcacagaaatagacgaaggctgtgcgccgaccgactcaagattgcgcccagaccagcgcaaatacgagaacggtgccgttgacgaggcagaggagataaagcaaaaattggaagaagaacagaggaagagaagaaaaaacccggacgggacagacgctgtgcatgtaccagcatttttccaaaaagctggtgatggcgactacgactggagcttcattgaaggggagcacagctactggaaccgccgcaagagaaatgattgggatgacctcgtgaagctgtggtaa
>OGAPO_97605
atggctgctgaaaacgttactctcggccctcaagctagaggctccagcgaagtgtttggtgttgcacacatctatgcttctaccaacgatacctttgttcacgttaccgatctttcaggaagagaaaccatcgccagagctactggtggtatgaaagtcaaagccgacagagacgagtcctccccatacgctgccatgttggctgctcaagacgttgctgtgaaatgcagagaagtcggaattaccgctgtccacgtcaaaatgagagccaccggtggtaccagaagcaaaaccccaggtccaggtggacaatctgctctcagagctctggccagatctggactgaagattggcagaattgaagatgtgactcctattccatccgactccaccagaaagaagggtggtagaagaggtagaagattgtaa
>OGAPO_46489
atgacttctttggataaatccaagcatgtcgcttacatcaagtctttggatgaccaaaaacagtttcttgagtactggctcagcgagcatctccgtatgaatgggatatactggggggcttgtgctctgttccttatgagagcggagcatgaatttgacaagaaaactctggtggagtttattctcaactgctatgattctacctatggaggtttcggggcattccctaagcacgattcgcatattctttctaccttgtctgcattacaacttctcaaaatgtacgatgccttggacgttattaacgacaagaagccgcaaatacttcagtttatcaaaggcctccaattgccagatggatcgttccagggggacaggtttggcgaagttgacacccgattcgtttacaccgccatccaatcgctcagcattctcgaaagtctgagtcccgatatcgtggatccagcagtggatttcatactcaaatgtcagaatttcgatggaggatttggcatggtgccaggctcagagtcgcattctgcgcagatcttcacatgtttggggactttggcaattactggacatgtagacaaaatcaaagaccgggaagcccttgaatggtggctcagtgaacgacaagtggaaaacggcggcctaaacggacgtcctgagaaattgcccgatgtgtgctacagctggtgggtgatgtcctctctcagtatattgggtagactggactacattaacggagacaaactgagagaattcattttacagtgccaggatctcgaagaaggggggatcagcgatcggcctgggaaccaggttgatgtataccacactctcttcggcattgcaggcttgtctctgcttggatacgaagatctggttcccgtggaccctgtctactgcatgccttatcatgtaaccagttcaattaagaaatatccatatgattaa
>OGAPO_15544
atggagtctcctgcatttttgccaatttccctgaagccatccaaccttcggcctttggcatatcgcgtgctttcgaagaaacatggtctcaatattcagtcaagtgcgctggagaagctgagcgagtacgtggggaagagattcggccaggaatggcgtggggctaaaacgatcgcgttcctggaggaagtcgccaggctctggaaagagcaaaacaaaggtttgtttctggatggggacaacattgacgttgtgatcaaggagatttcattgaagcaagagaagcaggaaaaagctagccgccagagctcggctgtcgagcccaaaaccaatttggcaggtctcgtgactaacgagctacgagaaagtcagtcatttgaggtacaccaggaccctctggaacctgccgcccttgagcaggtgcagtggaaggattttttcaaggctgtggacatcaagaactacagacgatacagctataatcatgtgcgcaaacagttcgatgttttgtctgccgacgccgatggtgacaaactgattttgccgtcaacacaagatgccgttaacttgtttattcagcgattccatcttctcaaggatagactcctcagaaatgagaatttccagccaaccaccttcagtgctgtcaattcatttacaagcaacgggcccaaagaagttgaaaaccagcaggttacatctatcaagaatttgttgggtcggcacggacaacgattctttctttttggattgctgacccggagcgcgctgggtttgtggcaacttcaggacgacactgattcgatagaacttgaacttggtcagacgctgtttcctcagaactgctacttcactgaggggaacttcatcatctgtgaaggtatttactccaacagcggcaagttttatgtcagcacaatgattcatcctccagcggagaaaagagagacgtctctggaagttcttggcaagatggacttcaattctgtatacagcaacagcggacgcatcgaccctgtattgcgctcaaaactattgcatttggagaaggatctggcagaccacaagtttatctttctagggggtgatctatacctatctgatgcaaaagttatggagggcttgaaaaagctactagccaaactcaacgaggagcttgaaacggggtcttcaacacccgttgccctaatattcaatggatcctttacctcgcggcctttcacatcgactcaagtctcctacaacagtcaggtcacctcgtcaggtgagtacaagtcttatttcgattcgttggcatccatccttgaaccattttctgaactgtgcgcaacctgtaaatttgtgtttgttccaggcgacaatgatccctggtcatcagtcgtcaccaaaggttccaattccgtgtggcccaaattcaaacttccaaagattttcgggaaccggttgaccagactagtgaaagatatagaatggtgctccaatccatcaaaactaacctatttgacacacgaggttctactagtccgcgacgacctggcaggacggtttcgtcgaaatgatataagccacatctccaagatcaaggaaaacatcgaagcagacgaaggggagctggagatcgataagctttcaaaatccaagattgcaccagacgtgcttgaggccagaaaggttgtcaagacattactggaccaaggatatctctcaccttttatccaatctatcagaccgcttgttgccaattacgctaatatgctaaacctgataccccttcctacgcttctaatgctcgctgacacgacatgtccgcgttttgacctcatctacgaaaattgtcatgtcctcaacccaggaaagttcttcgacaacaacaagttcaactacatggaatattctccctcatccagaaaagccaaactcagagagttgtattaa
>OGAPO_6666
atggtcaccttctcgaggacaccaacttcggagcgcgtccgtttttcgcgagacacgaagctctcagactatgagaagcgaagacgctctaatgcagcaagtgagttcttggagaacagcaacggctcaaacttgaagtcagaccgctacagatctcccatcggatcaagcatcaaaacgcgctacgaatcgcccagatctattttgcgcccatccgctcacgaaaaaaaatcatacgaactcctcggagagtcgcctattcgcagtatacctgactttaaacgctttgagactgatgatatcctaagttccatcaagaaaaaacgctatccgctaacagaccggcgctcgcgtgtgacaaagccgagctccaatcgaggtcatgacggtcttttgggatctctgacctcaataggctccaaacttttgcaatcggtgctgtacaacgaaaataaagacgttgtgtcagaacaagaaagtaaacaggagataaaacccactgaaaggattaagatagaccctgttgagcctgttcgggcttcttccagcagtatggaacggacattgaacgagaagtttagctctctcgagagccttattcgcgagctaaagactgaaagcagggagacggtgatggataagcttactgatcttaaaggtgaaattttgaatcttcgggcatctcaggaactgataaatacaaagtttgaagaaagatatgaagagcttagaattgaaaatgagctcaacaagcgcaagtttgagaagttatttactgacttagaagccaaacgggatgagctggacaaggaaaagaccgaatacatcaaactcctccaaaaagagactcgcaagcgatatgctgactctctcggctcagatgacgacgaatatccaaagaagagacgctatgtaagagaaaatgcacaggacacgattgacaagatgagaaaacggaataagcaaatgaatcagaatatctcagaaagcatctctacgacgaagaagattggtagcatgatataa
>OGAPO_15545
atggtgagggtacgaacattccacacaccaatgcgcattttgagcactccgaagctgcaactgcgtaccaagttcacactcagaaggaaaaatgcacagaatgaggatctgccagcagatttgaagactcccgcaagaacaagattcgccccttcacctaccggtttcttgcatttaggatcccttagaacagcgttgtataactacttacttgcaagggctacaggtggtcagtttttgctgcgattggaagacactgaccaaaagaggctagttcctggtgccgaagataacatttacgacacactgaactggctaggaattaaagttgacgaaggccctacggtgggtggtccttatggcccttatagacagagcgacagatctgaaatatatacgcgttatattgacgagctgctggacaaagggcttgcatacagatgtttctgctctaaatctaggctagatgggcttcgggactctgcaaggctgctcagaccacctactactgtatcatatgacaggcattgtttgcgagtatatactagagaggaatctgacgctaaggctgctcgaggggaggagttcactgtcagatttaaatcacccgacaaatatcccgaattcgacgatttactccatggatacatcaactggcaaccgcaggtaaatccattcgacagaaggtatgaagatccagtgctgctgaaaagtgacggtcttcccacttatcattttgccaatgttgttgacgaccatttgatggaaatcactcatgttatcagaggagaggagtggcttgcttccacccctaaacatattgctctatatgatgctttcgagtggaagaagccgaagtttgtgcatatacctctactaacgactattgataacagaaaactatccaaacgtaccggtgatattgacatcatgtcgttgaagaaccagggttatcttcccgaagctctaattaatttcgcagttctttttggatgggctccaaaaagggtacaaggagaaaagttacatgaaatctacgatatggactttctagagaaccatttcaaccttgaaggtttgacagttggcaatgccaaggtggattttcagaaactcaattacttcaacaaacattacttacaacgcagactcgaagatcctgactacctcgataagttttcggcagatatttatggcaagctgaatcagaaccgtagaattactcaagattatgtgaaaaaggtgcttctgaaaaccggtagctcgctgaccacactcaactctgtcttcagcgagagttttcggttttattttgaacgtcctacttacactaaagaaggactcgagaacgtcctagagcctgaaaaagttgggattgtggaactgcttgccgaacagtcagattatacggaccttgaagctataatacctaagattttggcagtctatccttttatcaagaaaaaggacatttatcaaactattcgttatgcgattagcgcgggacagccaggaacgaaacttccggacatgatcgagctcttgggaaatgaggaagtggttgcacgactaaactcactaaaagaaattttgtaa
>OGAPO_75138
atgccgccacatgatacgggtctagatccaatatgtctcatatttcgtgtcacgttgcgcttctttaagtgcttgggctcgttccatgttttcaaagaccaagcgtattttgagtctattcgcacattcgacaaaatccaacacctctcatcgttacaattgccaggggactacgttatgggaaaattgggaatacacaaatttagacggcgcccggcacgtcctggacagttgaccgttgtgtcccttaaattgccttttatgccccaaatacgcctgaccgaacctccaagatctccagaaattgatagttttgaggatgctgaaatacttagtgccaaacctgtaaaggtgagtggacctatgaattttggcactgtgtataccgaagcagattacgagcttgtactgtccactttcaatgacatcgttagacatttcaaaattccaaaccaatacctaatggagcccgctacggattacattgactacttacgctgcacaatcaaagaagcacacaaagcggaaaataaactcttcaaattcagtagactcaaaaggacgttgtccctcaaatcgctaggcaaagattattccaaaatacagatgtcaagaaacatgaattttttggcgtctgtgttcatcatctcatgtgaaaagggtcatctaatcgagaaactgactcaagagctggagaagtctggtataaagccaccaaaggataaaatacaacaacatttcgatgtttttaaagatcgactcatgtgtctcaacaataatccagggatcttctttgaagtgtccacgccgctaacgaactttgctaggcactgtttagaaattcggaatctcatctttacaaattctcctgctagcaggtcgagtctggttgaattctggacgacatctttgaaggagtactccatggtgttagataaaaaagactggacgaaagccaagattgactatttctctgctaacgactcagaactccgcagattcattgaaaattcaccgtcgaaggaagatctagagtttactacagaaagtgaaatggacaccacagtagacagatcattgaatcaggttcctcatttccctttgctggaatgcacccaaagcatctcttcgccaattcagccaaccttacagcaagaagctgaaattcagaagacctctattgatcaatcaaccgatgaggccacttctcagtcatcagaaagcgtcccgtacctgctagggtctgacatatcaaggagtgttgaaaaatctcaccacattgatactgataacacaacagaagggtcggtcattgaatacgaggagtgcatgtcaaaacaagacatctcatatcaatttgatataacatctaccccatcaaaatcccacaaaccattgactgcggagcgcgttgaagagttggcttttcccgagaagattaacagatttgagaaaatggctggtagattgcccggagagaacattctgatcgaaagaaatgaaaacagatacgaatcttcgatggacgaaacaacgatattatctgaaactgtgcggttgcagaaaatgagactttctgagccggacatcgaaaaagacgaaattttgcgtaacacacttcagcagctcaatctgaaaaggaaatgttcggattcagaattgcatgaatcaagaaatctgagcgtcaaacaacgatttggacttttccttgacagtcgatatagagagttatcgaacacatctgaatttagataccaaatcataacaccacagaaactttacgaacacctttctggatgcgaaggacgagattgggatgcattgccgctgaaggagaaaggttcatactattttgcgttcaaacgacattatgctgagctagtgaaccacggggaaaaatatgataggagactggtcgatttggtggcagaagtatgttctgagtttgagtaa
>OGAPO_75139
atgtctctcgatgacaagaaacgcaccttcaataataggaagtttaagttcagctataaaccaggccaagacaacaaatcgttcgacgtcgagccttcaaagccttcaagttttggcaccccgactattagtgaaaaaaatggagtcaagtgcgttatagacaaggcacatcagggtgtgttgctttctgagatcaagaactcggtgatagtaattcccacaaatatggctgccggagctattaccttgaaaaactgtaacaattcggcactcgtgatacgttctgagtcgtttatatacgcagaagagctgacgaactgcattataattggaagagctcaccagatgagactacataagtctaagggtgtttacgtggacattgagatcgagagcacgctcaataaaatcatcattgaggaatcgacgtccatcaaattcgttaactgtcgcaacgttgaaatagatgacttcaatgagccttcaaaagagtgtttgaattacacaatggtggacaggttggtgaacgaaatggaaattgctgaaatccagctcgaatcgctccccagcctaatcaaatccataatataa
>OGAPO_11546
atggatgctatcgcatcactcgacccgctcataaaagcagtctacttgatgtataagagcgaccctcaattcctgagtcatagtattgcggagattgtggggatttccacgatgaatgtgaaaaggagagtttctgatcaatccaccagctctagcggctcaaaaagctcacgagcttccagagagtcaaaaagctctagaaagggaatactatatcgctcacgtacttctaatgaaaagcctgaaacgcttttccttgagctggtaaacaagctaaattcactcgctaacggctacgatacagagatcaaagatttgggcatgagcaccgatgaagagcaaacatttatctcaatgctgctgacattcaggaatttgtataatacggaggagcagaatattaacaaactggtcaacgattttcagatggtggcagcgaaggaaattcactcgagagatccatccaatgcagctgttcatctcgtttatcttgctcgatttattgactacctactcatgttgaagtcatctagtcagcagaaggacaccctcatagcccgcagaaatgaagtttgcgctaagagattctatcctcaaatgaagatccaagatttaccaaaatttgaggtcatctccagggtgtatggcgtcgagtttctgcatttgaataatcgtgttttggctttgaaaggtgagtgccgcgaagttgacatcatatacgaattggagacaacggacacaaaaggtcatttcaaggagtctgacttttctgatccgggcggatatcgtgaatggctccaaggaaagacgctctttttccgcaaagctttggacaggttccaacaagagcgaattcactttaacgtgagtaaatcttttccacgcgctgtgagtccgaaaaaccggtaccagacgtttaattcggtgcttgacgtttttatgagtggttcgacaatgtgtcctgtctgccaagagatcattaaagattgcatgtttgtttggcagcttgatggctacgaggtttttatgtcagtcatcaaagcttatcttagaagacgtgattacattgagaaagacgacgcgttgaagcttgctagaaccttactggacttcagcggacttccattcaagccagaaatgtggcccgtccctatcaagtcgcaaattggcatcacagagagtttgaatgccccgatagtgcgaagtgtgcccccccttatgtctgagctatttaatcctaccactctgagtgaaatccttgcccgccttgaggaggttcggcgcacaagcttctttgggattccagagaggaccaaactgataattacgcagcagtttccgattttatccaagcagcgctataaaaaaatggtatccaatattgaaaaaggcccgatcacattggagaaagtctcaatcctactaaattatgtggtgcaagatttacagtatttgtcagataagataccattgcagtatgatactttgtgggacttttggaccatcaagtacgatcttgcaaaaaggtctcttaccgatgtgaagagaatggtgagctcacttgtccccgaaaccataatagatgcctccgggaaatggatcagaaagcacacaacacccactggcaccgaaatcatgaagaacatcctgtcatgtatgatcctaattcgagatttagccctatttcctttacaagactactccaaaattgtggagccttacttctatcctgactattactcacagtgtcaggattggtgcttgtctatgatcgaagaaacttcccaagtgctacaggcagaagcctatgcagtcaaggattcctattacgacaaaaacatctattctgtttttaacatattctttcgttatctatccaaagtggagcaattgaaatggacaaacaaattacaaaacgccagtctttttacactggtgtatggaactatctctaacgttttgaatgaatatactgagcattgtactcaagatatcatatctcagctccaggaaacaaatgcgtcttctgtgaacccagtgtgctacttgaagataaacaatttatacgccatgctccgacaactggacggcatattcagcgaggatatgattgaaaccatttcttccgtaatggagtcgtcagagacaaaaaaaggcagcagactcgttgttctgaaggtcataagtgcagagattttgaatggtacatttgcacctacctcttacgtacagatctctggctgtcttaatcaaagaaccagagccattcggggtgattggctacctcaatggcaagaagagttttttgtgatcattgataatgaaggttcgcaaggactaatatttgagctggttgtcaacaataatgtggtggccgaatttgcatatgacttagatttagattccacgaatgttggaactgagaagactctcacattaacaaaaagcaaccttatcagtttaaagtgttcctactggtatgagcagatgtcgcctgaccctctgcatttcagtgggatgacccgagctagattaattgcatcaacccagagaataatacccttcctaagtttagatcttactgagagaatcaaaagtctgttcaccaaggctgccctattagaaatgaaagcaacgaacctggaaacttataaggttggtgattttctcaaagcagaagataaccctgaccggatattagataagagtgtagtcgaaatttgtgaccacattgatataaaggtgtcccagctgaagcctgttttggattgcttagcaatcaatgatatgatgatttatatctggtctcagatagtgcgatgtgccattgaactagtcataccctcacctgcatatctcagcaagatacgatgcaaacatgatgatttatgctcaatgatggaatcaatgggtactgcatctgtgtcaccaatagcacttgcagcagacgattttgagcgagttgtttcctgggtctatagattgtttgctgtggtttgttcttatttaccttccgaacaacacaacctgctcttgaccggggatttctatggattccttaaattacgctctctataccatcagactttatctgacatacaaaaagagtacaaattgtgcgttgatagatgtgagagcttgctacggtttcaagtcggatcaggtaccaatgtcgacgtgtcacggtccatagtgcgtcaaagcactaagaagagacgcaatgaattattgcaagaggagacagatctgcgaatggaaaaccttgccttcactatgagagaaatctttttgagattaatgtttgcgaaagacggctctagatccattgagtatatttgccaaagcatggacgaatacgatcgactgacaaatgatattagagccggagaaaaaaagggatcaaaaagatccagcagaataaatagtccgatttaa
>OGAPO_15554
atggatcttgaaaagatcaaacaagatttgaaaggattcaggccagacccaacttatgtgcgaaaaaggacgacacctcttggcaagctctttgataaggtgagcgacttcgttggcacgcatgagagtcaaaatacgattgacgaaatgtatgcgaagctgaatgttgaggaaaacactgacgacaagctaaaaaggcgggaactagtcatccaccagctcttacaatttttgctccagattcatagccttgtcccacgcaacaaccagacagatataatagccattccgttatacgatatgaagattgtcagcaaagtggtaaacattattgtgatagagggtgtgtatacttgtttgccacccggtataggttttcctttagtaaagcgcagactaaagaatttcaagattccattgaaagtggtcaaggtaccttatccgcagggaaaacccatcctacaagacatcgttgacacattcacagagatttataaaacagatagcgatttgaaaaatcttttgcttgtcggcactggatatacagatgcgttgacttgttgcatcgttttagctaagactgagccaagttatcaatcaaaatttaaattcttggagtctatttcgtcaacatatcaattattttcgctctatggtactcttgtatcacaaccattacagccttggttcaaaaatttcgtgatggatcgtttggcagaccttgtcgtcgagagggcgcacaatggggtccaatctttgattgaggtgataatgggtctaagggaaaatgagaccattgatgttgctaagattgatgaagtgctcagagttttgcttagcacaaaaccatcaagattgactaaaatcgaatatcttcagaatattggaaaccaactatacaacattttggttcatgtgaactggccagttatggtgtctattgtgactcaacttctggaacagctatatgtcaagaatcccctcatcgtccgcgatttcgttttcaaacgtgtatggaacatcctcaacccagatacaagggagttctctaatgacgatgagaatataatgctcacaagtgaggtggagctcaacaatgctttcaatgtagtactttccatcacgagaacatccggaaacgaggactttgtgaggacaatgttcgagccaatagctgtgccgttctggtcatatttgctttaccaacgcaaaacttccaaggactacagtctgattgagagagttcttgtatctgtattggccagaccagacgagaactacacaattctcaatattcttttgaataatctgatggcaatcgatgggagctcgtgggaattcggctccggagagaatggattaacatacatcaaagagaaatttgcaactaaaagtcaattcgagatactcgacagtgtggattttgtggcgacatcttttggggaactgctgaagaaattgagtgccattgacgaatatcaggtgcaatatgtgtttttggcatgcctaaaagcctggttgaacgccgacgaaaggcttttaaccaaagatgatgaaaatccgttttttgggctgataaacctcaagatgattgaatatttgggcgacaatttcaaagacagcttgactaaatcggttgatggcactctggaattgttgtactcggttataaaagatgaaaagaaaactcactcagaaacattgaatgtcgttaatgaaaaggaagactcggatgacgaagaaaacgacgacaacgccaacctcaaaattgtttttgaaatactatccaccatcatcagcgactctaaactttcgtcaaaatccttgaaaactctatcaaacatacagttagcgctacaaactgtaaattcagacttaggccaacgcttgagcaccattatgtcgcaaatcgatacaaaagaggcagaaactgttacgaaagaagaacaagatatagtaatcagacaaaaagcattgaagaatctggcagataattcccctcctatcagagtccatgggcttcaacttctcagaaaacttgtggtgtctcaatcaccggcgatatctttggcgtttgccatcaatcaacacatgttacaactcaaagatcccgaaccttttgtttatttgaacgccattcggggattagaagaattattaagatttgaccagaatttaatcgacaactatctcaatatctactcgaatcccaagataaatatagatgaacgactcaaagttggtgaggtgattctccgatacatcaacttttctggaaatgcttcgaagaatacaggtcacataattggtacgaccttggccatcgtgaggaaagattcgaacaatgaagtgacgatgaaaacgtctgcaatgtcgttacttgggtcattgtgcagaaacaatcctcttgctattctgaaccatatggaagacattatggattgcgtgtttggtattttacaattagagaccaaaacagattttgctgtgctaaggagatctgccatcgtgctcgttagtgacattctctcgaccagtgatggattacaacttttgggaaagtatggagataaactcgatacgacacttaaatacatagcggaaacggacaatgactacctagccagagaacaagcgttgtctgtgctctcactggttgatgacaaatttgcacagacgttccgcgagaccgtcaaaatccattaa
>OGAPO_97665
atgttttccaataaatataacgttgatggtagattggttgtgataactggggggtcacaaggtttaggctttgctctggcaaagaatttgtacttgaagggcgccaatgtcatcataatctcgcgcaccaaaacgaaattactcaactgcgtggaagagatcaagaaactcagccaaaaagagggccaatttgttgactacgtggcagcggacctttctaaatacgaagaatgtgagagagtgtatgaatacttaatttcaaagaaattacttcccgatgatctcatctgctgtgcgggtatcgcctatccacaaaagtttgccaaaatcccaatttccaagattgatgaaggaatagatattaactataagactgtcgtctacttcgtacatgctatgctccctttaatcaccgaaagagtacgggaacaacatcttgtgctatgttcttctgtgattgcttcttatgctttttacggctactcacaatatgccccgatgaaagctgctgtgaaggcttttggagattgcatgcgacatgagcttctaccgtacggggtaaatgtccacactgtattccccggaaattttgaatcagaaggctacgctcaagagaacttgacaaagcccgctttaactaaagagatagaaggtgcttcccccgccatctctgcggaaaaatgtgcggaaatcgtggtgaattctctgcaaaatggcagtctttacatctataccgattttatcggctgggtcctgggatcttttagcttaggacttaatccaagagaatggtggtttgcacaaatttttttgagtttcattggatcattggtgggccggcttgttgatctatatcatgagcatttgatcagaaggcaatctcgagaagaagctaaacaaaaataa
>OGAPO_75152
atgactctgggcaagaactcgaagcagcttcggcatatgctcagaaacttgggcgcatctttgattgagcatgaaagcgtcaccactacgcttgcaaaagccaagagaacacaggcactagttgaaaatctgattacaaagtcaaagcactataaagagtcgggccagcttgacaagctgcgcaccaaattagatgccgaactatacaagcctgacgttgtcatacccaagatgctgaacgagttgaccgatcgttatgcgaagagaaatggaggatacacgagaataataaaacttgagcctcggataggagacaatgctccccaggctatgctggaattagtggattcctcgaccagagagatgaggttctggtacctcgcgcgtgtggttgcccgattggagcagcaaggtttgcctttagacaagctgactgagaaaaatgtgcgggctttgcttctttacagaaagaacggggaacaggttttcagagacgctgttgctctttgcaaagaaagatggtataaagatatcaaaaacgagaccaagccaagaatgaagtcagacaagaacggcttccacaaaactttcacggactacaaagttgttccgagagaaagccaataa
>OGAPO_15558
atgaccaagtttattagagagaaatattctagcttgcatccaggtgaggctgtacctgccgatctcgaaaagaaggaaaaggctattgaagaggaatatgcccgattgaatgcggcaaccagcaaaactctagagatccttgcatccaaggatgtgcaggagtcactgaaacaagacaagacttacaacagggagtatctttcgaagaaccaccacattgacgacgcaaagattttggaactttacaactttggaaaatttcagtacaacagaggagattacgttgttgcttctgaccttttgaacaactttagacttctgtctattaatcaggatttgaacttgagcgctacctggggtaaaatctcatccgagatcatcactgagtcctggactgatgctctggaagaacttaacaagctcagagagatcatagacaacagacatttcaaggggtccactcttgatcagctgaataagagaacctggttgattcatttctcgctattcattttcttcaacctcgaaaatggtcttgaaagtctcgtggatctgtttttttcatcgtcatatctctctaccattcaggcctcgtgtccttggattttgagatacctggtggttgcagtgataagttccaagccgcaattaagacagaaaagaatcaaagaccttgttagagccgtgcaaacagaagaatacgaatatcaagacccattcaccaagtttgtggagattttgttcgtgacttacgaatttgatgagctgcccgaggtgatgaagcaattcaaagtgctctccacaactgattttttcattggaactctggacactgccgaactttacaaaaatgcccaagttctggtgttggacaccatcggaaagctttacaaggtgctgtctgttgagcaattgaaggagtttttgaacgacgagcacatcgataatgcacttgctagagataacttcaagcttgaaaatgacaaagtgttgattcgtggtgccgagacaggttctgtctaccaacaagtctatgacaaaaccaaggcattcaatttcaagactaaccagctgcttaacaacgctttcagcatcaactcctataaccataaacagtcttcgcaagaagtttaa
>OGAPO_97670
atgggttcttttgacttgatatcgtcgtttgaggttgaatatgcacctgtgaatgtaaagaaatggaagtccaatagaactggtcttgaggtctgcttgattgcaaaagagtcgccctctgtgagtggatggttcgccctggcaactgagatctttgacgatagtggatgtccgcatactttggaacatctaatttttatgggatccaagaggtatccttacaaaggactgttggatatcctaggaaatctggcatttagcactacaaatgcttggacagccacagatcagacagtttacaccttaatgacagcaggctgggaaggtttcaagatgatacttcccgcatatttggaccatattctgcaccctacgctgactgatgaggcttgctacactgaagtctaccatattgatggaaagggcagagaaaaaggagttgtttattcagaaatgcagggaattcaatttgagccttcttttgttgcgcttctggagaaacaaagaaccctttatacaaagtctgcctatagatcagaaacaggaggacttgttgagaatctgcgtaccctaactagtgatgagatacgacaattccacaaggagcattataggccagataatctatgtcttataataactggaatggttgacgaaaatgagcttttggatattctggagaagtttgacgcagaaataacgccattacccgaaactccaaataaacggccctttgtggactctgtccaggatgatccgttgtcatcatcaataacaaaaacagtatactttggagacgaggacgaatccaaaggcgatttgacgttaacattttatggtccgaacggtgttgatctactcgagtgtttagcggtcgaaacactgtccaaatatttgacggattcctctgtgtctctattcagacaagcatttgtcgaggtcgaaaacccgctggctacgcatgtctctacatacaacgatgattacatcaagaccactatcaacattgatttctcgaatatctcaattgaagatattgacgagatgccaaagaaaataacaaaagttcttgcagaccatgaaactgagctagacattactagaatcagggatgtggtagaccaaagtaagtgggatcttatctatgaagcagagaacgacgatgatacatttgtgacgtctgtcatttaccagtttatctatggagataagtcgagcaatgatttaccaggttatttgaaggatctcaaggattacgagattctcatgacatgggagcctgccaaatggagatcgctgtacacaaaatattttgtcagcaatccgtcattgttcataatagcaaagccatctaaagagctgtatcgatctaacagaaaggccggcaaacagctactaaaggacagaaaagccaagttaggcgttgaaggcctgaaaaagcttgctaccaaattagagatcgccattgaaagaaataatactcccatccccgatgaaatcttggaatcttttggatacccggatgtagccaagatcaaattcattcaaacccagtcgattgccgctggaaaaaatcatgacgttgccaacgatgtgtctttgtcggtgactagaaaagttgaaaacgacacaccagatggttttcctttatatctgcattttgagaacatcaaatcgaatttcgttaccgttgacctgctctgttcatcatttgaggttcatgaaaagctcttaaactatattcatgtttttgctggcctgttcacgttaccccttgagcaagatggtaagcttattccctattcagaagtggtgaaggatgtccagagagacaccatttctgctaccgtttcaacttccttcgacaacaacttccaagaatttgtcgacttcaaaattgttgcaagaagcgaaaactatggaaaagtgattgattggtataccaagttgctgttccataccaagttcacgcaagatagagttaaagttgctgtcgaaaaagccttgaacaacttgccatcaaagaaacgatccggatattccatgctgaacactcttatgaataaacacatcagaacccaaagatctcttgcaagggctcaaagaacgtaccttgtagaggctttcctgaaggatttgctgaaaaaatttgatgacgactttgatacagtggccaggaaccttgaacaattccgtcagcagcttataaagcagaacaatatacgtgtgttggtagttgcagatgttgcgagattggagcatcctgtggccagctgggaaacttttgcagcaaatttgaaattcatgtcagagccactcactgacctgccatatacggcaaaggttttgactgatgtgggaaaattagaaaggtgtggcaattgctacatcatttcgacgcccggatcgtctgccagttacatggatttgatggccaaaattcctttagacgcaaatgcccgcgagtctgcaaagatcctcttagcagcggaggtgctccagtgtgttgaggggcctttctggaggggcattcgtgggtctggtctagcttatggtgccaatgtgtatcgtatcgttgagtggggaacagtcatctacgacatttatcgtggcgttgacgtggagaagtgtttcgaagttggcaaagaaattgttgaatcttatgcatctgaagtgcaaaaaatcagcgacaaggcattgcacggtgctatgtcttcagttgtgaactccttagtgaatggtcaaaccaattacgtcagtgcagcctacagaaagttttttgatcaagttctcatgaaaaggggtcctgattacaaccaaacactggtgaaaagtttgtcacaagtgacatcgcaagatgtcgtcgatgtgttgaagaaatactttcttccaatgtttgatccgaaatcgtctgtgtgttttgtttgctgcagtccttcgaaagtggagagcattgagaagttcttcaactctaaaggctacgctacttctgtggaatatgttgctgccgatgacggtgaagagagttatgaaagtgacgaagatgaggatggtgatgaagatgaggacgattatagcgacaccgaagacgatggtgatgatagtgatgaaagagaagatgaaactgattcgggcagtgattaa
>OGAPO_15560
atgctgagtgcatgcactgggtcactattaacatctttggtagtaacaccttttgatgtggtgcgaattaggctgcaacaacaacaactgctttttcctccccatttccgccaaactgcaacttgttgtaagaaagtgttttgggaggatgctacacgaccaagcaaagactatttttgctcaagcaacgcatgtgcacaagaactcaagattaatggcacgttttcgggactttcaaaaattgctgtcaacgaaggagttttcactctttatagagggttgtctctgatgcttattatggcagttccatctaatatggtttacttcagcgggtatgagtacttgcgagatagatctcctttgaaaaatcaattcccgattttcaatcctctgctttgcggttccttcgcgcgaattatggctgcaacagtggtagccccattagaactgataaaaactaggctccaggctgttcccacatcaagctcaacgtcctccgagatcatgaagatggtcgttacaaactcgttcaaagaagtgcaaaataaaggatttttctctcttttcaaagggttgcaactgacactttggcgcgatgttccattcagtggaatatactggtcctcttacgaatacttgaacgacagattacaacggctgcaaattttcagctcgccagaccaccagcatgccgaaatatttgctaggtcgtttattagcggctctctgtctggcgtgctggcagcaattttcaccaatccttttgacgttgggaaaacacgccttcaagtatctttggaagatgccgggtccttgaacaagcaggtgaactcaaaaagcaccaaagaatcgatgttcaaatcgttgcataccatctataaaaacgagggcatgagctcgctctttgtgggtctagctccacgatgcctgaaaattgcgccttcgtgtgctataatgatctccacatacgaaatcagcaaaaaattatttgcagacatgttataa
>OGAPO_15561
atggtttcttttcgtacaattttgaagtcgatgtactgtatggagcaggctgaaggtgtgggagccaaagtgagacgttccattggcaccatgggaatgagaaacttctcaccatttcttgtgctagaccatttcaatgtgagtcccgacgccggattccctgaccatcctcatcgtggccaagaaactatcactcttgttatgaaagggcagtttgtgcacgaagattttacgggatcttccggtgttctcaacccaggtgacctgcaatttatgacagcaggcaaaggtatctgccattctgaaatgccctattctccagatggttcgaatgtcgaaggaatgcaactttgggttgatcttccagaaaatttgaagcacacagagccccgttatcgcgatttgcgagacgcagaaattccagtggcacagccaaacgataaggtcagggtcaaggtgataagcggcaagtcgtatggtgttgagtctgtcaaagacctcgcatacacacctgtcgagtactacaactacacagtcaaacctggtggcgagtttgtgcaagaactgccttctgagttcaacgccttcttgtacatcttgaaagggtctctcttgatcaatggaaccaccattcctaaataccatgctgtgtttttcaatagggatggagaagcaatcggcggatcggtaccagaagatagcgaggaaacaaattttgttattattggaggtcaagtgctaaaccagaaagtcgtccaacacggtccttttgttgaaacgtccagagagcgcatttatgaggccttcatggattaccagtacgggcgcaatgggtttgagcgtgctagaggttggtccagcaaaattggtcatggagtggatgaaaaactgtaccgtgttttaactggtgaaaaggataagaagggcagtgatgtcaaggtggatctgtaa
>OGAPO_75159
atgtctgccatattctcgtacgctcatgccgctggagcaccagcctcgtcgaatgcctccaaatctgaactggaaaatgacatctcgaacttgaatctgaacgagaaagaggttgacaaagacaccaaaccggctaagaaggcagagaagtcggagaagaaggataagaagttatccagatccggatccaaggaaccagaaaacaaacctgagcctgctaaggtggaagcggagccaaagaaggccaaactggcacctgcacctcttccggctactaacgtttggggggcaacccctactgcagttcccccgaagattccaagcgagtctattgttattccggagaccacatcggaaaacggtccctctgtcgccaaagcggcttcaggaaaggaaaaatgggttccgcttaaggcttctgtggtaattgcgtcaaacaagccgatatccaagggttcaggaaagaaaaagaataagaagaaaaatttcagggacggtgaagccaaggagaacaaagacgccaggaagagtgccaaaaagaatggcgaagtgcgcgagattgataccaacgagggtagtagctcagagagcaacactccgaaaccagatcagccatcaacgattgaacaacatgctgaatctgccatcgaatctaatgatatcaagtcggccgagccgcagcagaagcacttcaagacaaacggcaatggaaacagcttttccggtcgtcaatacagaacgaattacaataaccatagcaggagatatagtggtcaaaacggcagccaaaatggccagaacggcaaaagcagcagcccagttggtcaacttccttatgcaccatacaacaatcgttcctacaacggtcaaaacaatagaaatcaccacagccggccaagcttccaacagtcgcagtatttcataccccagcagccttactacactccaattccttacattccatatccggccgccttagctccatttgctccagtcattccgcaacagccacaaccgatcgccgtgcctccacaggacagtaacatgcgggatgcaatgcttcaaactttggccaaacagatcgactattatttctctactcaaaatttggtgaaagacattttcctcagaaaacacatgaatgacgatggatacctgcctctgcctgtgttagctggattttaccgggtgtctgccctttcttatggagactacaacttagttgttgagagtctgccccactgttcgaatttggagtatggagttattgaaaaagagggtagtaagttacacaaagtgcgggccaacacgaacccgaagttttgggttcttcctgctgaccagcggttggagcagggattagataaagattctccaaaaccagaaaaaaatccagaactaggggaaggaaattaa
>OGAPO_75161
atgtctactatagaggatcttcttgcgcgaaaagaagaattagagcgcgaaattgcagagctcaagcaaacagagaagagattggatgatgaaatacttagtttagatgaggaagtggaggaagatgtgacaaaaattgacgaagaactcacacaccaccaatattttgatgagctaatacagaacctgatgaccgagggaatacgacaagtcgaaatagataagcaccgaaggaatgatgctaaacgacaaaaacgtgaaaacgcaataaagcgtagcaatgatgaatatgaagaactacgtgaaagactacagcctgccatttgtcttgagaacgcgtatcgtttgggtggactcactgcttttcccgtcaatgatccccaggcaggtgaatccgaccgatttttgggaatacggtttgacatctttgacccgtataccttcaaatatacgaccccacactatgtgatcttgcgcaaagaccccaaaaatgacctctgggaggtcttcaagaccactatccctaactatgttcctcttaattcgcttgcccacgaacatttgaatgacgatatgatccgattcgcaggtcatgtgcgccgtcaccttgtacaactacaacttaaaagggccatttttcttcgactgcaggagaaacttgaatctccgtcaggcctagatcacgatctagatttcaccaagataagcgtcaacatcaatgataaattagagatagttctgatctgcgacttgtaccgagttaacaaagctatggtcacctacattgatcctgaggtgagcagagcgtgcaagcaggttgaagttttattgtcaggattatctctcaatgatttcgatgaaaagtttcttcaagttatacaaggctggttaaataattaa
>OGAPO_15563
atggatgttaaggtatccaaagaatcgtttctattgagctcaaagggccctcttaatagaatctttgctggccactcatttgaaggattcttcctatgttttgcactgtccacgtactatgtgataagtctcagaagaaccgaaacggtgctcccccttacaagtcgctcaggaatgtcaattcgggcgatcctattgcgtcagttgattaaattagcagtgatctacgtctggctttctttccaaatcgtgtggtttttcggagactctgtatttgataggatacttgagctcacaggtggccattgtttacagaaagcaggccttaattataaacaatgccgtattctcaatggcaagtggattggaggaacaaaatttagcgggcactctctaattttgagctgttttggactcagtctgattttcgagctcgaaaacgtgtctaaaacgtatagacctgacgcggcaacagccttgctcaaaggcctgcttttttgctgtagcgtctatattgccgcctggcttctgctcttcacgatcacagctatcttttaccacacgcttccagaaaaaattgttggcttagcagctggcatgtttgtcccgtatctcctctacttcaaactcgaagacaaattaaaaattgtataa
>OGAPO_85460
atgaagtccttcgatctgtccgtgtatttggtcactaacagcgaaatggtccccccgggggtctcgttcctggaacaggttcaaaaggccattgaaaatggcgtcacctgtgttcagttgagggagaaggaactcaacactcgggagttcattgaccgagctagagaggtcaagaagttgaccgacaaagcaggcattcctctaatcattaacgaccgcgttgacattgcactcgccgtggacgctcatctccacgtaggacaagaagatatggaagttcccgttgccagaaagttgctgggcccaaacaagatcattggtgtttcggctagcaagcctgaggagatccaaaaggcgcttgaggacggtgccgactatgttggagttggaatttgctttgacacgcaaacgaaagtgactaagaagctaccaatgggtccaatgggctcacaaagactgctacagataatcaaagactctgggaagcctatgaaaatttgtctgatcggcggtattaaccatactaatatccaaagggtgagggctcaggcctcaattcctgggcgttctattgatggtgttgctgtggtgtcttgtattatggcagctcaagatgctgcagcagccactaaagagctggtcagactatggaacgatccgcctaatttttgggaccagttggactcggaatctgatttcaatatgagtgcatccatagccaacgttctgtctactcgtccgcttgtgcatcatattacaaatgacgtagtgaagaacttttcggcaaacgtcaccctggctgttggtggtgctcctcttatgagcgaatgctccgaggaatttgacgacctggcccaatatccaaacaattcgcttttactaaacactggtacgcctaatgaggagcaaaccaagatgtatattactgctttgaaggcttataatagatggggcaagccgattgtgtatgatccagtcggagcaggagcttcaactactaggaaacaaagcatcaaaaaattgttgcttgaagcatacatgactgtcatcaaaggaaatcaaggcgagatctttactgctgctggtgtggagaaatccatgagaggcgttgacagcgggtttgaagaatcccttgattcggtcgtggctgcggctaaaaaattggctgtgcaaagcagatccgtggttgttgtctcggggaagacggacgttgttgtcgatggaattttgcacggcagaagagacattacagggaatgtacctattgcgtttatccgaggcggccatgagataatgagccgtgtaaccggcacaggctgttctttagggtctaccattgctgcatttgttgcggccaatagaagcaatccgtttctagcgactgtgattgcttgttcaatctacaagcgtgctggagaaaaagctggtgcggaggctagcggaccaggaacattccaggcattgtttttggacaagctaaatgaatgcgtgaaaaccaaggattttgaaaatccagaaatcattttaacctaa
>OGAPO_6718
atggattcagatgaggattcatcctcaattacttctctctccgagagagtggagaacgcaaagtcagcgaaaaaacagccgtggaaaaagctactttggtacaaacaggattatgaggataattatactgacgcatcgtttttatcacaactaaaacgtaattcaacggtgatcaactattcatactggaagcttctctcagacttcacattgatagttcttcatctttccatcatcatgcttgtgatactggttttctacggcatctacaggctcaattggaatcccctagtcccagctttactaagctcttcactgacagcgttaggttttactgtctatgtgatcacactaaaaatcagaaggaacagagaactcatcaatttgcaaaaactaaagatcgagcaactgacccgcccaacacgatactctaaattgaactcatcgaaatcccacccatcttctagatcaccgtcgccttttccacacaacttagaactcacagcaaaagaatctacaatggatttggagagatatttgagagagccaaattcaccagatcttttcaacactctcaaatcctctattcttattctcctcaccttgctgacgttttctcctgtcctaaaatccctgacaaactccacagcatcagattccatttgggctttgtcgacctggctttgtttgctcaatgttctattcaatgattattcaatcgacttctcacatacaaatcggcagtctgagtcctcaaattttgagcttcagacgtctaattctaatctgtcaaaaaacatttccctgtccaacgccattgtattggcttcaagactcaactcgaatctgagcgctttctgtttcatagttttctcaattgaggtctctggactgttccctgtcttcaacaacttcacgcggcgttgccaattttgggcatttcactggttccaggtgatagccatcactacagcagtggatttcgccgtctacaagatttttggcgtgggctggttcctgttatggataggtctgcagttttggattatggtaattggaccatggcactttatcatgttgcagaagtataaagacgaattgcaagggccatgggacccggcaaaaccaatattcaagaccatttaa
>OGAPO_15570
atgggaagaggaccaaagaagcatctcaagagattagcagctccaaagcactggatgctcgacaagttgtcgggtgtttacgccccaagaccatctccaggtccacacaagctgagagagtctcttccattgattgtctttctgagaaacagattaaagtatgctttgaacggtagagaagtcaaggccatcttgatgcaaagacacgtcaaggttgacggcaaggtgagaaccgactctaccttcccagctggtttcatggatgtgatcactttggaggctaccaacgagaacttcagactcatctacgacgtgaaaggtagatttgctgtccacagaatcactgctgaagaagcctcctacaagttgggtaaggtcaagaaggtccagcttggtaagaagggtattccatacgttgttacccacgacggtagaactatcagatacccagacccagccatcaaagtcaatgacaccgtcaagatcgatcttgaaaccggaaagattactgacttcctcaaatttgacactggtaggttggttatggtgaccggtggtcgtaacttgggtagagttggtgttatcaccaacagagagagacacgagggaggtttcgacttggtccacatcaaggacgctttggagaacactttcgtcaccagactctctaacgtgtttgttattggtgctgaggccggcaagccatacgtttctttgccaaagggtaagggtatcaaattgtccattgccgaagagagagacagaagaagagctttggctggtttgtaa
>OGAPO_23163
atgatctaccttggctggttctatatccattttgcgattctcacaaagtctggaccgggcgatgccttcatgtcttctgatttccaggagactcttggagattctccacttgctcgagaggcaaaggaggtccaataccacgacatcattaccatcaaacacagagatactgaatgcttgcttcattctcataatttccattatccgttaagatatgacgacggaagaatctcttcgcaaggacagcaagtgacctgtgttaaagattttgaagacgaaaacaattactggcaaatccttcctgctcttccgtatccagatggccaacttcaaggccaaactgtcaagcaaggagacacaatcagactgaaacacgttgctactaatggctacctgctgactcacgacgttgcttctccgttgtatcctaccaacgaagaatttactgtcatcaacattgaagaaggagaaaccaccagattcaatgacacattattcagactggatccattcgacaagagaaaaagtgatgttctcaagactaaagcttcggttgtcaaattcttccatgttcctactatagtgaccatgtggactcacgacgatcagctcctgccagaatggggtttcaaccagcaagaggtcaacggtaacaagaaagtgggcgatgcagacaattactggacaattgacactattatcggcctctccgataagcgcgcagaatacgttcctaaggaagtcaagaaattgccattcatgacgaagtggtacgagctgcaaatgaccatgtttgaacagaacaacaagttgagctcctcccatccatttgcatcgctccctgaatcctggccgctttcgttatctggcgtgtccttttggaccaaggccgaaaccagggaacaaatctatttcattggaaacttgtttggatggtggctcgaagtgggtctcctaatgacctatttgggaatcttgttggctgatcaggtcaccaggagaagagaaatctatgttctgaacaacaagtccagagcccgattgtacaaaagcatcgggttcttcttttgtggctgggccacccactacttcccattcttcctcatgaatagacagcgtttccttcaccattaccttcctgctcatttattggcagccatgttctcggctgccttgcttgagtttttattcactgacaacagaactgaggagtttagagatcctaaagagactaccaagcctggcagcatttactggattccatacatttcggtacttgtgctactcactgctgccttggtgagtatgttcattttccttgcccctcttacttacggaaatgtgtccttgtctgttccagaagttttgcagagacaattcttcgatatcaaattgcatttcgctaaataa
>OGAPO_15580
atgtcaacgcggtcgaaaattcgggtcagagtgatagcagctgagggactatgtaagcgggacgtttttcggtccccggacccttttgcagttttgacggtcgatggcgcacaaacgcaaacaaccgagactgtcaaaaagacactgtcgccgcattggaatcagtcttttgagttctctgtaacggagaattccattctgatcgtgcagatatttgatcaaaagaagttcaagaagaaggaccaaggctttttgggtgtcgtcaatattaaagttggcgatgttatcaatttgaacgacacatcaagcgaacagaccattgctgaggagttgaagaggtctaactcacatctgacggtttccggaaaattgatactcaccatttctcaccagaatgcttctgcgagagattctagagatccttccaattttgtgcaatcgaacacatcagcgcagacacctgcgtctaccgtagcttcaccttcagtttctagcccaagggctccagtcgataccggaaatttaaacaatcaatttccaggctccgccgctgctgctgctatatcatcttccgttagacctccaccagcaaggcaattctcttcgttcgaggatcagtatggtcgacttccccctggatgggagcggagaactgacaattttggcagaacctattatgttgaccacaactcaaggactaccacctggaaaagacctacattggaccaatctgaaagccagagagaacaggaaagggaaagagcgagagaggctgaaagaacgcaataccgtaatagaacattgcctgaaaccaattctcaggtagatcaggctactgcaatgaccatggctgccacaggagcaacgagtcctggccttggtgaacttcctccaggttgggaacaacgtttcactccagagggaaggccatattatgtggaccacaacagcagaacaactacgtgggttgatccaagaagacagcaatttgttaaaagctttggcaacaatggaggatacaatgcacaacgattgtcagctatgggtccgcttccaagtggttgggaaatgagattagccaatacatctagagtttattttgtcgaccacaataccaaaaccacgacatgggacgatccaagattgccatcatcgcttgaccagaacgttcctcaatacaaacgtgatttcagaagaaagctggtgtatttcagatcgcaacctgcaataagaattcttccagggcaatgtcatattaaagttagaagagaccatcttatggaagatgctttccgtgacatcatgagacaaaccccagaggatttgaagaagaggctgatgattaagtttgagggagaagaaggactggattacggtggagtttctagagagtttttccagcaactttcgcacgaaatgttcaatccgttttactgccttttccaatatgcatcgagcgacaattatacacttcaaatcaacccaaactcaggtgtgaatcctgaacacctgacgtatttcaaatttataggaagaactgtcggtttgggagtgtttcatcgtcgtttcctggatgccttctttgtgggtgcaatgtataaaatgatgcttcataagaagattgtgctgcaagatttggaaagtgtggatgctgagatgtacaaatctttatgctggatgctcgagaatgatatcaccgacgtcatttacgagacattctcgattgaagaagatagatttggagaaaaagttatcattgatttgaaaccaaacggtagaaacatcgaggtgacgaacgaaaataagagagaatatgtcgagcttaagactgagtggattatctccaagccagtggaggctcagttcaaggccttcatggatggattcaacgagctgattcctcaagaattagtttcggtcttcgatgagagggaattggagctcttgattggaggactggcagatattgacattgaagattggaagaaacatacagattacagaggctatcaagagagtgacgaagtgatccagtggttctggaagtgcgtgagtgagtgggaaggagaacaaagagcaaggttattacaattcaccaccggtacatccagaattcctgtcaatggattcaaggatttacagggatcagatggtccaagacgtttcactatagaaaaagctggggagccggaccagcttccaaaatcgcacacttgtttcaacagagtggatctgcctccatacaaggattatgagtcgctgaaaaagaaactcactattgccgttgaagagacaattggatttggccaagagtaa
>OGAPO_92536
atgactgaaaagcgcagtacaaagcctctggtcgcgttcttgggaggtctaaatgagaatttgccagaattcaaacagtttacgaaaacatttgatgttgtattctatgagctagtttctagagaacagtttgtttctgatctgaaaaccaaattacacaatgtcgaagtaatttacggtgcatgggctccatttgggaaaattggaaatctggataaagagctggttgccaagctgccctcgtcgctgaaattgatcaccgtctgttctgccggatttggtggattagatttggaggctttacgtgagagaggaatcaagttttgcaattcaccaacttttggtgcttctgcagtggcagagactgtcctctaccatgtcttgaatggatttcgaaagtttggcttgtttgaagccattcttcgccagaatcctcatacaatcgaggcccgctcgcttttgggaaacgtaaaaaatttcgacgctgagagcggggtgtttgtccttgaccacagcaagaagtcgaaatactgttttggacatcatgtggggacgattgaagtccattctccagtggggaaaactgcaaccatcataggttttggggcaattggtaaagaagtgggcaagagactttccagtctaggtatgaacatcatttatatcaaaagaaacaagctttcccctgaggaggaggctcaattgggctacaaagtgcgctacgcagccaggattcatgatgtggcagccgaatcagattgtatagttctttgtcttcctgcgactccacagtcgatcaacatgatcaataagggtgttattcagctgatgaaaaaaggtgttattcttgttaatgttggtcgtgggtccctcatcaatgacgaagatatgatacaaggattgaaggatgggcatataggatttgtgggtttggacgtgttccctgaagagccgctggttcaccattgtcagagacaagatatgtctttgactcctcatgtgggatcggcaaccagtgagaatttcgatcagacagccattttctgcttgaaaaacataacacagtacctgctccacggtaaaatagaaaatctgcaaaactaa
>OGAPO_15583
atgttaagacaaaccatccgactagccagaccggccagactcttctccacttctgtcattgccagaaatgcatcgcaggctccgaaggaattcaagacagccaaaagccttagtgaagtggttgacaagtatgacttagttggtcctggtgctcagccaggcactgttcctacggatttggaacaagctaccggtcttgaaagacttgaattacttggtaagctggagggtgttgaggttttcgagaacgagcctcttgactcttccagaaaaggtaccttggccgacccaatcgttgtgaactcgtacgacgactacagatatgttggatgcaccggttctcctgccggctctcatgagatcatgtggctcaagcctaccgtggagaaggttgccagatgttgggagtgtggttccgtgtacaaattgaagtatctgggaactggagaaggccaccaccactaa
>OGAPO_15585
atgccaaagaagagatcgtccaacggaagaaacaagaagggtagaggacacgtcaagccagtcagatgtgttaactgctccagatgtgtccctaaggataaggccatcaagagagtcactatcagaaacatggtcgaggctgctgctgtgagagatctgtctgaggcatccgtctacgacgagtatccactgccaaagctgtaccacaagttggtttattgtgtctcatgcgctatccacgccagaattgtgagagtcagatctagaaccgacagaagaatcagaactccaccagtcagacaaagattcaacagagaaagaagagtttctcctgctgacgctgctaagaaggccactgcttaa
>OGAPO_15587
atggacgattcctggaaattcagccaatgttttggcgataaaggcgacatcgagaacatcaccgaggcggatatcatctccacagtcgaattcgatcataccggcgatttcctagcaacaggcgaccgtggaggacgagttgtgttattcgaaagaaatgagaacaagaaaacttgtgagtacagattttacacagagttccaatctcacgatgctgagtttgattaccttaagtcgttggagatcgaggaaaagatcaacaagatcaaatggctgaaacgttctaatcaatccaacttcttgctttccaccaacgataaaacgataaagctatggaaggtgtttgagaagcagatcaggatggtgtcggaaaataaccttagcgagaactcggtttcgtctccaaaattacactcacagtattcctcgttccatacaaatacgaattttacacaatcctaccccatgttttcatctgcggcaaacctaaagcttccaaggctaaccatgcacgataccatcacagcagctcaaccaaaaaagatatatgcaaacgctcatgcctaccacgtgaattcaatcagtgtgaactccgatcaagagactttcatttcttccgatgatctcaggatcaatttatggaatttgggaatagccgaccaatcctttaacattgtggatatcaaaccggttaatatggaggaactcaccgaagtgattacaagtgcagaattccatcctacagattgcaacttattcatgtattcctcctcgaaaggaaccatcaagttgaacgatatgcgtgtcaactcgctgtgcgacaaccatgcgcgtgtatttgaggaatatatggatccatccaaccacaactttttcacagaaataacttcttctatatcagatgtcaaattcagctcaaacggcagatacattgtgtcgagagattatatgacagttaagatatgggatatagcgatggagtcggaaccaatcaaaacaatcaacattcatgagcagctccgggatcggttgtgtgacacatacgagaatgacgcgatctttgataaatttgaggtgcaattcagcggagacaacaaatccattatgaccggttcatacaacaataatttcatgatctaccaaaatgtggtgggtaactcaggtccagaaaaggagattgtgcttcaagcggataagtcagcatttaaagcaaagaaaatgaattcaaacaagcggaagaatctaacaatgatgaataagatggacttcgacaccatcgacttcaaaaaatcaattttacacttgagctggcatcctcacgaaaactcagttgccattgccgctaccaataatctatatatcttttctgctctttaa
>OGAPO_92540
atgttgagagccattggaattagacaagcgagaattgttggtagaagattcaactcctccgtgcagaacgagcctgcttttaaaaagccagacccagcaaaagccaaggaattcatcgagcacaatgaggccgtcattcaccactctgagaagacgtctcagctttggaagaaaatcacgtactttgttgctttccctgtcattgccttgactgctgtcaacacttacctcgttgaggctgaacatgctcgccacagagaacataccaagcacctctctgacgaggagtggccaaaagactacccataccaaaacattagaagaaaagacttcttctggggagatggtgacaagactttgttctggaacccagatgtgaacagacacatcaaagactattaa
>OGAPO_15588
atgaagctttcgtttttcaacatcgcggttgtggcctccttggtctccaacgctgtgaccgccgcttacactaactctaccacttcatcttctggaccagctccatccacttctcttgctccatccatccgggctgttgagaacaatggtcgggctgaatacatcatgaccatccctgctgctcttcagttctcttctttgaacgttttgtcgctcagtcaaagcttcagtgctttcgacccaaccctgtgtagtgctgacgctgacggacagagcattccaatcaacaacgagtccactgatactgacattgattttgatgttaacacttctgattattccgcagaggagtaccacgcccacatcttctccagtgccgctactgagccaggttcttacactgctaccttcgctcttactcttgacccagagagtgccaagagagctgagcgtgtttactacttgaccgccactgtgtacattggttctggcagctcttcgtcttccggtgcttccagctccgttccatcttcggcctccgttcctggctcttcttcctcggagatcccaggtgctaccgtcattaccaagactgcttctggtactgtcactctcaccaaaacttgtactgaggaactgtgcactggtgttgagaccattgtcactggtgtcaccactgtcaccgatgagaccaccgtgtacactacctactgcccactcaccaccaccctcactctggctccagttactgtggtcaccactgtttgtgagactgagactgcttctccagagaccaccaccatcactgttacctgtactgaggagaagtgcaagggtcaagagtctaccattgtcactggtctcaccactgttaccgacttgaccactgtctacactacttactgcccattgtccgctagtgaggttaccaagacttacaccaccaccatcaccaacccagttgctagtactccagtcaccggcttggaggtcactgaaactgctacaagcggcggtatcaccactacctacgttaccacctgtgagtactacgaggttaccaccaccactactgctaccgctggtgctggttctacagccgctgctggttctacagccgctgctggctctacagctgctgctggctctacagctgctgctggctcagaaaccaagaccactgttgctactatcaccaccaccggtgctgctggtgctggctccactgtggccgagactggtgctaccggctccactggtgctgctcctcagtcctcttcttctgctgctggctctggctctggagctactgcctccagcatttcgatcttggagggtgctgctgccaagggttacgcttcagcaggcttgttgggagctgctttcattgctgccttcttctactaa
>OGAPO_15589
atgctttctgtggtgaaatgttccgaccttggtgaatttatccgcaaggttcttccggaaaacgtttttgtcggaagacctctcaagatcaagcctgaacagggatatactgagacccagatgctaaaccgattgagggaaattgcgtccaagaacaagttggtcaaatcctacattggaaagggttattataacactatccttccttctgtgatccagcggaatctgcttgaaaaccccgcttggtacacatcctacactccttatcagcccgaggtttcgcaaggacggctcgagagtcttttaaattatcagaccattgtttcggacctcactggacttccagtggcaaactcatctcttcttgatgaggctactgcagctgcggaagccatgattttgtcctacaaccaattgcgtggaaagaaaaccaaatactttgttgataagaacactcatgagcaaaccatagccgtcttgaaaactagagcctacactttgggaattgagcttataattgatgacctgggtaacgttgaacctgtcgcaggtgagctatgtggtgtattagtctcttatcctcaaacagatggtaccatcccttttccagaagatctagcccatatcgccgaaattgtgcataacaataaaggtttggttgcagtggcctctgatctaatggctttgactcttctcaagcctccatctgaatttggtgctgatatcgctttgggatcctcgcaaagatttggcgttcctatgggttttggaggccctcatgcggcattttttgctgtcactgaaaaattgcaaaggaagattccaggaagactagtgggcgtcacaaaagacaggctcggtaatcatgcccttcgtttggcacttcaaactcgtgagcagcacatcaaaagagaaaaggctacttcaaacatctgcactgctcaggctctactcgccaacattgcagccaactacgtggtttatcatggttccgatggtttgaaggcaattgctactcggattcacggtcttacacgcattcttgccgaccaaatcaccaatcattctccgcataccgttctcaataccacttactttgatacgctctccgttcaagttgagggtactgcagatgcgttcgttgccaaggccttaaaagagtacaacattaacttattcaaagtcaacgagaagcagatccagttgtctcttgatgagtctgtcaccgaagacgacctttccaggctcgtagaattgtttacttcacaaacgactagtttcgacagccttcaagctcttcctgaattccctcgccagctctctagaacggacaggattctcaccaaccctgtcttcaacacgcacaattcggaaacagctatgttgcggtatctatacaagctacagcaaagagatatctctcttgcatcttccatgatctctcttggctcctgtaccatgaagttgaatgccacaacggaaatgattccaatcacgtggcctgaatttgcaaatgttcatccctttgtgcctagagaccaggccaaaggctatttggaattgatcacagagcttgaagctgatctagcggatatcactgggtttgctaaaacaaccctcatgcctaattcgggtgcacagggagagtacactggtcttaccgtcatcagagcttatctagagagcattggccagggccacaggaatgtggtcttgattccggtgagtgcccacggaacaaacccagcctccgctgctatggcaggcctcaaggtggttccagtcaaatgcctaagcaacggaaatcttgatatacaggatctcgaagctaaaaccaccaagtacgcttccaatcttgctgctattatgatcacatacccatcgacatatggtatgttcgagcctacaatcagggatgctgtccggctcgttcatgctcatggaggccaggtttatcttgatggcgcgaacatgaatgctcaagtgggattgacatccccgggagacttgggagccgacgtctgtcatttgaatttgcataagactttcgctatacctcatggtgggggtggtccaggtgttggacctatttgtgttgcagagcacttgaaggacttccttccaaaacatcctctgtttgcgtccaccaacactgcatcgactgcaattaaccctgtttcagctgcgccatttggctctgcctcgattttgcccatttcctacgcttacattaagatgcttggagcccaaaacctgccttacgcatctagtttggctattctgaacgccaattatatgatgtacagacttcgcgaccactacaagatcatgttcttgggtgatgaatccgcacatcatgagataaaatactgcgcgcacgagtttatcattgatttgaggccattcaaggaatttggaatcgaggccatcgatgttgccaagcgtcttcaggattatggcttccatgctccaactatgtccttccctatcccaggaactttgatgatcgagcctactgagtctgagaacctagacgagctcaatagattcatcgactcgatgatctcaatacgtaaagagatcgaggatgtcaaaaatggtggcagcgccgctctactaaaaaatgctcctcattcgcttagagacttgctggagaccaatgaaaaagaatggcaaactagaggatattcaagacagcaagctggctttccactgccattcttgaaagacttcaagacctggcctttcgttacacgtgtcgatgacacttatggagatatcaatttgatgtgcacctgtccttcagttgaggaggttgcacaacaataa
>OGAPO_15591
atggttgagagtactcaggcaattccacgagctagtcttaatgggattaactcttctttccagcgtaaatcacacaactggcccaaccccactgctattgaatgctttcatctttttaggctgcatgtagcacttctccctgctgccgtgataaaataa
>OGAPO_15592
atggtcgattttgcgggttattcgatgcctgttctttacaagggccaaactcatatcgagtcgcacaagtgggtcagagctaattgcggggtctttgatgtctcccatatgctgcagcattgcatcaaaggtccgaacactacctcttttctgcagaagctatgtcccactgacttacgctctctcaagccatttcattccacattgagcgtgttgcttaataacaacggtggagttattgatgattgcatgatcacaaagcacgacgaggacagtttttatatcgttactaatgcaggctgcagagccaaagatatcgagttcatcaaatcagagctcagcaattacaatgaaggttctgatatcgaacacaaaacgtttgaaggtggccttctcgcaatccaagggccgaaagcgcaggaagttgtgtctaagttcacttcgtctgatctgagcaccttatattttggccagtccagattcattcctttgaatggtttcggatcctcggaaaaattccatatcgcaagaggtggctacacaggcgaagatggctttgaaatctccatcccagaaataggcgttgccagagacttcttccttgctcttttgcagagcgacgttgtgaaaccaatcggccttgcagcaagagattcgctgaggcttgaagcaggaatgtgcttatacggccatgaactgaacgaagagattacacctgttgaagcgtctttgaactggttagtgtccaaatcaagaaggtctgacagtttcaatggaagcgaaaagatactgagccagctggaaaacccaaagtcggtttccttcaagagagttggcatcaaatccaaaggcccctcccctcgtcagggaaacaagattttcgcgagcgacgatcagtctaaacaaattggtgtggtttgctctggatctccttctcctactcttggaggcaacgttggtcaggccttcattaacaagccttatcagaagaccggcaccgaagttctgattgaaatcagaggcaagctaagacccgcaattgtgtgcaagatgccgttcgttgagccaaaatattatcggccctaa
>OGAPO_15594
atgtattccaccgagggtgcatctggcattgatgagaatatgcttggtgaactgaagactataccacaagaattgaataatcctgcgaagtctcagcttccaaaggagaacaaccaggccaaaatctcaaatcagagccaaaacacaccacgcatttcaagagaaaagcgtttccaaggaaagaaaccaagagcacaatattcatcgtccaaatctagatctcctcgtggccacgggaagggaaaacaacaaagcgactattccttcgataatcaagatatgaaaccttatgttgacgcaactatgaaggcgtttgatgaattaccattgaaggctctcaaaagccagaacattcaacctgacatttcccactgggaaaacatcgtgagaagactcgaaaaggctactgaacaaagggacaagcttaagaaatgtgagctgccagaggtcaaattacatgacctaaaatctcttggggttatcgattccagtgttgatagcaaagagttgaaaaccacctgggaagctaccgatgcagtcaatgatatcaagaatttcgttaagaccatcagctattttgagcctcaagatccgctgcaatataaaattaaagaaccatcacctggagagttagaattgaacaaatcccagatggctttcagtctgagatccagaatgttgcgcgcaatttccaaattttcagaacagcacggcttggccttgaactctacaaatcttggccaatcccaacttcatggaatgaacaaattgtacccattcgccaaccctaacatacccaaggctggattcaacaaggtttcggacatcaaatccctttcgaaatctacgggatcagatttcaagaacatcgtagacaccacggtaaggggtataaggccagaactcaaattctataaaacaggccagttcaagacggagcagtcacgcgtgaacgcagaagtagtgtctcatgccctgaactcaaacgctcagcttcaagttgataacatgcacgtttcaataggaagaactcttgttgggaaaggaaagcttgcagaccttccgcaaccgcttccctcctcagaataa
>OGAPO_46474
atgaacttgggcggctctattggcggtttgatgaatgatggcaacacatgttttatgaacagcgttcttcaaagtctggcttcgtcgaatgaaataatggactttctcgagagttttactcagaacgagaatatttcccctcagaataagcctgctttctcatctgcattatatgaattgctcagcaaattgaacgacaagcatgggaataaatcccctacatacaaaacacgcaatcttctgaaggtgatgaaagatggtcccagcaagcatttgttcttgggctataatcaagaggatgctcaagaattctatcagtccgtaatgagtcaagttgaaaaagaatatattggacccaattcaaaagataaggagaagggacaaattcaagacaaatttgtcgattatgaagatggaatgatgacaggcttgcaaaaccttggtgacttaggaacgatttatctgcctgcaaaacagattgacccctcttaccctaatgcagattccaaagtatacccaatgaagctcatcactccagttgatggacttcagtgcgagcggattggatgtaccaaatgtggggagatgggggggatacgctattcagtcataagcgggctaggattaaatctgtcatctcccactcaatcaacctatactctcgaggaattattggacggttggatcgaacaagaaatcattgacggtgtggaatgtaacagatgtggtctgatcgaaattcgtgctactctcatcgaagccattgagaaatacaaagagcaaggttccaaaatggagaagcttgtggagctcacctctaaacgaatccgggaaattgaggaggaactagccaaaccaaccatcaatgatgcagtctatgaaagacttcacaccaaaaacaaagttcaaaaatcgaagaaaactaagcaagtattcttcgcaaggcctcctgcagttttgtgcatacatataagtcgctcagtgtttgatcctagaacctacactgtgcgcaagaacaacgcaaagattgtttttccaactaggctcgactttgctgattacgtcgccgagcctgataatattaacacggatgcacgattaccgtttagaaaaagtgacgataatggtggagatgacggtaaagcagatgttgaggactctagctcatccggcctgaaatactcactcaaatctgttatttcacatttcggaacgcacaactatgggcattacattgcatacagaaagtaccgaggagtctggtggaggataagtgacgaaatagtcagggtgtcttcggaggctgaggtgcttgcttctcaaggaacttttatgctattttatgaactaagctctcgaaacgacccgagagatgactttaaatcccacgaaactgaaccattgactccggcaaatactgaagctgatggagagtccaaactgaatcaggatactgacttagaattggaaagtacattcgatgctggtaattccctagacgacagtcttcgcgtgaaccaagaagaagaactacgacaaaatgagatgattgccatacaggccaacttgtaa
>OGAPO_15596
atgccatctcatcacaacaagtataatggtcaccaccagtatcaatccacaactcctccatattgccagaaaaacaacatcaacccattctcttcaaggcgacaagaacagccaggtgcagcaacaggctctttgaatagccctcaaggctcgttgagcagtaatggagactcatatggctcatatcgttcgagcaatagtcatgattcaggctacgggcgaaattcattctcgtcaggagggccaaggcggagtttgggatatcgaccttcaagaggacaccatattaatggcccttctaatggccgtattggtggctcatcttcccattatttcagatcatacagcagtgacggcaacccaggtggttcaaatggaagatattcaaatagttattacggcaaggagcatttcagaatggatgattcaagacaaagttcagtttctgcgaacgatgataactattcgagcggaagatggggttcaggaagtcgagatcgtataactccccatgaagatgaaccttccaaatccggtgatctcctaggagggctaaacaacaagggcggtgatttaatactcagcagggattacagatacaaccgtggggggatgcgcgattatagaccttcaagagtacactccactggtgggggatatgcgcgaagtcagtacagggacgaataccggtcagaatatcgtgaagaagatgatcgggtctggaatgaacgccaaaaatatcacaatcacaaccgtccttatgactctgcatctttagaaagttctcaatctcctatgagaagagctgaggttgatgaaggggcccacaaaacaggaaacatagaagttgaatcatatgaacacaatcagatggacaccgccataaaagacgctggagcacagatcaacttagctaatccttcaagtcgaaatgatacgatagaagcaactcatggtccagctgatcgggaagagacagtcaaggaggaattattggcaagtgcaacatgttcaaaggaagcatcggcaccagaatataccgaggagaaacgtgaatccaaatcaagctgggaagagaaaactgatgatttggaagcaaaagaagtttctaccaaacttgatatcaaacttgatgtcgaaaaggacattactgaggaaatgcttcttgatgtaaaacatgtcagatcagataaagaagacaatgatcagaatgcgccaacaaaagagctagacctgaagtacaaaaaggtccaagaagagcaaaagactcaggaagaggaagagcacgaggcaatgagcgaagaaaaagatcagaaagaagagagacaggctgtgcctgcagtggaagataaaattgagactggtttaaaaagtccggctatcaaatcacaggaaaagaatacattgatcggatcagtcgacaaaaaagttaccaactcaaatatcgtgggagcaatagcagaagctacgatcaccgtcaactctgtcaattcaactgtgggagagtgtatttttccgttgaacagggtggaaactaagttcaacgagctcaagaatcttccggaaatggagcgtcgaaagacattaaagtatttgcagccaaacaagctttttgatttgcggcaatacaatttctacaattcagccttcgtgattttcaagcaggcagatggccctaatttgcttgagaaatcactggagctccaaaaacttttggcgcaaaagaagaaagatttgaccgaagagtatatttaccgcaagcacttatatgaaaagcgggtgtcattgatggacgagcagttgagcaaattttataatattggtgaaccagaatcgagaccgcaaacaggcgaaacttctaagacggaggtcactgaaaagcccttatcaggtcgccgtggtcgtcatcatggcgacgccgttagaactgaagcagaatttttggaaattctagcaactttggaaaaagaacgcgaaaaggatcctatggttagagctcaacatggatgtgcaaaaattcccgatatgatgataaatccagttgagcgatatgcaacagttcattttttggatacaaataacatggtgcgggataagtcactgtgggcgaagaggattgaattggattctgtggatactttcacacaagccgagcatgaaaagttttgtgaagcttatagcttgtggcccaaaaagttcggacgtatatctagccatatgggtgggctaagaacaccagaggagtgtgttttacattattacaggacgaagaaacaagtgaatttcaagcagattgtggccaacaagaatcggagggcaacaaggaaagcctccagtaccaaaaggaagtccaaagacggaaggattagaactgggactcacactcctgaaccatcgacagccgaatctgcaaatatcagtatcgaaggaacattgggcgaaccaagtgacgaagaggagggaacagatattaacaagagaagattgagtacctcatcgtctcctacagaaaagaaaaagcagaagattgcagaaagcttgccggtattagcttcatctaatgaaatcagccacagtaatcacgaaacatccttctctctggatgaggctgagaaaggcgaattgaaccaaaagactgctaccgcagaaccactagagaaacctaaaaagaaaaggggtagaaaaaagttgaagcctgaggggccttcatccgctcaaaagctcgcggaggcaaaagaaaacgtccctttgttgcaatcatctaatggggatcctttgaaagttgctagtgaaataaaggaagaaattgaccagaaactcaaagacacaccaccgtacagtttgaatgaccaatcgagccgcggaactgtatcttcgggtatggaggagagcgaaaagaagaaggagaagcacaaggacaaaagccacataacaagctattggagcgtgcaggaaattagtttgtttcctgatctccttcaaaagtacggaactgattgggaaacgatgtcaaggcatattacgacgaaaacttcgaccatggtgagaaactactatcaaagaggactatccgataatgcaacctgggaggagatggcccgtgaagcagatttaaagcgtgcaaaagagaaagagtcactgaacgcccaatctgggggtgtgagcggtcctccattgggatacttctatgacagacgaccttctacatcgaaatacacgatggatgaaccaaagcctgcgtcttctgaacctgcttcccaaacaatccaactccctgctttacatacatactatccatcctctgcacctgctggctccgaaagttctgtgaattcaacttcaaggctacctgcggtaagtcttcctaataaaattgaaacttcagaaaaaaacccaccattgttacaggtcccatatcctgcaaataccaattcattgacgtccctagtggaggcagcaggttctgttcaagacggtgttgattccgatccaaagttgcttaagatgaactcattattgaacactgtattgcagcccccaaatctaagaagttcgacgcactctcatctaccacccctgacgtcgacgtcatcggtgtctccttcttctccattcacatctaaactgcgttcgtctattagaagtttgctaaatgatgaaaagcctgattccaatccgcaacatgcatatcccgctacaaacttcaaagacttgatgagtcctaatgaccgggctcctgactcttcaggcaaaactatgcagaacactacggggatgagtgcactggatgctttggcacaagtggcttttgagagaaaataa
>OGAPO_97783
atgtcaacagccacagtatcatcctcggtggttaataccgtcaataccatcattggatcgggaatcttgttgcttccgtatgcttttaggactgactcggttttgtttggtattttgattcttctatttgctgcggcaacgaatgtttttggactcttcttgcaagcaatctcctctaagttccttcgagaaggcaatgcaaacttcttcaccgtttgttcaataacttatccaagtcttagtgttgtttttgacctggcaattgcattacaatgctttggtgtggacatatcttacatcgtactgactggtgatttgatgccactcattcttcccatatctggctttacggactctcaaatgcggcttttttacatcttaatctcagctttcattactgttccattgtgctttctaaagcggcttgacagcttgaaatacgcgtccgtcgtctcgctcttggctatcgcttatctagtcattttagtttatgtcaatttcgcttatgggctggcgacagggttcaaacacattcctttacagaaacagggacccatttcctggtggattcccgaaggttttaagccggtcttcaaaaccttcgctattattgttcttgccttcacatgccctactcaattttcaatcatctccgaattacgtgaccctaggttgaaccgcatattcaaaatcatcacgatctctctgacgatcaccacgattttgtttgtaacagttggtctctcgggctactttacctttggaaatgcgttagagggaaacatcattttaatgtacaacgatacatggactaccaaattggctatggggttgctctcgctgatggttcttctttctttcccattgatgttccatcccgctagaatatcagtcaacaacatatatcattggatagagagtcaattcaaaagttcgcgggaagcacagccgttgctatctagtgaagctagagcaatacctatgtctgactcaagatttgtgaaagtcagcgtggtcatgttgattgtcgcatattttgctgctattaaacttgagtcttttgagctggttctttctttggtgggttctaccggaggggttttgatttcgtttgtgctacctggattttatgggtacaaactaattaacaatccagaaatgtttgatgccctagtgacacattctccattagatagtgatcactgggtgttccgaaataaggttctgcaaaagctctcactgaatctagtcatatggggaattatagtaatgctcatttgcctatattcaactttgtttcaataa
>OGAPO_15599
atggagattcaactttacggaaatgagtgtgccatgaagtacgacataaacatgaggatatatctacatcagctaattatcaaacttgggaggaaattgaatttacgtcaaatcattatctccacagctgaagtgtatcttacgagattctttgtgagagtctctattcgggaaatcaacatctatcttctggtaacgacatgtatatacatagcatgcaagatggaggaaagtccacaacatattagaacgatcttatctgaagctcgaaattgttggcctgaattcattccaaatgatttgactaaacttgcggaatttgagttttatcttatagaagaactaaactgctacatggtggttcatcatccgtacaattctatccttgaagtggtcaacgtgctaaaagatggtgacatgtcctcccgtttggaagtttctcctgaagagttgcaaacttgttggtcaattatgaacgacagttacattactgatttacatttgctttttccaccacatataatagcaacaggaactttgtatctcactttggtccttggtgccgatgttcgcaaatcagtcaataatatctcctcaactcagaatccgcgcatcgaagcatttgtcaatttcctggcagcttccaatattgacttagacgaggtgatagaaacgatacaggagctgctcacactgtatgatgcctggaactcctatgacgaaatgtatgtcaagaatggcttgcaccagatgttattaaatatgaacagataa
>OGAPO_75228
atggctagaaccaagcaaaccgcaagaaaatctactggtggaaaggccccaagaaagcagcttgcttctaaggccgccagaaagtccgctccagctaccggtggtgtcaagaagccacacagatataagccaggtactgttgccctgagagaaatcagaagattccaaaaatctactgaattacttatcagaaagttgccattccaaagattggtcagagaaattgcacaggacttcaagaccgacttgagattccagtcctctgctatcggtgctctgcaagagtccgttgaggcttacctcgtttccctctttgaggacaccaacttgtgtgctattcacgctaagagagttaccatccaaaagaaggatattcaacttgctagaagattgagaggtgagagatcgtaa
>OGAPO_81520
atgtccggtagaggaaaaggaggaaaaggtctaggaaagggaggtgctaagagacacagaaagatccttagagataacatccaaggtatcactaagccagccatcagaagacttgccagaagaggtggtgttaagagaatttctgctctgatctacgaagaggtcagagctgtcctcaaatcctttttggagaacgttatcagagatgctgttacctacacagagcacgctaagagaaaaaccgttacttccttggatgttgtctacgctttgaagagacaaggaagaactttgtatggtttcggtggttaa
>OGAPO_6779
atggagcttttcgtaaggacaagtaattcaacaatatcaaatctccatctcaatgcaatcaatgaaggaagtggcattgactacattttcctggtggatactgacctatcaaatatacggttaatatacaatacggccactagaaaagcagagtcgctggctaccaagagacagctgatgcttctggacaaatttgtggcactgtcccagggtgtttcactcactaactgggatttgtcagagatagttagacttcctgacactgctaagggcatcacttatatccaaggtcgacttgttccgaacaagtacacagatggcaacttctatgcttgttcatacgcaaacgaccctaacggatattccgagattctccccgagctaatctattactccggtaccccagaagacaattgcctgaaagtctacgtttacgcaaacttgattgaaaaaggcaaataa
>OGAPO_15604
atgcatacacatagaactcatcaattggtccggagatgtcttcacaaccgaccgaagtggatcttacccggtgaagatggctccaaaaaggttcgctgggctgacagcgtctttggcaactatgtacgacgcattgtcgagccaacgttgaaaagcatagaaatgtacctctccgatccgggaggagaaacggatcaaaacgcaaaacacagaagtcataggaatgaatatgagtatctgaatcttcataatgcaacagacatcaagatattgaattctacaccgttttcgaatcgcatctacaatgcggcttggaaacgaaccaaggaacgattgagacctcatcacaccactcttctaagtttatatcttgtcaatgggaccattgatcaacttcctacaataatagagttcttggtgaggacgaggtggtttgtaaatgcttctactctgctgaacggcgctgatatgaatttcaaggactttttgagctatactaactctcttttggagcagcaattcaattcagactggtcaaggaaagaatttcttcggcatcttctgcgagaagtagctaatccacgaacactttttcaattagacaggaaagatttactggcagatctggagcttgcgaaccagctggaggagacatacttggaaacggactactcttttgaagtattgcaactccatttggagcaaatcagtgaccacaatagtagtgatattattgaaagtaccaagctgaagctcctgattaataacattcaacaaaacatgcatgatcccaaactacaggtcaaagagttctttcgtgtggcagatactttcaagcatctttttgcaaaagcccccgacactgttggcttttttattctggcatgcataccgcatatggagaaggatgcgaagactcagtacttttcgagcgccttttttaagtctttcttgatgctgcatattacagtaaacgacgtgagaatcattttagataagctgatattgaacgaaaaacaactagagaagctttgggagttttgcaaatcaccggacatgtggcttctggggcagttctttcaacataaacattacagtaaacagatgacgccggagtgtttttcccggttgcccccatctatgcagaaaacagttttgatcgaactctattcaaggggagcgggaaatcctaaggaagtgggtagagttcttgctcttgtaaaatgcatgtctaacagttatcatgctcaaactgccctccatactgtgattgaatcagagactcaaaagtatgtcacctcgatagatgattggctgcgattactgcaaatgctctttgagctcgaagacaaattgcccacaagcgtaatcaaagatatggccagatttggcgctacattgaccatacttccatcccatagttctcagcttaggcagcttgcttcattacttgagcatcgcgacagctcatattgtcttccattaatgcctttagttttgcgttggtttagaacactacatgtaaaagatccagataaagaaaggaaggcaatggttggggacctatttgccaagtcattgcactcaattaaagacctctcaaagaccgataatgttgacctctacgtattcggttcgaaagttccaaaagttgtgctatctaatattcagcaattgaacctcatagccagacaactatggaaactagacaacgatagcatttcttactttatcggcaaatacgttgatagcttgttcacaagagagagctacgctcaccacaaagttcacgagaagattcaaacggcaagttttataattgacatgctgtttcgcttggtattgaacaagggccggaggaattggaagtcgtttgtggagattaattctattctggacaattatacgatccggaaaacacagtattttcatggtagagatatcaagacgcggcaaagtttgatcaaagttattgactccacagttagtgggctggcagataaactgctaacaggccacgttccacgctatagaggcattcaaaatgaccaagaagaaattggattggaaaagctgagacttgtgtgctcgaaattagaggacgagggttatatcacaaaatgttctgatcctgtgaaaatcagaagcatggtgtcgcgcgaggacgcgttggaacgggttaggctacaagctaccgtgcggaccaaaatgtggatggtacataacctagtctcagccaatccacatctagttgacaaagtgcttgaaaaatattacatggactacgatacagatataccgcctgcactgattcatcaaatgatgatctgcatcatggagtcaaagttcagcttctcagagaagcttcaagtttacaggtatctcgacaaactggctttactgttgagtcatcgttcagcttattatgtcaaataccggcgacagaaaagggcaacagaagtgttgattgataaaatcatcagcgagtcatggaaagagggctataatcataaactgcttatcagtattctcaagaaaaaacagtatctgaaattggaggaccaatcacataggtggtccgctatgctggaaaacatgaaatctaataaagacggattctggaaagaaaaacacagataa
>OGAPO_15612
atgattaggagaggttcagagctgtcctttcatatagaggacgatacatcaccgctattagaagatgctgtcagaagagttgactcgattctagccagtcaaaacagagcgatatcataccttgttggccaatatcggaattcgaaatggtctcaagaccatatgaaggccgctctcaagatactgaacaattctttgaatgacggtggaaaggtgattgttagcggaattggaaagtcctacaagattgctggcaaaaccgtggctacgttaaactctctaagtgtccactctgctttattgcacccatcagaagccttgcacggcgatctgggaataatcagagaagatcatcatgactctctactcatcatatctgcatctggaaactctccagagcttactacgctacttgaatatgtgccagcttcagttcctgttgtattggttacatgcacaaaggtgtctgccttatccaagcatccaaaagtcaatgctcttttctatgccgaattgcccccaaaagtctcggagaaaaatctttatggtctacaggcgcctacaatatccaccaccatctgtctcacattattagatggaattagtattgccctctccgagctacatatcagggatttagaggtgaggcaaaagaggttcggcgatcgacaccccggcggcgccattgggcttcactacttacaagacttggatcaaacgcggcgcctgagcgggtcaaatggatcaacctctgaatgttcgtcgaccgaaaagtcagtctccgaggcctcaagcgaatctgtttatgagcagcccaacttgcaggacgacgattttggagatgcaaacgatatcttagagctgccaaatttgaaactgctgaatgaaatcaaattatcagtatctaagattactctaccaaaggttcctggagatgagctggagcttttgagactggcattgatgtatgactttctattggtgatgaatgcagaaacaaatcgaggtatcagaacgaagaacttgttggatatctatcgcaaaggcaaattacaggaggactcttgggatgagatcctgtggaaaattaatgactcttttatcaagttaagtttataa
>OGAPO_97839
atgaagttcactacgaaacagagcccaaccgtcgaggctttcgaggtcacttcaatagaggacccacatcagaagaaatctaagtttgtgtcagatggtcacactgttcgaaggttgcgtcgtcgtcacatcgatcttatcagtatcggaggatccgtcggtacagctatgtttgtcactattggagcttccttgtccacaggtggaccaggaaatctcttggtggcattcgtgctccatgcttttgtgatgtatatcgtcactgtctcgataggagaagttgtttgttaccttcctgttgactcgcctttcatcacgcacgctggacgttttgttgatcctgccctggaggcctgctttggatacaacttttacctgctcatggctctctatgttccattcgaagtgacgtctgttaatagtatgatacatttctggacggaagactattctgcagcggcatccattgttcccatgattgtttcctacgtcatattgaacatctttgctgtgagatggtatggagaatctgagtttttcttatccatcggaaaggtcatccttgcggtcggactgatgctgtttaccctcgtcacaatgttgggtggaaatccacttcacgacaggtatggcttccgtaattttggaagctacgacgatgcttttcctaagtatcttggaaacagggcgaacgctttctggtctgcgtacgcaaaggcagtgttcagtcaggctgctccagagtatttgggtatggttgcaggtgaagctgaaaacccaaggaaaaccatgtcagttgcattcaaaagtatcattttcagactgcttttcttctacgtgtttggatcgctctgtgttggcattgttttgaaacacaatgatccgacattagtcaatgctgttgcggaaggtgctgcgggtgctaacgtctccccttacgtcatcgcaatgagaaatttgaacatcaaggtgctgcctcatattgtcaacgttctgtgtatgttgtcatcctactctgctggaaactcatacatgtattgcgggtccagatcgatgttcgccctcgccaagagaggtcttgctccaaaattctttagcataacgacagaaaatggggttccgattgtgggcttggcactgtcaacttgttttgcgtgcttatcgcttctacaacttggaagctcggcttcggttgccttgaactggttgattaatttgacaacaggtgcgcaagttctcaactacttctacatgatgattgtttaccttggcttttacagagcctgtaaggctcagagtttggatcgctcatctctacctttgcagacctgggtcaccaagttgcaaccatttcccgccatttttgctcttatcgtcacattcttgattattgctttcctgggaacatttgccttcattccttcttttgatgtcgattcgttcctttactactatttgatggtcttcctgaacattgcaattttcctgagttggaagattattaagagaaccaaatttgttaatcctgcaacagctgacttggttactggcttgaaggaaattgagcatcacgaggaggagtattatgaaagaatgcaaaataccaggattaaacctgacagttggttcgataaggtgttgtcttggcttctctaa
>OGAPO_15617
atgactgatcacagtgatcgctttatggagacctttgccccaggaaaatcaacagagcttgatgagctggaggcgaaaaggcagaaagtgatcatggaatataatcaaaatatgctcaatgaactgctgagagaaaactcgctgcggcctgtcaaagtaagccaagtcaatgttttcggagacaatttgcagtttcgagatagatttcttgcgcgtcagttaagtccattgcttaaaaacccaggattgttgactttgaagtcatttctacaaaaagtcgataccacagcttacaactttacgaaaacggcagcagttgaacaagtaatcacccaacttgatgcaagtgcttttaacttgccaagaagtgcccctgacatgcttgagttagtagcgaatgtgaagatcaagccagtaaaaaagctattcatgaagattggcaccaatgttggcaatggagaaggagacggctatttatcccttcaatggcgcaacatttttggaggtgcagaaacacttacatttgacactaatatggcctcgaatcagattggcactagaaacagatcacagtatcttttgaactatagcatgccagtatttaacagtccagatcaaaagattgacatcctgctttaccattcttctagattcatagattacaccacttaccatgaacaaatagtaacgggaattaccacaaaactatcaactaactacctcccattcgaaaaccgctttaatcaagaacttacgtttgaaaatctcctacgggcaatgagtctagagccatctccaaatggctaccgcaataattctctaattaatgattactttttgttcaacgctggagagtctccaaagtcgagcgttgcttactcgatttcccatgatacaagaaatcggccaatttttccaactgcaggacatctcttcaaatctaccactgaatattcttttcttcctgcatccactttcttgaagaccactttgcaactttcacaggctctcaagatcaccaattctttgagtatgagcatgactacgaaattgggattcatcaagggcctgaacaatgctcttattcacccgatggacaagttccaatctggtgggcctaatgacattcgtggtttttggacatcaggcatgggacctaagcaaatggggctcagcataggaggtgatgcatgttttagttatgggctcagtctcttccaacgcataccattcctgtcgtctgactcaaacttcaagcttcactactttctcaactcgggtaagttaattaacttggacatttccaaacctgcttggggcttgtccagtttgttcaatcagctcaataccacgataggatttggaattgtgtatgctcatccagcagcaagatttgaactcaacttcactctgccgatcgcgatacacaacggggatgaagtgcgcaaaggtattcagtatggaattggtttatcattcctgtaa
>OGAPO_15619
atgattaacctggtggcaaaatctgccagatgtgcacgtttgatcactcataaaccaatcgttgtcagaagtactctggttgcgtcccagtatagattctacagtgagaaaaaggacgagaaaaaacctgactccatcttggacgaggaccttcttgccaaagcgggcattgattcagaccctaaaatacaatcaaaagaagagcctaaaaggcacgagcctcaagaagacgagtttggtcaacctagaaaaagaagaaacaacgttaagtcctctttggataagaagaaagaaagactggccaaattgttttggttctctgttctaggaaccgctttggctggaggaatctacaactccagagactgggatccagaagaagataaagagctttacaactctgaagagaatgggttgaatccagttaatgtgtggactagattcaagaagagaatgtggggagttacaaacgtgttttccgagccagcgttcaccgatcttcttccacctccccctcctgccccttacagacacccattgacattggtgttagaacttgatgatctgcttattcatgccgattgggaccacaaaaaaggttggaagactgccaagaggccgggggttgattactttttgggctacctctcccaatactacgaaattgtgatcttctctagatcttccatggcttttgcggaaacagcagttgctaagctagacccatatcatgctttcatttcctactctttgttccgggaggcttgcagaaccaaagatggaaaagtgatcaaagatttgagcttgatgaacagggatttgggaaaactgatcattattgatccagatgaatcatgctactcgatgcagcctgaaaatgccatccctattgataaatgggatggcaaaaaagacgataagcttgttagattgattcctttccttgaatatcttgccacgcagccaatcaaggatgtcaggcctgttttggcgtcattcaaagacaaaaagaagatccctgaagagtttgctgagagagaggcaaagttgagacaacaatgggagaaagaacaaaagcaaatcaatggctccacccttacctcctcattgcttggtatttcccaaatgagacctagaaagatgcctttggatctcataagagaacacgggcagaagaactaccttcacatgtacaattatttgaaggagaatggagagaaattgttgcaagaagagcaacagaaaacgaaagagctattggccgatcaaaagttgactttggagaagatcttcactgaggggatgccaaccgcggaggacatcgctaagcagcaggccattcaggccgctcaagatggacaggctccagcaaaacgataa
>OGAPO_15620
atggatttaagggtcggcagaaagtaccggatcggcagaaagatcggatcaggatctttcggtgatatctatcttggtacaaacattatttccggtgaggaggtcgctatcaagcttgagaacgttagagctaaacacccacaactggaatacgaggcaaaagtctacaaagctctttgtgggggagtcggtattcctttcgtaagatggttcggaactgaatgcgattacaacgctatggttatcgatcttcttggaccatctttggaggacctcttcaactactgtaacagaaagttctcatacaagactgtccttttgcttgcagatcagcttctctgcagaatcgaattcatacacgccagaagctttatccacagagacatcaagcctgacaattttttgatgggtattggcaaaaaaggctcacaagtgaacgtgatcgactttggacttgcaaagaagttcagggatccgagaacccatctgcacattccttacagagagaataaaaatcttactggaacagcgagatatgcatctatcaacacccatctgggtatcgagcaatctagaagggacgatttggaatcattgggttatgttctcatatatttctgcaggggttctttaccatggcagggtttgaaggcggccacaaagagacaaaagtacgaccgtatcttggagaaaaagatggcaactcctgcagaagttttggctagaggccttcctcttgaatttagacattacttgaactatgtgagagcactgagatttgatgacaaacctgactatatttatttgagaaagatattcagacaattattcattagggaaggatacctttatgattcgatattcgactggaccgttttcaagtacaagctgcaccagcagcaacagcagcaacaacaacagcaacaaaaggccattcaaaatggcgacgaagctgaaggaaagcaggaggagaagcaggaggagaaactagagccgacaccattacagcaaccatcacagcagcagcatgctctctcatcgcaacagcagtattaccaagatccagtttcgagccctgctgtgaaaccgttactacaacaatcgcaaaccctagcccaaccagttcctgatccatctccattacctgcaggcactcaatacaagagcgctcaacatggttacaacatcaagtctgcctctcaattcaatgctccgccaaaccacgaacagtcgaacttcaatccagcatggctctaa
>OGAPO_97868
atggaccaagacagaggtgtgcccgatatccctggggatttggtagcccctgaggttgcagagtacttgaagtcgcgagtgtcgcggatcttgaaaacaaggttcaattcctttccaggttctcaaccggttagctttgcaagagaacatttgacaacgctaaaaaacagagactatctagtttgtgaaaaatcggatggtttgcgatgtttgcttttggtaatgatcaatgaggacactggagaggaggggacgtttcttatcaacagagaaaaccagtattacatagttcctgggttccatttcccaaggtccagcaaaaatttcgacagctcgcataatggtactatcgttgatggtgagcttgtttggagcaaaaatccaaccactggaatcagggagataagatatctcatttttgattgccttgctatggacatgaccagtgttatgcataaaaatttatggaaaagactgtaccacgcacagcatgagtttcacaaaccatatatggatcttcgtcgggcctttccagacgcttgtgctcaatttccattcaagctcgatttcaagaacatgacacaaccgtacaaaatccgcaagatatttcaggaaatgaagaacttgacgtatgtttctgatggtttgatcttgacttgttgtgacactccatatattccagggacagatagcaatctattgaagtggaagccagcagaagagaatacaatagatctgaagctgaagttggaatttccggtgtacgttgacgagtccttacccaagcacgatcctaaccgggaatattatgactacgatgcgacccccaccatcaagctgtatgtctggaagggtaaagatgaggctgaagacgaatccattgaagagaatttgcaacgaaacgacggagaatatgtgaacagtttcagtgggtacgaagagtgggatcagttaacgattacgaacgaggaatgggaacaactgaaaaaatcaggggagtctttcaatggacgaattgccgaggtcagaagaaacgagaaaggtgagtggaaactcctccgtttcagagacgacaagattcatggaaattacatcactgttgtgtcaaaggtgttaaaatccatagaggattctgtgagcaaggaggagctcatagctgctgaggatgaaattaaggctagatggatggaaagagaaaagctgaaacaacagtatgctcagcacgctcaacatacgcactcgcatcagcctcatcagaagcctcaaccctcccctcctgagaaacgcaaaatagaagctcctccgaaacctgaggacgatgatgaatattacgaatcagatggttttgaagagttgccaacgtataccaaaacaaacagtccaaaatatggagacatgggacttcccagtaaaaggaggcatgtataa
>OGAPO_81543
[truncated: 7,085,023 more chars]
